# Supplementary material for: tauFisher predicts circadian time from a single sample of bulk and single-cell pseudobulk transcriptomic data
Source: Nat Commun. 2024 May 7;15:3840. doi: 10.1038/s41467-024-48041-6 (PMC11076472; doi:10.1038/s41467-024-48041-6)
Supplement: Supplementary file 4 — Supplementary Dataset 1 [file 41467_2024_48041_MOESM4_ESM.csv]

CycID	JTK_pvalue	JTK_BH.Q	JTK_period	JTK_adjphase	JTK_amplitude	LS_pvalue	LS_BH.Q	LS_period	LS_adjphase	LS_amplitude	meta2d_pvalue	meta2d_BH.Q	meta2d_period	meta2d_phase	meta2d_Base	meta2d_AMP	meta2d_rAMP
Xkr4	1	1	20	6	0.00221588403150476	0.966134819308769	1	20	17.8603143225477	0.0109654665657808	0.999419989834568	1	20	1.93015716127385	0.00868514332061649	0.00151631746362556	0.00151631746362556
Gm19938	1	1	20	18	0.00253331222053069	0.9999973323261	1	20	3.2337520353123	0.0181063064507895	0.999999999996442	1	20	0.61687601765615	0.0154072560675911	0.00199151448714905	0.00199151448714905
Mrpl15	0.247148491874073	0.934078325327556	24	16	0.0139766726369333	0.729894252107966	1	23.7231503579952	18.797501745959	0.325506504677214	0.48933594301439	1	23.8615751789976	17.4074510718774	0.318746388070151	0.0312874719001681	0.0312874719001681
Lypla1	0.583353997123441	1	28	14	0.0274986756135637	0.585853852346345	1	25.1645569620253	10.0000548483338	0.425115961974219	0.708689642647359	1	26.5822784810127	11.9272887302886	0.408236896736052	0.0269676491250061	0.0269676491250061
Tcea1	0.859241172625395	1	24	22	0.0361865430806122	0.995545007537922	1	26.2269129287599	20.0785803899299	1.11804731483574	0.989003646434591	1	25.11345646438	21.1234090695487	1.0808418965827	0.02542885334154	0.0235268945642637
Rgs20	0.153711924959646	0.725216929309335	24	22	0.00505351326712462	0.254971846855779	1	21.7505470459519	7.0906730335682	0.0267243088624712	0.166146656249307	0.969266800299846	22.875273522976	2.77553039862794	0.0234089991456141	0.00317556439538326	0.00317556439538326
Atp6v1h	1	1	20	10	0.0441088437133395	0.966248828394578	1	20.7515657620042	8.0829797527445	0.412006930029156	0.999423910936475	1	20.3757828810021	9.06224966324782	0.401552117905269	0.0290706188095274	0.0290706188095274
Rb1cc1	0.385279521298535	1	28	26	0.0440999164902271	0.710083948454467	1	25.5526992287918	3.10444098809391	0.932871212578797	0.628184821594289	1	26.7763496143959	0.670253979163232	0.928862280658805	0.0534217944925088	0.0534217944925088
4732440D04Rik	1	1	28	24	0.00364804166588733	0.97904384736923	1	22.1380846325167	0.87713099533569	0.0297504965395769	0.999778869704865	1	25.0690423162584	23.7750255352931	0.0268892944708224	0.00156647393401883	0.00156647393401883
Pcmtd1	0.247148491874073	0.934078325327556	28	0	0.0212895002572864	0.56782766169285	1	24.3031784841076	1.3345794194887	0.782259290080339	0.415919447880857	1	26.1515892420538	0.718041321471385	0.73637183116144	0.0534817403783921	0.0534817403783921
Sntg1	0.710362661526393	1	24	22	0.0243633641457825	0.968862480853491	1	22.6423690205011	4.7942482886127	0.218307697758253	0.945380015321895	1	23.3211845102505	1.49727361550097	0.180650221361397	0.0114079774133954	0.0114079774133954
Rrs1	0.153711924959646	0.725216929309335	24	16	0.0385248037846398	0.634233530186601	1	24.1849148418491	18.1473826024898	0.248016853033706	0.32444552312456	1	24.0924574209245	17.0698222856731	0.22305865611517	0.0341475334491832	0.0341475334491832
Adhfe1	0.710362661526393	1	20	6	0.00685840721519058	0.943321371885961	1	20	1.7419323873599	0.0316864585339778	0.93836012216948	1	20	3.87096619367995	0.025136908070551	0.00713471665887733	0.00713471665887733
2610203C22Rik	1	1	20	6	0.00189700450581044	0.99964893125263	1	21.8461538461538	16.2822770486121	0.0118928177747484	0.999999938368155	1	20.9230769230769	10.9356082941349	0.0107215040479452	0.00103289322790158	0.00103289322790158
Mybl1	1	1	20	18	0.00232398598588247	0.999999995322974	1	22.9561200923788	1.0992335186509	0.0187791942682897	1	1	21.4780600461894	20.9183860038122	0.0128303028518961	0.000242208272830735	0.000242208272830735
Vcpip1	1	1	28	26	0.0200440730835826	0.838409389852966	1	23.2786885245902	3.2804737289075	0.375677547688358	0.986178010006815	1	25.6393442622951	0.89087987715542	0.354655416206084	0.0179826059646077	0.0179826059646077
Sgk3	0.583353997123441	1	24	18	0.0130674323112768	0.648051137104587	1	22.039911308204	21.0685455564697	0.126265099881322	0.745783535234759	1	23.019955654102	19.6351815577766	0.117725938198536	0.01253429113169	0.01253429113169
Mcmdc2	1	1	20	4	0.000545020936375842	0.999682148480188	1	28	10.0000548483338	0.00099377601127308	0.999999949479853	1	24	6.68573779214306	0.000516503277777778	0.000105261930883092	0.000105261930883092
Snhg6	0.0161479984491827	0.220947473584861	24	10	0.101699349961443	0.0609199991820886	1	21.9426048565121	10.1293906415054	0.715170169452473	0.00779527492761711	0.156243232946162	22.9713024282561	10.0878227652179	0.663571464433518	0.103804166526984	0.103804166526984
Tcf24	1	1	20	14	0.0071344316505276	0.990903129074772	1	20	8.9746197837544	0.0627141464705912	0.999958497430227	1	20	11.4873098918772	0.0607401934511928	0.00216505867150891	0.00216505867150891
Cops5	1	1	24	10	0.0204848834509743	0.822943340332531	1	21.7505470459519	11.0679867248056	0.419777052285259	0.98330860224365	1	22.875273522976	10.5858395906494	0.403520682614207	0.0217883302471653	0.0217883302471653
Cspp1	0.475764435488483	1	24	22	0.0182095552504723	0.908919195929089	1	23.7231503579952	18.8611351644347	0.412673834638695	0.794952321502596	1	23.8615751789976	20.4221503293084	0.360028176660581	0.0290267360795027	0.0290267360795027
Arfgef1	1	1	28	12	0.0202965809151443	0.999999557196038	1	22.2371364653244	1.1181579086736	0.507158194107928	0.999999999999902	1	25.1185682326622	6.01407332342697	0.470115104204878	0.01050349391173	0.01050349391173
Prex2	0.00584331289447498	0.135528437418331	24	14	0.0412902984058604	0.252217144745763	1	23.8369304556355	11.7533939177267	0.223149259841755	0.0110827387834346	0.191233104592792	23.9184652278177	12.8730173615712	0.207896719900593	0.0497352536469803	0.0497352536469803
Sulf1	0.00188707063211928	0.0742551448505419	24	18	0.273681437017566	0.0539672663637684	1	23.7231503579952	17.9214949532888	1.96007477641621	0.00103796463776695	0.0459091491076406	23.8615751789976	17.9611242204431	1.86263172788715	0.316854339494789	0.170111103956233
Slco5a1	0.859241172625395	1	28	10	0.00123492805221681	0.771294801565889	1	27.2328767123288	6.7059485961947	0.00197201932524345	0.935368191770431	1	27.6164383561644	8.33170613752647	0.00266835285749439	0.00168464903970681	0.00168464903970681
Ncoa2	1	1	20	2	0.0232991684400967	0.999721963852204	1	20	13.2920403067557	0.395039907865549	0.999999961344368	1	20	17.6460201533778	0.361568590233112	0.0127575786483352	0.0127575786483352
Tram1	0.710362661526393	1	20	14	0.026776012483191	0.943425054954234	1	21.104033970276	0.417355525990299	1.72638022490645	0.938389603305172	1	20.552016985138	17.6724338282922	1.69190617869035	0.0631414061957925	0.0373196853295188
Lactb2	1	1	20	16	0.0112507229624506	0.994164460866082	1	20	17.9999461649423	0.16922674000713	0.999982940024427	1	20	16.9999730824712	0.160569666115346	0.00932542550708302	0.00932542550708302
Eya1	1	1	28	4	0.000398441943276558	0.97844578676421	1	23.8369304556355	6.2534840852111	0.00145523361763157	0.999766020765865	1	25.9184652278177	5.25110043342368	0.000791900368270235	0.000661100028981099	0.000661100028981099
Msc	1	1	24	16	0.00149707728474	0.996600813281051	1	25.0377833753149	10.0000548483338	0.00492437429489314	0.99999421620771	1	24.5188916876575	13.0693690213225	0.00170329885422953	0.000963883213233269	0.000963883213233269
Terf1	0.0116424884099877	0.189254011504044	28	18	0.015001517850246	0.13495631460996	1	26.5066666666667	16.2568146768825	0.131917738809868	0.0117149110542667	0.198146376003837	27.2533333333334	17.1173765592424	0.120583144672811	0.0149985807158222	0.0149985807158222
Rpl7	1	1	28	10	0.864883517272701	0.998187375746044	1	28	14.8507983042234	14.145595896301	0.999998356203161	1	28	12.4253991521117	13.3678905439481	0.619653308592566	0.0463538586402546
Rdh10	0.0708296121275345	0.476568581284201	24	14	0.0259175848508305	0.252305658286214	1	22.2371364653244	19.999657307724	0.178331285431759	0.0897930381207473	0.672642202850255	23.1185682326622	17.1391158662176	0.160051223369573	0.0280626440120726	0.0280626440120726
Stau2	1	1	28	12	0.00923287708971584	0.934566201619973	1	20	12.4004973404866	0.0884084710203411	0.997810925269499	1	24	12.5831555471491	0.0808627822222222	0.00152925916769926	0.00152925916769926
Ube2w	1	1	28	12	0.0243185335758552	0.999999989388326	1	22.8505747126437	20.9996958588576	0.506051247328856	1	1	25.4252873563218	17.1312052483348	0.463767466276359	0.0112695463030371	0.0112695463030371
Eloc	1	1	28	10	0.0599263804667444	0.998683180834448	1	28	14.4263099944381	0.752268872902764	0.999999132612828	1	28	12.2131549972191	0.718149381191128	0.0333297505932143	0.0333297505932143
Tmem70	1	1	28	18	0.0150937599298518	0.999956428673199	1	25.8181818181818	20.6424105357868	0.225924509953456	0.999999999050756	1	26.9090909090909	19.4066631820846	0.207913608103809	0.00466994220904163	0.00466994220904163
Ly96	0.247148491874073	0.934078325327556	20	14	0.014873054225774	0.501203640841448	1	20.6652806652807	8.5627974944172	0.15887415898545	0.382578901215687	1	20.3326403326404	11.3289069884261	0.144246026197762	0.0185664706315369	0.0185664706315369
Jph1	1	1	24	22	0.00147041794487571	0.999999512898212	1	28	16.6307675149235	0.015594312349272	0.999999999999881	1	26	19.6380944414526	0.0121535738973896	0.000352964730629339	0.000352964730629339
Pi15	0.00125858134619022	0.0591844420404889	24	2	0.346459412521698	0.120495658499515	1	23.8369304556355	2.4654539228791	1.76853127045495	0.00148528184519847	0.0581775042202797	23.9184652278177	2.23354625036076	1.39773328647083	0.586209754672442	0.419400296427495
Gm28154	0.106126887538521	0.625757469513216	24	2	0.00430674840211522	0.402390330891711	1	25.0377833753149	1.82689650485801	0.0174099965446038	0.177370837243482	1	24.5188916876575	1.91613812170846	0.00935137280232937	0.00588731073446262	0.00588731073446262
Gm16070	0.000680327362421392	0.0454889197756522	24	2	0.00543616975861797	0.0355309595425543	1	22.6423690205011	4.5624045325592	0.0191222723394966	0.000281135260172372	0.0199956484371454	23.3211845102505	3.32130845608645	0.0130263576848525	0.00746249818000974	0.00746249818000974
Crispld1	0.00125858134619022	0.0591844420404889	24	4	0.135304246183943	0.0398060389521838	1	23.8369304556355	2.3890811958376	0.647605695764355	0.000546156092257721	0.0299633135614597	23.9184652278177	3.19183198732574	0.58432327148084	0.156948156268878	0.156948156268878
Mcm3	0.0300656289114039	0.304156838106679	24	18	0.0118088812357141	0.55492279889416	1	23.7231503579952	10.0000548483338	0.0619886485980213	0.0849771237217598	0.652266110648145	23.8615751789976	13.9772933266131	0.0530610960218287	0.0150665424245077	0.0150665424245077
Paqr8	1	1	20	4	0.00283295402235935	0.92723919800968	1	20	17.9096607962551	0.0106695127100658	0.997286289097854	1	20	0.95483039812755	0.00764140081326841	0.00151048693519983	0.00151048693519983
Efhc1	1	1	20	10	0.00298086343686743	0.924270971639331	1	21.6557734204793	6.5495706444023	0.0254493768192963	0.99705730232145	1	20.8278867102396	8.35656399951595	0.0226918181424123	0.00418986126778047	0.00418986126778047
Tram2	0.119750703967856	0.630117675935378	24	0	0.034113164576817	0.436972254061816	1	24.1849148418491	1.3561247936707	0.412819666956096	0.206706522942415	1	24.0924574209245	0.675470206585879	0.396521395356009	0.0293653788763879	0.0293653788763879
Tmem14a	0.022151118355579	0.261309919291831	24	18	0.0447021593357636	0.1550779527346	1	22.8505747126437	19.0828001303721	0.265763691998889	0.0229251427854253	0.300466821637156	23.4252873563218	18.5658576745408	0.219901183441407	0.0497317540749225	0.0497317540749225
Gsta3	0.000129350878630386	0.0149601283075427	24	18	0.0767644455465628	0.0230372762159645	1	23.0626450116009	18.6236815235965	0.160932082252041	4.0894914857148e-05	0.00539546893191728	23.5313225058004	18.3253212924074	0.112319296544595	0.0871472974232342	0.0871472974232342
Gm28836	0.646858329324917	1	20	2	0.00168459882113016	0.943228747205945	1	20	14.5960870480408	0.00547798834054897	0.91158765496571	1	20	18.2980435240204	0.00339658384734709	0.00147940357411859	0.00147940357411859
Gm29107	1	1	28	10	0.00219528229865819	0.98201203046016	1	26.2269129287599	8.4735603194125	0.00758265953708122	0.999837237603606	1	27.11345646438	9.22168391804988	0.00670934476330175	0.00198139603586432	0.00198139603586432
Ogfrl1	0.0537425917725344	0.412886868658201	24	14	0.00824526811950042	0.606810197658535	1	24.1849148418491	17.9594536320171	0.06904161051975	0.144243789580766	0.88813703102661	24.0924574209245	15.9723646282643	0.0613976263213938	0.00783117237769037	0.00783117237769037
B3gat2	0.0925030711091867	0.549592179165549	24	4	0.00725396098081937	0.850346056668186	1	22.8505747126437	3.2152469133603	0.032069739400826	0.278661567718482	1	23.4252873563218	3.60016392190382	0.0236400557560277	0.00603192083973004	0.00603192083973004
Smap1	1	1	28	16	0.0602517910074464	0.99982791911862	1	28	13.5146166433954	1.07162565985066	0.999999985193236	1	28	14.7573083216977	1.0113382482348	0.041379366032107	0.0409154564304584
Sdhaf4	0.00829789605146629	0.159949421974041	24	18	0.0363324899202491	0.154805919872572	1	23.9518072289157	6.14452447819519	0.37282549112246	0.00983633426960795	0.179516244681723	23.9759036144578	12.0663169016009	0.366441457842723	0.00338564797539741	0.00338564797539741
Fam135a	0.710362661526393	1	28	26	0.0108559912084549	0.891767501551392	1	26.0892388451444	23.8528569928815	0.124155968685664	0.922679869440581	1	27.0446194225722	24.9196013946173	0.104912944644268	0.0140966269537548	0.0140966269537548
Lmbrd1	0.195687736186953	0.821782870537802	24	6	0.04481918550805	0.648986077978764	1	24.1849148418491	5.6783780555657	0.697627041632888	0.38907030532408	1	24.0924574209245	5.83989216283748	0.646872704630824	0.0426649608992511	0.0426649608992511
Phf3	1	1	28	2	0.0221405739791226	0.999515629626602	1	28	25.9850808452851	0.73460551874717	0.999999882673726	1	28	27.9925404226425	0.707156930983014	0.0227519351534436	0.0227519351534436
Ptp4a1	1	1	20	18	0.0213145777992812	0.999996428512015	1	28	21.4104278149581	0.167850360829911	0.999999999993622	1	24	19.975897634982	0.132879846666667	0.00254582178325518	0.00254582178325518
Ptp4a1.1	0.710362661526393	1	28	16	0.00303711554907778	0.985640320617559	1	27.2328767123288	19.7208125619477	0.0322305035503465	0.949730252390225	1	27.6164383561644	17.8896962015818	0.0266556280307508	0.0040984624154503	0.0040984624154503
Prim2	0.040394502815343	0.356960611610855	28	16	0.00727537924522151	0.149434034508874	1	25.4219948849105	12.8690428526225	0.0860979601946907	0.036881645045623	0.400319035032294	26.7109974424553	14.3924924057311	0.0790420156584612	0.013012557590627	0.013012557590627
Rab23	0.00584331289447498	0.135528437418331	28	16	0.0239668186628931	0.0455962337728045	1	25.4219948849105	1.7339615102108	0.194125368123459	0.0024592804001683	0.0786429422993448	26.7109974424553	21.8981526189031	0.179563716878612	0.012093686899503	0.012093686899503
Bag2	0.195687736186953	0.821782870537802	28	18	0.00544825067797454	0.336860530890881	1	28	14.846126915151	0.0262978362100376	0.24517571043635	1	28	16.4230634575755	0.021131325532437	0.00603842938238302	0.00603842938238302
Zfp451	1	1	28	2	0.03150839532696	0.938818708626371	1	23.9518072289157	1.9500170342372	0.454381181451804	0.998089044042953	1	25.9759036144578	1.98511444644578	0.418169009823398	0.0277853374625426	0.0277853374625426
Bend6	0.0925030711091867	0.549592179165549	28	4	0.00398406658648177	0.230570344387541	1	24.5432098765432	7.3262717712146	0.0119594009041525	0.103394270794946	0.726445123620704	26.2716049382716	5.79764641137168	0.0102254890070328	0.00411536299388098	0.00411536299388098
Dst	1	1	20	10	0.0687843424700073	0.93788954740681	1	22.039911308204	20.6835828218872	1.40687510892729	0.998029923459398	1	21.019955654102	15.1181863557534	1.38546229681798	0.0402996780580248	0.02908753139698
Gm37233	1	1	28	14	0.00119747048469701	0.996361901061228	1	28	21.9999461649423	0.00671050042564493	0.999993374077922	1	28	17.9999730824712	0.00416217413388828	0.00120620169895513	0.00120620169895513
Ccdc115	0.0537425917725344	0.412886868658201	28	14	0.00820463069278564	0.262627437662192	1	25.9530026109661	15.9467691614334	0.129508464677712	0.0742491293971544	0.60577804951911	26.976501305483	15.031953242665	0.120595883946504	0.0157713612856285	0.0157713612856285
Imp4	1	1	28	10	0.0111537609450804	0.886901799833805	1	23.6104513064133	14.4617608058626	0.155888989981642	0.993348652501404	1	25.8052256532066	12.5111227597472	0.150439766807875	0.0122963702169369	0.0122963702169369
Ptpn18	1	1	20	10	0.0023289122220503	0.995005855252068	1	20.244399185336	8.431726807056	0.0109720019393221	0.999987508446894	1	20.122199592668	9.22096543406808	0.00929651084646177	0.000560168912208659	0.000560168912208659
Gm28417	0.710362661526393	1	24	6	0.000596177283567564	0.987965142299048	1	21.1940298507463	12.0661174028605	0.00165943339321537	0.950316960652499	1	22.5970149253732	9.25705705860502	0.00164549863373428	0.000418522718485961	0.000418522718485961
Arhgef4	1	1	28	8	0.00247479524530021	0.999977835603131	1	20	3.7682542946824	0.0113839438590744	0.999999999754368	1	24	5.68952400538087	0.0089783475	0.000571898435827891	0.000571898435827891
Fam168b	1	1	28	12	0.0284022873692419	0.99187405522964	1	25.4219948849105	23.7812829129103	0.466333580622675	0.999966894718325	1	26.7109974424553	4.8618336654572	0.447696593425929	0.0145761247836818	0.0145761247836818
Plekhb2	0.583353997123441	1	28	16	0.0116593493646966	0.409099367605713	1	23.1701631701632	18.8743201566637	0.138757902392305	0.580577157951727	1	25.5850815850816	17.730774720463	0.12545606933689	0.0195472077804096	0.0195472077804096
1110002O04Rik	0.0708296121275345	0.476568581284201	28	20	0.00445321567234308	0.0919311456603525	1	24.3031784841076	0.899928231512696	0.0111217607419825	0.0392913336062047	0.416739941503224	26.1515892420538	22.8998346604053	0.00944973094959426	0.00440821310781052	0.00440821310781052
Hs6st1	0.119750703967856	0.630117675935378	24	20	0.0141971131759682	0.267373024377414	1	23.4988179669031	2.6940451278262	0.127033751585366	0.142206942627839	0.881805362577492	23.7494089834516	23.1316787590161	0.12371356457414	0.0137660057741959	0.0137660057741959
Gm33280	1	1	0	NaN	0	0.999194708081647	1	23.1701631701632	22.8298368298352	0.000265230412254838	0.99999967566539	1	23.1701631701632	22.8298368298352	0.000270343103375006	0.000236540446712691	0.000236540446712691
Uggt1	0.475764435488483	1	28	16	0.0101585788612385	0.671685914459023	1	25.6847545219638	15.8341725415486	0.480787060047833	0.684122188034724	1	26.8423772609819	15.9431633402407	0.454704109250172	0.0457133211770518	0.0457133211770518
Neurl3	1	1	24	4	0.0108737395886627	0.966185378527132	1	22.6423690205011	15.4207139662717	0.0416875797985411	0.999421730372303	1	23.3211845102505	21.5455368523086	0.0290245480761271	0.00879527349855553	0.00879527349855553
Arid5a	1	1	28	22	0.0226589468893426	0.99788482541211	1	28	26.5855002231876	0.142193462472814	0.999997761439359	1	28	24.2927501115938	0.134783115638555	0.019694713968718	0.019694713968718
4930403P22Rik	0.040394502815343	0.356960611610855	28	2	0.00244406862723052	0.492467120931985	1	27.843137254902	0.873259034144599	0.00693505677145133	0.0978214478544545	0.704348852165393	27.921568627451	1.43505833892573	0.00460960720789135	0.00314785200132514	0.00314785200132514
Kansl3	0.475764435488483	1	24	12	0.00904686557985695	0.998265010238749	1	25.6847545219638	9.2408120024405	0.333293753776032	0.82856380267158	1	24.8423772609819	10.6794658741722	0.316044067711528	0.0187956584897048	0.0187956584897048
Lman2l	1	1	20	2	0.0148880625672046	0.969945902545303	1	21.1940298507463	0.0869281581377024	0.148184053330016	0.999543781986019	1	20.5970149253732	1.07209048508205	0.13211211598528	0.0112029725452117	0.0112029725452117
Cnnm4	1	1	20	0	0.006192307324012	0.996112107716871	1	20	15.0004004287813	0.0817912434106516	0.999992432333006	1	20	17.5002002143906	0.078837483683487	0.00147885804990002	0.00147885804990002
Cnnm3	0.0537425917725344	0.412886868658201	24	2	0.0299744685865321	0.488112269136174	1	24.9122807017544	0.536031391537698	0.390661388171172	0.12173833944846	0.804864873054958	24.4561403508772	1.28211421408123	0.371478520469417	0.0420504709734845	0.0420504709734845
Ankrd23	0.119750703967856	0.630117675935378	24	22	0.00706445636346138	0.732596597978398	1	23.9518072289157	2.340090536081	0.052294352505822	0.301217662366749	1	23.9759036144578	0.172226392020288	0.038524364097103	0.00733306166805674	0.00733306166805674
Ankrd39	1	1	28	24	0.014367419844217	0.941356294299249	1	26.2269129287599	25.5461203074225	0.222190687187599	0.998245822746941	1	27.11345646438	24.8248783378064	0.19639884295934	0.00868856245587928	0.00868856245587928
Sema4c	1	1	20	16	0.0186916606538852	0.999562781649286	1	23.7231503579952	1.3160778966491	0.203923487514479	0.999999904406124	1	21.8615751789976	20.2818197502983	0.192122878152581	0.00646112221188833	0.00646112221188833
D430040D24Rik	1	1	28	24	0.00190448109936132	0.999999977499531	1	28	25.365821538807	0.0166773522919069	1	1	28	24.6829107694035	0.0140877592109799	0.00109966293114896	0.00109966293114896
Fam178b	1	1	20	10	0.00393244637724159	0.850264176266362	1	21.7505470459519	0.872928650232296	0.0175137551767481	0.988183982668957	1	20.875273522976	5.63771874911502	0.0155172738865173	0.00193028274620912	0.00193028274620912
Cox5b	1	1	28	16	0.111131023051621	0.971509609989833	1	28	21.9999461649423	2.16845682300698	0.999590238690763	1	28	18.9999730824712	1.99353219881922	0.0390156394235034	0.019571110738323
Actr1b	1	1	28	12	0.0191946964180213	0.999963465055573	1	23.3882352941176	10.0000548483338	0.3292581123278	0.999999999332591	1	25.6941176470588	10.9988702273781	0.31129313964651	0.00452114735035209	0.00452114735035209
Zap70	1	1	0	NaN	0	0.999999999999962	1	20	12.5689052164531	0.00032615786217821	1	1	20	12.5689052164531	0.000113293173575224	5.07185229171187e-05	5.07185229171187e-05
Tmem131	0.710362661526393	1	28	6	0.00942219785931069	0.781356908996927	1	23.8369304556355	9.7922598026603	0.577617676972258	0.881804414357903	1	25.9184652278177	8.10065769026179	0.575558303347396	0.0299424390587657	0.0299424390587657
Gm38115	0.00829789605146629	0.159949421974041	24	6	0.00750603747724458	0.0933273659348011	1	24.4226044226044	0.991927842434599	0.0508001401671912	0.00632190287866785	0.136287168229418	24.2113022113022	3.51808566169198	0.0471781219372231	0.00886565536641903	0.00886565536641903
Vwa3b	0.040394502815343	0.356960611610855	24	2	0.00386499334006386	0.304027361795222	1	23.2786885245902	8.16388059117169	0.0188288986340001	0.0663138894840388	0.568115538687834	23.6393442622951	5.13015430170463	0.0140014320493643	0.00283141314422124	0.00283141314422124
Inpp4a	1	1	28	4	0.00593828274840464	0.999999285019755	1	23.3882352941176	1.9071322759822	0.15932234895429	0.999999999999744	1	25.6941176470588	2.88287381853869	0.148287773439375	0.00198991148444274	0.00198991148444274
Coa5	1	1	20	14	0.012953276992522	0.99120404772603	1	24.5432098765432	10.0000548483338	0.359334252149451	0.999961201688311	1	22.2716049382716	12.3323099543493	0.343435630578021	0.00764404708068894	0.00764404708068894
Unc50	1	1	28	16	0.0269199087131624	0.999983657204593	1	28	9.8229802408571	0.549051588631817	0.999999999866456	1	28	12.9114901204286	0.540414106725611	0.00559321928196196	0.00559321928196196
Mgat4a	1	1	20	2	0.0044493173926584	0.97893594897599	1	28	20.7883254932209	0.0517825762521383	0.999776578595181	1	24	22.1092823542375	0.0445152122222222	0.00110061125903324	0.00110061125903324
Tsga10	0.710362661526393	1	28	22	0.0110885374155837	0.710511852159634	1	26.2269129287599	21.4962443266028	0.0923275189082454	0.849823781870495	1	27.11345646438	21.7631540083993	0.0848980566794924	0.0105288593761588	0.0105288593761588
Lipt1	1	1	24	16	0.00173250070936147	0.999999999791334	1	20	6.3049382692767	0.0145407933254824	1	1	22	10.8010493814355	0.0139449128066367	0.000531404500108059	0.000531404500108059
Mitd1	0.00188707063211928	0.0742551448505419	28	20	0.0495102026051197	0.27224003492998	1	28	17.2726306569522	0.271185561765589	0.00440467157662205	0.110050073129291	28	18.6363153284761	0.263676846552101	0.0559678151671559	0.0559678151671559
Mrpl30	0.153711924959646	0.725216929309335	28	12	0.068335365019293	0.323835744473846	1	25.0377833753149	2.88659603899761	0.956626406815693	0.199119314393514	1	26.5188916876575	7.21129585955672	0.914635569659301	0.0226854286178749	0.0226854286178749
Txndc9	1	1	28	16	0.01916054316049	0.999600557192803	1	28	15.0966372610814	0.439297035049796	0.999999920212098	1	28	15.5483186305407	0.418605110481892	0.0129612125632192	0.0129612125632192
Eif5b	1	1	24	20	0.0555269742062359	0.991258146127318	1	26.0892388451444	16.8493683748658	1.02590666917697	0.999961678164106	1	25.0446194225722	18.5226158911775	1.01661151656761	0.052038247464675	0.051187938181511
Rev1	0.00829789605146629	0.159949421974041	24	14	0.0535863196452696	0.0643495686264139	1	25.0377833753149	10.8852514290781	0.288433578583732	0.00455749530171068	0.112732148958644	24.5188916876575	12.4811742645664	0.263749312599271	0.0680655730893204	0.0680655730893204
Aff3	1	1	28	14	0.0156291104738881	0.999782893907377	1	22.6423690205011	19.7159365478002	0.129040100929397	0.999999976430767	1	25.3211845102505	17.3545592395016	0.127351995014999	0.00579213594021707	0.00579213594021707
Lonrf2	0.0537425917725344	0.412886868658201	24	20	0.00780790843320092	0.258223299943518	1	22.1380846325167	1.9995526708727	0.0445251265982178	0.0732387006705173	0.602126243697044	23.0690423162584	22.188441366944	0.0407339969180987	0.0110648370959164	0.0110648370959164
Chst10	0.0925030711091867	0.549592179165549	28	18	0.00701587105652606	0.38422706437344	1	25.2926208651399	2.1220835695226	0.0421369952499615	0.154147694397576	0.923899601523328	26.6463104325699	23.0058706490899	0.0355081243729261	0.00450383756712471	0.00450383756712471
Pdcl3	0.247148491874073	0.934078325327556	28	18	0.0423409176613475	0.188469342018179	1	26.5066666666667	16.5457443963623	0.537426835169267	0.189421218579504	1	27.2533333333334	17.265910851651	0.522186433675126	0.0334856492921212	0.0334856492921212
Npas2	0.000129350878630386	0.0149601283075427	24	0	0.0387778603310638	0.0152116878013873	1	23.1701631701632	3.4690153505319	0.0436987283219288	2.78198919519967e-05	0.00429002784272368	23.5850815850816	1.76556827548701	0.0365420428060225	0.042712526579024	0.042712526579024
Rpl31	1	1	28	18	0.461965588071233	0.972316848866396	1	28	20.8747180295832	6.44478745321456	0.999613235939415	1	28	19.4373590147916	6.05132272814078	0.261348148358091	0.0431885986088182
Tbc1d8	1	1	28	22	0.00344507373541554	0.889029751763375	1	22.6423690205011	4.9399746852017	0.0146624184631249	0.993601500679688	1	25.3211845102505	0.0492271425487164	0.0115041725285333	0.00194766203111835	0.00194766203111835
Cnot11	1	1	28	10	0.00701611147283166	0.993909352732844	1	28	13.3582577062533	0.106500005439697	0.999981414236411	1	28	11.6791288531266	0.10331252793365	0.00784334835940231	0.00784334835940231
Gm15832	1	1	20	14	0.00118540070227224	0.994871702074069	1	23.3882352941176	12.3190775243257	0.00288274754263545	0.999986827743815	1	21.6941176470588	13.3063161651166	0.00259028581178436	0.000981779547832866	0.000981779547832866
Rnf149	1	1	20	10	0.00641397822884616	0.999998199429329	1	20	15.0881968259714	0.0683476774004341	0.999999999998379	1	20	12.5440984129857	0.0548268365579854	0.00380616362886545	0.00380616362886545
Map4k4	0.247148491874073	0.934078325327556	24	6	0.0975828571240872	0.815242852025494	1	22.039911308204	10.0000510137799	1.3466398580008	0.524273766663532	1	23.019955654102	8.09985510188664	1.24712543560512	0.117145193875805	0.0939321663493815
Il1r2	0.0161479984491827	0.220947473584861	24	2	1.64365698494607	0.0905468394894726	1	22.9561200923788	5.2234524862384	9.61835097446218	0.0110068434243856	0.190572130866646	23.4780600461894	3.64936004594365	8.94442375708616	1.71894776682097	0.192180940159409
Gm16894	0.0161479984491827	0.220947473584861	24	2	0.0141584132218339	0.193283421084353	1	25.4219948849105	24.2381369795677	0.0552047195647733	0.0211287372229584	0.287933595669303	24.7109974424553	0.454250895376172	0.0490198978746408	0.0207594397303833	0.0207594397303833
Il1r1	0.022151118355579	0.261309919291831	24	6	0.117355401203694	0.181895174990646	1	23.0626450116009	3.8293387788677	0.727673220527867	0.0262468622692417	0.325489817493966	23.5313225058004	4.89499448300756	0.632892273438862	0.174675371121743	0.174675371121743
Il1rl2	1	1	20	12	0.175870891509937	0.501989666683659	1	21.4686825053996	20.9161720846271	1.8311148081669	0.847948768599163	1	20.7343412526998	16.3206671651671	1.79363971974151	0.0496106932985597	0.0276592298623435
Il1rl1	1	1	20	12	0.0421398141946809	0.999211812713574	1	23.3882352941176	7.8935957456453	0.0728773256612384	0.99999968929876	1	21.6941176470588	10.1691484115648	0.173880149239218	0.120897155612458	0.120897155612458
Il18r1	2.20908415067155e-07	0.000630214890117415	24	2	0.248540191772868	0.00539826782147812	1	23.4988179669031	2.8270382768876	0.380463673730726	2.56955208222109e-08	8.79660459827569e-05	23.7494089834516	2.41815159142716	0.321091423936371	0.29541640355456	0.29541640355456
Il18rap	1	1	0	NaN	0	0.997330453312231	1	23.3882352941176	10.0000548483338	0.00211678133636659	0.999996433585257	1	23.3882352941176	10.0000548483338	0.000465149962538614	5.33612988728973e-05	5.33612988728973e-05
Slc9a4	1	1	20	10	0.00040053497934887	0.999889401293662	1	23.8369304556355	9.934816735917	0.00101160391844716	0.999999993883738	1	21.9184652278177	10.0472332569686	0.00095762729480288	0.000274071262441614	0.000274071262441614
Mfsd9	1	1	20	16	0.00417468012404936	0.999921299722716	1	20	19.0279228406939	0.019952445392868	0.999999996903052	1	20	17.5139614203469	0.0170975998412023	0.000805067736157386	0.000805067736157386
Tmem182	1	1	20	10	0.000284937162760494	0.754473619130457	1	25.5526992287918	10.0000548483338	0.000869654531848824	0.967035218631983	1	22.7763496143959	10.1508522907337	0.000175096615725353	0.000166537609105097	0.000166537609105097
Pantr1	1	1	0	NaN	0	0.438900639266057	1	25.1645569620253	10.4448711040094	0.00197168806425408	0.800327514580882	1	25.1645569620253	10.4448711040094	0.00126007385089615	0.00188367074224159	0.00188367074224159
Pou3f3	0.646858329324917	1	28	10	0.0144172157179617	0.713725483247338	1	28	8.8011883586274	0.0269982923166833	0.818504186084325	1	28	9.4005941793137	0.0212798579596002	0.00895929888137589	0.00895929888137589
Mrps9	1	1	28	18	0.0105930959782775	0.988602783328996	1	20	1.9728140288214	0.190939157452301	0.999934803567112	1	24	20.8979741315786	0.182286072222222	0.00260039148436711	0.00260039148436711
Tgfbrap1	0.195687736186953	0.821782870537802	24	14	0.0127511151637808	0.478602665754017	1	22.1380846325167	5.344626498762	0.196643715554339	0.315446873903275	1	23.0690423162584	9.51316088051382	0.188933026711406	0.00421773734507391	0.00421773734507391
8430432A02Rik	1	1	0	NaN	0	0.8914303386203	1	20	10.0090106164499	0.000675670237971416	0.993880630536623	1	20	10.0090106164499	0.000385389938484236	1.3881264957383e-06	1.3881264957383e-06
AI597479	0.247148491874073	0.934078325327556	24	4	0.0103743312823141	0.750875347411984	1	23.6104513064133	2.5297172104457	0.10305168035819	0.498142824916127	1	23.8052256532066	3.25906185690304	0.0889076717781959	0.00923875692178179	0.00923875692178179
Fhl2	0.0925030711091867	0.549592179165549	24	14	0.0163608316421278	0.465344630819983	1	23.0626450116009	18.9682399947067	0.063709627698715	0.178445983377982	1	23.5313225058004	16.5401580326517	0.0504539821683994	0.0144766501491613	0.0144766501491613
Nck2	1	1	24	10	0.00332964562445465	0.936867926028881	1	21.5618221258134	20.5758220594831	0.0462499311282955	0.997963857323222	1	22.7809110629067	4.22514926000693	0.0439859188169168	0.00422624356932358	0.00422624356932358
Ecrg4	1	1	28	26	0.0245149607686011	0.999996497365064	1	20	13.5533991718652	0.171867186353474	0.999999999993866	1	24	19.2748966459763	0.151760786666667	0.0144981503231419	0.0144981503231419
Uxs1	0.00278834899104255	0.0946987493644351	28	16	0.0266099838109684	0.119710446623987	1	26.0892388451444	25.8214684746535	0.406924342760618	0.00300581449803361	0.0881550523901832	27.0446194225722	21.110555809006	0.380042945130227	0.0144737927490254	0.0144737927490254
Tpp2	1	1	24	20	0.00882561186802364	0.986391843339122	1	24.1849148418491	10.0000548483338	0.460503178244057	0.999906986157457	1	24.0924574209245	15.0194365565825	0.430361043454624	0.0170816790368421	0.0170816790368421
Mettl21c	1	1	20	16	0.000768071760093499	0.999999893731743	1	23.0626450116009	13.7374181648357	0.00147674178409848	0.999999999999994	1	21.5313225058004	15.0251668579377	0.000808149927209969	0.000113071468398487	0.000113071468398487
Gm8251	1	1	0	NaN	0	0.998144913615476	1	25.6847545219638	10.0000548483338	0.00471192284038396	0.999998278262266	1	25.6847545219638	10.0000548483338	0.000876124574146296	0.000701018664014387	0.000701018664014387
Tex30	0.710362661526393	1	20	16	0.00927404838205043	0.884832901435624	1	20	7.1167788735982	0.0892765040908428	0.920411765218548	1	20	11.5583894367991	0.0793183728180661	0.00354404752436576	0.00354404752436576
Poglut2	0.153711924959646	0.725216929309335	28	18	0.0307446492926005	0.186463558911004	1	25.5526992287918	10.0000548483338	0.223084854316871	0.130473508230291	0.839276602922923	26.7763496143959	13.8461491617824	0.209580323614354	0.0164033858865264	0.0164033858865264
Bivm	1	1	28	12	0.00695048489246974	0.980222869963265	1	24.5432098765432	10.0000548483338	0.0921960179741205	0.99980313040737	1	26.2716049382716	10.9817716611322	0.0769980205950434	0.00225632783138267	0.00225632783138267
Ercc5	0.710362661526393	1	28	0	0.0063665066150912	0.493349021709524	1	28	25.1466916708767	0.226423168580106	0.717916924797605	1	28	26.5733458354383	0.210283983016181	0.0115515386220783	0.0115515386220783
Gulp1	0.0537425917725344	0.412886868658201	24	2	0.0282011154899944	0.519851154346442	1	24.1849148418491	0.864045286235701	0.567814534953883	0.127894199520187	0.827974664594194	24.0924574209245	1.43422344003882	0.505447640333625	0.0603616210398682	0.0603616210398682
Col3a1	1	1	28	26	34.132822145334	0.996523342228689	1	20.9263157894737	1.749224778814	294.709758584555	0.999993949409357	1	24.4631578947369	0.148749991174824	236.800932002983	28.649603425257	0.120986024771626
Col5a2	1	1	20	12	0.743962777612249	0.979730802236591	1	21.3763440860215	0.6179611520352	11.8585049325189	0.999793177670977	1	20.6881720430108	16.8495711496289	10.5480036955265	0.584204745245578	0.055385337558551
Wdr75	0.119750703967856	0.630117675935378	24	16	0.00916367962010893	0.682203073764352	1	24.5432098765432	17.7267266382838	0.16121926301212	0.286319813167105	1	24.2716049382716	16.8558127889978	0.157142060160181	0.0311531174386457	0.0311531174386457
Slc40a1	0.475764435488483	1	24	10	0.0016894647764449	0.969609259569865	1	20	10.0000548483338	0.0111961622716401	0.818215229656552	1	22	10.0833634999169	0.00345068975371419	0.00197356447182984	0.00197356447182984
Dnah7b	0.0925030711091867	0.549592179165549	24	2	0.00384890948921899	0.265271392439412	1	25.5526992287918	24.4975641865958	0.0238385012899163	0.1155149801404	0.776313276428435	24.7763496143959	0.520809090907422	0.0218788954440454	0.00489595248054775	0.00489595248054775
Slc39a10	0.0161479984491827	0.220947473584861	28	14	0.0367265605294043	0.179688737233952	1	25.5526992287918	16.5443639783559	0.249369917452214	0.0198542561843453	0.278105812690212	26.7763496143959	15.3624020514136	0.229436395655711	0.0441039364652075	0.0441039364652075
Tmeff2	0.119750703967856	0.630117675935378	24	2	0.147928859944569	0.496152963203307	1	24.9122807017544	22.2931781501041	2.00324728940745	0.227154995343168	1	24.4561403508772	24.1895726224218	1.90504627692165	0.199773112408802	0.104865228120135
Gm28320	1	1	20	4	0.0150094515883309	0.80522692468482	1	22.5396825396825	16.8451415389403	0.0977918796305676	0.979664157191839	1	21.2698412698413	20.709964502109	0.0913167640064359	0.00448028354156722	0.00448028354156722
Gm29325	1	1	20	2	0.00232215387221242	0.999947151929981	1	22.4379232505643	13.3535802760661	0.00866589260331218	0.999999998603516	1	21.2189616252821	7.37501521381045	0.00653119420778719	0.00036248118552082	0.00036248118552082
Cavin2	1	1	24	8	0.0658424600622197	0.999731511186925	1	25.1645569620253	19.2993930875462	0.9685668888274	0.999999963953652	1	24.5822784810127	13.5234602404676	0.847749826812602	0.0163891010110813	0.0163891010110813
Nabp1	0.119750703967856	0.630117675935378	20	10	0.00482167982363123	0.936385106037003	1	20	2.0228342947914	0.0413002624098601	0.357487318894705	1	20	6.0114171473957	0.0381798433113493	0.0022123510361203	0.0022123510361203
Myo1b	1	1	28	12	0.0047417336238435	0.999469268329377	1	23.7231503579952	7.1080075332118	0.0384311711722542	0.999999859137024	1	25.8615751789976	9.41613077929642	0.0289492274020483	0.00350112662567088	0.00350112662567088
Stat4	1	1	0	NaN	0	0.997577393416553	1	23.6104513064133	7.1685922457024	0.000142537862359465	0.999997063116074	1	23.6104513064133	7.1685922457024	0.000949795518201192	0.000344040962392874	0.000344040962392874
Stat1	0.153711924959646	0.725216929309335	28	18	0.051487131743961	0.849697843482562	1	26.7924528301887	10.0000548483338	0.492683291588213	0.396469149282549	1	27.3962264150944	13.9186340176518	0.41216779573877	0.0386463290185963	0.0386463290185963
Gls	0.0708296121275345	0.476568581284201	24	8	0.0866248233360392	0.256765062984336	1	23.1701631701632	6.9244450787052	1.38925699726499	0.0910614623225322	0.676812440544847	23.5850815850816	7.45506902875132	1.32526484937832	0.130846716872216	0.098732503871657
Nab1	1	1	20	12	0.0283905670743438	0.986006427510587	1	21.2847965738758	10.0000548483338	0.243866637351501	0.999901630038225	1	20.6423982869379	11.0418406499615	0.201749901146777	0.0193195384625788	0.0193195384625788
Nemp2	0.195687736186953	0.821782870537802	28	4	0.00402544364688968	0.388206259993578	1	25.5526992287918	12.6168973830487	0.0192741525151285	0.271769144746412	1	26.7763496143959	8.52313981862562	0.0180911537681852	0.0020084095574845	0.0020084095574845
Mfsd6	0.0116424884099877	0.189254011504044	24	6	0.0250523689933707	0.115645489663561	1	25.0377833753149	4.28002658976401	0.17951579617955	0.0102465444955101	0.183847067221852	24.5188916876575	5.16052437970783	0.161897798689772	0.0272108353553562	0.0272108353553562
Inpp1	1	1	24	8	0.0193027423341866	0.999996340332707	1	22.9561200923788	4.462619196745	0.430640065352504	0.999999999993303	1	23.4780600461894	6.19505159492709	0.425896032903124	0.00875795700716799	0.00875795700716799
Hibch	0.00584331289447498	0.135528437418331	24	20	0.0141291884985674	0.0988872010630591	1	24.3031784841076	10.0000548483338	0.130456027748298	0.00488625535022236	0.117853121686144	24.1515892420538	15.0320023145634	0.118340916945408	0.0106963475078109	0.0106963475078109
1700019D03Rik	0.309738885900378	1	24	20	0.0713587414836124	0.472429710559302	1	20.6652806652807	20.428455106102	1.09230214384877	0.427560016327375	1	22.3326403326404	20.3436201629	0.995001213735301	0.0974103285937853	0.0974103285937853
Mstn	1	1	28	4	0.001439361815046	0.821603004199224	1	26.7924528301887	0.120251210407297	0.00409181254690576	0.983046321618698	1	27.3962264150944	2.01835386378339	0.00256681829911263	0.00136637251418587	0.00136637251418587
Pms1	1	1	24	20	0.00304271583478478	0.954497102591024	1	24.4226044226044	16.1098513246463	0.0284689819935099	0.998948673456808	1	24.2113022113022	18.0732777466474	0.0244979663011734	0.00285003738380821	0.00285003738380821
Ormdl1	1	1	20	2	0.00702558316816565	0.982443071036638	1	22.3370786516854	1.05740310270991	0.0886551564571264	0.999844967145533	1	21.1685393258427	1.55947008638908	0.0798473115331876	0.00444800437403627	0.00444800437403627
Osgepl1	0.583353997123441	1	20	0	0.00439646999959947	0.985161159638236	1	20	17.9999432298194	0.061929039697636	0.893029144277618	1	20	18.9999716149097	0.0599297393569311	0.00634673359810962	0.00634673359810962
Asnsd1	1	1	28	14	0.0105197690050685	0.961494209954815	1	27.843137254902	16.3248223387466	0.284028098216906	0.999248949127359	1	27.921568627451	15.1657960337554	0.278179153635324	0.0157866597320197	0.0157866597320197
Stk17b	0.022151118355579	0.261309919291831	24	12	0.0140603445823511	0.154852817205904	1	21.7505470459519	10.3750155740902	0.0524034964274395	0.0228968444272052	0.300440885992903	22.875273522976	11.1745735523506	0.0446948866288451	0.0156720136363337	0.0156720136363337
Hecw2	1	1	20	14	0.0105300220533957	0.999998562738979	1	20	2.956151303422	0.240181044952625	0.999999999998967	1	20	18.478075651711	0.221676055024437	0.00325578318985593	0.00325578318985593
Gtf3c3	0.859241172625395	1	28	16	0.00785807765932611	0.998719367216652	1	24.788029925187	16.0898049577406	0.153534237879101	0.989425264172155	1	26.3940149625935	16.1072686448822	0.146782597698676	0.00965736359450593	0.00965736359450593
Pgap1	1	1	28	6	0.0137754583312789	0.999999675435685	1	23.3882352941176	7.83524028258951	0.135825577982796	0.999999999999947	1	25.6941176470588	7.05680555704793	0.115783259892348	0.00518899333034939	0.00518899333034939
Ankrd44	4.53884408746736e-05	0.00853751585111854	24	2	0.0221642832694958	0.042269526821709	1	24.4226044226044	1.3066139145757	0.149634438889981	2.71742013527865e-05	0.00426734683078574	24.2113022113022	1.65645886213569	0.132407718642082	0.0287951367221353	0.0287951367221353
Sf3b1	1	1	20	12	0.0843090486276532	0.963793530043966	1	24.0677966101695	23.4990510070191	1.48584470948305	0.99933648881048	1	22.0338983050847	17.3667773468511	1.4619710437783	0.00603644340324168	0.00412897603473811
Coq10b	0.0161479984491827	0.220947473584861	24	10	0.138528653106154	0.172329103024587	1	22.6423690205011	20.8177414923167	0.803844169935765	0.0191574475301649	0.271461381911138	23.3211845102505	3.918915285701	0.762358583754231	0.0371740205816998	0.0371740205816998
Hspd1	0.000826572461207847	0.0474779893238078	28	14	0.086678422030053	0.657925410629451	1	25.0377833753149	10.0000548483338	1.35922397034479	0.00463167908819473	0.114072591298747	26.5188916876575	11.9255266162432	0.993899274374755	0.186129834655571	0.186129834655571
Hspe1	0.583353997123441	1	28	14	0.180455064772369	0.711275582568708	1	25.8181818181818	16.3554055686277	2.3368637374175	0.779917286841658	1	26.9090909090909	15.250512248952	2.20758535608578	0.36505193456675	0.165362545806163
Mob4	0.040394502815343	0.356960611610855	28	18	0.0360792042712281	0.199442228866038	1	28	15.4038444444215	0.472568167870388	0.0468984822451967	0.467809627384051	28	16.7019222222107	0.430633451258287	0.0377960293039128	0.0377960293039128
Rftn2	0.00829789605146629	0.159949421974041	24	4	0.0251814866916153	0.150239869854651	1	26.2269129287599	23.7199794381774	0.175289513100341	0.00958353271469459	0.176578395562354	25.11345646438	0.892536883599525	0.161325296064742	0.0341720978346429	0.0341720978346429
Gm10561	1	1	24	22	0.00344851734543992	0.845200498197527	1	21.6557734204793	2.8733315908165	0.0238562074854213	0.987347504474353	1	22.8278867102396	0.56326302399028	0.0204866074947313	0.00237663309843722	0.00237663309843722
Mars2	0.0116424884099877	0.189254011504044	24	18	0.00372201210626726	0.133052261896689	1	22.4379232505643	3.6500135187398	0.0307702712031914	0.0115716401523444	0.196424296952737	23.2189616252821	22.2051245737193	0.030261602167586	0.00200407289227262	0.00200407289227262
Plcl1	0.00125858134619022	0.0591844420404889	28	6	0.0133428079761421	0.1700769866792	1	27.2328767123288	6.7000263432829	0.0725939795347055	0.00202267121708721	0.0695222153069916	27.6164383561644	6.35610056533812	0.0597113451099534	0.0137386978880068	0.0137386978880068
Satb2	0.784801917075894	1	20	18	0.00241577728491525	0.84024528197831	1	21.5618221258134	10.0000548483338	0.0104166561476802	0.934001482490104	1	20.7809110629067	14.1703498901308	0.00711481604780856	0.00212182845807537	0.00212182845807537
9130024F11Rik	0.784801917075894	1	20	10	0.00142468369248212	0.976201567423896	1	28	13.9413535467096	0.00349745625007389	0.970228276239146	1	24	11.9748658057327	0.00212402794444445	0.000246489288404589	0.000246489288404589
1700066M21Rik	1	1	28	8	0.00300270066203742	0.999560922959987	1	28	22.2423020711271	0.0407833235985984	0.999999903591565	1	28	1.12115103556355	0.0380567068926087	0.00189583751608644	0.00189583751608644
Tyw5	1	1	28	18	0.00945080739967756	0.906824911898288	1	28	15.7592846438483	0.0671281919480241	0.99551772803679	1	28	16.8796423219241	0.0648935104103061	0.00780132009151698	0.00780132009151698
Maip1	1	1	28	18	0.00928883752037896	0.862093227326459	1	21.104033970276	12.0158446945531	0.140411770116124	0.990020846388058	1	24.552016985138	14.88121813797	0.135061207406333	0.00546282487001093	0.00546282487001093
Spats2l	0.309738885900378	1	24	18	0.0149908758931892	0.368910181493943	1	23.6104513064133	10.0000548483338	0.172623136145772	0.362134430934902	1	23.8052256532066	13.9682347552644	0.158596615751566	0.0144420383059714	0.0144420383059714
Kctd18	1	1	28	8	0.0131219078176994	0.999978760530291	1	20	14.2279392211373	0.109756227103554	0.999999999774441	1	24	11.9653349612538	0.107086798888889	0.00317259171924281	0.00317259171924281
Sgo2a	1	1	28	10	0.00383511666434517	0.999079045934447	1	28	4.6611122082956	0.00730105763089214	0.999999575791559	1	28	7.3305561041478	0.00620907850620554	0.00237955505275453	0.00237955505275453
Aox1	0.385279521298535	1	24	10	0.00678992215566573	0.726906670784066	1	20.5797101449275	14.7154379088078	0.163157838161328	0.636509629701531	1	22.2898550724638	12.6128548432937	0.15214206376817	0.0173675499967078	0.0173675499967078
Aox3	0.040394502815343	0.356960611610855	24	6	0.0559193548301842	0.120218342345578	1	24.5432098765432	4.5736311610092	0.214316237039904	0.0307273886342948	0.359493120923715	24.2716049382716	5.29545938552945	0.167297434029147	0.059258249605826	0.059258249605826
Bzw1	0.475764435488483	1	24	8	0.0243603942973017	0.876903268415233	1	20.1622718052738	9.4753709607762	1.19899766771309	0.781911348114213	1	22.0811359026369	8.86876518627163	1.19847761111265	0.0759417140096458	0.0633651503419766
Clk1	0.022151118355579	0.261309919291831	24	4	0.145037712448332	0.11731847272247	1	23.6104513064133	2.8158437918522	1.27905170166659	0.0180683063017681	0.26231993127003	23.8052256532066	3.40330534779117	1.15910857915318	0.180277626548517	0.155531267554093
Ppil3	0.0925030711091867	0.549592179165549	28	14	0.0117057992091527	0.854999011629424	1	25.4219948849105	15.4655870093644	0.220528267008299	0.279754770321841	1	26.7109974424553	14.8026281697588	0.199591944248275	0.0258934662797844	0.0258934662797844
Nif3l1	0.022151118355579	0.261309919291831	24	20	0.0150031866222496	0.24784924564898	1	24.6650124069479	10.0000548483338	0.0932018709464065	0.0340652184915726	0.380590284387193	24.3325062034739	15.071166879353	0.0816572602115944	0.0117214768802699	0.0117214768802699
Orc2	0.00829789605146629	0.159949421974041	24	18	0.0181125119158222	0.117839323118157	1	24.788029925187	10.0000548483338	0.142215800479688	0.0077542827376692	0.156086332311142	24.3940149625935	14.0683057380551	0.124097234557844	0.0134986761077959	0.0134986761077959
Fam126b	0.247148491874073	0.934078325327556	28	8	0.0189803016419656	0.611778723323127	1	26.6487935656836	7.7934694599522	0.223812406200368	0.436840111192127	1	27.3243967828418	7.89901044261085	0.203712759687974	0.0197561214721795	0.0197561214721795
Ndufb3	0.195687736186953	0.821782870537802	28	18	0.105482583372825	0.400988269886588	1	25.6847545219638	17.6146102367122	1.07379877111988	0.278175350681723	1	26.8423772609819	17.8321610581811	0.999256202894409	0.0849123046784658	0.0849123046784658
Cflar	1	1	28	22	0.0301200618727784	0.825200596904857	1	21.4686825053996	20.6191817928575	0.76519156983476	0.98374537625503	1	24.7343412526998	21.5948729917198	0.742269201599971	0.0190375778556157	0.0190375778556157
Casp8	0.583353997123441	1	28	18	0.0127444683600376	0.792717492488335	1	26.7924528301887	10.0000548483338	0.177560870624647	0.819087593932557	1	27.3962264150944	13.9186340176518	0.151304545742991	0.0150235453417803	0.0150235453417803
Trak2	0.309738885900378	1	24	10	0.0239785566354608	0.224114544494034	1	24.6650124069479	8.8500486769812	0.342115589399762	0.254595390961867	1	24.3325062034739	9.43464321860491	0.335036243964597	0.0311867968740053	0.0311867968740053
Stradb	1	1	20	0	0.00376802708005297	0.999999891925625	1	23.1701631701632	2.785148844588	0.0984686086980495	0.999999999999994	1	21.5850815850816	1.29730776161393	0.090341036925065	0.00108728304528684	0.00108728304528684
Tmem237	1	1	20	0	0.0134239626214188	0.995830906842847	1	23.3882352941176	3.4449397969061	0.238335855148928	0.999991297228482	1	21.6941176470588	1.59770346717677	0.226434750565358	0.00933037751104171	0.00933037751104171
G730003C15Rik	1	1	20	8	0.00105989349125232	0.999959656911661	1	28	4.1332637114473	0.00625094538527198	0.999999999186207	1	24	6.57139873347741	0.00458952394444445	0.000408372651537975	0.000408372651537975
Als2	1	1	24	16	0.00363955638451309	0.999975639982223	1	24.9122807017544	6.7240013932755	0.032221436517511	0.999999999703292	1	24.4561403508772	11.4524897210293	0.0275609313891914	0.00265421443830963	0.00265421443830963
Cdk15	0.430521978393509	1	20	12	0.0023160582582052	0.85908335452568	1	20	15.5420017143408	0.00363632431603408	0.737728415470685	1	20	13.7710008571704	0.00176526386340439	0.00137890659942604	0.00137890659942604
Fzd7	1	1	20	2	0.018230874519925	0.997162099869552	1	20	0.873379082461597	0.236430597437439	0.999995969346755	1	20	1.4366895412308	0.212600142546427	0.0135677435803517	0.0135677435803517
Gm973	0.022151118355579	0.261309919291831	24	6	0.00368464080577476	0.155391029992073	1	24.9122807017544	4.4632255285296	0.0138774656674539	0.0229644829268688	0.300752145569406	24.4561403508772	5.24776979272242	0.0114939194126822	0.00524104559734248	0.00524104559734248
Sumo1	2.10383426258752e-06	0.00163687868512321	24	16	0.169890535908052	0.00713606315267346	1	22.9561200923788	18.7045512595788	1.19221670365507	2.8546412289554e-07	0.000282642470967351	23.4780600461894	17.3909328979356	1.14307656514444	0.145685608714289	0.127450437841738
Nop58	1	1	28	20	0.023237932992846	0.999832168233516	1	27.0844686648501	23.0716235899458	0.336796975917949	0.999999985915461	1	27.542234332425	21.5672955235106	0.357662258719661	0.00227770002170208	0.00227770002170208
Bmpr2	0.475764435488483	1	20	12	0.0733347513836382	0.415376420194438	1	22.4379232505643	4.9003908833559	1.48605792659724	0.518045056085631	1	21.2189616252821	8.68277472015735	1.3956501819639	0.0862319989388276	0.0617862556485937
Fam117b	1	1	28	4	0.0128283312242863	0.98842657710819	1	22.2371364653244	5.4637021676648	0.164470724709404	0.999932768070416	1	25.1185682326622	4.88002086664591	0.155103674748526	0.00796526310288422	0.00796526310288422
Ica1l	1	1	28	24	0.00246657300764857	0.950882947621553	1	28	25.5992085103418	0.00774520936896205	0.998773508773564	1	28	24.7996042551709	0.00566454919681416	0.00171139922439881	0.00171139922439881
Wdr12	0.119750703967856	0.630117675935378	24	16	0.0124702240660222	0.684245396391562	1	23.8369304556355	10.0000548483338	0.130447393606879	0.286932038234651	1	23.9184652278177	12.989951876272	0.0960066835016057	0.023132787148277	0.023132787148277
Carf	0.859241172625395	1	20	4	0.00704630316462138	0.81329292866111	1	20.0808080808081	7.844401555694	0.0911082668690406	0.949248714835587	1	20.040404040404	5.9183494298193	0.0832825913164499	0.00395088492073701	0.00395088492073701
Nbeal1	0.0708296121275345	0.476568581284201	28	0	0.055979805388908	0.203459632140513	1	24.3031784841076	1.1345501120017	1.08519814360128	0.0755100907990904	0.610825247735364	26.1515892420538	0.610419919414999	1.03498404678188	0.0833644198642585	0.0805465747259265
Cyp20a1	0.475764435488483	1	24	4	0.0179397940134495	0.992128802394265	1	28	22.3965946537422	0.481388842054587	0.826381124993531	1	26	25.565085613047	0.46467424778543	0.0120076276891461	0.0120076276891461
Abi2	1	1	28	8	0.00796888129193803	0.998700211965374	1	27.6880222841226	8.0083866192109	0.321535676853777	0.999999154909307	1	27.8440111420613	8.00446802258985	0.30297154363058	0.00863354566772238	0.00863354566772238
Raph1	0.583353997123441	1	28	6	0.0118437557421622	0.801987770774498	1	25.9530026109661	10.0000557022408	0.29392813438996	0.823226900277929	1	26.976501305483	8.08755147365346	0.263062098607086	0.0266480313263759	0.0266480313263759
Cd28	1	1	20	6	0.000604206127514547	0.9652732291477	1	20.0808080808081	10.0000548483338	0.00492766784132373	0.999389922131758	1	20.040404040404	7.99602761287506	0.00146704500263707	0.000834398845268373	0.000834398845268373
2310016D23Rik	1	1	0	NaN	0	1	1	NA	NA	0	1	1	NA	NA	0	NA	NA
Icos	1	1	20	6	0.00294125980026674	0.998987442532598	1	20	16.0772633031764	0.0102798896194787	0.999999487190575	1	20	1.0386316515882	0.0061614778220979	0.000811142969596416	0.000811142969596416
Pard3b	0.153711924959646	0.725216929309335	24	6	0.044483097654952	0.388508206051403	1	25.5526992287918	2.3327442066681	0.539729498090029	0.228011567480981	1	24.7763496143959	4.22797874525357	0.501256388420499	0.0483267890034757	0.0483267890034757
Pard3bos1	0.00829789605146629	0.159949421974041	24	6	0.00438394607784448	0.0713357682064067	1	22.8505747126437	5.2761175977463	0.0159561718450949	0.00499127653712839	0.118606732493663	23.4252873563218	5.63256928578947	0.0109517616659744	0.00579087891093538	0.00579087891093538
Nrp2	0.119750703967856	0.630117675935378	24	12	0.011359628013355	0.208226479782692	1	23.4988179669031	10.4223573909313	0.0354312737199497	0.116983112228183	0.783317308394211	23.7494089834516	11.2041028670548	0.0325260166519917	0.0103995052381268	0.0103995052381268
Ino80d	0.00406325644723076	0.114017640339752	24	6	0.0353978361768766	0.0764718955777681	1	22.4379232505643	14.642146275099	0.514215532055228	0.00282032661985532	0.084397781035076	23.2189616252821	10.4782815002261	0.489924535267604	0.0130678638364979	0.0130678638364979
Ino80dos	1	1	28	20	0.00573670781829178	0.94024826633579	1	27.0844686648501	23.5802674773214	0.0237195373620468	0.998178208292446	1	27.542234332425	21.8259158662466	0.0221307415493054	0.00539471627124493	0.00539471627124493
Gm20342	1	1	28	22	0.01048227820353	0.99997380779319	1	23.8369304556355	13.4613588947172	0.0700683397200143	0.999999999656981	1	25.9184652278177	17.5006831168692	0.0690120413845345	0.0053932938630047	0.0053932938630047
Ndufs1	1	1	28	10	0.00993046621362759	0.99999943782966	1	20.6652806652807	0.636808065223001	0.306710997524617	0.999999999999842	1	24.3326403326404	4.72002388210479	0.300381579249434	0.00370497089274133	0.00370497089274133
Eef1b2	0.583353997123441	1	24	16	0.442141849460668	0.882231506430103	1	28	11.9486992158708	8.46221608777285	0.856517815851804	1	26	14.2142770168924	8.06512769558615	0.576143493093714	0.0714363758194459
Gpr1	0.0161479984491827	0.220947473584861	24	10	0.0946462426618193	0.187476588019571	1	24.0677966101695	6.0012133713885	0.537436616057612	0.0205863103249083	0.283260348739112	24.0338983050847	8.00344262598734	0.458549254064625	0.157546647907184	0.157546647907184
Zdbf2	0.529559216305962	1	24	12	0.00657641197019321	0.86414887425971	1	24.0677966101695	10.4046696336772	0.0136552089780147	0.8153473740996	1	24.0338983050847	11.2034821609734	0.0138180047020848	0.00591854001324239	0.00591854001324239
Adam23	0.475764435488483	1	24	6	0.0767260355062088	0.630365357817583	1	22.2371364653244	8.3830969416275	1.38363155550466	0.661077952969768	1	23.1185682326622	7.24751337288451	1.28974614692174	0.0942755904424878	0.0730962373235206
Fastkd2	0.247148491874073	0.934078325327556	24	18	0.00304311888565005	0.774141936611862	1	22.8505747126437	10.0000548483338	0.0560188167701633	0.507739770163697	1	23.4252873563218	13.9102653996932	0.0474516318543656	0.00533898632351284	0.00533898632351284
Klf7	1	1	28	0	0.0650799868200664	0.987862855989915	1	24.0677966101695	2.2395736230173	0.91320587260244	0.999926045058354	1	26.0338983050847	1.21126235385724	0.844661103181705	0.033602909032443	0.033602909032443
Creb1	1	1	20	2	0.0427189546242393	0.679781453440359	1	20.7515657620042	0.828481997549396	0.431871247508672	0.942166166620465	1	20.3757828810021	1.42552879677053	0.416418651460685	0.0304266472525108	0.0304266472525108
Mettl21a	1	1	24	8	0.0090624007158396	0.973254349051594	1	23.9518072289157	0.467373459379399	0.100845553361276	0.999639103079162	1	23.9759036144578	4.22990576274624	0.094266540289233	0.00977508492829534	0.00977508492829534
2810408I11Rik	0.859241172625395	1	28	10	0.00326694293063293	0.855767794163017	1	28	6.5444816670498	0.00508935765663859	0.961390975820208	1	28	8.2722408335249	0.00361041456869359	0.00207430716431476	0.00207430716431476
Ccnyl1	0.0300656289114039	0.304156838106679	24	14	0.00864367329322437	0.516606761050176	1	22.5396825396825	20.0488401017782	0.140501002953106	0.0802209410824756	0.629881581884741	23.2698412698413	17.136191821969	0.138378709657133	0.00801265339395509	0.00801265339395509
Fzd5	1	1	24	4	0.00385578256713212	0.997627839431656	1	21.6557734204793	4.5302330423815	0.0650628328958299	0.999997184199728	1	22.8278867102396	4.29003927572286	0.0548615598142253	0.00681056410234865	0.00681056410234865
Plekhm3	0.0925030711091867	0.549592179165549	28	22	0.0146690433127999	0.200948028539544	1	23.7231503579952	1.86739367545511	0.138560779554678	0.0926668583093661	0.683992502665554	25.8615751789976	24.1085531838249	0.120523653093943	0.0174259949404534	0.0174259949404534
Akr1cl	0.945897051104224	1	20	10	0.00205707438918799	0.466124416007372	1	20.5797101449275	10.3634734796158	0.00704444953202063	0.801974082123977	1	20.2898550724638	10.1812183003209	0.00415732889760413	0.00285246528737401	0.00285246528737401
Idh1	0.0925030711091867	0.549592179165549	24	6	0.0860595621751587	0.320848842470577	1	22.1380846325167	5.9479467701029	1.04667365512606	0.134071178553093	0.852652144341775	23.0690423162584	5.98266613685251	1.01494027488417	0.0925332134529175	0.0911710922728709
Pikfyve	1	1	28	12	0.0102195314657767	0.855747587989812	1	23.2786885245902	20.6651101837804	0.252246166479716	0.98905579335599	1	25.6393442622951	16.8745086946381	0.243077956485789	0.0074361809676581	0.0074361809676581
Rpe	0.022151118355579	0.261309919291831	24	18	0.0350347368447374	0.0949652357965013	1	24.4226044226044	10.0000548483338	0.273424906979458	0.0150703263209641	0.231353162005329	24.2113022113022	14.0360059587897	0.257584621390008	0.0299279098200501	0.0299279098200501
Kansl1l	1	1	20	2	0.00791901258619487	0.998043124614561	1	20	1.1658228972854	0.176328190830825	0.999998084069209	1	20	1.5829114486427	0.167543039030143	0.00591811562165804	0.00591811562165804
Acadl	0.385279521298535	1	24	8	0.055577037366344	0.419551005684424	1	22.4379232505643	7.7317063471795	0.557587039317798	0.456218129171612	1	23.2189616252821	7.87024602643477	0.543723180508461	0.0497993859598628	0.0497993859598628
Myl1	1	1	20	16	0.031175742068275	0.999999801309585	1	20	0.536922128432302	0.121501681374413	0.99999999999998	1	20	18.2684610642162	0.0710766826485229	0.00701788066357352	0.00701788066357352
Lancl1	0.00584331289447498	0.135528437418331	24	18	0.0238340947200644	0.0777448664011166	1	22.9561200923788	19.1000115316049	0.24477769117589	0.00395083919894623	0.104361905198091	23.4780600461894	18.5714112109978	0.232731780643872	0.0294541899498043	0.0294541899498043
Ikzf2	0.385279521298535	1	28	12	0.0185739980854958	0.492943517654138	1	28	13.3327163230543	0.117180111784736	0.505407785718514	1	28	12.6663581615271	0.0968859514530733	0.0142941620700516	0.0142941620700516
Gm28112	1	1	28	8	0.00114143227228798	0.975630408825539	1	20	17.9955585048025	0.00645531651862028	0.999700619595478	1	24	2.22590653145293	0.00558863727777778	0.000618948599899189	0.000618948599899189
Bard1	1	1	28	6	0.00211578864721042	0.972820296387169	1	26.0892388451444	7.3851376565188	0.00442936654202828	0.99962723918391	1	27.0446194225722	6.72542745386562	0.00328601386385874	0.00144554256690851	0.00144554256690851
Atic	0.385279521298535	1	24	14	0.0219884753104894	0.773346722784373	1	23.9518072289157	11.614721482495	0.342473852930202	0.658722313433194	1	23.9759036144578	12.8061750440303	0.34869579530841	0.0559030321945626	0.0559030321945626
Fn1	1	1	24	22	1.75439556373413	0.968618774270301	1	22.6423690205011	18.675691912029	55.0999906869472	0.999502376357904	1	23.3211845102505	20.3066696843353	53.5154418721685	1.93125318777167	0.0360877742985813
Apol7d	1	1	28	20	0.00221383465927619	0.995959142380442	1	21.6557734204793	1.7542914980613	0.0161830866311542	0.999991824715699	1	24.8278867102396	22.2866748216494	0.0110070543401836	0.00127080557724035	0.00127080557724035
Mreg	0.0470685472939387	0.412886868658201	28	12	0.000922692325061827	0.264429200746172	1	25.6847545219638	10.0000548483338	0.0049680562183001	0.0670398953140466	0.571415216969834	26.8423772609819	10.9773187573579	0.00196457841958123	0.00100459610940489	0.00100459610940489
Pecr	0.583353997123441	1	24	4	0.0045435287646498	0.658393930706678	1	21.6557734204793	19.5491904065147	0.0721397117775384	0.751604719639047	1	22.8278867102396	0.792023247634605	0.0721635066949142	0.00245108056038791	0.00245108056038791
Xrcc5	1	1	28	16	0.00907925107043526	0.999198685774919	1	27.6880222841226	14.607968195801	0.152322565365085	0.999999678861967	1	27.8440111420613	15.3005650589605	0.137367188632819	0.00582419818551546	0.00582419818551546
Smarcal1	0.385279521298535	1	24	20	0.00561602590394665	0.671628988466606	1	23.4988179669031	14.6400406782124	0.0757045126232454	0.608572433018472	1	23.7494089834516	17.2936679946133	0.0707966235728404	0.00583711019722039	0.00583711019722039
Rpl37a	1	1	28	10	2.47456260716919	0.934249234825818	1	28	14.4252361454306	32.7623201615267	0.99778942147777	1	28	12.2126180727153	30.9107199984087	2.08785940062788	0.0675448323667442
Igfbp5	0.475764435488483	1	24	18	4.05035714011123	0.642277724119708	1	26.2269129287599	15.7078101705022	28.8791472132388	0.667850015514837	1	25.11345646438	16.9380158523537	26.6419977628974	5.16858719425019	0.194001487435306
Tns1	0.0116424884099877	0.189254011504044	24	14	0.183740282877762	0.163147963227692	1	23.2786885245902	11.3773692851422	2.18548865419754	0.0138017554866614	0.219221096430205	23.6393442622951	12.6716279365409	2.04984443308163	0.268798577521789	0.131131208390137
Cxcr2	0.309738885900378	1	28	16	0.005566679043008	0.870518881359156	1	27.3829201101928	14.9256450207895	0.0125915993859694	0.623039940402158	1	27.6914600550964	15.4587563813845	0.0110508829330117	0.00644260989284856	0.00644260989284856
Arpc2	1	1	28	16	0.0546218775263171	0.985191747712867	1	21.1940298507463	5.4428462229119	2.3884622987521	0.999889812586046	1	24.5970149253732	10.1861025555146	2.41241970111237	0.0641860454750375	0.0266065002890836
Aamp	0.859241172625395	1	20	0	0.0282036964297457	0.82420027350494	1	21.014799154334	14.9555487019403	0.863897020432079	0.952544801945575	1	20.507399577167	17.550924255828	0.802502581523771	0.0340037200138355	0.0340037200138355
Pnkd	1	1	20	2	0.0276263437429069	0.988863262818539	1	20.5797101449275	1.3712335700156	0.384605311741343	0.999937755042763	1	20.2898550724638	1.69045296419426	0.362003015630199	0.0203752462433013	0.0203752462433013
Tmbim1	0.309738885900378	1	20	14	0.0399265899453336	0.516420607010322	1	24.0677966101695	10.0000548483338	0.597018768804304	0.453131557812658	1	22.0338983050847	12.2893543021437	0.497134658724008	0.0509541260831854	0.0509541260831854
Gm29358	0.040394502815343	0.356960611610855	28	22	0.00282462925422443	0.186986445954044	1	28	21.9691345814375	0.0137410805649117	0.0444566232276097	0.44921134580106	28	21.9845672907188	0.0108452080567567	0.00323267669285954	0.00323267669285954
Catip	1	1	20	8	0.00148930883286519	0.980548406399254	1	20	13.4744377696482	0.00621993155750514	0.999809579050096	1	20	10.7372188848241	0.00512300021237205	0.00042132168369511	0.00042132168369511
Slc11a1	1	1	28	20	0.00161336806597394	0.999973090046775	1	22.6423690205011	8.8315052198788	0.00480121179090006	0.999999999637924	1	25.3211845102505	13.9814598615167	0.00640069598229217	0.00179334217671008	0.00179334217671008
Ctdsp1	1	1	28	4	0.0441191497946753	0.930508198152502	1	28	0.397459332655298	0.727480441466665	0.997527485801361	1	28	2.19872966632765	0.719213585523355	0.0326054927827991	0.0326054927827991
Usp37	1	1	28	22	0.00980814381155017	0.998164105438126	1	25.1645569620253	16.219084065082	0.113234745895178	0.999998313713315	1	26.5822784810127	19.0094556146916	0.110364795795633	0.00770989095324995	0.00770989095324995
Cnot9	1	1	28	12	0.00810228405727668	0.92214637737952	1	27.2328767123288	14.7020041660715	0.09684941172616	0.996887546798581	1	27.6164383561644	13.37234554282	0.0930342928133597	0.00806989629996691	0.00806989629996691
Zfp142	1	1	20	4	0.00686675637850944	0.984184636619803	1	21.014799154334	17.0685729904986	0.105690091705854	0.999874272572147	1	20.507399577167	0.125267433108882	0.101362095535875	7.78555084667266e-05	7.78555084667266e-05
Bcs1l	0.0925030711091867	0.549592179165549	28	14	0.00498367445166717	0.417300023129757	1	26.0892388451444	15.0077725555428	0.0565181067923139	0.164228807341455	0.962048081883533	27.0446194225722	14.5398313351357	0.0481122462012581	0.0111900042608204	0.0111900042608204
Rnf25	0.859241172625395	1	24	12	0.00637354939863182	0.500433416464923	1	22.039911308204	11.9996237362003	0.0852433636054096	0.792901218652348	1	23.019955654102	12.0215932208309	0.0821442002292826	0.00627966345843002	0.00627966345843002
Stk36	1	1	28	18	0.00252201088640037	0.999999766051419	1	20	12.6729406679467	0.0141897388407498	0.999999999999973	1	24	15.3180501150537	0.0104349925	0.000948610628473962	0.000948610628473962
Ttll4	1	1	28	4	0.00475070398046965	0.99634117455581	1	20.8385744234801	0.932870248597595	0.107424117503208	0.999993298319766	1	24.41928721174	2.29081793241125	0.103342399764359	0.000878468744647182	0.000878468744647182
Cyp27a1	0.475764435488483	1	28	4	0.0457093622348857	0.645574003385928	1	26.0892388451444	1.9753590471512	0.401798727546293	0.66970526631204	1	27.0446194225722	2.95560659969308	0.369305160479224	0.0580235958671873	0.0580235958671873
Nhej1	1	1	20	6	0.00201276177497798	0.999999834822167	1	20.8385744234801	3.6732469861349	0.0261086292251545	0.999999999999986	1	20.41928721174	4.86256237979692	0.0252147527573815	0.00145943702409481	0.00145943702409481
Cnppd1	0.0537425917725344	0.412886868658201	24	10	0.0269157367831535	0.0739694842896617	1	24.0677966101695	20.9653821423736	0.30294846771726	0.0259494523822448	0.323508212983892	24.0338983050847	15.4749888644581	0.293491891592996	0.00631506374041967	0.00631506374041967
Retreg2	0.040394502815343	0.356960611610855	28	4	0.0461269087891764	0.240723916259799	1	25.1645569620253	8.7798086796024	0.442786598368198	0.0547764733996474	0.511237129324845	26.5822784810127	6.53595707137139	0.424855022811794	0.0386223520444104	0.0386223520444104
Zfand2b	1	1	28	8	0.0140071489392024	0.999912396389991	1	20	15.8175114004709	0.162782898487075	0.999999996162692	1	24	0.919078268853971	0.155507038888889	0.00840370904399798	0.00840370904399798
Abcb6	0.309738885900378	1	24	16	0.00489276173281001	0.841221517298351	1	23.2786885245902	21.8010323599599	0.0578270741993002	0.610991583077375	1	23.6393442622951	18.9491788373362	0.0565632630883969	0.00397471834596217	0.00397471834596217
Atg9a	1	1	20	8	0.00878088736411361	0.968178299667262	1	20	17.9999222192146	0.232101445148413	0.999488232025397	1	20	12.9999611096065	0.221356332744946	0.0041515873064115	0.0041515873064115
Ankzf1	0.475764435488483	1	24	2	0.00460412781579747	0.737183528549781	1	22.3370786516854	7.067113418532	0.0631034461502468	0.718198853231709	1	23.1685393258427	4.63044329744993	0.0592267216230947	0.00261685575135767	0.00261685575135767
Glb1l	0.859241172625395	1	20	18	0.00270686663022547	0.995253072638888	1	28	20.4862829952755	0.116050129823518	0.988964435435398	1	24	19.5798355694038	0.10876878	0.00607129932180722	0.00607129932180722
Stk16	0.00188707063211928	0.0742551448505419	24	16	0.0409067636877448	0.042527679590364	1	23.0626450116009	10.0000548483338	0.320829145618549	0.000837062488577178	0.0400223425055183	23.5313225058004	12.9454118080268	0.296182696668792	0.0359449747958961	0.0359449747958961
Tuba4a	1	1	28	10	0.00278108561863897	0.999684998539094	1	20.244399185336	16.2201111583688	0.0134123185742805	0.99999995038183	1	24.122199592668	13.9710666556183	0.00895802699612582	0.00158211243359751	0.00158211243359751
Dnajb2	0.385279521298535	1	24	20	0.0236199827867211	0.536098743172249	1	22.3370786516854	21.8511775175065	0.2556431063512	0.532319932651588	1	23.1685393258427	20.9858337166946	0.241904097032981	0.0218211663198317	0.0218211663198317
Ptprn	1	1	24	4	0.00114038999689251	0.999964660005361	1	23.9518072289157	11.9365078993919	0.0080949878520624	0.999999999375535	1	23.9759036144578	7.97225019719489	0.00732865382188076	0.00051691811022318	0.00051691811022318
Dnpep	0.022151118355579	0.261309919291831	24	18	0.0571191665454338	0.0992040391521973	1	22.9561200923788	10.0000502394651	0.556646790094404	0.0156470358717478	0.236865625834367	23.4780600461894	13.9179803007417	0.547912444847719	0.057591313921629	0.057591313921629
Des	1	1	20	4	0.0744797411101422	0.385521084874555	1	21.104033970276	13.5415454814516	0.269275868080693	0.752984127967629	1	20.552016985138	8.64887173173571	0.255180139202291	0.0316836835726421	0.0316836835726421
Gm15179	1	1	0	NaN	0	0.765443907937709	1	20.244399185336	0.859616765016	0.000169383810856549	0.970046560587361	1	20.244399185336	0.859616765016	7.6099425550718e-05	3.21194835129396e-05	3.21194835129396e-05
Speg	0.247148491874073	0.934078325327556	20	6	0.00864066985717127	0.637449502411543	1	20	14.0472634220123	0.0686418980579727	0.448694529654923	1	20	10.0236317110061	0.0546991696333719	0.00201889924022892	0.00201889924022892
Gmppa	0.195687736186953	0.821782870537802	24	4	0.0342832237576924	0.430118983686966	1	22.9561200923788	6.4133532730764	0.495585927076667	0.29248129030864	1	23.4780600461894	5.2360899824253	0.460912813896241	0.0387047272573646	0.0387047272573646
Chpf	1	1	28	22	0.104372001462294	0.999999715231373	1	28	14.866983548927	0.94099405994965	0.999999999999959	1	28	18.4334917744635	0.821044960391936	0.0468814512024671	0.0468814512024671
Obsl1	0.385279521298535	1	28	2	0.0142465045846341	0.851141533662497	1	26.7924528301887	5.8220602540754	0.186392019041483	0.693554332626639	1	27.3962264150944	3.9550674636388	0.174801068091416	0.0161018843306923	0.0161018843306923
Tmem198	1	1	20	2	0.00200448120101689	0.999993145736335	1	20	14.7969545741732	0.00981097116715174	0.999999999976509	1	20	18.3984772870866	0.00722938283722199	6.83359964815229e-06	6.83359964815229e-06
Inha	1	1	24	8	0.00634918957001994	0.951695371644417	1	25.5526992287918	0.427039132195603	0.0377973831937824	0.998814078982543	1	24.7763496143959	4.33642395431588	0.0323772668181314	0.00540541228672734	0.00540541228672734
Stk11ip	1	1	28	18	0.00375656134359603	0.999995396569061	1	20.3271983640082	15.0803833228046	0.0587790474465566	0.999999999989404	1	24.1635991820041	16.730141253283	0.055065327758519	0.000655765206528579	0.000655765206528579
Slc4a3	0.583353997123441	1	28	4	0.0181809881365123	0.861254663787145	1	28	6.2592607745904	0.224979008791096	0.848242647560657	1	28	5.1296303872952	0.20493263834303	0.0147437444126861	0.0147437444126861
Epha4	0.385279521298535	1	24	10	0.00928968746272995	0.526153107519736	1	24.788029925187	4.0462959199253	0.0389794534390937	0.526240484895344	1	24.3940149625935	7.07307572059611	0.0296349939488947	0.0122799684215695	0.0122799684215695
Farsb	0.000339192592624999	0.025804264924276	24	18	0.0203107937614461	0.211065009351571	1	23.9518072289157	10.0000548483338	0.199060922436224	0.000754900812454995	0.0372381475700062	23.9759036144578	13.9960214882648	0.163648682649561	0.024905971912448	0.024905971912448
Mogat1	1	1	20	6	0.00223545798464487	0.999998358050995	1	20	14.1436150169376	0.00359966907802167	0.999999999998652	1	20	10.0718075084688	0.00211552860756228	1.75798870526202e-05	1.75798870526202e-05
Acsl3	0.309738885900378	1	28	18	0.0146070724744967	0.681468499298773	1	25.0377833753149	17.7217000218121	0.129579000418949	0.539414544669786	1	26.5188916876575	17.9089424403304	0.115800583023481	0.0227065035929229	0.0227065035929229
Utp14b	0.119750703967856	0.630117675935378	24	0	0.00664473899135248	0.393422928554073	1	21.6557734204793	6.1204008970125	0.0341476710630195	0.191051934649123	1	22.8278867102396	3.22583302811353	0.030842104362185	0.00806353834746833	0.00806353834746833
Kcne4	0.0622861019500344	0.475535774789804	28	2	0.00723491435256133	0.278748581573377	1	26.6487935656836	0.685093354349696	0.0188206691693053	0.0877390288821185	0.663402650730087	27.3243967828418	1.32710227280432	0.0134748659846508	0.00898236862313127	0.00898236862313127
Ap1s3	1	1	0	NaN	0	0.502505458913492	1	26.9376693766938	0.862158639792298	0.00113461703605117	0.848303975196362	1	26.9376693766938	0.862158639792298	0.000369337132394237	0.000577963777351078	0.000577963777351078
Wdfy1	0.710362661526393	1	20	16	0.00514625244279759	0.664257345368627	1	20.0808080808081	8.9979287670051	0.185891491484117	0.826263996748936	1	20.040404040404	12.5060737574438	0.184184450951993	0.00602833274150061	0.00602833274150061
Mrpl44	1	1	20	4	0.00863875890109511	0.999956410243869	1	20	8.5688085423962	0.0892681678845067	0.999999999049953	1	20	6.2844042711981	0.0826962962854989	0.00640906557754963	0.00640906557754963
Serpine2	0.583353997123441	1	24	4	0.186872058811637	0.796246589919713	1	22.8505747126437	18.7534425941644	2.58202590179341	0.820670799468327	1	23.4252873563218	23.2773052855473	2.32171864991433	0.0618682028113729	0.0266475883344676
Cul3	0.309738885900378	1	24	4	0.0897971871991545	0.756284158679903	1	23.0626450116009	7.4050466963045	1.06164855597346	0.574233458629708	1	23.5313225058004	5.7387093164921	1.00094246250383	0.0897199492784311	0.0896354712078042
Dock10	0.040394502815343	0.356960611610855	24	12	0.0294693185731202	0.444730420179908	1	22.5396825396825	10.0000548483338	0.165360134696231	0.0901709112526482	0.674158025288946	23.2698412698413	10.9794604610016	0.128034194376378	0.0228371938558032	0.0228371938558032
Irs1	0.153711924959646	0.725216929309335	24	4	0.0693977222473476	0.47257903520715	1	23.9518072289157	1.6933661428227	0.573268572830662	0.26312218980959	1	23.9759036144578	2.84552683311725	0.520943433154761	0.0975160652999642	0.0975160652999642
Gm9747	1	1	28	18	0.00260803396186562	0.82975494959429	1	20	9.8136491193618	0.00183982221464079	0.984607853582128	1	24	13.6024751859028	0.00173599988888889	0.000804189389992738	0.000804189389992738
Rhbdd1	0.0537425917725344	0.412886868658201	28	20	0.0120732826033353	0.620545234880919	1	26.6487935656836	23.9921610166631	0.0997186317623691	0.146762273039344	0.897309364934513	27.3243967828418	22.058919629779	0.0931727109043841	0.0118203163602369	0.0118203163602369
Gm28940	1	1	0	NaN	0	0.86862748091546	1	26.2269129287599	8.88682094758079	0.000285916400288647	0.99096577551656	1	26.2269129287599	8.88682094758079	0.000130488112481967	0.000243599406905559	0.000243599406905559
Col4a4	0.0300656289114039	0.304156838106679	28	0	0.258891591582268	0.120855654084852	1	23.6104513064133	6.8186810140607	1.0422620008506	0.024045469054605	0.307843151688612	25.8052256532066	3.72626511754303	0.979518889903123	0.31165702033814	0.31165702033814
Col4a3	0.475764435488483	1	24	6	0.0605182288425975	0.601626818552571	1	23.8369304556355	6.6652230494527	0.173021114078601	0.644295472188277	1	23.9184652278177	6.33381895303664	0.150658261060885	0.0698180769461443	0.0698180769461443
C430014B12Rik	1	1	28	16	0.00242428024395902	0.955511535238907	1	21.014799154334	2.5884753861377	0.0233978451696619	0.998995377391269	1	24.507399577167	8.51145051682177	0.0225062127653834	0.00132081121848698	0.00132081121848698
Mff	1	1	28	16	0.020167038952831	0.964149470740849	1	21.6557734204793	20.7000433581342	0.610456261745728	0.999349549539803	1	24.8278867102396	18.9597631098319	0.591714960476722	0.012000931553963	0.012000931553963
Agfg1	0.0537425917725344	0.412886868658201	24	14	0.0608886820852611	0.30270082770708	1	23.3882352941176	11.8341175119854	0.722802407734772	0.0832683568704473	0.645810813118009	23.6941176470588	12.905229150028	0.707286300792886	0.0847310869610236	0.0847310869610236
Sphkap	0.0470685472939387	0.412886868658201	24	0	0.00747717762107722	0.183567643295172	1	22.745995423341	20.1055579133708	0.0131994259424824	0.049692933571066	0.481922914411295	23.3729977116705	22.016386608711	0.00921139628300578	0.00800199940763616	0.00800199940763616
Pid1	0.0925030711091867	0.549592179165549	24	2	0.107280260942636	0.219118321198475	1	22.2371364653244	0.139492527931196	1.0275187643979	0.0992914519945799	0.710226403590148	23.1185682326622	1.03578453066882	0.918710259577458	0.16706809118166	0.16706809118166
Dner	1	1	28	2	0.00322942243060961	0.952148537963191	1	28	5.200188319204	0.00641555177446168	0.998836407500912	1	28	3.600094159602	0.00423680362790111	0.00260566670906105	0.00260566670906105
Trip12	1	1	28	2	0.0281861955369114	0.999783354964206	1	20	19.8854306935803	0.953888033102711	0.999999976530769	1	24	0.788401273291036	0.910065638888889	0.00880043081394001	0.00880043081394001
Fbxo36	0.0300656289114039	0.304156838106679	28	18	0.00787764330396154	0.199737653720125	1	26.2269129287599	20.6724039455927	0.047976676008216	0.0367227710610788	0.399100744287293	27.11345646438	19.4006342933752	0.0424401670200771	0.00859527367853078	0.00859527367853078
C130026I21Rik	0.646858329324917	1	20	12	0.000436072751957744	0.939492914578206	1	20	14.9357948070245	0.00109107769253819	0.910388905275333	1	20	13.4678974035123	0.00109709683861403	0.000568255506227741	0.000568255506227741
A530032D15Rik	1	1	20	6	0.00350112449896994	0.999982805316702	1	20	1.5743786761729	0.012621594607064	0.999999999852171	1	20	3.78718933808645	0.0115405227579027	0.00169729437968923	0.00169729437968923
A530040E14Rik	0.710362661526393	1	20	10	0.00122458802975552	0.790414060432268	1	20.8385744234801	12.6964498716393	0.00239738662847331	0.885554901619829	1	20.41928721174	11.3253158547341	0.00204204882577768	0.00113325542224577	0.00113325542224577
Sp110	0.022151118355579	0.261309919291831	28	20	0.0487189501169719	0.264812315353666	1	28	19.3736753125775	0.338028873918484	0.0360083531262182	0.394088862187645	28	19.6868376562887	0.34070328068197	0.0669664167637138	0.0669664167637138
Sp140	0.0300656289114039	0.304156838106679	24	6	0.0211322397091506	0.274371727888259	1	22.5396825396825	8.6973423908873	0.339144300026058	0.0478256852354895	0.473759149155144	23.2698412698413	7.39827380135015	0.315821001893663	0.0265969236509481	0.0265969236509481
Sp100	0.153711924959646	0.725216929309335	28	20	0.0575945544344254	0.841380214959219	1	28	21.9999461649423	0.813188612786618	0.393860382997488	1	28	20.9999730824712	0.690042248197549	0.0641906408885741	0.0641906408885741
A630001G21Rik	0.945897051104224	1	20	4	0.000372576684327536	0.737403402633162	1	20	1.1918097452586	0.000618869070306855	0.948779079141153	1	20	2.5959048726293	0.000359216709474501	0.000353461757367068	0.000353461757367068
Cab39	1	1	28	6	0.0349596421045754	0.95874782232997	1	28	7.4837333307387	0.571229833653231	0.999137181354106	1	28	6.74186666536935	0.544096607874263	0.0242178709148037	0.0242178709148037
Itm2c	1	1	20	2	0.0644669252407775	0.999999999973059	1	23.9518072289157	10.4052352545003	1.70746344280067	1	1	21.9759036144578	5.87222302383369	1.71208876581661	0.00863865255868324	0.00504568030067231
Gpr55	1	1	0	NaN	0	1	1	NA	NA	0	1	1	NA	NA	0	NA	NA
Psmd1	0.475764435488483	1	24	20	0.0508892022497898	0.682045192517446	1	25.0377833753149	16.7043973172827	0.615342974846529	0.689706879856685	1	24.5188916876575	18.3953096729976	0.613438352274042	0.0561812636091893	0.0561812636091893
Armc9	0.309738885900378	1	28	14	0.00593748371774189	0.391341802749579	1	25.6847545219638	10.0000548483338	0.0652600911045845	0.376999027138168	1	26.8423772609819	11.9359750881072	0.0566121115737089	0.00531193005307336	0.00531193005307336
Ncl	0.0925030711091867	0.549592179165549	24	10	0.0918156942167297	0.977697155943929	1	22.6423690205011	8.9466717491362	1.57744750257631	0.307773501902179	1	23.3211845102505	9.46602605034931	1.62825370816946	0.142286773740808	0.0873861198822457
C130036L24Rik	0.195687736186953	0.821782870537802	24	6	0.00265797903514118	0.390152362059122	1	22.2371364653244	2.8944050160848	0.0178668110185346	0.272749759055038	1	23.1185682326622	4.3943874997176	0.0168393082347753	0.00305138507408478	0.00305138507408478
Ptma	1	1	28	14	0.463593347881525	0.952932169894937	1	27.2328767123288	23.0791801260374	7.55162989295342	0.998874509906833	1	27.6164383561644	18.6062290895671	7.20741726096747	0.325431778147358	0.0451523432547423
Pde6d	0.385279521298535	1	20	4	0.0217278003956049	0.650101063483447	1	22.039911308204	19.9642265470756	0.370026042010565	0.597225574490081	1	21.019955654102	1.11218210789022	0.347871922881387	0.0260310486510266	0.0260310486510266
Cops7b	0.0161479984491827	0.220947473584861	24	18	0.0067520848718044	0.391215714651907	1	23.8369304556355	19.0550867620487	0.0471150791147254	0.0383112915324021	0.411158493282334	23.9184652278177	18.529557024047	0.0447424904279287	0.00695913080496173	0.00695913080496173
Dis3l2	1	1	20	18	0.0049367932720745	0.999376994681046	1	20.9263157894737	10.6574063038607	0.102453822239347	0.999999805891872	1	20.4631578947369	14.4191851005957	0.0891239349678706	0.00472848264052724	0.00472848264052724
Gm29055	0.022151118355579	0.261309919291831	20	6	0.00456637803640035	0.047944032470749	1	20	16.7064911004764	0.00758764856188552	0.00833424807998895	0.161978904322456	20	1.3532455502382	0.00515427731358372	0.000625370458995547	0.000625370458995547
Eif4e2	1	1	28	8	0.0281556485239641	0.998972814695671	1	24.1849148418491	10.0000548483338	0.716856071051952	0.99999947226445	1	26.0924574209245	9.12188970165782	0.659005709644856	0.010237690066217	0.010237690066217
Efhd1	0.0708296121275345	0.476568581284201	24	2	0.284437238266194	0.200908070228458	1	24.3031784841076	5.0904107126195	2.99460823036148	0.0747427162941984	0.607488639509874	24.1515892420538	3.53564604836133	2.33617726039998	0.106064641567412	0.0454009391176304
Gigyf2	0.385279521298535	1	24	20	0.0372542743202038	0.49448906159103	1	23.9518072289157	2.7317528749125	0.437858244238317	0.506396010385425	1	23.9759036144578	23.3451622052071	0.429492861170648	0.0133692256799367	0.0133692256799367
Ngef	0.646858329324917	1	24	14	0.00305138496392212	0.832962315316766	1	22.5396825396825	8.9166399223104	0.00504056181697969	0.872005083084646	1	23.2698412698413	11.3897814476381	0.00499009352322351	0.00592477049979636	0.00592477049979636
Neu2	1	1	24	16	0.000411642212667749	0.994415188915282	1	20	6.440884063574	0.0081222406267268	0.999984375829416	1	22	10.875819568299	0.00292714603566686	0.00208626994271039	0.00208626994271039
Inpp5d	1	1	28	10	0.000596177283567564	0.996954724463441	1	23.8369304556355	10.0000548483338	0.00585389140869077	0.999995358434443	1	25.9184652278177	10.0649468993735	0.00171612294298628	0.000772287099788586	0.000772287099788586
Atg16l1	0.0708296121275345	0.476568581284201	28	14	0.0112534630012277	0.501441932147521	1	26.7924528301887	12.857020362462	0.129723060739415	0.154063438979089	0.923899601523328	27.3962264150944	13.4224346200746	0.125594635646165	0.0125337583310896	0.0125337583310896
Sag	1	1	28	14	0.00214217362964361	1	1	28	22.3878914795206	0.0214071130353915	1	1	28	18.1939457397603	0.0161235043271666	0.000526442088316057	0.000526442088316057
Dgkd	0.00829789605146629	0.159949421974041	24	14	0.00751257821497054	0.170903291317836	1	23.7231503579952	17.520520433352	0.0815022544849237	0.0107188675354388	0.188372541687994	23.8615751789976	15.771002517046	0.0771214359076324	0.0113924012908499	0.0113924012908499
Usp40	1	1	24	4	0.00656654712348886	0.999999999999999	1	25.2926208651399	2.1220695871944	0.182403733519565	1	1	24.6463104325699	3.08778103478484	0.164855706432472	0.00256718151569339	0.00256718151569339
Ugt1a7c	0.710362661526393	1	24	12	0.00154395846433267	0.79660577900799	1	23.8369304556355	0.782604725289204	0.00618503189235839	0.888076358977225	1	23.9184652278177	6.37225712838475	0.0049370723081111	0.00116395363379432	0.00116395363379432
Ugt1a6a	1	1	28	8	0.00123259742826602	0.905672721213528	1	23.0626450116009	11.685018864096	0.00234210582799574	0.995404304719675	1	25.5313225058004	10.1152365944158	0.00177968525837298	0.0010239387826997	0.0010239387826997
Dnajb3	1	1	20	2	0.00369428291384302	0.994704122347828	1	21.1940298507463	3.443898333965	0.0193824886553066	0.999985952019208	1	20.5970149253732	2.70329430291362	0.0189944323496451	0.00247953489648673	0.00247953489648673
Hjurp	0.247148491874073	0.934078325327556	24	2	0.0236578129995146	0.485307199499069	1	22.1380846325167	12.5240041776718	0.377548925403975	0.37431063373815	1	23.0690423162584	7.48654386272427	0.364120509944407	0.0115119532424176	0.0115119532424176
Arl4c	0.195687736186953	0.821782870537802	24	18	0.00309629685112918	0.872312137465585	1	22.039911308204	2.3031804105603	0.0133596235648565	0.472472985768089	1	23.019955654102	21.3452589348864	0.0106566657450333	0.00240841114609347	0.00240841114609347
Sh3bp4	0.040394502815343	0.356960611610855	24	16	0.0145710807393343	0.410587683214818	1	23.2786885245902	19.106210605663	0.126914097870262	0.0845731602871134	0.650628561033807	23.6393442622951	17.580892580401	0.121093074235867	0.0166143023148994	0.0166143023148994
Agap1	1.44751849835142e-05	0.00485826943848652	24	2	0.144620236604719	0.0172710718636843	1	23.6104513064133	2.7897880686052	0.4814831733079	4.05048102669614e-06	0.00147515071774378	23.8052256532066	2.39828561064558	0.43569461815967	0.157608517039588	0.157608517039588
Ackr3	0.385279521298535	1	24	18	0.755572587075856	0.639535401417055	1	22.3370786516854	22.0456614165061	10.0720071245576	0.59155673581106	1	23.1685393258427	20.1213395311034	9.14341196628541	0.753794914261413	0.0824413158939888
Gm28723	0.221418114030513	0.922368911623336	24	16	0.00249074898849734	0.855345642556952	1	24.4226044226044	16.7626159171801	0.00824306597915266	0.504523270697277	1	24.2113022113022	16.3792276945735	0.00659614946339866	0.00216806225250887	0.00216806225250887
Gm28722	0.347509203599457	1	24	16	0.00237591555433942	0.785154272094576	1	24.4226044226044	23.3086395899091	0.0167565988007603	0.627234445812412	1	24.2113022113022	19.6239217222934	0.0119888561156417	0.00262900524049651	0.00262900524049651
Cops8	0.309738885900378	1	28	16	0.0180377283026438	0.68359102291359	1	26.0892388451444	0.158815990143999	0.385111004628765	0.540436171625872	1	27.0446194225722	21.3316597255041	0.383091432797227	0.00846504477708444	0.00846504477708444
Col6a3	1	1	20	12	1.23622700737385	0.998440998860044	1	20	10.0000625720041	8.66548638158575	0.999998784125709	1	20	11.0000312860021	7.11402546358361	0.447397070512927	0.0628894390107449
Lrrfip1	0.710362661526393	1	28	10	0.0266620692964706	0.911935674932632	1	25.4219948849105	15.4445688726566	0.090250692487158	0.929059639698849	1	26.7109974424553	12.883657858488	0.0854455345700769	0.0186543461290095	0.0186543461290095
Ramp1	0.247148491874073	0.934078325327556	28	8	0.190121709445936	0.536904767754953	1	27.6880222841226	7.7033283014898	0.858063392570581	0.400699770462519	1	27.8440111420613	7.85107954452445	0.753055653610424	0.184582141502965	0.184582141502965
Ube2f	1	1	24	20	0.0317445689918764	0.98960831658548	1	26.6487935656836	15.4857947293753	0.304575801271129	0.999945818452105	1	25.3243967828418	17.9099213798567	0.289146977573966	0.020916903251751	0.020916903251751
Scly	1	1	20	8	0.00693867267369	0.999999538705552	1	28	20.7720525444542	0.0782653895397364	0.999999999999894	1	24	13.7023082333375	0.0698404	0.00480349808616	0.00480349808616
Klhl30	1	1	0	NaN	0	0.802486247325252	1	20.8385744234801	14.3825471878781	0.00031166900977054	0.979065771713888	1	20.8385744234801	14.3825471878781	9.65866867971218e-05	0.00016761513068173	0.00016761513068173
Erfe	1	1	28	6	0.00272770542062042	0.983999773007212	1	22.6423690205011	11.2541748419628	0.00476338163191176	0.999871308157726	1	25.3211845102505	9.00581139587989	0.00380198026881547	0.00112653627601709	0.00112653627601709
Ilkap	1	1	24	20	0.0149372064884971	0.997411138290922	1	28	14.2304105946824	0.502625381923225	0.99999664600193	1	26	17.4403096808644	0.476341231310868	0.0118145436303156	0.0118145436303156
Hes6	0.385279521298535	1	28	22	0.00907096377895976	0.579843406661779	1	28	21.5186364859308	0.117971038255355	0.558232680099713	1	28	21.7593182429654	0.116380361083186	0.0111818336419207	0.0111818336419207
Per2	4.13084204259094e-06	0.00220961322634466	24	16	0.117567816080763	0.0149668094704698	1	23.8369304556355	14.1681136454248	0.205175166032915	1.08806430765274e-06	0.00062828133555641	23.9184652278177	15.0811097455972	0.152306789072015	0.137952794856122	0.137952794856122
Traf3ip1	0.583353997123441	1	24	18	0.00540238066107897	0.388235552784063	1	21.7505470459519	4.3911440547558	0.0659722050499749	0.562823300339007	1	22.875273522976	22.3249699638121	0.0643892072267417	0.00179688919294972	0.00179688919294972
Asb1	0.583353997123441	1	24	0	0.0074693457063688	0.743521784667312	1	22.5396825396825	5.02831264058941	0.0967227275836597	0.79604435766333	1	23.2698412698413	2.5956008208113	0.0831328453006412	0.00916349368666041	0.00916349368666041
Gm29100	0.00997019223072698	0.189254011504044	28	14	0.00233996341715677	0.0880174264428187	1	28	9.3195456721312	0.00761575046050895	0.0070540820609577	0.146477613917457	28	11.6597728360656	0.00540733417741162	0.00464456990669564	0.00464456990669564
Twist2	1	1	28	4	0.0491065860544184	0.924908084651354	1	26.9376693766938	2.2376548719518	0.454579311029781	0.997107255430347	1	27.4688346883469	3.1029484426336	0.444253235923744	0.0441786482151892	0.0441786482151892
Gm29101	0.247148491874073	0.934078325327556	24	8	0.00854547737452098	0.709798324680406	1	23.7231503579952	10.0000548483338	0.0586652933765265	0.480760893737421	1	23.8615751789976	9.0061318309886	0.0452158620340676	0.00852715704847165	0.00852715704847165
Hdac4	1	1	28	6	0.101895147829153	0.941877532320449	1	28	5.9851584286672	0.981320057482334	0.998277178744603	1	28	5.9925792143336	0.876879162748065	0.0944183738164956	0.0944183738164956
Ndufa10	0.710362661526393	1	28	14	0.00728263416079654	0.929537155945074	1	26.7924528301887	17.0240825877814	0.546063116754272	0.934368302494829	1	27.3962264150944	15.5529185465407	0.532579987712747	0.0172566156662909	0.0172566156662909
Cops9	0.309738885900378	1	28	14	0.0727853294146562	0.36331509850561	1	25.4219948849105	17.5254255313961	1.36580821967911	0.358361918414727	1	26.7109974424553	15.8847686890796	1.27278371810968	0.107485282338848	0.0844489765303435
Gpc1	1	1	28	4	0.00537584718622172	0.999959687936181	1	23.8369304556355	10.0000548483338	0.0318984061990575	0.999999999187458	1	25.9184652278177	7.28796848210729	0.0183583940323647	0.00228461488980245	0.00228461488980245
Ankmy1	1	1	28	14	0.00118511591501612	0.998860072118075	1	23.1701631701632	11.4587652934352	0.00381844643526242	0.999999350035194	1	25.5850815850816	12.7227999667304	0.00209852015227185	0.000203570988614438	0.000203570988614438
Dusp28	0.859241172625395	1	24	22	0.0055881517546323	0.795899331164066	1	21.3763440860215	5.7165312835806	0.0385196201453731	0.943731809513243	1	22.6881720430108	2.08833178401147	0.034947274512407	0.00360344673853807	0.00360344673853807
Rnpepl1	1	1	28	22	0.0125398316575622	0.999999973214729	1	20	17.9999461649423	0.308621537272373	1	1	24	20.2285391275368	0.292038755555556	0.000751989024232666	0.000751989024232666
9430060I03Rik	0.430521978393509	1	28	18	0.0028280247809877	0.444852864826706	1	25.1645569620253	18.7735881106238	0.00389742219499336	0.508055417442651	1	26.5822784810127	18.4599313206852	0.00238121334213666	0.00195178135131417	0.00195178135131417
Capn10	0.040394502815343	0.356960611610855	24	22	0.00941941185859287	0.185895549283383	1	24.3031784841076	2.335751477628	0.0736011604652727	0.0442411965034225	0.448831539798272	24.1515892420538	0.154274983593635	0.0717826184664416	0.0058902445487841	0.0058902445487841
Gpr35	0.646858329324917	1	24	0	0.000845349692442424	0.999677169855097	1	28	21.9999461649423	0.00123311542164032	0.928556908879721	1	26	23.2142607194375	0.00235842951299041	0.000494016783249118	0.000494016783249118
Sned1	1	1	24	10	0.0407862726922306	0.99848246925752	1	22.9561200923788	10.0000548483338	0.760012376817777	0.999998847967327	1	23.4780600461894	10.0049726498724	0.440430714082022	0.0527175577998631	0.0527175577998631
Mterf4	1	1	24	10	0.00318249670328972	0.991997088157429	1	21.3763440860215	11.0120949036285	0.0779840315468163	0.999967890930993	1	22.6881720430108	10.5706462329687	0.0710847077728656	0.0043120352768353	0.0043120352768353
Ppp1r7	0.195687736186953	0.821782870537802	28	18	0.0211021876709501	0.814227657422419	1	26.2269129287599	24.1199102437427	0.249587263891474	0.451991821032969	1	27.11345646438	21.1826551545316	0.239760203943891	0.0105148576225097	0.0105148576225097
Hdlbp	0.475764435488483	1	20	10	0.217467155020017	0.797959531041356	1	20.9263157894737	19.287304160314	2.78592853881267	0.747334170878363	1	20.4631578947369	14.5460005621275	2.54861807791566	0.00797265367570234	0.00312822613352198
2-Sep	1	1	28	20	0.0214154359750158	0.991315216859411	1	28	21.7841349911644	0.176088745097345	0.999962177618708	1	28	20.8920674955822	0.152115020985412	0.0126669021885517	0.0126669021885517
Farp2	0.195687736186953	0.821782870537802	24	22	0.00648732287972474	0.788205552050883	1	24.9122807017544	17.044668497356	0.0563985441694674	0.442556455717599	1	24.4561403508772	19.5753558363989	0.0528237664274973	0.00708194567749721	0.00708194567749721
Stk25	1	1	28	6	0.0163744717319369	0.855180071793798	1	21.104033970276	11.8319044617682	0.385992330460858	0.988967197560223	1	24.552016985138	9.51307542123901	0.381228182504418	0.0143849084894796	0.0143849084894796
Bok	0.859241172625395	1	28	8	0.00427796067083955	0.959186594711923	1	28	5.5511402735927	0.0434810562045885	0.983547230673836	1	28	6.77557013679635	0.0409904325788184	0.00701799519950303	0.00701799519950303
Thap4	1	1	28	26	0.00677210306477981	0.930854378994054	1	21.8461538461538	17.6061709142071	0.163826922231527	0.997552354878588	1	24.9230769230769	21.6143852196735	0.153719727363897	0.00323785692787752	0.00323785692787752
Atg4b	0.710362661526393	1	20	2	0.00870858569573727	0.988198331282007	1	28	6.6140656937255	0.205171742840284	0.950375595257478	1	24	4.03459958302521	0.191982266666667	0.00512766214948345	0.00512766214948345
Dtymk	0.0708296121275345	0.476568581284201	24	20	0.0160767090663792	0.493682782783692	1	26.0892388451444	13.4427999339056	0.279078558550227	0.152224814878775	0.918122676631431	25.0446194225722	16.8875315821412	0.279935133429923	0.024856091000687	0.024856091000687
Ing5	0.153711924959646	0.725216929309335	24	4	0.0154258879849751	0.757409298281165	1	27.2328767123288	23.2138707943285	0.187818282455212	0.366793250257769	1	25.6164383561644	0.244476569923352	0.170707745858468	0.0161518170501011	0.0161518170501011
D2hgdh	0.475764435488483	1	20	6	0.00552219106631627	0.58390434832883	1	20.244399185336	18.3057931249622	0.0650249439093353	0.633622380951834	1	20.122199592668	2.05487783243676	0.0593573420980332	0.00392634383674999	0.00392634383674999
Fam174a	1	1	24	16	0.0414571756062205	0.88554838457042	1	21.3763440860215	11.1344413877514	0.500791557512833	0.993185181046242	1	22.6881720430108	13.4715950727261	0.475403794342923	0.0306150533094057	0.0306150533094057
St8sia4	0.646858329324917	1	24	18	0.000927601767443605	0.632680004316557	1	23.4988179669031	17.0920270066329	0.00328301362912728	0.774889712974214	1	23.7494089834516	17.5431764225486	0.00180832878901047	0.00140136733614485	0.00140136733614485
D1Ertd622e	0.153711924959646	0.725216929309335	28	14	0.0045793168530592	0.621911971402164	1	24.0677966101695	10.0000548483338	0.0257653859916924	0.320017817109847	1	26.0338983050847	11.9169549449475	0.0179266381944724	0.0020903298929403	0.0020903298929403
Ppip5k2	0.0925030711091867	0.549592179165549	28	24	0.0106590690409623	0.824367217967479	1	28	22.2981607764113	0.156200265428836	0.272514239524466	1	28	23.1490803882056	0.144114466156607	0.013800607064121	0.013800607064121
Gin1	0.309738885900378	1	24	20	0.00450983512652625	0.566481509853025	1	25.4219948849105	10.0000548483338	0.0982562052439327	0.480823142719591	1	24.7109974424553	15.1564365573242	0.0895776318631785	0.00473404259151695	0.00473404259151695
Pam	1	1	20	0	0.566370964973598	0.732871779582455	1	20.4106776180698	1.9015694087845	4.86503455648266	0.960636982306156	1	20.2053388090349	0.941219465917479	4.46390627713781	0.403443450590532	0.0903790145991177
B230216N24Rik	0.0708296121275345	0.476568581284201	20	18	0.00579067420783193	0.378453061473346	1	21.9426048565121	10.0000785903716	0.0563177765031605	0.123819241074155	0.811724990220724	20.9713024282561	14.2157956806695	0.0469091388854841	0.00573163913954073	0.00573163913954073
Gm7967	0.153711924959646	0.725216929309335	24	0	0.00313726378960401	0.51955483365763	1	25.0377833753149	24.5628032229212	0.00930536090619204	0.281709049691191	1	24.5188916876575	24.2863234379894	0.00628049971628225	0.00314869021550347	0.00314869021550347
Rnf152	0.195687736186953	0.821782870537802	20	2	0.00540977098760254	0.286046010286263	1	21.5618221258134	16.4484490366262	0.0153192317723838	0.217344542301752	1	20.7809110629067	19.355866364824	0.0133327574378995	0.0072880978593656	0.0072880978593656
Pign	0.0708296121275345	0.476568581284201	24	4	0.0130630199649622	0.391665733331987	1	22.6423690205011	3.9325945222546	0.167763714636592	0.127190059336011	0.82478990570632	23.3211845102505	3.96867865815683	0.155033803634369	0.0129365971369999	0.0129365971369999
Relch	1	1	28	14	0.0111741256203785	0.988655708076978	1	27.3829201101928	14.6051071563435	0.294347237725465	0.999935408809011	1	27.6914600550964	14.3077008857844	0.274382180308141	0.00914979670421272	0.00914979670421272
Tnfrsf11a	1	1	20	16	0.000548820928217939	0.990766182726694	1	22.1380846325167	15.3857405018991	0.00128810548892203	0.999957236482337	1	21.0690423162584	15.7490004852541	0.000614766564516648	0.000487027152678801	0.000487027152678801
Gm7160	1	1	20	8	0.00232290976936151	0.999999947405391	1	28	10.0000548483338	0.016727401581719	0.999999999999999	1	24	9.08573779214306	0.0133843997222222	0.000723241154911931	0.000723241154911931
Zcchc2	0.022151118355579	0.261309919291831	24	16	0.00703087586242283	0.215952535835537	1	24.0677966101695	17.6732342519188	0.0898028886015089	0.030340226537576	0.35668520442561	24.0338983050847	16.8354706213736	0.0858087698744994	0.00953525500088946	0.00953525500088946
Phlpp1	1	1	20	8	0.0276410162086165	0.93979350453628	1	23.8369304556355	19.770002764544	0.266103085088233	0.998150079822106	1	21.9184652278177	13.4731208759424	0.257188717644374	0.00150276875366384	0.00150276875366384
Bcl2	0.195687736186953	0.821782870537802	28	2	0.00237094317945413	0.598688808664812	1	25.6847545219638	2.6525266355675	0.0521704510499656	0.368367747617277	1	26.8423772609819	2.34469489665857	0.0448525309518268	0.0111132398587509	0.0111132398587509
Kdsr	0.0116424884099877	0.189254011504044	24	12	0.0565992309292273	0.0658252500633272	1	23.0626450116009	12.6735711607698	0.383093372346951	0.00626418788391425	0.135726713935393	23.5313225058004	12.3483919298972	0.369677157761739	0.0707147684808738	0.0707147684808738
Vps4b	0.0925030711091867	0.549592179165549	24	4	0.0201444822465111	0.272577687491708	1	24.1849148418491	1.7214005921458	0.490062175653914	0.118011498742545	0.788447628405988	24.0924574209245	2.86511467760359	0.481078025482559	0.0239396916394374	0.0239396916394374
Serpinb7	1	1	28	6	0.00446859524483388	0.985467865709481	1	28	2.8625465685166	0.0111820834845719	0.999893893297464	1	28	4.4312732842583	0.00674230293793645	0.00299567185142711	0.00299567185142711
Serpinb2	1	1	28	10	0.00109764185643588	0.996109442837412	1	23.1701631701632	10.0000548483338	0.144926089243705	0.999992421948484	1	25.5850815850816	10.0899216117883	0.0250012174593956	0.0204574296013824	0.0204574296013824
Serpinb8	1	1	20	12	0.00603218529150933	0.975375878949522	1	23.0626450116009	10.0000548483338	0.0333259709422877	0.999694306771223	1	21.5313225058004	11.1274304032762	0.0172262927126255	0.00459849263789507	0.00459849263789507
Dsel	0.0537425917725344	0.412886868658201	24	2	0.0476182677013768	0.318953915076592	1	25.1645569620253	23.3525832344999	0.897921731890918	0.0868428075642589	0.66118200418932	24.5822784810127	0.139238218351801	0.846485168253318	0.0627125468146022	0.0627125468146022
Tsn	0.000129350878630386	0.0149601283075427	28	18	0.0841208168025014	0.0410862246727144	1	27.0844686648501	15.5450134647855	0.912256650892115	6.98599599733285e-05	0.00756830971432572	27.542234332425	16.7567340787851	0.876057357995001	0.0815607320030194	0.0815607320030194
Nifk	1	1	28	10	0.0159721279734417	0.97082736213756	1	26.5066666666667	23.6985348183907	0.23114213097918	0.999570279305919	1	27.2533333333334	3.42304958973605	0.226129510707931	0.0162875384371591	0.0162875384371591
Clasp1	1	1	24	22	0.0151666626389922	0.999853075807815	1	23.3882352941176	7.83524028258951	0.426715060182847	0.999999989206112	1	23.6941176470588	2.98160172005513	0.383830237130486	0.00110369214890663	0.00110369214890663
2900060B14Rik	0.475764435488483	1	28	20	0.0150573085752816	0.856109321548916	1	28	22.3846304785066	0.0861526468345584	0.773144723956726	1	28	21.1923152392533	0.0791228011688461	0.0119782987845415	0.0119782987845415
Gli2	0.040394502815343	0.356960611610855	28	6	0.0152807613892044	0.0813403615349224	1	26.3660477453581	7.197940623617	0.0481172355522101	0.0220739292394816	0.29588053781692	27.1830238726791	6.62295454525319	0.0419073899299167	0.015463130111901	0.015463130111901
Inhbb	0.119750703967856	0.630117675935378	24	16	0.0149300937013851	0.290232918274895	1	22.8505747126437	10.0000548483338	0.0404175939757359	0.151514056486488	0.916350900283902	23.4252873563218	12.9342117598465	0.028557848469135	0.011765336607374	0.011765336607374
Ralb	1	1	28	10	0.0274233687413673	0.714991662044108	1	23.1701631701632	10.0000705872498	0.369803396357583	0.954860209240518	1	25.5850815850816	10.0899303014433	0.355460087284237	0.0178842941668219	0.0178842941668219
Tmem185b	0.385279521298535	1	24	10	0.0103887421185146	0.384039218255871	1	23.0626450116009	7.5462189798946	0.0934879654277129	0.430688611799162	1	23.5313225058004	8.75214521825694	0.0910495836077668	0.00776790159119612	0.00776790159119612
Epb41l5	0.022151118355579	0.261309919291831	24	20	0.0141345271547654	0.208266558311846	1	22.745995423341	18.546589953434	0.0718960011154751	0.0294275726734061	0.349796691249129	23.3729977116705	19.2676660376951	0.0650066821339135	0.0158762926932717	0.0158762926932717
Ptpn4	1	1	28	24	0.00650270952328335	0.999992198070711	1	28	22.0915394654931	0.0587012231682394	0.999999999969565	1	28	23.0457697327465	0.0473917010157684	0.00378063877989868	0.00378063877989868
Tmem177	0.195687736186953	0.821782870537802	24	22	0.00361400861650882	0.487623764119605	1	23.4988179669031	3.5735116309819	0.0225206366100454	0.319610825288622	1	23.7494089834516	0.816251043102872	0.0220527721098099	0.00248007326329432	0.00248007326329432
Tmem37	0.022151118355579	0.261309919291831	24	16	0.00645148812226776	0.159298842877561	1	23.1701631701632	10.0000548483338	0.0266089299769827	0.0234543576845756	0.30327662854498	23.5850815850816	12.9512590002976	0.01506908803368	0.00539180242243761	0.00539180242243761
Dbi	0.0708296121275345	0.476568581284201	28	22	0.264442379814583	0.242476362545171	1	27.5346260387812	22.1300714580325	1.99048598576949	0.0869773551827838	0.66118200418932	27.7673130193906	22.0671303308228	1.86172571133837	0.240124643347928	0.128979603109905
3110009E18Rik	1	1	28	20	0.00469149085861307	0.99746848959413	1	28	21.9999461649423	0.0622706454159563	0.999996793020222	1	28	20.9999730824712	0.0566541960106238	0.00301829998238058	0.00301829998238058
Steap3	0.00406325644723076	0.114017640339752	24	10	0.204359516617162	0.0994956597879201	1	23.0626450116009	7.8684369749651	2.06853437676882	0.0035630542286017	0.0979798915118518	23.5313225058004	8.91652826181856	2.02604149565931	0.27317649144221	0.134832624123186
En1	1	1	28	22	0.0620954305180341	0.79911696061263	1	23.4988179669031	3.0448069628046	0.621674847737569	0.978317308978009	1	25.7494089834516	24.6587548740006	0.591236010133946	0.0326513604206992	0.0326513604206992
Insig2	0.119750703967856	0.630117675935378	24	2	0.0212866718301617	0.293665379684729	1	23.4988179669031	1.9487762685827	0.40834112250115	0.152892488116706	0.920223603309635	23.7494089834516	1.97433770131493	0.390868074178886	0.0320138637698347	0.0320138637698347
Ccdc93	1	1	20	2	0.00718003296684634	0.994815299819579	1	22.8505747126437	17.4697203373266	0.145892484989814	0.999986536153194	1	21.4252873563218	19.9739379023092	0.144518687036446	0.00579679749100719	0.00579679749100719
Ddx18	0.859241172625395	1	28	14	0.0221957283080551	0.924178801906448	1	26.9376693766938	14.7236579414793	0.38521253597054	0.977174749841454	1	27.4688346883469	14.3742004676015	0.38071698793824	0.0516595078575903	0.0516595078575903
Actr3	0.153711924959646	0.725216929309335	24	8	0.0835078966445689	0.69231828208699	1	21.014799154334	13.1698954043683	1.18797858787529	0.344833866357177	1	22.507399577167	10.8038844939932	1.17112825469748	0.155729016916607	0.132973494826008
Slc35f5	0.119750703967856	0.630117675935378	24	8	0.0384762255487723	0.674508723910021	1	23.9518072289157	19.4287823330473	0.531497867237184	0.284006691803173	1	23.9759036144578	13.7201481316092	0.501950042673051	0.0159972664531185	0.0159972664531185
Nckap5	0.195687736186953	0.821782870537802	24	6	0.0144871188801362	0.208557583724587	1	25.0377833753149	3.0703993946175	0.0803508908604228	0.171361089933172	0.987605311914513	24.5188916876575	4.56824514844243	0.0642532670115739	0.0155730550366878	0.0155730550366878
Mgat5	0.00829789605146629	0.159949421974041	24	20	0.0153015927549782	0.119912308934587	1	24.3031784841076	18.9216047361249	0.0837901452408061	0.00787334137159201	0.157072242724406	24.1515892420538	19.464953511324	0.0769152258607897	0.0180520687343413	0.0180520687343413
2900009J06Rik	1	1	28	16	0.00168705071389392	0.989165292060656	1	26.2269129287599	21.9029095419223	0.00896738501773934	0.999941091413351	1	27.11345646438	19.0683466383537	0.00737519562482492	0.00121074465846153	0.00121074465846153
Ccnt2	0.583353997123441	1	24	16	0.0292817160730036	0.692515898041793	1	22.1380846325167	10.5439799313705	0.435315434879768	0.770145132430333	1	23.0690423162584	13.183370114598	0.416598897071112	0.0227849248677415	0.0227849248677415
Map3k19	0.00495328467085287	0.135528437418331	24	4	0.00298061064619316	0.066486448106383	1	22.4379232505643	7.7971968305665	0.00348885772470851	0.00297001659313822	0.0877925295961646	23.2189616252821	5.9692176236632	0.00334837413303186	0.0023277789297137	0.0023277789297137
Rab3gap1	0.475764435488483	1	28	20	0.0183325211197205	0.652151397214373	1	24.6650124069479	16.6528337428584	0.446556407880124	0.67338334263996	1	26.3325062034739	18.2937960625693	0.420152134901543	0.0211292079486865	0.0211292079486865
Zranb3	1	1	24	22	0.00222112917283091	0.99125591101484	1	20.6652806652807	19.4715439334558	0.014928347976602	0.999961658536655	1	22.3326403326404	20.7570874965169	0.0126160622704885	0.00200995177871932	0.00200995177871932
R3hdm1	1	1	28	24	0.0225770002844709	0.994099442727093	1	28	21.7658409498783	0.506565057628109	0.999982557371026	1	28	22.8829204749391	0.48290764910899	0.0133466681250238	0.0133466681250238
Ubxn4	1	1	24	20	0.0469123630017185	0.889183923565275	1	25.2926208651399	10.0000548483338	0.829335879869451	0.993619621705605	1	24.6463104325699	15.1415561373616	0.808245016875513	0.0335593252985938	0.0335593252985938
Mcm6	0.040394502815343	0.356960611610855	28	14	0.0211375147257382	0.245842964353639	1	25.5526992287918	16.2494974222616	0.0948737010394409	0.055732342789489	0.516843351627518	26.7763496143959	15.2079085882205	0.0911174454212991	0.0266577754768029	0.0266577754768029
Dars	0.153711924959646	0.725216929309335	28	14	0.0134237151340455	0.672182338777685	1	26.2269129287599	10.0000548483338	0.362435769185758	0.337854121137027	1	27.11345646438	11.947406551783	0.310804161607574	0.0344386284160131	0.0344386284160131
Cxcr4	1	1	28	14	0.00129917223882151	0.99839107662801	1	28	19.5243063432839	0.00333281933014799	0.99999870498808	1	28	16.7621531716419	0.0047034093474975	0.00295359565436956	0.00295359565436956
Gm15675	0.0925030711091867	0.549592179165549	24	14	0.0328655170878202	0.315023330497571	1	22.745995423341	11.5416813293873	0.133562123291399	0.132170862642212	0.845596168724347	23.3729977116705	12.7470404843996	0.124505917060556	0.0389634958814588	0.0389634958814588
Cd55	1	1	20	0	0.460217443331445	0.911761598898863	1	20.6652806652807	16.0041041691002	5.36147676454645	0.99598715193531	1	20.3326403326404	18.0395665835133	4.39892249385561	0.402673851748184	0.0915392013181947
Pfkfb2	1	1	28	26	0.00401760395400667	0.766983845197889	1	25.8181818181818	1.3747958013363	0.036805984545308	0.970456636800721	1	26.9090909090909	26.6644948304385	0.0317092443330643	0.00425312789966774	0.00425312789966774
Yod1	0.385279521298535	1	20	12	0.00649668497350764	0.813617342809736	1	20	8.099826734105	0.13242308255495	0.677111496885355	1	20	10.0499133670525	0.129793316806595	0.00800449493351564	0.00800449493351564
Il10	1	1	20	10	0.000284937162760494	0.902173032256695	1	26.5066666666667	7.0904209621374	0.000555083642043314	0.995050794628193	1	23.2533333333334	8.92341737708777	0.000321491823662912	7.61540876844948e-05	7.61540876844948e-05
Mapkapk2	1	1	28	2	0.019693913805539	0.978495549507998	1	26.5066666666667	11.2529437620271	0.34550468852692	0.999767103825562	1	27.2533333333334	6.75829738000923	0.331518535736608	0.00455455559484579	0.00455455559484579
Dyrk3	1	1	28	6	0.00120119057347284	0.804873673374233	1	28	7.113007915254	0.00220563195043654	0.979587554458526	1	28	6.556503957627	0.00120254529945983	0.00114524546466639	0.00114524546466639
Eif2d	1	1	28	18	0.00835446661971907	0.999683427324446	1	28	10.0000548483338	0.13698835444089	0.999999949885582	1	28	14.0000274241669	0.125773588733685	0.00426542528708599	0.00426542528708599
Rassf5	0.859241172625395	1	24	4	0.0116866719707216	0.88955844710596	1	21.8461538461538	12.4614846264809	0.169568515599997	0.969752099378187	1	22.9230769230769	8.44814799245942	0.148167603393739	0.00528375622366201	0.00528375622366201
Ikbke	1	1	28	20	0.01145377928127	0.981096231788677	1	20	9.6074589839259	0.0789097787431393	0.999820187125076	1	24	14.3359039617841	0.0756569683333333	0.00674144373255406	0.00674144373255406
Gm28913	1	1	20	8	0.0020110770930718	0.986102237627915	1	20	3.7662264797219	0.00896317609480503	0.999902975578484	1	20	5.88311323986095	0.00696594278438729	0.00186595972957425	0.00186595972957425
Srgap2	1	1	28	2	0.0249913456781543	0.999999997909971	1	24.788029925187	10.0392980937449	0.536799453535618	1	1	26.3940149625935	6.28750913720511	0.505454884364793	0.0104045623374547	0.0104045623374547
Gm29488	1	1	28	14	0.00279532038525104	0.999264127544921	1	28	15.7914737290861	0.0449555671056974	0.999999729179427	1	28	14.895736864543	0.0388219812676417	0.00390675577073704	0.00390675577073704
Fam72a	1	1	28	20	0.00192977925867183	0.97717377734221	1	24.9122807017544	10.2935965168291	0.0200978743090874	0.99973747662607	1	26.4561403508772	14.9143763240883	0.0185532267525859	0.00125724152599737	0.00125724152599737
Ctse	1	1	0	NaN	0	1	1	NA	NA	0	1	1	NA	NA	0	NA	NA
Rab7b	0.475764435488483	1	24	12	0.047577750482815	0.547974430096861	1	22.3370786516854	21.86430012106	0.660049935405846	0.611190226884935	1	23.1685393258427	17.1312160310647	0.631836254465789	0.0390729659673794	0.0390729659673794
Slc41a1	0.022151118355579	0.261309919291831	24	10	0.0306032986470413	0.0653978394012654	1	22.3370786516854	8.9269245499796	0.1539838340955	0.0109185572887766	0.190512686148816	23.1685393258427	9.45638627522576	0.150598346046549	0.0266633506123936	0.0266633506123936
Rab29	1	1	28	18	0.0172868516117019	0.951376864257929	1	28	21.2648587700204	0.109314608684512	0.998798256287682	1	28	19.6324293850102	0.103487146565055	0.0119589186062054	0.0119589186062054
Nucks1	0.309738885900378	1	28	16	0.0655233427718703	0.471479541768705	1	25.4219948849105	16.3782767378789	1.58998217385291	0.426994099256299	1	26.7109974424553	16.236075841225	1.55226386769525	0.136466012915314	0.0879141850527863
Slc45a3	0.583353997123441	1	28	24	0.00411084800392139	0.533470153520752	1	28	23.427794130741	0.0166818019714261	0.674472096321511	1	28	23.7138970653705	0.0168753785143714	0.00415615639850889	0.00415615639850889
Elk4	0.583353997123441	1	24	10	0.0125022135768031	0.796547457843901	1	24.9122807017544	16.5631685881332	0.504501901445082	0.820805350607361	1	24.4561403508772	13.2249788918286	0.477134700143643	0.00829742619878895	0.00829742619878895
Mfsd4a	0.475764435488483	1	20	10	0.0150036674548608	0.850036380604252	1	20.244399185336	9.1684741341649	0.124661431112121	0.770539322129247	1	20.122199592668	9.58711551414031	0.110135414970406	0.0141093671605291	0.0141093671605291
Nuak2	0.153711924959646	0.725216929309335	28	12	0.0158670448346896	0.723701952363657	1	28	8.4680037697917	0.130550214399597	0.355533856409182	1	28	10.2340018848959	0.122118288772839	0.0180020027822792	0.0180020027822792
F730311O21Rik	0.221418114030513	0.922368911623336	20	6	0.00367013981345958	0.419591250287091	1	20	16.4236955076819	0.00973414218080571	0.313664045208908	1	20	1.21184775384095	0.0084953661948104	9.1689066908653e-05	9.1689066908653e-05
Tmcc2	0.247148491874073	0.934078325327556	28	18	0.00505910153201633	0.630277199260988	1	28	10.0000548483338	0.0824768552586819	0.445408628845429	1	28	14.0000274241669	0.0723856195515367	0.00661338193484849	0.00661338193484849
Dstyk	1	1	20	2	0.0159230547628274	0.6626003511805	1	20.7515657620042	0.560097610182297	0.27167172300083	0.935315563208596	1	20.3757828810021	1.29376664281164	0.260689906240607	0.0162596615454927	0.0162596615454927
6030442K20Rik	1	1	28	4	0.002085255069292	0.989148043083889	1	21.6557734204793	17.1790040053926	0.00911853399090943	0.999940903355522	1	24.8278867102396	24.0350464121618	0.00692428392749535	9.76226740195883e-05	9.76226740195883e-05
Rbbp5	0.583353997123441	1	24	22	0.00397234912001074	0.997352880257104	1	20.7515657620042	1.0971582488451	0.101127265442972	0.896924782503105	1	22.3757828810021	22.0349747970664	0.0922240157811286	0.00270622631594425	0.00270622631594425
Tmem81	1	1	20	0	0.00286312414739223	0.979921956166147	1	21.4686825053996	4.4184615992513	0.0192129251352297	0.999797073366782	1	20.7343412526998	2.13366354893423	0.0168478893540397	0.00069486787634874	0.00069486787634874
Nfasc	0.784801917075894	1	24	8	0.00788721611556524	0.729013363438164	1	25.1645569620253	8.8528995234859	0.0258836878769127	0.891601727817197	1	24.5822784810127	8.42107329343411	0.0189436458866227	0.00633863586901113	0.00633863586901113
Mdm4	1	1	20	2	0.0186883372520136	0.999961820493511	1	20	7.3964698689	0.433738333268414	0.999999999271153	1	20	4.69823493445	0.410275974324016	0.0127264749031392	0.0127264749031392
Pik3c2b	0.0925030711091867	0.549592179165549	24	14	0.00580387589143668	0.341587471835702	1	22.6423690205011	10.0000548483338	0.0647722801928445	0.140758013213888	0.877678661394758	23.3211845102505	11.9519397915415	0.0579368546559253	0.00413834886554127	0.00413834886554127
Ppp1r15b	0.309738885900378	1	20	14	0.0296424996304346	0.354846212241544	1	20.8385744234801	10.0000757387513	0.585742690518768	0.352600821193199	1	20.41928721174	12.046184009795	0.531609495351568	0.0415928560595455	0.0415928560595455
Plekha6	0.0816663416183606	0.546902491972409	24	10	0.00808493731372062	0.269447729671737	1	24.4226044226044	10.0000734997427	0.0350394946852427	0.105986041322958	0.738365107580411	24.2113022113022	10.0007981685919	0.0150044227653159	0.0106680487065835	0.0106680487065835
Sox13	1	1	28	22	0.00628804604665075	0.999923305150526	1	24.788029925187	3.6358563893813	0.138684353834995	0.999999997058875	1	26.3940149625935	25.5017942460385	0.12123036432571	0.00100061506171942	0.00100061506171942
Snrpe	0.119750703967856	0.630117675935378	28	14	0.0450191553057695	0.645546557058564	1	27.3829201101928	23.2340774117196	1.2230915690382	0.275204656351831	1	27.6914600550964	18.6707999304042	1.19771731547491	0.0436183724978035	0.0364179192654556
Zc3h11a	1	1	20	14	0.0124015339455308	0.982486556816984	1	20	9.413778162227	0.15343230991262	0.999845736441548	1	20	11.7068890811135	0.138200313600014	0.00958000082465568	0.00958000082465568
Gm38394	0.583353997123441	1	28	2	0.00494186322769561	0.71033337775025	1	25.4219948849105	23.1028261548654	0.072867190272274	0.779433429216654	1	26.7109974424553	26.4465814448472	0.0634287829452608	0.00482663693667161	0.00482663693667161
Lax1	1	1	28	10	0.00138403848759274	0.902215191727818	1	23.0626450116009	15.1899518242311	0.00213865911415155	0.995055133916228	1	25.5313225058004	12.9671239823657	0.000997643436159016	0.000578633006490295	0.000578633006490295
Atp2b4	0.0161479984491827	0.220947473584861	24	14	0.0571487943195655	0.0594157765797659	1	24.6650124069479	10.6570925343566	0.369277082842946	0.00762678359404745	0.154860800449953	24.3325062034739	12.3536937220847	0.332885232121301	0.0746613379349376	0.0746613379349376
Gm15851	1	1	28	18	0.00277288035155008	0.9941538488384	1	28	21.7239231382175	0.0106153458399889	0.999982877859491	1	28	19.8619615691088	0.00698447354054455	0.00223720421636647	0.00223720421636647
Prelp	1	1	24	16	0.162380001231679	0.882605761134984	1	23.8369304556355	10.0000548483338	3.55081908607293	0.992822616012736	1	23.9184652278177	12.989951876272	2.89535888721412	0.155070756585463	0.0535583886578809
Fmod	1	1	28	14	0.0493788787337177	0.999813881527745	1	23.1701631701632	10.0000548483338	0.236525359300898	0.999999982678883	1	25.5850815850816	11.9174274392941	0.0921240329815795	0.00984503214943929	0.00984503214943929
Btg2	0.710362661526393	1	24	4	0.322940546004687	0.838807867920515	1	24.5432098765432	5.5188585244724	1.80505833493449	0.904365095756848	1	24.2716049382716	4.75152606354629	1.7642100930431	0.343484487559589	0.194695908902273
Mybph	1	1	0	NaN	0	0.99973789403955	1	23.2786885245902	18.7142485592243	0.000499697383960099	0.999999965647231	1	23.2786885245902	18.7142485592243	0.000196579545817753	5.77364477471036e-05	5.77364477471036e-05
Ppfia4	1	1	24	4	0.000196331733330351	0.986744870031859	1	24.788029925187	18.033232104686	0.000844025307872171	0.999911760020616	1	24.3940149625935	23.1031356454182	0.000459716781356827	0.000104796548157716	0.000104796548157716
Tmem183a	0.0708296121275345	0.476568581284201	24	16	0.0133634696362883	0.345776997945225	1	24.1849148418491	12.6253318681994	0.232911497589171	0.115340059323789	0.775746874438233	24.0924574209245	14.3193521462896	0.227482321232014	0.0214773116708495	0.0214773116708495
Cyb5r1	0.119750703967856	0.630117675935378	28	14	0.00481082219900611	0.967705986511126	1	28	12.6647402545941	0.0690974624264002	0.365632073506227	1	28	13.3323701272971	0.0662182178188442	0.0065259482885828	0.0065259482885828
Adipor1	0.309738885900378	1	20	16	0.0331809149965007	0.587261885891727	1	20	5.0436043602147	0.604990052745828	0.491908163958233	1	20	0.521802180107349	0.590040767853167	0.00442046175536883	0.00442046175536883
Klhl12	1	1	28	4	0.0054911296331857	0.891809779458273	1	25.1645569620253	4.9165879218473	0.0993504714619145	0.993924158163484	1	26.5822784810127	4.49552357255707	0.0914646270416824	0.00595737304822264	0.00595737304822264
Rabif	1	1	24	22	0.00795855753293272	0.823111692478777	1	24.4226044226044	21.3709219078039	0.137791528055442	0.983341391458226	1	24.2113022113022	21.6898581385722	0.128496248353719	0.00878885993787582	0.00878885993787582
Kdm5b	0.153711924959646	0.725216929309335	24	4	0.0396719431157588	0.308256096724195	1	24.9122807017544	24.8234194193014	0.488298371292341	0.191875964379646	1	24.4561403508772	1.99439457346295	0.466944776489128	0.0496483323466192	0.0496483323466192
Ppp1r12b	0.247148491874073	0.934078325327556	28	8	0.020115844421873	0.614876494537373	1	28	6.9174255205313	0.487468351738841	0.43828452769503	1	28	7.45871276026565	0.455385459109909	0.0333753013542979	0.0333753013542979
Ube2t	1	1	20	4	0.00284877659724857	0.945687943768247	1	20	13.9280771743286	0.00525467704869016	0.998497649032425	1	20	8.9640385871643	0.00403779881759372	0.00013918756894764	0.00013918756894764
Ptpn7	1	1	28	0	0.000309260221819748	0.997609000558833	1	23.6104513064133	10.1617834160403	0.000775253364600179	0.999997139279933	1	25.8052256532066	5.5531999513009	0.000414189729505071	6.22287885743373e-05	6.22287885743373e-05
Arl8a	1	1	28	4	0.0229426452010225	0.912360205798804	1	23.6104513064133	11.5593922683925	0.448492283176561	0.996042252820614	1	25.8052256532066	8.16019406596426	0.435803814596181	0.0158054023875783	0.0158054023875783
Gm15445	1	1	20	14	0.00209015726382928	0.948802987203531	1	28	22.1121839168433	0.0194892499065722	0.998666476495358	1	24	17.8766502500757	0.0147260547222222	0.0028639791879376	0.0028639791879376
Rnpep	0.022151118355579	0.261309919291831	24	20	0.0300164707293346	0.0792905361334585	1	24.6650124069479	16.9361003644737	0.246038367692269	0.0128996958761205	0.210693580498953	24.3325062034739	18.4924376203624	0.231043719336218	0.0321953029090442	0.0321953029090442
Timm17a	1	1	28	18	0.031968368288122	0.933890685638672	1	28	18.1374646724937	0.433743887610378	0.99776496700844	1	28	18.0687323362468	0.437853935185004	0.0321859229713157	0.0321859229713157
Shisa4	0.859241172625395	1	28	16	0.00400469925525001	0.92598324918309	1	28	14.6248631992941	0.0125128110824849	0.977530702995903	1	28	15.3124315996471	0.0102150485790267	0.00281697374587997	0.00281697374587997
Ipo9	0.710362661526393	1	24	16	0.0166419702272598	0.750259031084953	1	24.4226044226044	10.0000548483338	0.210108081476381	0.868353957867917	1	24.2113022113022	13.0272016999854	0.194018960649667	0.0177081865656575	0.0177081865656575
Nav1	1	1	20	14	0.142090279252312	0.645969663587019	1	21.1940298507463	12.1676148028526	1.82616503771685	0.928260174395733	1	20.5970149253732	13.1213877689287	1.7031667451179	0.186064278903911	0.109246073197038
Csrp1	1	1	24	8	0.0110294515729478	0.975005152978772	1	23.8369304556355	10.5553055396668	0.100806978005954	0.999684993233193	1	23.9184652278177	9.2821159745543	0.0853785631941918	0.0100717415524304	0.0100717415524304
Phlda3	0.0116424884099877	0.189254011504044	24	16	0.0404985862983049	0.151526314206546	1	22.9561200923788	10.9232075453259	0.150989177919823	0.0129489711127933	0.211092893845411	23.4780600461894	13.4118010971763	0.136081360439291	0.0784665894056542	0.0784665894056542
Tmem9	1	1	28	24	0.0182934888253991	0.993915102666801	1	25.8181818181818	23.8031314809131	0.272658320604305	0.999981449347683	1	26.9090909090909	23.93691633238	0.257053311570889	0.0106559582126384	0.0106559582126384
Cacna1s	1	1	20	16	0.0011088940466449	0.848061227292132	1	21.4686825053996	19.3719993446969	0.00151886030368522	0.987823790042949	1	20.7343412526998	17.6484243134084	0.00106609547063106	0.000898789454192241	0.000898789454192241
Kif21b	1	1	28	6	0.00936776477929501	0.989185631805139	1	28	5.7244896718095	0.0584724542066625	0.999941312781969	1	28	5.86224483590475	0.05080122404425	0.00731619048013064	0.00731619048013064
Camsap2	1	1	28	20	0.0206538112609997	0.995419988927045	1	25.0377833753149	22.3041214009617	0.280395968660242	0.999989495700416	1	26.5188916876575	21.2827928114533	0.264586094650334	0.0128795688267389	0.0128795688267389
9230116N13Rik	0.119750703967856	0.630117675935378	24	4	0.00231820856992679	0.410916875255603	1	22.3370786516854	10.9887102098861	0.0131126785822049	0.197406438089192	1	23.1685393258427	7.62958496380307	0.0103063381472047	0.00271624021220541	0.00271624021220541
Ddx59	0.040394502815343	0.356960611610855	24	20	0.00464384246816281	0.11867646311908	1	25.4219948849105	16.8653826397142	0.019923832638493	0.0303951719996273	0.35708590193385	24.7109974424553	18.4930963722295	0.0167761362377088	0.0050799357835427	0.0050799357835427
Kif14	1	1	0	NaN	0	0.997483794566865	1	28	10.0000000000001	0.000781391061368608	0.999996831696626	1	28	10.0000000000001	0.000616343129134475	0.00065137935115883	0.00065137935115883
Zfp281	1	1	20	8	0.0141994643060157	0.996042464912393	1	20	6.0652581585441	0.19050443902076	0.999992158606984	1	20	7.03262907927205	0.178962160571312	0.00430187729482327	0.00430187729482327
Gm19705	1	1	20	14	0.00982209856387689	0.999837032246719	1	20.4106776180698	10.2378630379701	0.0596382903593053	0.999999986720034	1	20.2053388090349	12.1393017971273	0.0466023761126257	0.00371860770804481	0.00371860770804481
Platr22	1	1	0	NaN	0	0.88261491758416	1	27.843137254902	10.0000548483338	0.00689312821970631	0.992823759391982	1	27.843137254902	10.0000548483338	0.00120994763503025	0.00141239090536542	0.00141239090536542
Gm4258	0.022151118355579	0.261309919291831	28	12	0.00526059868038325	0.20579412203827	1	26.0892388451444	15.9127992492529	0.0269613712260165	0.0291326641187825	0.34822891879972	27.0446194225722	14.0430363281921	0.0251319610042641	0.00630230840443659	0.00630230840443659
Gm26930	1	1	28	2	0.00193208584099206	0.985398247062501	1	22.745995423341	8.8406599050101	0.0108917959396306	0.999892871707626	1	25.3729977116705	5.83702542263772	0.00768045254516293	0.00175235471203744	0.00175235471203744
Ptprc	0.710362661526393	1	28	10	0.00167092726506931	0.988948795068925	1	25.1645569620253	19.114207429265	0.00417308716169415	0.950564031637054	1	26.5822784810127	14.8423675359596	0.00580461140373804	0.00495746044019716	0.00495746044019716
Nek7	0.309738885900378	1	28	20	0.0373232879420476	0.70976214305241	1	28	21.554728107774	0.572993546102043	0.552867199604652	1	28	20.777364053887	0.524471651499919	0.0329776132977032	0.0329776132977032
2310009B15Rik	1	1	28	18	0.0128337759465015	0.998738948968504	1	28	14.7229096722273	0.247809701695266	0.999999204540706	1	28	16.3614548361136	0.236451523574799	0.00734654930569654	0.00734654930569654
Dennd1b	0.247148491874073	0.934078325327556	20	0	0.0162920937919287	0.435894923737243	1	20.8385744234801	0.364449067411201	0.319323134561364	0.347767863702966	1	20.41928721174	0.178558044093818	0.305917635565493	0.0179894925792398	0.0179894925792398
Zbtb41	1	1	28	20	0.00981421785880058	0.992527435459442	1	24.788029925187	24.7320628816506	0.201827979230208	0.999972010584891	1	26.3940149625935	22.5936448578372	0.195475247176296	0.00626138959288031	0.00626138959288031
Aspm	0.646858329324917	1	28	10	0.00132346206386205	0.995861904482243	1	28	5.8578059905302	0.00623245325167331	0.927476294548047	1	28	7.9289029952651	0.00498933717980618	0.00428262253913757	0.00428262253913757
Cfh	1	1	28	12	0.0757853006445181	0.998373518794775	1	20	12.6618861928173	0.854852791564564	0.999998676561734	1	24	12.7399888585475	0.775997027777778	0.0493394855667641	0.0493394855667641
Kcnt2	1	1	28	12	0.00925475497352578	0.798741923727926	1	22.3370786516854	17.4820906177474	0.0557210570066273	0.978233119702795	1	25.1685393258427	15.2423235637254	0.0502179890661403	0.00209254600491986	0.00209254600491986
Cdc73	0.583353997123441	1	28	16	0.017767825644265	0.827296354607582	1	27.6880222841226	13.6687886198035	0.395747692865338	0.834211329097889	1	27.8440111420613	14.8283296946913	0.370180314094559	0.0260892249334109	0.0260892249334109
Glrx2	0.0925030711091867	0.549592179165549	28	14	0.0294587756110128	0.346637988695632	1	23.2786885245902	18.684913018402	0.412801775532907	0.142368555425504	0.881805362577492	25.6393442622951	16.6996966151444	0.394737078411871	0.0360017120839858	0.0360017120839858
Ro60	0.385279521298535	1	24	20	0.0243533232294896	0.968155412254484	1	22.6423690205011	19.7130807681798	0.650716727186085	0.740854277658683	1	23.3211845102505	19.8691984874849	0.617357927807057	0.0344013157980701	0.0344013157980701
Uchl5	0.309738885900378	1	28	12	0.00488893628512379	0.860627809844727	1	27.3829201101928	14.2866542186609	0.133736666151831	0.619006969868785	1	27.6914600550964	13.1576995996323	0.125734465299493	0.013318859400434	0.013318859400434
Gm29170	1	1	20	10	0.000735624044118411	0.999958786093138	1	26.0892388451444	1.481199374121	0.0054222307306391	0.999999999150695	1	23.0446194225722	6.41532641020957	0.00435937466910448	0.000533400087887755	0.000533400087887755
Rgs2	1	1	20	10	0.00494963892741492	0.995549474114253	1	24.1849148418491	1.8691810463094	0.0113975932231834	0.999990081684827	1	22.0924574209245	6.37684493372658	0.0105443507647015	0.00270852160739702	0.00270852160739702
Rgs1	1	1	28	10	0.00250921720340837	0.97924342799582	1	22.6423690205011	10.0000548483338	0.0266151913657028	0.999783076251795	1	25.3211845102505	10.113220055607	0.00694091799435262	0.00302735100873275	0.00302735100873275
Rgs18	1	1	28	0	0.000633839912053903	0.999999998230767	1	20	14.1816106159863	0.00104888950317649	1	1	24	20.5089663695918	0.000755776944444445	2.14769487246459e-05	2.14769487246459e-05
A230059L01Rik	0.710362661526393	1	20	0	0.00367668072796225	0.95454609694787	1	25.6847545219638	0.945682599050897	0.0184228903719497	0.941504934351804	1	22.8423772609819	0.420514797565892	0.0151552777659862	0.00241028621497178	0.00241028621497178
Pla2g4a	0.153711924959646	0.725216929309335	20	0	0.0545729810923982	0.198943243481044	1	21.4686825053996	10.5195308055054	0.627746835158123	0.137224791459297	0.863871578516137	20.7343412526998	5.07985391010321	0.617712694543338	0.0591325609399796	0.0591325609399796
Ptgs2os	0.475764435488483	1	24	2	0.0161269277899791	0.881138293940655	1	25.6847545219638	18.0364585806898	0.122207681606111	0.783667875707772	1	24.8423772609819	22.1787480851824	0.10607596471363	0.0189574723915714	0.0189574723915714
Ptgs2	1	1	28	18	0.296777595100784	0.973655329077352	1	27.3829201101928	10.0000548483338	1.86214118939115	0.999649890986668	1	27.6914600550964	13.9571922076216	1.35385471896895	0.245070282596463	0.18101667716836
Ptgs2os2	0.583353997123441	1	24	18	0.00769738057223364	0.710934655801396	1	23.1701631701632	14.3158999006177	0.0703244919328258	0.779742292231958	1	23.5850815850816	16.130536137386	0.0653690706360072	0.0136784008567261	0.0136784008567261
Odr4	0.0116424884099877	0.189254011504044	24	4	0.030604924992638	0.165141695704234	1	26.3660477453581	23.9232329099913	0.459229619565871	0.0139470651208826	0.22080469154533	25.1830238726791	0.931981497422832	0.437836986201886	0.0457219481136974	0.0457219481136974
Tpr	1	1	28	18	0.0542923657662843	0.999999998276527	1	25.8181818181818	24.858489678491	1.35585287759817	1	1	26.9090909090909	21.6037748480009	1.31957743053631	0.0227526440870984	0.0172423713535712
Prg4	0.0537425917725344	0.412886868658201	24	14	0.0477123765428851	0.981842451647955	1	23.2786885245902	7.08483758714799	0.094874954508656	0.207999904746037	1	23.6393442622951	10.4921100814326	0.176295485454108	0.108977104569693	0.108977104569693
Hmcn1	0.859241172625395	1	24	8	0.00653995283744845	0.805453780643276	1	21.5618221258134	20.9680420937155	0.0400068875245948	0.946802271397325	1	22.7809110629067	3.48314255992649	0.0349088799945806	0.00401581107967462	0.00401581107967462
Gm10138	1	1	20	16	0.0031091768011485	0.999721056201718	1	28	20.3521742314125	0.0205240376777071	0.999999961091561	1	24	18.3223603848911	0.0219847083333333	0.00183986281879161	0.00183986281879161
Ivns1abp	0.309738885900378	1	24	18	0.0378338897487425	0.480665626510249	1	24.788029925187	10.0000548483338	0.274461563785254	0.432440623151652	1	24.3940149625935	14.0683057380551	0.218661314516291	0.0254970305347341	0.0254970305347341
Swt1	1	1	28	16	0.0859964175395986	0.998489317822316	1	28	10.0000548483338	0.630621107987874	0.999998858344641	1	28	13.0000274241669	0.405777720867017	0.0535064524913688	0.0535064524913688
Trmt1l	1	1	28	16	0.00573308036050429	0.99994563478261	1	28	16.7952397554303	0.157478325070748	0.999999998522185	1	28	16.3976198777151	0.148572732306547	0.00463048605415859	0.00463048605415859
Rnf2	1	1	20	2	0.0227993500118151	0.908677684741587	1	23.0626450116009	18.9309748967884	0.311382185838214	0.995697048678675	1	21.5313225058004	20.6792216962082	0.283662607389372	0.0165746057817305	0.0165746057817305
Fam129a	0.00125858134619022	0.0591844420404889	24	2	0.171950408672326	0.0531671985222565	1	23.6104513064133	7.1685922457024	1.26129885741843	0.000710110176548651	0.0356450319412999	23.8052256532066	4.60574916511581	1.10569265773517	0.120397248596127	0.108888530419241
2810414N06Rik	1	1	20	6	0.00185308734106781	0.936519623283323	1	20	2.0818779166661	0.00518275892226205	0.99794107871704	1	20	4.04093895833305	0.00378106430239367	0.00171553628511012	0.00171553628511012
Edem3	1	1	24	20	0.0234251041578261	0.995241876709485	1	23.8369304556355	15.130406276295	0.313428070159516	0.999988662134764	1	23.9184652278177	17.5571072687889	0.292356826164922	0.0181399917024254	0.0181399917024254
1700025G04Rik	0.119750703967856	0.630117675935378	28	10	0.0374861346337549	0.387930365683206	1	26.2269129287599	9.4078425870538	0.255150968375636	0.18903779112004	1	27.11345646438	9.70461573808419	0.237282327386192	0.0319142441412763	0.0319142441412763
Tsen15	0.247148491874073	0.934078325327556	28	14	0.00998095363780435	0.776198049065545	1	25.6847545219638	9.9605446071537	0.158926107086124	0.508579482062842	1	26.8423772609819	11.9153295958849	0.150543544987864	0.0158620724145481	0.0158620724145481
Rgl1	1	1	28	22	0.075468163253156	0.999807567362315	1	23.1701631701632	13.826364368488	0.982595534702265	0.999999981483652	1	25.5850815850816	17.684993082898	0.955790073013951	0.0371409567851663	0.0371409567851663
Arpc5	0.859241172625395	1	20	14	0.0171280707839864	0.988369129336563	1	20	9.1828954276216	1.43826417073481	0.988018453165545	1	20	11.5914477138108	1.42136787196915	0.0334218236272329	0.0235138448577219
Ncf2	1	1	28	14	0.00184391598933913	0.953630419048878	1	23.3882352941176	10.0000548483338	0.0117893434021086	0.998907917828853	1	25.6941176470588	11.9165172862016	0.00397192030216548	0.0019723926730005	0.0019723926730005
Smg7	0.247148491874073	0.934078325327556	28	16	0.0191941307325964	0.697107554122202	1	27.5346260387812	14.3130095187827	0.30908333986467	0.47527347256126	1	27.7673130193906	15.1505002699405	0.290452989413812	0.0281909892243036	0.0281909892243036
Gm28791	1	1	28	14	0.00346483029888189	0.999841097564352	1	21.3763440860215	20.0322264771593	0.0518530363102226	0.999999987374339	1	24.6881720430108	17.739948441225	0.045727124442428	0.00018861149265536	0.00018861149265536
Nmnat2	0.040394502815343	0.356960611610855	24	22	0.00502250946319671	0.341359335333749	1	25.6847545219638	22.6720750209182	0.0197817053225904	0.0728596520028255	0.600590929760906	24.8423772609819	22.3503415523518	0.0195093144629805	0.0049101853977483	0.0049101853977483
Lamc2	0.0161479984491827	0.220947473584861	28	18	0.0556315552991735	0.172333603607574	1	25.2926208651399	2.1220645897493	0.524404530117281	0.0191578751737252	0.271461381911138	26.6463104325699	23.0058606512939	0.482195587262713	0.0262232444799625	0.0262232444799625
Lamc1	1	1	24	16	0.516417759970064	0.9348984005834	1	25.6847545219638	24.6562381854616	11.3415186078709	0.997833347073394	1	24.8423772609819	20.2045888949263	10.8020262949357	0.0566654776345498	0.00524581926458708
Dhx9	0.0708296121275345	0.476568581284201	24	14	0.0444185388058297	0.341848181031754	1	23.7231503579952	14.0869258526277	0.501927156356821	0.114306222286272	0.772094272016814	23.8615751789976	14.044187697223	0.470266378474833	0.0693580920287315	0.0693580920287315
Npl	0.278443688887225	1	28	24	0.000366002712582844	0.908888905414114	1	26.2269129287599	0.668773248621598	0.00227545005354382	0.600816758796507	1	27.11345646438	25.5224708367852	0.00190774860310345	0.000658349670830619	0.000658349670830619
Rgs16	0.0470685472939387	0.412886868658201	20	6	0.0253351897855351	0.386084555054268	1	20	14.6507130663131	0.0571767729807381	0.0910048341807816	0.676685380830773	20	10.3253565331565	0.0287077536657755	0.0104844025772255	0.0104844025772255
Rnasel	1	1	20	10	0.0175685275979875	0.601617234633155	1	22.039911308204	5.69937976147479	0.196641344511505	0.907319321565572	1	21.019955654102	7.97280179777002	0.194067337416436	0.0145981388531884	0.0145981388531884
Teddm2	0.1746998305733	0.81792587525251	24	6	0.00333143884725174	0.681954696446134	1	22.745995423341	9.6769782566321	0.0101125675684168	0.372599513256041	1	23.3729977116705	7.89348869349806	0.00741813224458726	0.00232624132378619	0.00232624132378619
Glul	7.74786297719864e-05	0.0119477631153792	24	12	0.532126844220906	0.1871296559899	1	22.6423690205011	19.6394125961215	2.67493769007849	0.000176033585226332	0.0149166677144511	23.3211845102505	15.9443960349616	2.77811547590923	0.522707735400669	0.188151910866698
Cacna1e	1	1	28	16	0.00260803396186562	0.994580059437945	1	23.8369304556355	19.7244384867272	0.00299041474337383	0.999985285514198	1	25.9184652278177	18.1287029003296	0.00292575925055838	0.00246142885958103	0.00246142885958103
Gm9530	1	1	20	6	0.000596177283567564	0.990530622449798	1	22.039911308204	18.32730868365	0.00146601271809154	0.999955023252084	1	21.019955654102	1.38259732795575	0.00116123610949507	0.000167545170544626	0.000167545170544626
Ier5	0.195687736186953	0.821782870537802	24	4	0.19972570445869	0.585779435246243	1	21.9426048565121	7.2501246909051	1.02964652939157	0.362923500431852	1	22.9713024282561	5.70928513865037	1.00251584397814	0.224585768084286	0.224022163273844
Mr1	0.583353997123441	1	24	2	0.00931832387315444	0.933707237061122	1	23.7231503579952	20.2062728365484	0.212573798580487	0.875605168053605	1	23.8615751789976	23.0871082095397	0.207843488482175	0.0131064230754965	0.0131064230754965
Stx6	1	1	28	20	0.0161296713642901	0.999433752052051	1	28	21.6924170232562	0.149358382616019	0.999999839651362	1	28	20.8462085116281	0.149272443716022	0.0090153432120601	0.0090153432120601
BC034090	1	1	20	10	0.00609953314655336	0.999999958363851	1	24.5432098765432	4.5905019837061	0.0707181765869941	0.999999999999999	1	22.2716049382716	7.65071450886514	0.0690566331728059	0.00161180466795443	0.00161180466795443
Xpr1	1	1	20	4	0.0152851207025104	0.660987662391474	1	20.4106776180698	1.3026225202435	0.237658680087242	0.934649843362401	1	20.2053388090349	2.66529271386104	0.22131163822032	0.0136689846726246	0.0136689846726246
Gm5532	0.583353997123441	1	24	4	0.00396737038116439	0.657820672146911	1	22.4379232505643	4.1726537539769	0.0210573950636376	0.751284570202951	1	23.2189616252821	4.09386299158068	0.0185006552918229	0.0049829199449432	0.0049829199449432
Acbd6	1	1	28	26	0.0117108196672991	0.999039291924899	1	28	26.6963580036591	0.316314392998366	0.999999538372144	1	28	26.3481790018295	0.315238198686763	0.00866016655535597	0.00866016655535597
Qsox1	0.859241172625395	1	24	14	0.0153617533999215	0.787134120272234	1	22.5396825396825	12.3815944915269	0.462030592218024	0.940828330134151	1	23.2698412698413	13.1783812358323	0.438306616839753	0.0283874287086905	0.0283874287086905
Cep350	0.583353997123441	1	24	0	0.0105174355526906	0.982481309241477	1	22.2371364653244	16.2744279012984	0.357610060506781	0.89216108604466	1	23.1185682326622	20.019039545507	0.337799666321502	0.01015998173099	0.01015998173099
Tor1aip1	1	1	20	10	0.0532041284300382	0.940897851437505	1	20	9.6099436647668	1.41509560089034	0.99821800575525	1	20	9.8049718323834	1.41161413205079	0.0506047359993593	0.0358488448439099
Tor1aip2	0.0161479984491827	0.220947473584861	24	8	0.0705010209580329	0.370135756125433	1	21.6557734204793	10.0000548483338	0.722103841147815	0.0365780150962554	0.398032984362748	22.8278867102396	9.07530043598771	0.604634869968606	0.0796511414293831	0.0796511414293831
Gm2000	0.247148491874073	0.934078325327556	24	14	0.077263153817198	0.549034752789603	1	22.3370786516854	6.4705523510215	0.553269713906307	0.406721032879435	1	23.1685393258427	10.11319459742	0.538361257435876	0.0371129804503096	0.0371129804503096
Soat1	0.0537425917725344	0.412886868658201	24	18	0.0279396274023116	0.203973121203105	1	23.7231503579952	17.7687776930353	0.321274800649677	0.0604372190984412	0.540559300951866	23.8615751789976	17.8843200369414	0.300501714531024	0.0299926289325197	0.0299926289325197
Abl2	1	1	28	4	0.0170285455045344	0.898017926827706	1	21.7505470459519	11.8764698968398	0.269128984893223	0.994613447673183	1	24.875273522976	8.56813874194671	0.269287042321569	0.00758222653935882	0.00758222653935882
Tor3a	1	1	28	18	0.0303035560824963	0.960096917504195	1	26.5066666666667	10.0000548483338	0.379290127312147	0.999193066213246	1	27.2533333333334	13.9008732671012	0.308103659924582	0.0251003538199541	0.0251003538199541
Fam20b	1	1	24	20	0.0138958503318437	0.999924174188206	1	24.788029925187	2.034287750152	0.286228153235457	0.99999999712515	1	24.3940149625935	23.3621563769441	0.278947455772913	0.00252801257505459	0.00252801257505459
Ralgps2	0.710362661526393	1	28	2	0.00937972195496487	0.959678046232754	1	28	5.9020152606081	0.0697493127929849	0.942911442664696	1	28	3.95100763030405	0.0540056125531907	0.00937820461575321	0.00937820461575321
Angptl1	0.00584331289447498	0.135528437418331	24	16	0.134081425214033	0.0727057500616919	1	23.8369304556355	16.9124657452149	0.341987313075214	0.00372323090954674	0.100999276511429	23.9184652278177	16.4579793554215	0.311512591460791	0.0969334365599554	0.0969334365599554
Rasal2	0.859241172625395	1	28	12	0.00716891724824608	0.829495668313359	1	24.5432098765432	19.204835064639	0.115173193350227	0.954100189300155	1	26.2716049382716	15.9082737487322	0.105433828080186	0.00697014113086992	0.00697014113086992
Cryzl2	0.0537425917725344	0.412886868658201	24	8	0.0117755765063202	0.352437455360769	1	24.3031784841076	10.0000548483338	0.0896447472196403	0.0940686947700626	0.687466814296623	24.1515892420538	8.99410500404994	0.0713278506198118	0.0154599088707188	0.0154599088707188
Sec16b	0.0161479984491827	0.220947473584861	24	4	0.0338799607603816	0.16383923794666	1	24.1849148418491	3.3706183312037	0.219802961628372	0.0183473083530037	0.264575296611933	24.0924574209245	3.68657111885869	0.218055752050788	0.0544819481390166	0.0544819481390166
Pappa2	0.278443688887225	1	28	10	0.0167547756791692	0.789102041419732	1	26.6487935656836	8.6070596511795	0.0391638032649306	0.552684699581212	1	27.3243967828418	9.29198996699748	0.0287982613199487	0.0146988429080974	0.0146988429080974
Cop1	1	1	28	22	0.0353226707260367	0.999823859065726	1	28	26.2442178313575	0.557513586676778	0.999999984486275	1	28	24.1221089156787	0.545737900310097	0.0252419136116849	0.0252419136116849
4930523C07Rik	0.0925030711091867	0.549592179165549	24	8	0.0672083075207597	0.115241749084775	1	23.8369304556355	4.7818707064588	0.651046650891807	0.0590707777240663	0.532445762139465	23.9184652278177	6.38552447423153	0.591505453169636	0.0684528241703145	0.0684528241703145
Tnn	1	1	0	NaN	0	0.998408169198879	1	25.0377833753149	2.88659603899761	0	0.999998732364551	1	25.0377833753149	2.88659603899761	0.000282024160048281	3.56494270210461e-05	3.56494270210461e-05
Mrps14	0.0116424884099877	0.189254011504044	28	16	0.0857333738169973	0.120504428116786	1	26.2269129287599	16.1401268124768	0.73657166914649	0.0106193190692686	0.187934330788854	27.11345646438	16.0895561289079	0.686419109801384	0.0892448516429909	0.0892448516429909
Cacybp	0.00406325644723076	0.114017640339752	28	14	0.0786983684509723	0.113672562017559	1	24.0677966101695	18.0670639259077	0.605311547393232	0.00400921920656316	0.105415983346761	26.0338983050847	16.2799570376072	0.555307361586519	0.122450032101544	0.122450032101544
Rabgap1l	0.00125858134619022	0.0591844420404889	24	14	0.0346884666539904	0.0923865736046925	1	22.5396825396825	13.2402900905745	0.488217845245937	0.00116968368917003	0.0498624917639384	23.2698412698413	13.6216374851998	0.467194377859907	0.0680660295536964	0.0680660295536964
Gm37529	0.153711924959646	0.725216929309335	24	18	0.00440782790227228	0.567831975913293	1	26.0892388451444	13.0139273184484	0.0404239494024062	0.30013017895995	1	25.0446194225722	15.6381555466756	0.0378822924952284	0.00643147082722461	0.00643147082722461
Rc3h1	1	1	24	4	0.0283590831449115	0.586068825227422	1	22.039911308204	13.1836137963929	0.545710101713137	0.899215975393928	1	23.019955654102	8.80325310032428	0.524298021751434	0.00632935707457066	0.00632935707457066
Serpinc1	1	1	20	8	0.00219220532349986	0.996729298253804	1	20	19.2837168837967	0.00638577759623497	0.999994645414105	1	20	3.64185844189835	0.00470709614263704	0.0011041435634923	0.0011041435634923
Zbtb37	1	1	20	8	0.0104932843205792	0.970856817661092	1	26.7924528301887	21.1215955618275	0.122369317820427	0.999571150937577	1	23.3962264150944	13.9013503874788	0.111515035357143	0.0101321819150683	0.0101321819150683
Gas5	0.710362661526393	1	28	8	0.252114680191376	0.589838224664552	1	24.5432098765432	6.17771255235539	3.28721584027052	0.783480721048953	1	26.2716049382716	7.05946778580245	3.12012381238039	0.229348391891035	0.073506182985752
Dars2	1	1	20	8	0.0041467075101157	0.924943901596835	1	20	10.0000548483338	0.0326026691353695	0.997110050640367	1	20	9.0000274241669	0.0277306747789807	0.00387211835406646	0.00387211835406646
Cenpl	0.153711924959646	0.725216929309335	28	18	0.00263673754743433	0.873687096621175	1	28	19.5300469594135	0.0300007619163063	0.403923534322058	1	28	18.7650234797067	0.0282566983454636	0.0045519505241252	0.0045519505241252
Klhl20	1	1	24	4	0.00749568543396801	0.992734713490471	1	20	1.9924829644401	0.168935281187427	0.99997354365715	1	22	2.92919896377539	0.159215004006954	0.000886117933513624	0.000886117933513624
Prdx6	0.000826572461207847	0.0474779893238078	24	8	0.680624925124331	0.0264434788623921	1	24.1849148418491	5.4640432710916	4.20931732849774	0.000256409077632469	0.0189998016529652	24.0924574209245	6.73698685739499	3.84962977556597	0.735815460252581	0.191139279138707
Fasl	1	1	0	NaN	0	0.634396601836293	1	26.2269129287599	10.5704366067136	0.000191683312401129	0.923098419704336	1	26.2269129287599	10.5704366067136	0.000110582668188018	0.000187569082741718	0.000187569082741718
Suco	0.0708296121275345	0.476568581284201	24	2	0.0269918214728091	0.295355312936992	1	23.7231503579952	2.4974117937181	0.283395839841542	0.101818300479833	0.719877674231018	23.8615751789976	2.25022440745456	0.266146723970718	0.0304987553315936	0.0304987553315936
Pigc	1	1	24	16	0.00756611326937415	0.999999924453628	1	25.1645569620253	10.0231574482535	0.155660235316561	0.999999999999997	1	24.5822784810127	13.0897094679771	0.149848830244122	0.00332984672552879	0.00332984672552879
Dnm3	1	1	28	14	0.014830694994047	0.834974079172308	1	28	13.8934602207538	0.0899369221799878	0.985565493161512	1	28	13.9467301103769	0.0717180005117824	0.0103897120641661	0.0103897120641661
2810442N19Rik	0.945897051104224	1	20	8	0.00149561781634363	0.828254688110341	1	20.4948453608247	9.3883108379701	0.002232985739062	0.974647887788603	1	20.2474226804123	8.6869700707337	0.00153053314875029	0.000982896085301068	0.000982896085301068
Dnm3os	0.153711924959646	0.725216929309335	24	22	0.0149897728066105	0.314343429185014	1	23.4988179669031	3.1150503669846	0.123584421253213	0.194720188854168	1	23.7494089834516	0.584575899334418	0.121002557393938	0.0146072322548336	0.0146072322548336
Eef1aknmt	0.153711924959646	0.725216929309335	24	12	0.00864902609155793	0.154501696414688	1	23.1701631701632	11.6712250706055	0.0508601949092428	0.11257443936751	0.765642524559836	23.5850815850816	11.836383840153	0.0478005870054243	0.00905770948611736	0.00905770948611736
Vamp4	0.0300656289114039	0.304156838106679	24	14	0.0791220668342594	0.189258444769465	1	23.6104513064133	18.8234179168771	0.565228577699715	0.0351027665091452	0.386898940332929	23.8052256532066	16.4325416386042	0.519574059705082	0.0668136619763655	0.0668136619763655
Myoc	0.583353997123441	1	24	18	0.287105081440933	0.721765192114567	1	22.039911308204	2.5755031526156	1.81475596780792	0.78525514005106	1	23.019955654102	21.4874749664768	1.47249969393227	0.130550760268167	0.0886592783727751
Prrc2c	1	1	28	20	0.0570663456688792	0.998442198594217	1	28	20.88920919892	1.94172562417125	0.999998785996834	1	28	20.44460459946	1.8365148544543	0.0489528431358156	0.0266552938665783
Fmo1	0.000339192592624999	0.025804264924276	24	14	0.254334005534809	0.0150997321873609	1	24.4226044226044	12.9762396185616	0.722961721981158	6.75145839055258e-05	0.00745578795297345	24.2113022113022	13.4936149827217	0.553756628384343	0.281392161262809	0.281392161262809
Fmo2	7.74786297719864e-05	0.0119477631153792	24	16	0.786978381208865	0.0112007912276553	1	23.3882352941176	17.5741315819995	1.63079452031094	1.29802553561209e-05	0.0028124434295028	23.6941176470588	16.8000263902705	1.18393032297533	0.771492311197989	0.651636583865135
Prrx1	0.385279521298535	1	20	16	0.525478272710799	0.425451177353679	1	21.7505470459519	10.0000548483338	7.36255555626023	0.460344827766441	1	20.875273522976	13.1489284863083	6.35026488050866	0.618606230648507	0.0974142405535305
Gorab	0.385279521298535	1	24	0	0.0129976125877024	0.310533009000042	1	23.3882352941176	18.0407289090624	0.165227723877445	0.373672054675433	1	23.6941176470588	20.9853958514096	0.15739680932711	0.0114066490607308	0.0114066490607308
Kifap3	1	1	20	0	0.0263381012536022	0.986120049005933	1	20.4106776180698	2.8990065624516	0.654731955330027	0.999903224692145	1	20.2053388090349	1.43492075324566	0.62895513127857	0.00881145372056777	0.00881145372056777
Scyl3	1	1	28	20	0.00958254846408043	0.999130080907661	1	23.3882352941176	22.3492271428194	0.119513431938897	0.999999621510619	1	25.6941176470588	21.4528066244319	0.109825937834174	0.00692934819161584	0.00692934819161584
BC055324	1	1	20	10	0.00121787723284867	0.999590445929042	1	20	14.9089122249187	0.00353679825006707	0.99999991612128	1	20	12.4544561124594	0.0031499907889953	0.000940442152655973	0.000940442152655973
Mettl18	0.859241172625395	1	20	18	0.00189944314032206	0.877830209492218	1	22.6423690205011	1.4703130963381	0.0170016980271777	0.966977220627354	1	21.3211845102505	20.947385374362	0.0157548686409997	0.000314138227413574	0.000314138227413574
Sell	1	1	0	NaN	0	0.997305002777582	1	23.3882352941176	18.4992657110345	0.000555098663524068	0.999996365228284	1	23.3882352941176	18.4992657110345	0.00287228705627925	0.00142863482751426	0.00142863482751426
F5	1	1	0	NaN	0	0.999922266392002	1	20	10.0000548483338	0.00270999233292316	0.999999996978665	1	20	10.0000548483338	0.000606408827716238	0.000400134982352259	0.000400134982352259
Slc19a2	0.475764435488483	1	24	14	0.00398682359582162	0.978781969591606	1	24.3031784841076	16.6121847873792	0.0583251678326204	0.82157109308913	1	24.1515892420538	15.2984972980336	0.0543430143704089	0.00611383954971465	0.00611383954971465
Ccdc181	0.859241172625395	1	28	18	0.00642614400101647	0.840767582061393	1	27.2328767123288	15.6248745915062	0.0570323110603373	0.957314535991345	1	27.6164383561644	16.7991839526294	0.0519720016561883	0.00575264448709735	0.00575264448709735
Blzf1	0.247148491874073	0.934078325327556	20	10	0.0116043647413915	0.431075714599905	1	21.014799154334	7.6710975556886	0.143701807711353	0.345107429966627	1	20.507399577167	8.86978984852613	0.144149812860112	0.0134168210254495	0.0134168210254495
Nme7	1	1	28	10	0.00812192748365805	0.997529558445093	1	27.6880222841226	22.6238736300757	0.0873607375158916	0.999996945943269	1	27.8440111420613	16.3478108833277	0.0816459967308398	0.00491741946238941	0.00491741946238941
Atp1b1	0.247148491874073	0.934078325327556	20	4	0.0145991175232084	0.462209488086836	1	20.1622718052738	18.5568671601272	0.0885297461476144	0.362066202870297	1	20.0811359026369	1.20864145812328	0.0721747442911715	0.0168723022241654	0.0168723022241654
Dpt	0.022151118355579	0.261309919291831	24	2	1.7182624072155	0.159331544893961	1	23.3882352941176	8.7736266055303	28.2605272402083	0.0234584481038472	0.30327662854498	23.6941176470588	5.43144101452065	26.9535570780998	1.56639687003517	0.0581146623986001
Xcl1	1	1	20	4	0.000284936809207103	0.974666004035711	1	28	13.3487954524253	0.00155481321970245	0.999676349525635	1	24	8.1209123367537	0.000477785	0.000285412266977231	0.000285412266977231
Sft2d2	1	1	20	8	0.00754281410093407	0.999999999954661	1	28	27.0972662101769	0.152581823332806	1	1	24	4.41311409007582	0.1457748	0.00199867097706302	0.00199867097706302
Tiprl	1	1	28	10	0.0293419615707608	0.999962959531129	1	28	18.1587948892302	0.421788672996207	0.999999999313993	1	28	14.0793974446151	0.402577948634862	0.0143706252319154	0.0143706252319154
Gm38190	1	1	28	6	0.00767922207009278	0.996799851954243	1	25.4219948849105	9.0823582818836	0.0456910083160253	0.999994874055395	1	26.7109974424553	7.63332869458863	0.0384977591951919	0.0037373964800581	0.0037373964800581
Gpr161	0.119750703967856	0.630117675935378	24	10	0.0280945898534086	0.178609019999225	1	22.6423690205011	10.072839103439	0.164649249547353	0.103625398810932	0.727247212565285	23.3211845102505	10.0459909081638	0.149939194675956	0.027579075588711	0.027579075588711
Dcaf6	0.385279521298535	1	24	8	0.0228630249774609	0.443373537435854	1	24.788029925187	3.2849058412752	0.233533646554953	0.472688542746399	1	24.3940149625935	5.68201468052048	0.218816225828156	0.0233589910382763	0.0233589910382763
Mpc2	0.040394502815343	0.356960611610855	24	20	0.0776056763420049	0.158018884466545	1	24.9122807017544	16.993786605943	1.29323208722925	0.0386439057435102	0.413294651302342	24.4561403508772	18.5313748628718	1.2257693646844	0.0920037839922526	0.075057989408914
Mpzl1	0.0708296121275345	0.476568581284201	28	26	0.0114036100551448	0.263849792474071	1	24.1849148418491	1.5023085718161	0.056792576472308	0.0930653854112372	0.684537769223631	26.0924574209245	25.9709841993601	0.0517700912645166	0.0167794954454429	0.0167794954454429
Rcsd1	1	1	28	20	0.000697666198550926	0.999999999797832	1	28	20.5478186945182	0.00321207993244419	1	1	28	20.2739093472591	0.00286517163173976	0.000148717347251129	0.000148717347251129
Creg1	0.710362661526393	1	24	18	0.0301620640155809	0.725211136724236	1	21.8461538461538	20.9099808327886	0.965796933362747	0.856856096409704	1	22.9230769230769	19.5665311140605	0.923364133714199	0.0636464341929271	0.0636464341929271
Cd247	1	1	20	10	0.000596177283567564	0.999997171727119	1	28	6.332542542483	0.00197188610518318	0.999999999996	1	24	8.71394680392129	0.000870915555555556	0.000254943012242689	0.000254943012242689
Pou2f1	0.195687736186953	0.821782870537802	28	20	0.0149345194827286	0.368487821820824	1	24.1849148418491	19.0516574522587	0.209320293694687	0.261723936318678	1	26.0924574209245	19.5958964892649	0.191023404682156	0.0140384120313711	0.0140384120313711
Ildr2	0.309738885900378	1	24	16	0.231524013565936	0.524353552740475	1	22.8505747126437	18.220436652589	1.32844658080024	0.457616376425186	1	23.4252873563218	17.1477776846634	1.24518812379121	0.272247581258797	0.218639718816051
Gm15853	1	1	28	16	0.00309400087541067	0.763787523994269	1	21.3763440860215	21.3099699258481	0.0058317769729069	0.969602016787917	1	24.6881720430108	19.3595207219838	0.00411842819216588	0.00126932479654731	0.00126932479654731
Tada1	0.710362661526393	1	28	16	0.0177482387864261	0.546261830983872	1	25.2926208651399	16.6592685426938	0.177726982540949	0.755380638686999	1	26.6463104325699	16.3886772352156	0.15113744114567	0.0206276444047873	0.0206276444047873
Pogk	1	1	28	6	0.0137032556578519	0.999128871582462	1	24.3031784841076	12.9320529226114	0.13846094732687	0.999999620457414	1	26.1515892420538	9.7597647457659	0.127599779796806	0.00895366022826051	0.00895366022826051
Fam78b	1	1	28	16	0.0084221409813193	0.938547505366388	1	24.6650124069479	10.0000577108916	0.0308917554412681	0.998071883022211	1	26.3325062034739	12.8616321762431	0.0257554979922922	0.00236002750829824	0.00236002750829824
Uck2	1	1	20	12	0.00477348483963912	0.997086350496868	1	23.7231503579952	18.0610178240749	0.0107964166491025	0.99999575119477	1	21.8615751789976	14.8803499816936	0.0135997752203017	0.00806404987359981	0.00806404987359981
Tmco1	0.00278834899104255	0.0946987493644351	28	20	0.120603425492396	0.0740286081455389	1	27.5346260387812	19.7839728927258	1.35714133391368	0.00195799665343754	0.0692459271010133	27.7673130193906	19.8924782049475	1.27731893158205	0.113784450075216	0.08908068866895
Aldh9a1	0.00584331289447498	0.135528437418331	24	6	0.0274191968113583	0.0742833255600567	1	24.6650124069479	4.3902656602814	0.156368620859433	0.003794700326886	0.102128750778786	24.3325062034739	5.20710377164749	0.143516591392507	0.0357379538615911	0.0357379538615911
Mgst3	0.583353997123441	1	28	22	0.0111148488589117	0.917726844940092	1	28	22.1638881590783	0.0815100317767742	0.869861184052088	1	28	22.0819440795391	0.0798547079691645	0.00696161392287561	0.00696161392287561
Rxrg	1	1	28	4	0.000633839912053904	0.988437787367174	1	26.5066666666667	2.1678048522584	0.00104093169031086	0.999932898504531	1	27.2533333333334	3.06110155550373	0.000649733049148826	0.000396840018463541	0.000396840018463541
Lmx1a	1	1	20	16	0.0148053752679796	0.834786270074165	1	21.9426048565121	20.0398570526914	0.0982012403013186	0.985531599803854	1	20.9713024282561	17.964911413987	0.0911140154869941	0.0139060011121475	0.0139060011121475
Pbx1	0.0161479984491827	0.220947473584861	28	0	0.114200573588752	0.085508671153778	1	25.8181818181818	1.8824626936223	1.90949641284802	0.0104734551214186	0.186275249176604	26.9090909090909	0.981001685408805	1.83370190562411	0.164198716272963	0.0895449340862614
Nuf2	1	1	28	4	0.00193415342122025	0.981379992081	1	28	5.9387648288866	0.00577998821601822	0.999825561581524	1	28	4.9693824144433	0.00463671356774549	0.0019606738957772	0.0019606738957772
Hsd17b7	1	1	24	22	0.0121260964088222	0.988610832423425	1	26.3660477453581	17.326478641146	0.0741117071777899	0.999934895798399	1	25.1830238726791	19.8167458453521	0.0708031651215026	0.0108899388882142	0.0108899388882142
3110045C21Rik	1	1	20	6	0.00519910142684676	0.997429582228025	1	20	1.7145123488321	0.0219681784253633	0.999996693642117	1	20	3.85725617441605	0.0185124176583029	0.00153557078070159	0.00153557078070159
Ddr2	0.309738885900378	1	24	14	0.478145605438343	0.389123418038917	1	22.9561200923788	19.1771902586271	5.6340445239121	0.375547115578294	1	23.4780600461894	16.6543729545787	5.41615853461533	0.411291317194043	0.0759378283640389
Uap1	0.000339192592624999	0.025804264924276	24	14	0.537931483787666	0.0508717935748639	1	23.1701631701632	16.6063001834024	2.94424279355706	0.000206501315573537	0.0162141422874873	23.5850815850816	15.3308204215206	2.91043313957498	0.766389307945578	0.263324828708313
Gm37748	1	1	28	8	0.00330865445254835	0.962143095070763	1	28	14.0093485262981	0.00973508912297227	0.999274209819988	1	28	11.004674263149	0.00749712549829081	0.00301732614748459	0.00301732614748459
Gm37502	1	1	28	18	0.00272773936174591	0.999997114488951	1	28	15.4608770416034	0.0102354609614798	0.999999999995837	1	28	16.7304385208017	0.00769553233351554	0.00147652117463705	0.00147652117463705
Uhmk1	1	1	20	2	0.00717999761150727	0.999864585174014	1	25.5526992287918	0.598982734570701	0.175398752024965	0.999999990830999	1	22.7763496143959	1.40576853848118	0.167583014770912	0.00350857348078606	0.00350857348078606
Sh2d1b1	1	1	0	NaN	0	0.998794415565756	1	23.3882352941176	2.6644645886421	0	0.99999927299087	1	23.3882352941176	2.6644645886421	1.63406026199868e-05	2.4998068072427e-05	2.4998068072427e-05
Gm7694	1	1	20	8	0.00110193859079176	0.993302138410138	1	28	6.6104257825212	0.0038565933268833	0.999977519077487	1	24	7.63303962108051	0.00376397511111111	0.000442476845676178	0.000442476845676178
Nos1ap	1	1	28	10	0.000927286397819195	0.999980799729687	1	21.2847965738758	6.7055083214355	0.0101142769833797	0.999999999815674	1	24.6423982869379	8.2820675896232	0.00745082404168416	0.000666314536451949	0.000666314536451949
Olfml2b	0.385279521298535	1	20	6	0.0705087991326258	0.734940978103549	1	20.0808080808081	13.7183810504704	3.18582478893114	0.640432304399817	1	20.040404040404	9.85144994311626	2.96455318594828	0.0168928187922534	0.00569826808043919
Atf6	0.859241172625395	1	24	4	0.0235882336922457	0.689949477112074	1	21.8461538461538	21.4016700714658	0.336678493849649	0.902791309478413	1	22.9230769230769	1.67705893691658	0.328959351265091	0.0155071156485808	0.0155071156485808
Dusp12	1	1	28	20	0.00859759821536225	0.993298850912673	1	28	21.3886501521616	0.0873875375131595	0.999977496978772	1	28	20.6943250760808	0.0896446142045892	0.00867354242701049	0.00867354242701049
Fcrla	1	1	0	NaN	0	0.906126428843837	1	27.6880222841226	0.629211262131101	0.000517623054148579	0.995449143208283	1	27.6880222841226	0.629211262131101	0.000178030001983671	0.000305284085622214	0.000305284085622214
Fcgr2b	1	1	28	16	0.00137814545967833	0.999552552954066	1	28	14.1810740092117	0.00403764902219247	0.999999899880637	1	28	15.0905370046058	0.00420718709972761	0.00121018198413978	0.00121018198413978
Fcgr4	1	1	0	NaN	0	0.997510280123927	1	23.3882352941176	7.83524028258951	0.000244944708343022	0.999996898072089	1	23.3882352941176	7.83524028258951	0.00158482175806197	6.45430828172506e-05	6.45430828172506e-05
Fcgr3	1	1	20	16	0.00199322123263328	0.997055093212641	1	20	10.0000548483338	0.0145219506757055	0.999995659499123	1	20	13.0000274241669	0.00561917320303514	0.00239280614354912	0.00239280614354912
Cfap126	0.945897051104224	1	24	6	0.000946005635637547	0.962094490540613	1	22.039911308204	12.2485640962751	0.00267833368045511	0.995826710588102	1	23.019955654102	9.27410373480742	0.00253199044177861	0.000214528201217655	0.000214528201217655
Sdhc	1	1	28	18	0.0311938035200102	0.827794554065958	1	26.0892388451444	25.8131918642573	0.587004835735106	0.984239677374083	1	27.0446194225722	22.0721452253291	0.552705925138544	0.0139451801868947	0.0139451801868947
Tomm40l	0.309738885900378	1	28	14	0.00897969750671203	0.742093439468142	1	26.5066666666667	15.5290264092657	0.0989175188801517	0.567812611348544	1	27.2533333333334	14.7965652197868	0.0913607013481203	0.0111757413126609	0.0111757413126609
Fcer1g	1	1	28	16	0.00295368967681982	0.999355105297195	1	23.6104513064133	7.1685922457024	0.0115824052639332	0.999999792010696	1	25.8052256532066	11.2904058283463	0.0195774130466001	0.00945462933418406	0.00945462933418406
Ndufs2	0.859241172625395	1	24	22	0.0267266564298641	0.926204956188519	1	25.4219948849105	1.7339615102108	0.691146089613475	0.977574229352339	1	24.7109974424553	24.5241057538313	0.644216407510525	0.0106091028954374	0.0106091028954374
Adamts4	0.385279521298535	1	20	8	0.0125378872906907	0.344197341992192	1	21.3763440860215	5.4367983382649	0.0376772506792581	0.400532076072852	1	20.6881720430108	6.76851972118305	0.0226318693082538	0.0176414616244824	0.0176414616244824
B4galt3	1	1	20	2	0.00818951805310473	0.797637634867526	1	23.9518072289157	16.8094078489493	0.0868459617532541	0.977984203087207	1	21.9759036144578	19.79810511584	0.0847256259092952	0.00527769139337892	0.00527769139337892
Ppox	1	1	28	4	0.00757009428055226	0.999988375523753	1	28	10.0000548483338	0.0919306442103963	0.999999999932435	1	28	7.0000274241669	0.0886577945623832	0.00426855693698214	0.00426855693698214
Usp21	0.0161479984491827	0.220947473584861	28	16	0.00792491339228385	0.187194379978324	1	26.2269129287599	15.1541314911574	0.0867591292207241	0.0205598754666214	0.283124206244697	27.11345646438	15.5798937585921	0.0787299839102509	0.0117396079464597	0.0117396079464597
Ufc1	0.040394502815343	0.356960611610855	24	4	0.0541183467874343	0.348030586193036	1	23.6104513064133	7.1685922457024	1.07733783108768	0.0740114639932689	0.604992468563889	23.8052256532066	5.59763356733275	1.02400625451366	0.0412386715773668	0.0402718942346231
Gm20045	1	1	28	14	0.00358817800579207	0.999998060792925	1	22.6423690205011	19.7729510552645	0.0220566184012874	0.99999999999812	1	25.3211845102505	17.3864391824077	0.0200745834276371	0.00178576987931913	0.00178576987931913
Dedd	0.0537425917725344	0.412886868658201	24	22	0.0114722418393268	0.172220160991256	1	24.5432098765432	18.7811353916453	0.150187624412153	0.0525949947526458	0.499040202428514	24.2716049382716	20.411133529297	0.142012004497399	0.0150104384018459	0.0150104384018459
Nit1	1	1	28	18	0.0235603029743889	0.852396547254461	1	25.9530026109661	21.0413326542534	0.226221210130258	0.988527199044732	1	26.976501305483	19.6065841210152	0.209257441852147	0.0176831510185754	0.0176831510185754
Pfdn2	0.022151118355579	0.261309919291831	24	14	0.0392693872252292	0.156851125751368	1	23.1701631701632	8.8850139971387	0.62380857630517	0.0231477691315755	0.301767223324583	23.5850815850816	11.4010430758156	0.59604973857947	0.0679729726220151	0.0679729726220151
Klhdc9	0.784801917075894	1	24	8	0.00337316804683668	0.906228432328041	1	22.4379232505643	9.1382702608176	0.00912408554899148	0.953581437745956	1	23.2189616252821	8.59800842158977	0.00826076404281556	0.00263432075242846	0.00263432075242846
Nectin4	1	1	24	20	0.000372576684327536	0.982966640465048	1	26.5066666666667	10.0000806768277	0.00120884729475883	0.999854101580832	1	25.2533333333334	15.2858421422201	0.000519849347227807	0.000429584600135524	0.000429584600135524
Arhgap30	1	1	28	10	0.000950885379534516	0.996909254987537	1	21.3763440860215	12.6645919203857	0.00145749039582834	0.999995218719186	1	24.6881720430108	11.7219580482252	0.00104427876393603	0.000331288205479171	0.000331288205479171
Usf1	1	1	28	12	0.00775208235282624	0.989543544550639	1	28	21.9999461649423	0.192465396530548	0.999945139720153	1	28	16.9999730824712	0.156983991354751	0.0106112324774383	0.0106112324774383
F11r	0.221418114030513	0.922368911623336	24	14	0.00551032687518812	0.206443789733732	1	21.9426048565121	10.0000548483338	0.0131843849065134	0.186746596949877	1	22.9713024282561	11.9343983567203	0.00857646853796939	0.00291658840971881	0.00291658840971881
B930036N10Rik	1	1	28	18	0.115218665932305	0.969821276581002	1	28	21.9999461649423	0.648938417195717	0.999539971020475	1	28	19.9999730824712	0.475182867085508	0.0775091242045166	0.0775091242045166
Alyref2	0.583353997123441	1	24	22	0.00814119614344538	0.513679364607317	1	21.5618221258134	18.0590520139718	0.0649370162805092	0.660778574712129	1	22.7809110629067	19.9812994073902	0.0567540171203506	0.00267212257494975	0.00267212257494975
Cd244a	1	1	0	NaN	0	0.991735560133968	1	20	10.0000548483338	0.00122496333049725	0.999965755047955	1	20	10.0000548483338	0.000224455238954314	9.54183374421472e-05	9.54183374421472e-05
Ly9	1	1	28	10	0.000176244243890403	0.974037143268032	1	28	6.167139395028	0.000433062498129399	0.999660009773893	1	28	8.083569697514	0.000428448458872442	0.000112527255368504	0.000112527255368504
Slamf7	0.529559216305962	1	20	14	0.000330865162412122	0.806284684827053	1	20	1.5898990932841	0.0010786024101951	0.790343868907303	1	20	17.7949495466421	0.000836413307274356	0.000230998104129958	0.000230998104129958
Cd48	0.347509203599457	1	28	14	0.000280016406670216	0.80849385814451	1	28	12.1414664327924	0.00190906478070247	0.63764959495295	1	28	13.0707332163962	0.00155622594910846	0.000757581279566855	0.000757581279566855
Slamf1	0.430521978393509	1	24	6	0.000838409439385077	0.924710989029723	1	22.6423690205011	4.5869083651424	0.00631050042948233	0.764778561534611	1	23.3211845102505	5.27735972587025	0.0038729001477839	0.00209662084665628	0.00209662084665628
Cd84	1	1	28	8	0.000745332973777492	0.839263602741656	1	22.5396825396825	12.1298764829491	0.00241602077852964	0.986328128964707	1	25.2698412698413	10.4095418879444	0.00115063717904186	0.000839803098120013	0.000839803098120013
Gm37065	1	1	24	10	0.00114403725366987	0.998377008090094	1	24.1849148418491	5.44520163939499	0.00290805432386885	0.99999868223553	1	24.0924574209245	7.73145444927658	0.0016873981636383	0.000651927160851391	0.000651927160851391
Slamf6	1	1	0	NaN	0	0.998794415565756	1	23.3882352941176	2.6644645886421	0	0.99999927299087	1	23.3882352941176	2.6644645886421	1.63406026199868e-05	2.4998068072427e-05	2.4998068072427e-05
Vangl2	0.195687736186953	0.821782870537802	20	18	0.006103192424146	0.500994571370463	1	21.1940298507463	11.5643936981433	0.0402358884047784	0.325722609134978	1	20.5970149253732	14.8879747810087	0.0389673679188977	0.00833503929807307	0.00833503929807307
Ncstn	0.583353997123441	1	24	14	0.0340703846165552	0.909778079319683	1	20	2.2666373267426	0.717352670207219	0.866943805149208	1	22	7.6633171963751	0.676483129159575	0.0375788751180796	0.0375788751180796
Copa	0.040394502815343	0.356960611610855	24	6	0.104315927894546	0.296643464246736	1	22.1380846325167	7.4996180015114	1.86267511023468	0.0649979444848421	0.562187880620031	23.0690423162584	6.7911274353902	1.79848898118731	0.138071012395176	0.0767705634226495
Pex19	1	1	28	10	0.00792157584827665	0.999998594060325	1	20.4948453608247	0.5102585651819	0.255322478938891	0.999999999999012	1	24.2474226804123	4.63174000211283	0.243344577131993	0.00460002150288994	0.00460002150288994
Dcaf8	1	1	28	4	0.0234122348144084	0.999994974711676	1	28	7.4658714036548	0.609713850498567	0.999999999987373	1	28	5.7329357018274	0.59332884823346	0.0147615776141078	0.0147615776141078
Pea15a	0.00278834899104255	0.0946987493644351	24	18	0.0615722422106341	0.0934766785057884	1	22.9561200923788	3.2944322755318	0.740485130780606	0.00241158405582287	0.0777383884812054	23.4780600461894	22.227970473668	0.709555056197458	0.0401351217307226	0.0401351217307226
Casq1	1	1	20	10	0.000992596194343148	0.999801960809715	1	20	4.8806584816696	0.00335611675738065	0.999999980388945	1	20	7.4403292408348	0.00202675464932172	0.000797811922350489	0.000797811922350489
Igsf8	2.59630754211182e-05	0.00663298450721313	24	14	0.131503688656421	0.0299041778943441	1	23.4988179669031	10.2812691872079	0.491149170719855	1.16993217447181e-05	0.00263496434610973	23.7494089834516	12.1223651916702	0.482899560132913	0.180792830614242	0.180792830614242
Atp1a2	1	1	28	4	0.0250565055680406	0.978982277390795	1	20.0808080808081	15.9543776215817	0.0773036824363188	0.999777563787513	1	24.040404040404	23.2875293559262	0.0706311467523692	0.00163859714192422	0.00163859714192422
Pigm	0.385279521298535	1	28	8	0.00326307152100594	0.617623108358452	1	28	4.4732711949902	0.121848457771452	0.579584375184259	1	28	6.2366355974951	0.114842213851887	0.00815090102244504	0.00815090102244504
Slamf9	1	1	28	0	0.000330865162412122	0.999507119381606	1	22.8505747126437	3.47425214328401	0.000471150073070862	0.999999878514387	1	25.4252873563218	1.9328585867566	0.000358085818652204	0.000150984980579988	0.000150984980579988
Igsf9	1	1	20	8	0.000384041006570913	0.999511402274326	1	22.2371364653244	11.2885259453928	0.000418941336177986	0.999999880616686	1	21.1185682326622	9.58405997070286	0.00126300307847966	0.00110307164161015	0.00110307164161015
Tagln2	0.022151118355579	0.261309919291831	24	14	0.187378771531036	0.169402997866755	1	24.0677966101695	17.3333785513928	1.12218596340448	0.0247112713533441	0.314485376769658	24.0338983050847	15.6643696767325	1.11295658193773	0.341547426569433	0.306882974693207
Cfap45	1	1	20	12	0.00538221751121343	0.998664727877882	1	20	2.2079893156559	0.0273998129054553	0.999999108127127	1	20	7.10399465782795	0.0291405186072743	0.00374354820083605	0.00374354820083605
4933439K11Rik	0.529559216305962	1	24	14	0.00180265772287046	0.843155067795601	1	23.8369304556355	17.9459372130957	0.00591423204511742	0.806520472756012	1	23.9184652278177	15.9798798780707	0.00451186585733599	0.00207148036034998	0.00207148036034998
Slamf8	1	1	20	10	0.00498046524754075	0.788983851733777	1	20.7515657620042	6.0573698140964	0.0181386654705924	0.975980460843471	1	20.3757828810021	8.06778522656747	0.0164387621146495	0.00205111984616001	0.00205111984616001
Dusp23	0.0300656289114039	0.304156838106679	28	22	0.027592437972749	0.113653459646272	1	24.3031784841076	0.8589075031378	0.189962539094645	0.0228224730211061	0.300440885992903	26.1515892420538	23.8117496830994	0.182734580274531	0.0361238049677973	0.0361238049677973
Ackr1	0.475764435488483	1	24	18	0.165828631714204	0.574162493422537	1	24.3031784841076	19.1822391487196	1.30563095767527	0.62764697838687	1	24.1515892420538	18.5881416554609	1.19927458762341	0.15500992945241	0.129253076027894
Cadm3	1	1	24	20	0.203454419937243	0.838001423971987	1	24.6650124069479	23.0748053242995	2.78114703580414	0.986106007250627	1	24.3325062034739	21.5204125115119	2.69000076374627	0.100299389712635	0.0372860078942696
Aim2	0.309738885900378	1	24	14	0.000315225374625838	0.738493316629164	1	21.4686825053996	11.8577835132127	0.000749186335908302	0.566170367061605	1	22.7343412526998	12.9092715270111	0.000808543953208886	0.000697924870431572	0.000697924870431572
Ifi206	1	1	28	12	0.0029509241821986	0.970528159438966	1	27.0844686648501	10.0000548483338	0.0180055049446879	0.999561374814301	1	27.542234332425	10.9864422868757	0.00612701243279551	0.00312900865552582	0.00312900865552582
Ifi214	1	1	20	18	0.000548820928217939	0.851483219598228	1	22.4379232505643	9.9328803531642	0.00135771036557239	0.988380848003902	1	21.2189616252821	14.2451662987685	0.000604351602999082	0.000906725923578812	0.000906725923578812
Ifi213	1	1	28	16	0.00252275264141384	0.995169827513426	1	20	6.8012323287453	0.00634230237035838	0.999988315889607	1	24	10.93788225439	0.00800238066666667	0.00131378658364281	0.00131378658364281
Ifi209	1	1	28	8	0.000922692325061827	0.997341143070139	1	20	17.9999461649423	0.00282317110235755	0.999996462102935	1	24	2.22853912753681	0.003452668	0.00287963763601461	0.00287963763601461
Ifi208	0.347509203599457	1	28	10	0.000901309415998746	0.916985659523186	1	26.9376693766938	12.5385299756058	0.00126820896663685	0.683090412730162	1	27.4688346883469	11.2980333489121	0.00111984444910079	0.00101503894564003	0.00101503894564003
Ifi207	0.0925030711091867	0.549592179165549	24	8	0.193223504052289	0.642917964993402	1	21.1940298507463	9.811259800674	1.49516580253419	0.227316511023749	1	22.5970149253732	8.99653793529239	1.33030902581725	0.219534894475512	0.165025486721512
Ifi204	0.475764435488483	1	20	10	0.269896647971266	0.992942976893564	1	20	9.8359754682498	3.10033839586746	0.826671767168755	1	20	9.9179877341249	3.05113355150762	0.255307574826136	0.0836763027629465
Mndal	1	1	28	14	0.0890804637657438	0.999517204614835	1	20	10.0000548483338	1.62835062862313	0.999999883435548	1	24	12.0000329090003	0.808395622222222	0.127064070624352	0.127064070624352
Ifi211	1	1	28	20	0.249639806457224	0.99530939445228	1	28	21.2013769873772	1.89486648807589	0.999988981869065	1	28	20.6006884936886	1.77427490599963	0.159712285223241	0.0900155239096163
Ifi203	1	1	20	10	0.141133775909401	0.99998960498389	1	28	10.0000548483338	1.28170536879788	0.999999999945972	1	24	10.2857377921431	0.979875633333333	0.0430398262162815	0.0430398262162815
Ifi205	1	1	28	20	0.570474659178214	0.999994587162667	1	20	9.4124332171019	5.44271284512252	0.999999999985351	1	24	14.2188885016897	5.28909405555556	0.00258480609789593	0.000488704884191066
Olfr433	1	1	28	14	0.00188918779389782	0.965318420445061	1	21.104033970276	10.0000548483338	0.00867904781170887	0.999391518318682	1	24.552016985138	11.9549375594702	0.00489381082602054	0.000447607235487453	0.000447607235487453
Olfr432	1	1	28	16	0.00397885025975696	0.999993812572383	1	20	5.4944784848263	0.0120845956712826	0.999999999980858	1	24	10.1538299480386	0.011374616	0.000802829712747005	0.000802829712747005
Spta1	0.385279521298535	1	28	10	0.00256059982477007	0.904986538306654	1	26.6487935656836	13.8906069433735	0.00960418567347054	0.716041879294907	1	27.3243967828418	12.000738156235	0.00692769674991963	0.00231734778100004	0.00231734778100004
Fmn2	0.347509203599457	1	24	2	0.00350359813526723	0.836772055699779	1	21.5618221258134	18.4335158507537	0.0135710491913558	0.649955456756305	1	22.7809110629067	22.077526530534	0.0137694567621168	0.00179103519976317	0.00179103519976317
Grem2	0.583353997123441	1	24	10	0.0241041529419351	0.692753214347833	1	22.2371364653244	10.0000548483338	0.122361516924264	0.770270588144496	1	23.1185682326622	10.0145860278148	0.0911504279909878	0.0219255696858595	0.0219255696858595
Fh1	0.710362661526393	1	28	18	0.0300583314507808	0.812599171368398	1	28	21.9999461649423	0.256347391081358	0.894431797928768	1	28	19.9999730824712	0.226394592649225	0.0218074802434014	0.0218074802434014
Kmo	1	1	20	4	0.000230673081265457	0.883508442521803	1	28	26.7925883187985	0.000552378841778609	0.992934878395053	1	24	1.88253785091364	0.000185570388888889	0.000192435343936044	0.000192435343936044
Opn3	1	1	28	10	0.00508701810773758	0.998508016954124	1	25.1645569620253	8.4111595664555	0.0288488051066483	0.999998886439353	1	26.5822784810127	9.18934929856024	0.025098744277489	0.00165909757743239	0.00165909757743239
Chml	1	1	28	26	0.00595516845833936	0.999999951703288	1	20	10.3646887258555	0.0538754199140017	0.999999999999999	1	24	17.3616703783704	0.0512242255555556	0.00255452014559986	0.00255452014559986
Exo1	1	1	28	12	0.000932784860149703	0.999930921620846	1	20.244399185336	0.4469763820819	0.000704242321439965	0.999999997614034	1	24.122199592668	5.43533996650622	0.000818574007872816	2.64494702734895e-05	2.64494702734895e-05
Pld5	0.646858329324917	1	20	14	0.00314577488037576	0.817948797031947	1	20	1.0091373445763	0.0124494168536648	0.865911414731967	1	20	17.5045686722882	0.00879247214325234	0.000738752066323776	0.000738752066323776
Rbm8a2	1	1	20	10	0.00216911651932717	0.87880780027271	1	20.6652806652807	0.440983149148401	0.00993215001457637	0.99234015607345	1	20.3326403326404	5.30010249758018	0.00872272789404519	0.00165080251323717	0.00165080251323717
Cep170	0.119750703967856	0.630117675935378	24	4	0.0951837145261993	0.0530182913379802	1	23.9518072289157	2.04680364328249	0.805699227213817	0.0384713858095583	0.411829087493565	23.9759036144578	3.02242336881016	0.770171336183615	0.0897423042269616	0.0897423042269616
Sdccag8	0.153711924959646	0.725216929309335	24	2	0.020819627801188	0.250579620855591	1	24.3031784841076	1.3610875638269	0.184777170180767	0.163953849954339	0.961424477447214	24.1515892420538	1.68261515984155	0.170342351001872	0.0185382204870922	0.0185382204870922
Akt3	0.040394502815343	0.356960611610855	28	6	0.02099267097268	0.0704770183161797	1	24.6650124069479	9.5945029810261	0.128105227653446	0.0195339812607463	0.274743761084795	26.3325062034739	7.9429126684129	0.11736685562222	0.019845026685481	0.019845026685481
Zbtb18	1	1	20	18	0.00586146443546347	0.999283220581736	1	20.7515657620042	1.0657516140461	0.0534060764188555	0.999999743052234	1	20.3757828810021	19.8802198814736	0.0452777884328237	0.00223415115977915	0.00223415115977915
Adss	0.309738885900378	1	24	12	0.0259687793817884	0.731544954081452	1	23.1701631701632	17.6053970312023	0.39742108285755	0.562985384320551	1	23.5850815850816	14.8566027484688	0.390114636932609	0.0587135502506994	0.0587135502506994
Catspere2	1	1	20	8	0.00265485362316833	0.928096865570418	1	20	17.9999461649423	0.00539237652793362	0.997350683953468	1	20	12.9999730824677	0.00248402407661899	0.000855832629904343	0.000855832629904343
Desi2	1	1	28	16	0.0244127909097874	0.99998641016131	1	28	13.5127457340807	0.450531777352471	0.999999999907658	1	28	14.7563728670403	0.435953325548143	0.0152176827645561	0.0152176827645561
B230369F24Rik	1	1	20	10	0.000886676901822262	0.999969669108531	1	20	13.1399447485612	0.00428041186835652	0.999999999540014	1	20	11.5699723742806	0.00416781422787661	0.00097360715718701	0.00097360715718701
Cox20	0.475764435488483	1	24	0	0.0261397578014794	0.791205930562149	1	28	16.2113714796952	0.50890945598255	0.744208529697139	1	26	20.5267081870013	0.465239888107704	0.0288172216470904	0.0288172216470904
Hnrnpu	0.583353997123441	1	28	8	0.0921819755293842	0.961546438866371	1	24.9122807017544	10.6008219394467	1.70820834748121	0.885232167431502	1	26.4561403508772	9.40833576404882	1.68242786186065	0.086081000483012	0.0511647497253238
Efcab2	0.0300656289114039	0.304156838106679	28	20	0.0036773441708997	0.402387320623381	1	25.8181818181818	22.5957669674245	0.031798077360383	0.0655073466304525	0.565736252408404	26.9090909090909	21.3856484525686	0.0291337507270626	0.00451117930863694	0.00451117930863694
Smyd3	1	1	24	8	0.00376789626529845	0.993789473317351	1	25.9530026109661	1.1358617925851	0.0765518726171845	0.999980674630724	1	24.976501305483	4.70931228538076	0.0708347288821444	0.00513255667636826	0.00513255667636826
Tfb2m	1	1	20	12	0.00974893776076142	0.993276329887332	1	23.0626450116009	6.7319517812831	0.0981577815579432	0.999977345298785	1	21.5313225058004	9.60187726131293	0.0929234572771199	0.00765746857202883	0.00765746857202883
Cnst	1	1	28	4	0.00669262426257443	0.756150802797856	1	28	6.4709180859124	0.0684099366077828	0.967505877118247	1	28	5.2354590429562	0.058945798960363	0.00720042959281879	0.00720042959281879
Sccpdh	0.859241172625395	1	28	14	0.0100377413834014	0.954171514758296	1	25.1645569620253	23.8900511740902	0.0997332467289322	0.982702660151418	1	26.5822784810127	19.2635543953008	0.0845244765217413	0.00443720520730934	0.00443720520730934
Ahctf1	0.0116424884099877	0.189254011504044	24	14	0.0320008952000565	0.0984961187581179	1	24.3031784841076	11.5501762100882	0.403111391971834	0.00891112351933188	0.168729758053544	24.1515892420538	12.7832799576673	0.382275337896959	0.0424250783334307	0.0424250783334307
Cdc42bpa	1	1	28	24	0.0699025964891148	0.98200153838459	1	25.5526992287918	24.8084293743033	0.672655451754753	0.999837047098341	1	26.7763496143959	24.4737977403117	0.638040865059687	0.0295486313103859	0.0295486313103859
Coq8a	1	1	24	8	0.00672118430546656	0.999695359201684	1	28	21.9389845901762	0.0413020992227776	0.999999953592279	1	26	14.5192904644866	0.0413966375247264	0.00394683430522245	0.00394683430522245
Psen2	0.0300656289114039	0.304156838106679	24	6	0.0400843277905468	0.241407757473613	1	23.9518072289157	6.4372241002832	0.295668821090837	0.0430087493494966	0.43951090305393	23.9759036144578	6.21883804224072	0.281155165133935	0.0374557090389203	0.0374557090389203
Itpkb	1	1	28	4	0.0157505207082179	0.938226955779762	1	28	6.9517906162833	0.177279213500774	0.99805149844241	1	28	5.47589530814165	0.170267780022594	0.0130023846380993	0.0130023846380993
Parp1	0.710362661526393	1	24	16	0.0085731747471401	0.560623710470743	1	22.1380846325167	20.1821019386839	0.165654805713627	0.764905406629083	1	23.0690423162584	18.2050837842032	0.153634970188332	0.0159094291110203	0.0159094291110203
Lin9	0.000339192592624999	0.025804264924276	24	14	0.0156176624151007	0.0224212592758321	1	23.3882352941176	17.3192362263401	0.0548776717378122	9.72443628159958e-05	0.00947074790555899	23.6941176470588	15.6836569897438	0.0525771673120747	0.0125679457256479	0.0125679457256479
Acbd3	0.00829789605146629	0.159949421974041	24	2	0.0750072710531786	0.0607982851642733	1	23.0626450116009	2.5251152803778	0.676234931356067	0.00433461878167662	0.109440823154748	23.5313225058004	2.26868702125569	0.639704203343021	0.0902607847653046	0.0902607847653046
Gm37768	0.385279521298535	1	20	10	0.00119338835724922	0.729351206786489	1	20	10.0000809703564	0.00603728139536347	0.63770675527142	1	20	10.0000404851782	0.00217182430102442	0.00165791026531531	0.00165791026531531
H3f3a	4.13084204259094e-06	0.00220961322634466	24	16	0.888555330986484	0.00900465085927149	1	23.1701631701632	18.8614836937394	7.63961156879593	6.7352389565567e-07	0.000501248196606005	23.5850815850816	17.4613161963646	7.13322025591961	0.898688391645725	0.125986351101375
H3f3aos	1	1	24	4	0.000680175912318277	0.997609076538395	1	20	17.9999461649423	0.00444285671098839	0.999997139461815	1	22	0.7333037240516	0.00223745900783778	0.000479112198905699	0.000479112198905699
Sde2	0.022151118355579	0.261309919291831	20	8	0.032811327959644	0.158488764331785	1	20.0808080808081	7.7528273678521	0.283801189171064	0.0233529842504991	0.30320078737357	20.040404040404	7.87669486688829	0.26625564667219	0.0284871093954423	0.0284871093954423
Pycr2	0.00829789605146629	0.159949421974041	24	18	0.0233345944898342	0.079192850058923	1	25.0377833753149	16.8908709023821	0.18254558626825	0.00547236422857511	0.125060692257036	24.5188916876575	17.4649937070057	0.169030749734186	0.029171562677582	0.029171562677582
Lefty1	0.000534082263634935	0.0358505337515262	24	12	0.0840225996705946	0.0155228132136812	1	22.745995423341	11.3804298484632	0.281399343446024	0.000105292191344031	0.0100686393253395	23.3729977116705	11.690317359115	0.266559829255117	0.0928812191078822	0.0928812191078822
Tmem63a	1	1	28	0	0.049745174188508	0.995616961835799	1	24.1849148418491	5.44520163939499	0.590667562125277	0.999990380423614	1	26.0924574209245	2.93734116603984	0.498564266169013	0.0218718364381101	0.0218718364381101
Ephx1	0.000129350878630386	0.0149601283075427	24	10	0.346308020959846	0.0128675943781683	1	23.1701631701632	11.1030612660419	1.14179202453971	2.38114436325043e-05	0.00390356643289992	23.5850815850816	10.5645030242132	1.03717616466982	0.358950141456177	0.346084063328283
Nvl	0.0708296121275345	0.476568581284201	28	16	0.0183301876673427	0.520006924529676	1	26.0892388451444	16.3047408076258	0.194762047643685	0.158428364673019	0.940950145075664	27.0446194225722	16.1779420322931	0.183287724851458	0.0213308561092706	0.0213308561092706
Cnih4	0.00188707063211928	0.0742551448505419	24	14	0.0349392774292772	0.159941679528092	1	22.745995423341	19.4337739679873	0.6533426677709	0.00274828636258695	0.0835566921285982	23.3729977116705	16.8018611187387	0.651721291278978	0.0403252942196861	0.0403252942196861
Wdr26	0.040394502815343	0.356960611610855	28	0	0.0126044612173627	0.421709363071806	1	25.8181818181818	0.439896148391203	1.09935387034824	0.0864087272279558	0.65999918963004	26.9090909090909	0.229241654795416	1.06180946332075	0.057514993931214	0.0541669630173938
A430110L20Rik	1	1	28	4	0.00246459452287481	0.996480882914179	1	28	6.3821500359833	0.00808058944394026	0.999993800631094	1	28	5.19107501799165	0.00534685689159395	0.0017105839730279	0.0017105839730279
Lbr	0.583353997123441	1	24	20	0.0220163353176681	0.694512230495832	1	22.3370786516854	19.9325996160641	0.262396473182907	0.771199003098915	1	23.1685393258427	19.9908368271639	0.245269279258872	0.0233616092388001	0.0233616092388001
Enah	0.0708296121275345	0.476568581284201	24	22	0.0322020670793041	0.198695881967523	1	22.1380846325167	3.890851384932	0.395492960199526	0.0740755507601292	0.605227304229657	23.0690423162584	1.06602524781145	0.363806650882522	0.0454637159321008	0.0454637159321008
Srp9	0.0537425917725344	0.412886868658201	24	18	0.059947098695433	0.23804338717201	1	23.9518072289157	13.6943122213633	1.27693892619281	0.0685561582322773	0.57949420269723	23.9759036144578	15.8450084531362	1.25247230082612	0.0706665475262616	0.0564216449973787
Degs1	0.00278834899104255	0.0946987493644351	24	14	0.109001358848044	0.0747458233382702	1	24.1849148418491	14.3679002226345	1.17702753057939	0.00197495691094307	0.0693646132680833	24.0924574209245	14.1834530659048	1.13441880424887	0.113890219083977	0.100395214410596
1700047M11Rik	1	1	28	0	0.0027136679368003	0.998288694473076	1	27.0844686648501	23.8310147104077	0.00573524733738609	0.999998534880703	1	27.542234332425	25.8880133781241	0.00385798172613304	0.00095696175534598	0.00095696175534598
Fbxo28	1	1	28	22	0.0160443235758009	0.757519908340858	1	28	21.6284507404051	0.21271419969024	0.967887323177518	1	28	21.8142253702025	0.20739633674906	0.0138066711602019	0.0138066711602019
Trp53bp2	0.859241172625395	1	20	10	0.00978476686136415	0.81532337946315	1	20.0808080808081	2.8574605419471	0.237927223398216	0.94987176718137	1	20.040404040404	6.43595657227984	0.228188999917115	0.0146775714766253	0.0146775714766253
Capn2	0.385279521298535	1	28	12	0.0255885680655443	0.888439903728832	1	24.5432098765432	10.0000807511244	1.11264913109539	0.709266320264676	1	26.2716049382716	10.9817855245976	0.927187579084507	0.107145978247158	0.107145978247158
Tlr5	1	1	28	4	0.00714102188572826	0.905640964515488	1	27.6880222841226	4.7123705090114	0.0486360313835883	0.995401157795863	1	27.8440111420613	4.35831747634834	0.0451603761278304	0.00499850404008917	0.00499850404008917
Gm38079	1	1	20	0	0.00402280613859586	0.93708342370799	1	21.4686825053996	15.2986874481018	0.0212573599819644	0.997977885782504	1	20.7343412526998	17.7548667783508	0.017608411353205	0.00343392177204508	0.00343392177204508
Disp1	1	1	20	14	0.0270173126722709	0.999940052844092	1	27.2328767123288	26.7523313545526	0.337380720994737	0.999999998203133	1	23.6164383561644	19.8656073620943	0.319397672067539	0.0103791875244127	0.0103791875244127
Brox	1	1	28	20	0.0172485264241616	0.99999062669539	1	27.6880222841226	15.1288544574153	0.295693198117837	0.99999999995607	1	27.8440111420613	17.5513334137303	0.280956828057743	0.00644853604984682	0.00644853604984682
Aida	0.859241172625395	1	20	16	0.0431616211469316	0.861049425233606	1	20.4106776180698	13.2989562499787	1.32573287441504	0.962772321886051	1	20.2053388090349	14.6647174904042	1.23891004635938	0.0820380417784032	0.0662179163204605
Mia3	0.195687736186953	0.821782870537802	24	6	0.107461845964044	0.255725329763591	1	22.8505747126437	21.4599952022609	2.2286934948678	0.199913347810743	1	23.4252873563218	2.21538399746776	2.15814531028124	0.0928328753973861	0.0430151180993872
Taf1a	1	1	28	24	0.00550091599103731	0.999431926595898	1	28	22.1113205115879	0.0563281862154007	0.999999838615741	1	28	23.0556602557939	0.0478710480738931	0.00362828132439439	0.00362828132439439
Hhipl2	1	1	0	NaN	0	0.998122375651318	1	20	8.0040794366443	0.000901425133713704	0.999998236159113	1	20	8.0040794366443	0.000770935578356111	0.00076708910799989	0.00076708910799989
Dusp10	1	1	28	0	0.0302433812954173	0.593058584834586	1	21.6557734204793	13.0326259035044	0.214935353403567	0.902909213079652	1	24.8278867102396	19.8847584857202	0.181011187139104	0.0131349025023213	0.0131349025023213
1700056E22Rik	1	1	20	8	0.00270299274572473	0.999999444149836	1	20	17.9999461649423	0.0216120890648205	0.999999999999846	1	20	12.9999730824677	0.0156981138124493	0.00162965570450239	0.00162965570450239
Hlx	1	1	28	26	0.00306866877497466	0.99594855372576	1	20	2.1906335517095	0.00839698569153332	0.999991781785484	1	24	0.457237273882843	0.00572663577777778	0.000573921784994157	0.000573921784994157
Gm34342	1	1	20	0	0.00213713902936157	0.995721044995542	1	20	17.9999461649423	0.00931791037560697	0.99999083218647	1	20	18.9999730824712	0.0070284214362243	0.00125325610838652	0.00125325610838652
2-Mar	0.247148491874073	0.934078325327556	24	10	0.0839446765033078	0.25091537039082	1	23.9518072289157	6.5352886262776	0.913833827003062	0.234435630234759	1	23.9759036144578	8.2659116013418	0.88491993655889	0.113613770406337	0.113613770406337
C130074G19Rik	1	1	20	6	0.00138403848759274	0.950846648280511	1	24.4226044226044	8.4024935331844	0.00210738111423418	0.99877167988953	1	22.2113022113022	7.15254752183552	0.00158338322318259	0.000852578669384272	0.000852578669384272
Mark1	1	1	28	14	0.00786231322894541	0.949078121072312	1	23.8369304556355	10.0000548483338	0.0465183502346956	0.998680896021055	1	25.9184652278177	11.9162658442176	0.0406969378258104	0.00151630072319999	0.00151630072319999
Rab3gap2	0.00829789605146629	0.159949421974041	24	10	0.0276716339322418	0.219489175968045	1	23.3882352941176	7.178407433298	0.286948822437859	0.0133104230022102	0.214140258533424	23.6941176470588	8.57241952254592	0.262878047131227	0.0377180135293807	0.0377180135293807
Iars2	1	1	28	2	0.0182399608420632	0.999933800501765	1	28	11.8270403191128	0.328739014451942	0.999999997808765	1	28	6.9135201595564	0.30776729686518	0.0121549271632376	0.0121549271632376
Bpnt1	1	1	28	10	0.014540802426964	0.997887531872135	1	23.7231503579952	17.54772134829	0.144517089932732	0.999997767166387	1	25.8615751789976	14.1828823146636	0.141120325471427	0.00940043504268216	0.00940043504268216
4930532G15Rik	1	1	20	8	0.00148960846936372	0.990350044697622	1	21.8461538461538	17.7777430896247	0.00514246342748857	0.999953288684544	1	20.9230769230769	12.6979008078159	0.00432618175644534	9.49461385616184e-05	9.49461385616184e-05
Eprs	0.583353997123441	1	24	2	0.0800977327709406	0.97340400309841	1	25.9530026109661	17.9102076800189	1.14061053571082	0.889189008416452	1	24.976501305483	22.1470995082966	1.03565654168391	0.0905747812998233	0.0874563889226773
Lyplal1	0.710362661526393	1	24	4	0.00990242235868578	0.716324776687372	1	22.6423690205011	18.5322109014384	0.0892606225615861	0.852630331656873	1	23.3211845102505	23.1479264711334	0.0755400196639604	0.00826968658567257	0.00826968658567257
Tgfb2	0.247148491874073	0.934078325327556	28	0	0.260572030847758	0.411229693146414	1	25.5526992287918	3.1693944166751	1.22370249431006	0.334009481296667	1	26.7763496143959	1.66058411690583	1.11252110291108	0.270503088569854	0.243144231477535
Rrp15	0.475764435488483	1	24	16	0.0128374529017637	0.882256725386498	1	24.3031784841076	17.6542736541276	0.16498111004528	0.784130140196099	1	24.1515892420538	16.8226079744877	0.168233236819746	0.0262482326454144	0.0262482326454144
A430105J06Rik	1	1	20	4	0.00167112843694856	0.997342262810662	1	21.4686825053996	11.4504201658308	0.00548937251285961	0.999996465083501	1	20.7343412526998	7.60281207255245	0.00503878570060801	0.000731698040683497	0.000731698040683497
Gpatch2	1	1	20	4	0.00820856220648903	0.996797594192858	1	20	1.43977889915	0.131932596856616	0.999994866816082	1	20	2.719889449575	0.122869958450641	0.0072211037711669	0.0072211037711669
Kctd3	0.710362661526393	1	24	18	0.0097582857124087	0.553107464038319	1	22.6423690205011	18.3564637643288	0.154502530696107	0.759953676710535	1	23.3211845102505	18.1988383572996	0.146329511247895	0.0111822682931157	0.0111822682931157
Kcnk2	0.153711924959646	0.725216929309335	28	0	0.00369076859314053	0.386175281696174	1	26.0892388451444	6.7228284151004	0.0144940943569722	0.226999917059238	1	27.0446194225722	3.48450824895344	0.0108205668166923	0.00705477623881962	0.00705477623881962
Cenpf	1	1	28	4	0.00711348219792139	0.998487833943208	1	28	5.6220300604024	0.0258001512355095	0.999998856100174	1	28	4.8110150302012	0.0167429230949448	0.00733783605608672	0.00733783605608672
Ptpn14	0.0708296121275345	0.476568581284201	24	18	0.0106047632401671	0.477909749647535	1	23.7231503579952	10.0000653441923	0.0419065000481927	0.148460430242593	0.903376176488614	23.8615751789976	13.9772986051641	0.0312513774357478	0.00553928897965521	0.00553928897965521
Smyd2	0.119750703967856	0.630117675935378	24	14	0.0179199950235763	0.696200160165193	1	22.745995423341	15.9163524367329	0.184182493817101	0.290501133731051	1	23.3729977116705	14.9946708008195	0.188588668800131	0.0287801434988537	0.0287801434988537
Prox1	1	1	28	8	0.00301623963557681	0.999999505464696	1	28	6.8927121468364	0.00946832008252481	0.999999999999878	1	28	7.4463560734182	0.00799047151286452	0.00119228182390502	0.00119228182390502
Rps6kc1	0.710362661526393	1	28	10	0.00898461189884127	0.76081150973729	1	28	6.4149363302648	0.0923611970130623	0.873018897058145	1	28	8.2074681651324	0.0879833903243264	0.0084186618505626	0.0084186618505626
Angel2	1	1	28	22	0.00904177441103238	0.999999999694767	1	20	2.8121925581013	0.34593045008486	1	1	24	23.1158869634322	0.341275111111111	0.00159388718252789	0.00159388718252789
Vash2	1	1	28	24	0.00986686902972771	0.966031974465411	1	23.8369304556355	2.1940811970943	0.0409198951453536	0.999416441161237	1	25.9184652278177	25.2599847929432	0.0331220886249674	0.00670276141848907	0.00670276141848907
Flvcr1	0.475764435488483	1	28	14	0.00889600434809078	0.454319867909106	1	28	13.6383461694602	0.103592991247882	0.547243652590627	1	28	13.8191730847301	0.093094864380633	0.00935155767544725	0.00935155767544725
Tatdn3	1	1	20	8	0.00767454279096828	0.907350623629709	1	20	9.4289241953111	0.0659720663390113	0.995568993384279	1	20	8.71446209765555	0.0626077161476624	0.00348064943669434	0.00348064943669434
Nsl1	1	1	28	12	0.000856465411042676	0.953608823551822	1	28	8.4274114735421	0.00115737277558117	0.998906892249911	1	28	10.2137057367711	0.00138357866793819	0.000924661894625667	0.000924661894625667
Batf3	1	1	20	4	0.00290952873701438	0.972822354307765	1	20	3.6836916524462	0.0101821431962901	0.999627295889596	1	20	3.8418458262231	0.00740674833678332	0.00259324849030408	0.00259324849030408
Fam71a	0.430521978393509	1	20	6	0.00978737962092063	0.873356238091033	1	21.4686825053996	4.6492519757439	0.0159768047061646	0.743789543069604	1	20.7343412526998	5.35526280597043	0.0124059851577442	0.00796095931776162	0.00796095931776162
Atf3	1	1	24	8	0.834313169801664	0.828670888469742	1	23.9518072289157	6.0081130640408	5.32684989130799	0.984404832360452	1	23.9759036144578	7.00306265743341	5.1027094248215	0.752431468349604	0.147457243927999
D730003I15Rik	1	1	20	0	0.0038582379954298	0.999999787531171	1	24.1849148418491	21.1535952659181	0.0369671925221434	0.999999999999977	1	22.0924574209245	20.7079311759822	0.0352306197842682	0.00165270121974873	0.00165270121974873
Nenf	1	1	20	0	0.156186806488657	0.973971026644981	1	20	2.2569656269618	3.38074296114413	0.999658268276486	1	20	1.1284828134809	3.2850700417894	0.0962309775746916	0.029293432514539
Pacc1	1	1	20	6	0.003902971691728	0.979600244384759	1	20	14.446959402589	0.0187544533544885	0.999790495481453	1	20	10.2234797012945	0.0140608252394064	0.000356224836474806	0.000356224836474806
Ppp2r5a	0.119750703967856	0.630117675935378	28	10	0.0250178621824488	0.454242861685335	1	25.0377833753149	7.2733277763363	0.509157920703783	0.212767747508277	1	26.5188916876575	8.58730685716562	0.503237464874109	0.030297439120084	0.030297439120084
Dtl	0.309738885900378	1	28	10	0.00781497455126531	0.535782102859478	1	26.9376693766938	7.2158673502862	0.00904449086178299	0.464012190412826	1	27.4688346883469	8.58422508079137	0.00698654305541337	0.00452770859030046	0.00452770859030046
Ints7	1	1	28	10	0.0110660089935351	0.909706078165545	1	23.1701631701632	10.0000548483338	0.126925210330071	0.995794950878742	1	25.5850815850816	10.0899216117883	0.110890564968686	0.00757242306698673	0.00757242306698673
Lpgat1	0.195687736186953	0.821782870537802	24	16	0.0752903966083656	0.278371389924479	1	22.6423690205011	11.5223249547974	0.943342716270332	0.212994683137734	1	23.3211845102505	13.7076096030421	0.875811157482695	0.0882056158714088	0.0882056158714088
Nek2	1	1	28	10	0.00132346206386205	0.999998555764606	1	21.8461538461538	11.1898351314327	0.00354897472490458	0.999999999998957	1	24.9230769230769	10.8334835748174	0.0021441667799808	0.00017005616983353	0.00017005616983353
1700034H15Rik	1	1	0	NaN	0	0.998854669792088	1	25.2926208651399	14.8104599635491	0.000260979510286161	0.99999934385881	1	25.2926208651399	14.8104599635491	0.000231665841806916	0.000252923989282089	0.000252923989282089
Slc30a1	1	1	24	10	0.00750302520235671	0.999997660244746	1	24.0677966101695	18.3612030419552	0.118285560996021	0.999999999997263	1	24.0338983050847	14.1747332431928	0.107127721262853	0.00110411160603102	0.00110411160603102
Gm26670	0.784801917075894	1	20	8	0.00108935703983411	0.898652678983211	1	20	13.4506464114777	0.0048769408561818	0.951530375005714	1	20	10.7253232057388	0.00415325359033428	0.000520337182014431	0.000520337182014431
Traf5	1	1	24	20	0.00873502441828585	0.921061766647744	1	25.4219948849105	10.0000548483338	0.105725475830613	0.996798999581543	1	24.7109974424553	15.1564365573242	0.0961271039659583	0.00877087233672342	0.00877087233672342
Gm26879	1	1	28	18	0.00563556114299051	0.783494443684236	1	28	20.9724187592758	0.0208136857563976	0.974660278492225	1	28	19.4862093796379	0.0145155004523561	0.00437330170277582	0.00437330170277582
Rcor3	1	1	20	14	0.0140266120533546	0.96775280597348	1	24.4226044226044	0.6247028426383	0.234809715004477	0.999474378467141	1	22.2113022113022	19.1636769851124	0.218600176899159	0.0115957648519097	0.0115957648519097
Gm10516	0.153711924959646	0.725216929309335	28	18	0.00276392272284601	0.631483321939303	1	28	20.2399173600589	0.0119090798656731	0.323460461441436	1	28	19.1199586800294	0.00931280141413095	0.00200962570990622	0.00200962570990622
Hhat	0.475764435488483	1	28	26	0.00237293014950925	0.97497434224737	1	20.9263157894737	7.9778965957068	0.0316890692704074	0.820183048143932	1	24.4631578947369	3.7894525320347	0.0323393729006104	0.00269059991599095	0.00269059991599095
Sertad4	0.0537425917725344	0.412886868658201	24	14	0.0108880726431173	0.308010013966495	1	23.2786885245902	10.0659872403549	0.0697599199683961	0.0844410154343362	0.65048463599889	23.6393442622951	12.0057783208426	0.0633190055911684	0.015267791307091	0.015267791307091
Gm15867	0.0300656289114039	0.304156838106679	24	10	0.00327779419129702	0.6210220087443	1	23.8369304556355	6.0426025842034	0.0159834457666321	0.09299787462165	0.684369999956485	23.9184652278177	8.01464931220942	0.0147751990398582	0.00377926463699683	0.00377926463699683
Syt14	1	1	0	NaN	0	1	1	NA	NA	0	1	1	NA	NA	0	NA	NA
Utp25	1	1	28	20	0.00596387294281577	0.994979307587786	1	22.039911308204	19.1069927497897	0.075086141652892	0.99998737517768	1	25.019955654102	19.7809351777038	0.0684491699032104	0.00292125859921792	0.00292125859921792
A130010J15Rik	0.859241172625395	1	28	6	0.000889144350935214	0.995884010642102	1	20	19.3354153962872	0.0230130863455359	0.989049087060307	1	24	2.17267780920089	0.0211549811111111	0.0011866511461066	0.0011866511461066
Traf3ip3	1	1	0	NaN	0	0.99747592110162	1	23.7231503579952	10.0000548483338	0.00037233054312946	0.99999681182933	1	23.7231503579952	10.0000548483338	0.000105570404237378	8.67111991746095e-05	8.67111991746095e-05
Lamb3	1	1	20	2	0.0111915770157382	0.891377609078215	1	22.1380846325167	4.9413117460593	0.0979810644837694	0.993874568877091	1	21.0690423162584	3.40480066298198	0.0878509750286552	0.00573733337351027	0.00573733337351027
Hsd11b1	0.583353997123441	1	24	14	0.0390433251872839	0.768077447931844	1	23.1701631701632	16.1941578752733	0.310924293371552	0.807776013014801	1	23.5850815850816	15.121059059667	0.249871352530406	0.0653724859408917	0.0653724859408917
G0s2	0.00406325644723076	0.114017640339752	24	16	0.0466696132437371	0.142014649334145	1	25.1645569620253	8.2915886244599	0.21754234087566	0.00488038737358643	0.117853121686144	24.5822784810127	12.2439582969995	0.206323245535763	0.0467490756083892	0.0467490756083892
Plxna2	0.583353997123441	1	20	16	0.0160492291290954	0.514164593605825	1	20.6652806652807	12.0430933371993	0.0659917867524077	0.66111956183869	1	20.3326403326404	14.057676497131	0.0610039428517695	0.0113179789202908	0.0113179789202908
Cd34	1	1	20	2	0.779857462368926	0.999877190649993	1	20.8385744234801	9.9844429019115	14.2253244218402	0.999999992458623	1	20.41928721174	5.9127386998535	13.891478550429	0.104499823660906	0.00752258467531369
Gm16897	1	1	24	10	0.00163817549317831	0.998221326091449	1	22.9561200923788	2.339066952756	0.0139629674359484	0.999998417220869	1	23.4780600461894	6.08738698858242	0.0100191807949733	0.0018690746694952	0.0018690746694952
A330023F24Rik	0.0925030711091867	0.549592179165549	28	26	0.00735702886524513	0.621178231130888	1	25.8181818181818	2.8639654478724	0.0423242021691961	0.221606595410957	1	26.9090909090909	0.531450075176234	0.0349409386241737	0.00682679165064076	0.00682679165064076
Cd46	1	1	24	16	0.00480054793747547	0.999998941212302	1	22.2371364653244	4.788368702374	0.0259409414335353	0.999999999999439	1	23.1185682326622	10.1952740271013	0.0213640696797931	0.00152996134301765	0.00152996134301765
Cr1l	1	1	28	18	0.03575138956747	0.999929485931653	1	28	21.9999461649423	0.961603738741892	0.999999997513825	1	28	19.9999730824712	0.860487344030243	0.0181410990189813	0.0181410990189813
Fam171a1	0.00584331289447498	0.135528437418331	28	6	0.0613479479396418	0.0767280337210976	1	26.5066666666667	7.780501034951	0.547599736790372	0.00390506843339511	0.103472223489821	27.2533333333334	6.91983503909453	0.492184333022083	0.0623255637382121	0.0623255637382121
Nmt2	0.00829789605146629	0.159949421974041	24	14	0.141799304811854	0.0554418792980388	1	22.1380846325167	20.3277763846503	1.11459345371949	0.00399516219304297	0.105207986551256	23.0690423162584	17.3197738844389	1.06678722150527	0.0903240836851	0.0846692591214673
Rpp38	0.475764435488483	1	24	12	0.00479845490140316	0.883443352377589	1	22.745995423341	10.0000571564408	0.0348478872707389	0.78461985344278	1	23.3729977116705	10.9811057556785	0.029252510079594	0.00344570803485646	0.00344570803485646
Meig1	1	1	0	NaN	0	0.99539885931848	1	28	18	0.00013261533197158	0.999989398480024	1	28	18	7.66711568456063e-05	0.000126391899524071	0.000126391899524071
Dclre1c	1	1	28	20	0.00446150437803214	0.99970365152659	1	22.6423690205011	8.3818595611021	0.037977594051601	0.999999956084453	1	25.3211845102505	13.7300382748486	0.0360830644990765	0.000940133835316209	0.000940133835316209
Suv39h2	0.278443688887225	1	28	16	0.00221167939780713	0.565645335822145	1	28	13.3234015625407	0.0073525348257372	0.44861263786802	1	28	14.6617007812703	0.00573470011723191	0.00362604682577586	0.00362604682577586
Hspa14	0.0537425917725344	0.412886868658201	28	14	0.0268090343698724	0.329290285684125	1	26.3660477453581	25.2678506742261	0.273693556694514	0.0890927221081215	0.668783154196083	27.1830238726791	19.8211550481229	0.272208422393588	0.0141402492524105	0.0141402492524105
Gm45902	1	1	20	10	0.00165369507281179	0.909596763412128	1	20	14.7479473197695	0.0142425440324691	0.995784599448521	1	20	12.3739736598847	0.0126812195501941	0.00224845791643418	0.00224845791643418
Cdnf	0.0816663416183606	0.546902491972409	24	8	0.00160581757976443	0.210060102817869	1	23.7231503579952	9.483874783245	0.00501124746490604	0.0868974124147068	0.66118200418932	23.8615751789976	8.74653584050783	0.00447684094232409	0.00211524597156584	0.00211524597156584
Fam107b	1	1	28	10	0.00991040559424537	0.998394116808345	1	20	2.8049754915664	0.0965382282829529	0.999998709878808	1	24	5.96869958065412	0.09099191	0.00205823858075454	0.00205823858075454
Frmd4a	0.710362661526393	1	24	2	0.00991341079806543	0.793579723834593	1	20	9.5405577490727	0.13922073141619	0.886848344403733	1	22	6.16397342865665	0.144414775452748	0.0205543526014246	0.0205543526014246
Prpf18	1	1	28	20	0.0113574784087402	0.99999116398116	1	20	2.0665438453799	0.209159734771315	0.999999999960962	1	24	21.8113548786565	0.200653588888889	0.00236290057571294	0.00236290057571294
Bend7	1	1	28	10	0.0027680762680787	0.902365747680214	1	28	6.3125021722615	0.00822055153861903	0.99507061389609	1	28	8.15625108613075	0.00548007410734307	0.0026061136707261	0.0026061136707261
Sephs1	0.040394502815343	0.356960611610855	28	18	0.0132401502136494	0.359259881847507	1	27.2328767123288	15.2188726174789	0.149457884470323	0.0759386206148558	0.612084982108165	27.6164383561644	16.5933237967846	0.146523980075471	0.011005575531567	0.011005575531567
Phyh	0.00829789605146629	0.159949421974041	24	2	0.0284918777984183	0.122398620964447	1	24.4226044226044	0.848371437018095	0.27321328470791	0.00801574694558005	0.158069594853973	24.2113022113022	1.42931996003043	0.261222142170215	0.0388843364826129	0.0388843364826129
Mcm10	1	1	28	4	0.00198255275907213	0.933477974559888	1	27.0844686648501	23.3048547900643	0.00341863907058746	0.997736648060899	1	27.542234332425	0.0455551159813215	0.00249525877792122	0.000846813042423634	0.000846813042423634
Optn	1	1	28	24	0.018871852674935	0.988573012772166	1	24.3031784841076	4.4100828296488	0.1493513624195	0.999934461869005	1	26.1515892420538	0.504778129889695	0.138101360989771	0.00939440734591311	0.00939440734591311
4930551O13Rik	1	1	20	12	0.00300297714078887	0.999999867014713	1	28	13.1767601934938	0.00401140611973334	0.999999999999991	1	24	12.8471829400688	0.00259041583333333	0.000461854248196252	0.000461854248196252
Ccdc3	1	1	28	0	0.011097998504316	0.918438596296217	1	24.1849148418491	16.8016081763149	0.0854202570665575	0.996579562130724	1	26.0924574209245	22.1096314309251	0.0758526074192176	0.0055494468716549	0.0055494468716549
Camk1d	1	1	28	10	0.026255157628169	0.999412990103598	1	27.843137254902	14.3582583600288	0.309638560861263	0.999999827675969	1	27.921568627451	12.1853464768721	0.289462076732201	0.0336490529784234	0.0336490529784234
Cdc123	1	1	28	18	0.0227449381450028	0.950516272442997	1	28	26.3020048392165	0.429503040018724	0.998754970725225	1	28	22.1510024196083	0.416890161164181	0.0171493330357644	0.0171493330357644
Nudt5	0.0300656289114039	0.304156838106679	24	16	0.0213846768300342	0.152862377820058	1	23.1701631701632	18.4188568582717	0.222890665194111	0.0293337674730211	0.349613296595429	23.5850815850816	17.2360396208484	0.211384837655518	0.0336722881210549	0.0336722881210549
Sec61a2	0.475764435488483	1	20	0	0.00880337335975533	0.540697883179709	1	21.9426048565121	11.5703766029605	0.137242479964125	0.60651307244054	1	20.9713024282561	16.014754721579	0.13283222642378	0.00643550542390344	0.00643550542390344
Dhtkd1	1	1	24	8	0.00143458601584586	0.985128578453547	1	28	24.8518493819611	0.0145263475185196	0.999888868139349	1	26	2.87169197495813	0.012197689370042	0.00144030384666196	0.00144030384666196
Upf2	1	1	24	4	0.0223862228749067	0.994412954729067	1	22.1380846325167	4.4164748535555	0.358053970133637	0.999984363314426	1	23.0690423162584	4.22351911319899	0.316664271392542	0.0132404175248364	0.0132404175248364
Proser2	1	1	20	6	0.000548820928217939	0.746207895050571	1	22.039911308204	5.381827739555	0.00141566524069916	0.964661030823183	1	21.019955654102	5.7193780046033	0.000942542921962899	0.00115985594786623	0.00115985594786623
Echdc3	0.022151118355579	0.261309919291831	24	4	0.00592878630433329	0.316160491344685	1	23.2786885245902	3.5042507080873	0.0372124919106816	0.0417493312094485	0.433008384209733	23.6393442622951	3.74921631331164	0.0363146340039416	0.00842057147416636	0.00842057147416636
Gm13383	1	1	0	NaN	0	1	1	NA	NA	0	1	1	NA	NA	0	NA	NA
Usp6nl	1	1	20	16	0.008120463772621	0.964443929326892	1	20.6652806652807	12.6617124381541	0.0848765931285381	0.99936025495139	1	20.3326403326404	14.3620072218462	0.0823478619309946	0.00523934737692223	0.00523934737692223
Celf2	0.710362661526393	1	24	10	0.185249248748814	0.835594247789334	1	25.6847545219638	10.9105277332391	4.36315408090942	0.90317877156431	1	24.8423772609819	10.4518440367167	4.0584062453281	0.121976485699066	0.0300552675916762
Gm10855	0.859241172625395	1	24	4	0.0127288059448343	0.735061425889207	1	25.2926208651399	24.0713169072501	0.117872323898117	0.921817287822775	1	24.6463104325699	1.45881140914673	0.099082444928199	0.0113930424390111	0.0113930424390111
Gm10115	1	1	24	8	0.0737096593990231	0.969796431825976	1	24.1849148418491	18.2432316949641	0.931401401433692	0.999539209372597	1	24.0924574209245	13.1021540492051	0.820828635347771	0.0124842906200142	0.0124842906200142
Gata3	1	1	28	12	0.00627899295853121	0.999542740305703	1	28	13.9635198127414	0.0205521784689309	0.999999895440848	1	28	12.9817599063707	0.0169371430953623	0.00260161458352451	0.00260161458352451
Taf3	0.247148491874073	0.934078325327556	24	0	0.015343580755645	0.455581146032744	1	23.7231503579952	1.23870321880641	0.266664481873681	0.358500353369105	1	23.8615751789976	0.622965532274975	0.245636731157491	0.0239683229618112	0.0239683229618112
Atp5c1	1	1	28	18	0.0617275935704607	0.999999588512941	1	28	15.2569359943863	1.97588193788971	0.999999999999915	1	28	16.6284679971931	1.8599144993086	0.0484444574863894	0.0260466045640259
Kin	1	1	28	24	0.0149664099985601	0.973980218871819	1	24.0677966101695	3.0636539455439	0.199953581377791	0.999658510666349	1	26.0338983050847	25.8312962743638	0.18335483621412	0.00924167405499334	0.00924167405499334
Itih2	1	1	28	6	0.00238674277337295	0.723268366628291	1	26.2269129287599	7.2797718034201	0.00310631312102205	0.957589192940319	1	27.11345646438	6.66793749099971	0.00148635774460121	0.00148688974599877	0.00148688974599877
Itih5	1	1	20	8	0.382378598528344	0.99990571738721	1	22.9561200923788	14.7244341042118	7.14184387769436	0.999999995555255	1	21.4780600461894	11.1838030137233	6.78821911972185	0.110300657486392	0.0162488357463205
Sfmbt2	1	1	20	8	0.0027055457547582	0.919076190759497	1	21.1940298507463	10.9392775664458	0.00492869129625625	0.996633587550651	1	20.5970149253732	9.43496743637575	0.00281230244202964	0.00191777540666045	0.00191777540666045
Prkcq	1	1	24	10	0.000376320814733918	0.99991672403827	1	27.2328767123288	24.1131821126749	0.00323486133040703	0.999999996532461	1	25.6164383561644	16.6777163788711	0.00172433873233615	0.000683360540012157	0.000683360540012157
Pfkfb3	0.00406325644723076	0.114017640339752	24	10	0.0345458502872928	0.0172618749463244	1	24.0677966101695	9.8876547209464	0.0786638109447369	0.000741024811278468	0.0368724467867835	24.0338983050847	9.94392637023843	0.0602891188173509	0.0336765170815774	0.0336765170815774
Rbm17	0.119750703967856	0.630117675935378	28	14	0.024356505210005	0.625937200256451	1	26.3660477453581	25.2678506742261	0.413750246095498	0.269157141861067	1	27.1830238726791	19.8211550481229	0.407878698914307	0.011592829350429	0.011592829350429
Il2ra	0.153711924959646	0.725216929309335	24	16	0.0191777965659509	0.261865260524859	1	22.6423690205011	19.3640343744403	0.0461174929980372	0.169564797693077	0.981217255616089	23.3211845102505	17.7460110637213	0.0421148820906028	0.0113478812360378	0.0113478812360378
Il15ra	0.0925030711091867	0.549592179165549	24	12	0.079736896180501	0.302793034263016	1	23.2786885245902	11.0376567709061	0.458210092575371	0.128148621049072	0.828994688774363	23.6393442622951	11.5141674260127	0.453424224481344	0.0740555928915333	0.0740555928915333
Fbh1	1	1	20	2	0.0328354579785519	0.774222871860679	1	28	5.7073348289039	0.452309835553614	0.972343019761271	1	24	3.64600064095881	0.425348194444445	0.0397660049396444	0.0397660049396444
Ankrd16	0.00406325644723076	0.114017640339752	28	4	0.0157872902608396	0.0656557022006047	1	24.9122807017544	9.2016950443766	0.151703833828909	0.0024621023343927	0.0786429422993448	26.4561403508772	6.77569477800226	0.145313035748021	0.0157025644995836	0.0157025644995836
Mindy3	0.0708296121275345	0.476568581284201	24	16	0.0153664910153555	0.180253348650719	1	23.4988179669031	14.2758708149478	0.190114121274308	0.0684437008114507	0.579115584176768	23.7494089834516	15.1305238969134	0.188215248357756	0.0223611790093058	0.0223611790093058
Pter	1	1	28	20	0.0081926947303192	0.953256059499733	1	26.7924528301887	10.0000548483338	0.137376756915868	0.998890070090991	1	27.3962264150944	14.8970706753337	0.11505601791331	0.00842392268191019	0.00842392268191019
C1ql3	1	1	28	10	0.00230673010554779	0.861895681471108	1	28	6.8122642486931	0.00875018753925225	0.989991509555565	1	28	8.40613212434655	0.00387804903287999	0.00235087072634658	0.00235087072634658
Rsu1	1	1	24	10	0.0376361826927227	0.977113331734047	1	22.3370786516854	3.4282783189943	0.94197770901654	0.999736079020618	1	23.1685393258427	6.60472417052464	0.880907260755181	0.0259887829556665	0.0259887829556665
Trdmt1	0.710362661526393	1	20	14	0.00330108204602862	0.803951068696563	1	20.8385744234801	11.9671647324825	0.0318797541806881	0.891023272522102	1	20.41928721174	13.0099388789571	0.0296536425591556	0.00403858700628212	0.00403858700628212
Vim	0.0300656289114039	0.304156838106679	24	12	1.5241686668476	0.220248321070817	1	23.3882352941176	10.0000552760807	20.6995529617338	0.039846463401892	0.419724254800114	23.6941176470588	10.9889497653931	16.0615053384395	2.05777266264901	0.128118293976107
St8sia6	1	1	0	NaN	0	0.996184236902119	1	20	1.3406468051006	7.14791000721617e-05	0.999992710698668	1	20	1.3406468051006	2.03241570940253e-05	3.64957777401363e-05	3.64957777401363e-05
Hacd1	0.153711924959646	0.725216929309335	24	2	0.030541143960975	0.593597068844957	1	23.4988179669031	2.9053984251134	0.265930142719945	0.309699512556036	1	23.7494089834516	2.45774948121973	0.255314380938327	0.032247680552773	0.032247680552773
Stamos	1	1	20	2	0.00189760978921514	0.979261849205845	1	20	15.8405929023719	0.00533786368731286	0.999783462463735	1	20	18.920296451186	0.00484105883547226	0.000279702904042552	0.000279702904042552
Stam	0.0708296121275345	0.476568581284201	24	0	0.0493466488066312	0.0918984893592018	1	24.0677966101695	1.28617805439011	0.356420896220488	0.03927968893888	0.416739941503224	24.0338983050847	0.642183268001822	0.342921164017753	0.0553314651051608	0.0553314651051608
Mrc1	1	1	28	16	0.00728969815754055	0.999994446274095	1	21.2847965738758	10.0000548483338	0.0350542928890763	0.999999999984578	1	24.6423982869379	12.8294493694383	0.0227814587293658	0.000840593854188376	0.000840593854188376
Cacnb2	1	1	0	NaN	0	0.999994167385467	1	20.3271983640082	10.0000548483338	0.00218655035110602	0.99999999998299	1	20.3271983640082	10.0000548483338	0.000459313156142465	0.000279239921546782	0.000279239921546782
Nsun6	0.0537425917725344	0.412886868658201	28	18	0.0154190926888079	0.269546064958591	1	27.3829201101928	18.8470187135817	0.107887621563839	0.0758284598331629	0.611666233253652	27.6914600550964	18.4305161901906	0.101993010088222	0.0154578535647861	0.0154578535647861
Arl5b	0.859241172625395	1	28	26	0.0259732341545099	0.768803672108475	1	22.3370786516854	4.91370098121561	0.387398364522165	0.93448415836052	1	25.1685393258427	1.86940583844399	0.365852623529115	0.0565590459444022	0.0565590459444022
Plxdc2	1	1	20	2	0.204123696505636	0.988912014346884	1	20.5797101449275	15.470606140327	2.24579725145368	0.999938299819888	1	20.2898550724638	18.7857754294529	2.21684305686719	0.130713363891621	0.0589637428264063
Nebl	1	1	28	0	0.00174069112720795	0.997415409567004	1	26.3660477453581	6.2115790974829	0.00583248424389209	0.999996657064865	1	27.1830238726791	3.20202528123766	0.00320989312158158	0.00141222903232483	0.00141222903232483
A930004D18Rik	1	1	28	16	0.00322195326167994	0.999999999893826	1	20.4948453608247	10.0000548483338	0.0216088622444252	1	1	24.2474226804123	12.8433604547861	0.0186258218798491	0.00135134359557786	0.00135134359557786
Skida1	0.385279521298535	1	20	18	0.00295114798149485	0.544826733713126	1	21.014799154334	2.8167914222652	0.0152038396341965	0.537596459899467	1	20.507399577167	0.349020202025576	0.0136519189073656	0.00278603663491345	0.00278603663491345
Mllt10	1	1	28	10	0.0139191141449447	0.941606651597245	1	28	8.449902197783	0.307356974814283	0.998260919445292	1	28	9.2249510988915	0.291553089954858	0.0174531193673511	0.0174531193673511
Dnajc1	0.385279521298535	1	24	4	0.027573416800335	0.964221771968233	1	20.244399185336	19.3413158089832	0.858484352544389	0.739356635722365	1	22.122199592668	1.35009150023017	0.819298522500415	0.00373326406866999	0.00373326406866999
Commd3	0.583353997123441	1	28	14	0.0128487666102627	0.886391829518821	1	27.6880222841226	10.0000548483338	0.535377473644546	0.858124226886563	1	27.8440111420613	11.9891993782691	0.476075802835819	0.0370723632722407	0.0370723632722407
Bmi1	1	1	28	2	0.00960774267869408	0.999996477232608	1	25.8181818181818	22.6553869834039	0.149936621758607	0.999999999993795	1	26.9090909090909	26.2219128435555	0.139179227621365	0.00554202358083891	0.00554202358083891
Pip4k2a	1	1	24	20	0.00708323004850189	0.999999999806103	1	20	1.1828419894349	0.223668853013674	1	1	22	20.8172297608559	0.220246296561806	0.00316817500157194	0.00316817500157194
Armc3	1	1	24	8	0.000685914790954387	0.994559822759002	1	23.9518072289157	9.7546392187292	0.00129752957243835	0.999985175328409	1	23.9759036144578	8.87821030527796	0.00113384458313607	0.000481460454469319	0.000481460454469319
Msrb2	1	1	28	18	0.00808819141912764	0.822180102247278	1	28	21.764149692032	0.0899378320383283	0.983159517579247	1	28	19.882074846016	0.0813474811996903	0.00728227573020294	0.00728227573020294
Otud1	0.583353997123441	1	24	10	0.131729538562332	0.538319710906422	1	24.3031784841076	24.2917257848111	0.967440324233692	0.677761615705676	1	24.1515892420538	5.02589046012015	0.829950384482956	0.173019769217654	0.173019769217654
Etl4	1	1	20	2	0.00851161049523605	0.993206786356031	1	20.5797101449275	14.2241798623311	0.040315928360602	0.99997687369741	1	20.2898550724638	18.1713399403	0.0307574976807123	0.0037060291973519	0.0037060291973519
Arhgap21	0.00125858134619022	0.0591844420404889	24	10	0.100216193487904	0.0176620302296203	1	24.1849148418491	9.8468496304453	0.642873456936749	0.000260394104283024	0.0190805895119858	24.0924574209245	9.92386483194158	0.61317095706246	0.0992003924119355	0.0992003924119355
Gm13375	0.859241172625395	1	28	22	0.00429869799141142	0.726365229763229	1	26.2269129287599	23.6795027338135	0.0237141626017573	0.918339417915081	1	27.11345646438	22.8916833540983	0.0174362060462362	0.00383362871593325	0.00383362871593325
Enkur	1	1	24	4	0.00144015165332058	0.987779821887656	1	23.6104513064133	11.0479853484056	0.010246467313351	0.999925027605884	1	23.8052256532066	7.55333163953051	0.00949356369753662	0.00199063246359143	0.00199063246359143
Thnsl1	0.859241172625395	1	24	10	0.00222851773158752	0.946921310197657	1	23.6104513064133	17.5717179515167	0.0319904828106772	0.981441609931145	1	23.8052256532066	13.8177599039469	0.0309352705127369	0.00151620416247701	0.00151620416247701
Apbb1ip	0.247148491874073	0.934078325327556	24	12	0.0643674353166646	0.322819144983806	1	22.2371364653244	9.6122846286154	0.570154076768884	0.281513111901067	1	23.1185682326622	10.7762894098814	0.558384951567552	0.0678725494681323	0.0678725494681323
Pdss1	0.195687736186953	0.821782870537802	20	12	0.00633990879351687	0.273084420000709	1	20	9.8397132742607	0.0321723108329401	0.209974088225372	1	20	10.9198566371303	0.0287436326786207	0.0068769327313821	0.0068769327313821
Abi1	1	1	24	8	0.0456783909578698	0.999669806997026	1	22.745995423341	5.0669952142714	1.13416001263071	0.999999945480289	1	23.3729977116705	6.49883408131638	1.03375148078543	0.0360036619006179	0.0348281599299504
Acbd5	1	1	28	20	0.021923916461367	0.995199203660175	1	25.8181818181818	23.207307237767	0.440067564780958	0.999988457691682	1	26.9090909090909	21.7043384526062	0.400899255393148	0.0128986444317935	0.0128986444317935
Mastl	0.583353997123441	1	28	18	0.000470822100505595	0.704758325704672	1	27.2328767123288	10.0000548483338	0.0109011364711485	0.776555478179423	1	27.6164383561644	13.9471626744012	0.00922307125233425	0.00222322114213551	0.00222322114213551
Yme1l1	0.475764435488483	1	28	20	0.0546324841280351	0.681779490316661	1	28	22.0869729450964	0.889587279156265	0.689564579947928	1	28	21.0434864725482	0.867537001182556	0.035808534868337	0.035808534868337
Spopl	1	1	28	22	0.0130755357549892	0.998593896257097	1	28	21.6226777919782	0.303888170446981	0.999999010972465	1	28	21.8113388959891	0.280762079718206	0.0060505990394854	0.0060505990394854
Hnmt	0.153711924959646	0.725216929309335	24	4	0.00862711992347678	0.612487196774696	1	28	23.4838358602648	0.0751830551048197	0.316605769331114	1	26	0.069876173218181	0.0689804276944154	0.0111973472173188	0.0111973472173188
Il1rn	0.040394502815343	0.356960611610855	24	16	0.00119235456713513	0.97508794914435	1	24.0677966101695	10.0000548483338	0.0140172807204614	0.166780999045606	0.970686963843466	24.0338983050847	13.0042845670484	0.00313425548148514	0.00325690644182813	0.00325690644182813
Psd4	1	1	20	12	0.000694792870145574	0.790689075935912	1	20.5797101449275	10.0000749261355	0.00238539397241255	0.97638277363401	1	20.2898550724638	11.0165709219468	0.00113361837531731	0.000611463389940364	0.000611463389940364
Gm13415	1	1	28	6	0.0051018107816	0.982553185116235	1	28	6.6090988325691	0.0168197740737885	0.999846911412332	1	28	6.30454941628455	0.0126695846150128	0.00435201070982633	0.00435201070982633
Ehmt1	0.583353997123441	1	24	22	0.00791910097454248	0.832833477116465	1	21.5618221258134	20.349788247068	0.316495871392096	0.836553845660105	1	22.7809110629067	21.1914257615137	0.30205014405203	0.0139563571552443	0.0139563571552443
Arrdc1	1	1	28	0	0.00818056077795402	0.999630139924931	1	28	6.4986905285345	0.0904271393394002	0.999999931593328	1	28	3.24934526426725	0.0827888440816236	0.00638275992654161	0.00638275992654161
Zmynd19	0.153711924959646	0.725216929309335	20	4	0.0143232627934989	0.491056357105673	1	20	2.0334688988369	0.125845448087849	0.270514979858205	1	20	3.01673444941845	0.116324182632853	0.012613875470832	0.012613875470832
Dph7	1	1	20	0	0.00670715884246172	0.979822900393637	1	23.8369304556355	18.2192382313138	0.0645787769580427	0.999795059276513	1	21.9184652278177	19.3356831890702	0.0644877710251996	0.0047375002845983	0.0047375002845983
Mrpl41	0.0925030711091867	0.549592179165549	28	12	0.0194509519155233	0.291943643526389	1	25.2926208651399	15.3197149147558	0.197345994280441	0.124542325313112	0.814282269818388	26.6463104325699	13.7797453234442	0.19518720956495	0.0251983047231225	0.0251983047231225
Pnpla7	0.195687736186953	0.821782870537802	24	8	0.00886344208081714	0.716512937942253	1	20.9263157894737	10.0000548483338	0.0841961691165285	0.415674016796088	1	22.4631578947369	9.11109230665408	0.0580797730564566	0.0130714538439241	0.0130714538439241
Nsmf	0.195687736186953	0.821782870537802	28	4	0.0224700857391555	0.33846064964854	1	26.9376693766938	3.67612861355759	0.206274837992477	0.246026451669537	1	27.4688346883469	3.83636744891712	0.185197044851583	0.0243673289509014	0.0243673289509014
Tor4a	1	1	28	10	0.00115336540632728	0.787927816857252	1	28	8.011191813385	0.00154158800280219	0.975729463571026	1	28	9.0055959066925	0.000650196088782081	0.000612566754985171	0.000612566754985171
Nelfb	1	1	24	20	0.0194602857250351	0.870556526535526	1	22.1380846325167	12.1446153493072	0.315290691737889	0.991235323652932	1	23.0690423162584	15.9397632280917	0.301995618636888	0.0206036330129997	0.0206036330129997
Tubb4b	1	1	28	14	0.0645413128741584	0.9546901943947	1	20	11.1025248592941	0.464655659006226	0.998957646342117	1	24	12.6615149155765	0.4658012	0.0286283211986551	0.0286283211986551
Ndor1	1	1	24	10	0.0079776282028213	0.697205930852938	1	21.4686825053996	10.0000548483338	0.0896851954110782	0.948670302564847	1	22.7343412526998	10.0311187469061	0.0824817931214996	0.00675592013440259	0.00675592013440259
Tmem203	0.309738885900378	1	20	10	0.0123781693697134	0.663105871880869	1	20.7515657620042	12.9493069512448	0.132935924988445	0.530489950371474	1	20.3757828810021	11.4513519498355	0.130011847610966	0.010589097042031	0.010589097042031
Tprn	0.0537425917725344	0.412886868658201	20	0	0.00251390956400832	0.339577200339674	1	20	13.7410954993668	0.0267043497049574	0.0913145556760062	0.677588724267453	20	16.8705477496834	0.0238498968727766	0.00516766402618904	0.00516766402618904
Ssna1	0.00278834899104255	0.0946987493644351	24	16	0.0423944456446833	0.0496333178237071	1	23.1701631701632	14.6122910473308	0.345157535127649	0.00136808984888714	0.0551093145545738	23.5850815850816	15.2986737820607	0.34006767897451	0.0517033548826223	0.0517033548826223
Anapc2	1	1	20	8	0.0181739524240394	0.985064373609379	1	20.9263157894737	11.9430070250124	0.390221683629902	0.999887904058826	1	20.4631578947369	9.93196901773613	0.391435746114987	0.0146231575158886	0.0146231575158886
Man1b1	1	1	24	20	0.0193084698991142	0.955490244537978	1	23.3882352941176	9.5876602199937	0.282800854284948	0.99899440824742	1	23.6941176470588	14.729075096838	0.265453165319194	0.0117058759836586	0.0117058759836586
Dpp7	0.583353997123441	1	20	18	0.00308671555424412	0.969358493696096	1	20	8.7260124726636	0.262981113070036	0.887848553412871	1	20	13.3630062363318	0.256712270709122	0.00312927532310138	0.00312927532310138
Uap1l1	0.000129350878630386	0.0149601283075427	24	10	0.0623024713835655	0.0238067355985127	1	24.0677966101695	6.4647567868968	0.281628963836676	4.21596562689697e-05	0.00550875447599965	24.0338983050847	8.23488789471648	0.254390295419793	0.0709627637105624	0.0709627637105624
Sapcd2	1	1	0	NaN	0	0.996400822551968	1	20.4948453608247	15.4789118649669	0	0.999993515176163	1	20.4948453608247	15.4789118649669	0.000351920481593917	0.000105038735678311	0.000105038735678311
Entpd2	0.247148491874073	0.934078325327556	28	2	0.0996157891199985	0.488441280481166	1	28	3.1294573577387	1.76627520238222	0.375950827301097	1	28	2.56472867886935	1.71031000436803	0.129388995762721	0.0756523644440304
Npdc1	0.0925030711091867	0.549592179165549	20	0	0.107395731480003	0.246714727228665	1	21.5618221258134	18.83166383683	1.25527338192546	0.109089359845942	0.750521463391364	20.7809110629067	19.4652714045334	1.23850882996309	0.104208198974657	0.0841400533073009
Fut7	1	1	0	NaN	0	1	1	NA	NA	0	1	1	NA	NA	0	NA	NA
Abca2	0.309738885900378	1	24	20	0.00800268099607876	0.684977978454809	1	22.2371364653244	17.2217858762702	0.197461943824252	0.541102647002592	1	23.1185682326622	18.5849467860125	0.186967157628382	0.0135256522396182	0.0135256522396182
Paxx	1	1	28	6	0.0287387994864086	0.98264684196172	1	20	14.74727398825	0.348988740532693	0.9998485553846	1	24	23.4197929643786	0.332133233333333	0.0193469390522115	0.0193469390522115
C8g	1	1	20	6	0.0031914808484981	0.944705541262456	1	20	13.8001730292945	0.00583436593683005	0.998442278641322	1	20	9.90008651464725	0.00485915484372677	3.96111277562845e-05	3.96111277562845e-05
Fbxw5	1	1	28	12	0.0138219576732097	0.920223454390488	1	23.7231503579952	16.7895033747955	0.153827127476573	0.996729685075844	1	25.8615751789976	14.6932278084413	0.149947889791056	0.010179175091229	0.010179175091229
Traf2	0.0708296121275345	0.476568581284201	20	0	0.00569303690348569	0.317378181518042	1	20	14.1253246075442	0.0728561091966314	0.107793646010782	0.744463963380737	20	17.0626623037721	0.0690576509641358	0.00470170867904428	0.00470170867904428
Edf1	0.00406325644723076	0.114017640339752	24	18	0.213963440919237	0.0447968462103433	1	24.4226044226044	17.6005572450979	1.58428137053499	0.0017494751836622	0.0646776818979391	24.2113022113022	17.8033777202441	1.51525510386016	0.214531539019794	0.141581136056409
Mamdc4	1	1	20	2	0.00184538394301687	0.997037127596615	1	20.4948453608247	13.4213894187136	0.00468417839033557	0.999995606352142	1	20.2474226804123	17.765762760533	0.00307396439525368	0.000992426470680691	0.000992426470680691
Phpt1	0.195687736186953	0.821782870537802	28	20	0.0591301782311283	0.530796103634877	1	28	20.902725723116	0.371361124008392	0.339096228826069	1	28	20.451362861558	0.305657817374883	0.0486165940505168	0.0486165940505168
Rabl6	0.00278834899104255	0.0946987493644351	24	16	0.0652697035694586	0.0299227167952748	1	25.0377833753149	9.6847365419351	0.355671096164223	0.000867009805106345	0.040770897895619	24.5188916876575	12.9149772509762	0.331449987460072	0.0701709337996028	0.0701709337996028
Tmem141	1	1	20	0	0.00675569818745628	0.956101518586136	1	28	21.9999461649423	0.0661319876197372	0.999022044508764	1	24	21.4285483564038	0.0576610222222222	0.00207335804907123	0.00207335804907123
Fcna	1	1	28	16	0.00324465068224925	0.999999902071131	1	28	12.3844533901414	0.00605128566430267	0.999999999999995	1	28	14.1922266950707	0.00427227128033924	0.00103790214387035	0.00103790214387035
Bmyc	0.00829789605146629	0.159949421974041	24	18	0.052146225974705	0.0730836266561803	1	22.6423690205011	19.3847727926018	0.390844648026894	0.00509889226120985	0.119722549842427	23.3211845102505	18.728407161699	0.340256636892551	0.0649333989149666	0.0649333989149666
Camsap1	0.0925030711091867	0.549592179165549	28	16	0.0114909094583501	0.187317243500139	1	26.0892388451444	15.9466448629902	0.163088543689451	0.0875981676076415	0.663165782812914	27.0446194225722	15.992337373665	0.15523576914073	0.014169419473962	0.014169419473962
Ubac1	0.859241172625395	1	20	0	0.0105400276143495	0.903621109750658	1	27.5346260387812	17.1592184359645	0.149204299270806	0.972904281696741	1	23.7673130193906	19.2893956535874	0.147418001441661	0.00823979789718645	0.00823979789718645
Nacc2	1	1	20	2	0.0119167291619807	0.972327898176327	1	20.6652806652807	11.5475213185212	0.168462245360313	0.999613546070004	1	20.3326403326404	6.69745487856045	0.155290604019504	0.00575440802733244	0.00575440802733244
Tmem250-ps	0.153711924959646	0.725216929309335	24	0	0.0223227246859563	0.218333003192304	1	25.1645569620253	16.7572118320884	0.245771263660136	0.14747805946899	0.899637186005236	24.5822784810127	20.4758739935032	0.236413861292684	0.0212823605884233	0.0212823605884233
Qsox2	1	1	20	4	0.011812904673299	0.967348132843733	1	24.6650124069479	22.4822580394829	0.115704693327239	0.999461029232162	1	22.3325062034739	1.24508214413085	0.106294986453682	0.00835010366523035	0.00835010366523035
Ccdc187	0.945897051104224	1	20	6	0.00280389599951657	0.98543167396014	1	20	15.6081059728632	0.00454361590702189	0.997641962796176	1	20	10.8040529864316	0.00358970903704869	0.000931155302055712	0.000931155302055712
Gpsm1	0.247148491874073	0.934078325327556	28	26	0.017898357556072	0.357454656237456	1	26.7924528301887	25.3726416268903	0.177557237183233	0.302713137479282	1	27.3962264150944	25.69188628305	0.170736701841102	0.0177479151539182	0.0177479151539182
Dnlz	0.0708296121275345	0.476568581284201	24	20	0.0199809284480226	0.337528777509041	1	21.3763440860215	10.0000548483338	0.324685135207567	0.113165913053193	0.767975868172492	22.6881720430108	14.7602751713377	0.325323168672003	0.0126604646540425	0.0126604646540425
Card9	1	1	28	10	0.000319442559468835	0.999972644102153	1	26.2269129287599	12.9418719885328	0.000260979510286168	0.999999999625824	1	27.11345646438	11.5313605132149	0.000269332492788802	0.000109649734353975	0.000109649734353975
Snapc4	1	1	20	16	0.00254306180882969	0.999999423799808	1	20	17.9999572527052	0.0469227524000115	0.999999999999834	1	20	16.9999786263526	0.0408618879446427	0.00172396888640819	0.00172396888640819
Entr1	0.859241172625395	1	28	8	0.0136055122874885	0.764416384325851	1	28	7.2467277013304	0.227681217082321	0.932910352762943	1	28	7.6233638506652	0.22535163163198	0.0217916360690134	0.0217916360690134
Pmpca	0.859241172625395	1	28	14	0.00823213714657378	0.892266533445398	1	28	13.2986955002366	0.148435566946734	0.970373881986547	1	28	13.6493477501183	0.140931181480047	0.0111040752430762	0.0111040752430762
Inpp5e	1	1	28	6	0.00601429672738218	0.999975825438455	1	27.3829201101928	4.0763944517462	0.0769593144648136	0.999999999707793	1	27.6914600550964	5.02810497717848	0.0725154470200399	0.00374682821564545	0.00374682821564545
Sec16a	0.0537425917725344	0.412886868658201	24	4	0.0212583875589142	0.388614623116076	1	22.8505747126437	3.2274358083541	0.351733991307538	0.101683910003157	0.719819473748572	23.4252873563218	3.60641165027338	0.335943057105519	0.0302022553135558	0.0302022553135558
0610009E02Rik	0.583353997123441	1	24	4	0.00276506823583153	0.598738593401795	1	22.3370786516854	8.4286763114424	0.0138222658947003	0.716677503338161	1	23.1685393258427	6.30192150842307	0.0117787424906892	0.00425842976907013	0.00425842976907013
Notch1	1	1	28	10	0.00248023360355431	0.999999991507758	1	28	5.3545079649961	0.0062574520857882	1	1	28	7.67725398249805	0.00380731879881639	0.000775282814639753	0.000775282814639753
Agpat2	0.385279521298535	1	24	12	0.00508959904748891	0.857065452520088	1	23.0626450116009	11.0920835598043	0.088964045187622	0.696091160566472	1	23.5313225058004	11.5415786879962	0.0848467640939904	0.00851164959575308	0.00851164959575308
Dipk1b	1	1	28	16	0.00856946950760665	0.985833762434995	1	28	15.3048003615959	0.071078928167913	0.999899181652888	1	28	15.6524001807979	0.0685926126884567	0.00814141089094493	0.00814141089094493
Surf6	1	1	28	18	0.0104682562760591	0.935711975266863	1	28	21.5556226528836	0.0803574441038499	0.997887760925439	1	28	19.7778113264418	0.0767187886012461	0.00729658142411537	0.00729658142411537
Med22	1	1	28	10	0.0115280962039727	0.937798705390461	1	28	6.1906794135882	0.0936975933301848	0.998024093989064	1	28	8.0953397067941	0.0821754715355574	0.0103037517364536	0.0103037517364536
Rpl7a	1	1	28	8	0.665162621140124	0.931559041498801	1	22.9561200923788	9.131557038398	8.81851533179169	0.997602579007953	1	25.4780600461894	8.70709395265516	8.35714926857161	0.369425017746865	0.044204669065341
Surf1	1	1	28	24	0.00775377940910106	0.970094404744889	1	20	4.4737839721132	0.255936046382434	0.999548302160082	1	24	0.969984668982205	0.253494516666667	0.00415915050022303	0.00415915050022303
Surf2	0.0161479984491827	0.220947473584861	24	14	0.0136285639685552	0.26578569391741	1	22.3370786516854	19.9762627232918	0.105568284693878	0.0276871954431253	0.336353246557825	23.1685393258427	17.1174136083912	0.105113669109529	0.01599955391129	0.01599955391129
Surf4	0.119750703967856	0.630117675935378	24	6	0.150053008715253	0.252092783171858	1	21.9426048565121	18.9904859496005	1.87973711500572	0.135856390927651	0.858734801886488	22.9713024282561	1.32615378213753	1.71742405002174	0.0872942350231689	0.0508285854166675
Rexo4	0.309738885900378	1	28	16	0.0158844538036424	0.382655308069853	1	25.8181818181818	15.7671970157307	0.135530746843192	0.371291355833885	1	26.9090909090909	15.905019992284	0.116250858060497	0.0191722796010209	0.0191722796010209
Cacfd1	0.859241172625395	1	24	2	0.00687739126449845	0.960967587457619	1	24.9122807017544	1.1907775528973	0.22293335294963	0.983841733485883	1	24.4561403508772	1.60349313976267	0.205440518673507	0.0127267752049187	0.0127267752049187
Slc2a6	1	1	28	8	0.000550115640734292	0.990852202271498	1	22.745995423341	9.7619598949193	0.00121327598018988	0.999958030726932	1	25.3729977116705	9.06941271710309	0.00113047748300763	0.000510509816629701	0.000510509816629701
Adamtsl2	1	1	28	14	0.009829611573427	0.999999776560381	1	23.0626450116009	10.0000548483338	0.0470917622633613	0.999999999999975	1	25.5313225058004	11.9180722537673	0.0234765850080432	0.00121127263070493	0.00121127263070493
Sardh	1	1	24	22	0.00462651481648984	0.99999639285698	1	25.0377833753149	24.7560669994109	0.0711510290418888	0.999999999993494	1	24.5188916876575	23.3593322065545	0.0622619568318082	0.00388177047138755	0.00388177047138755
Vav2	0.00406325644723076	0.114017640339752	24	14	0.0100188333480725	0.0693555801072778	1	24.9122807017544	9.3780210814925	0.0642019395976227	0.00258539911309497	0.0808924145476256	24.4561403508772	11.7361963538417	0.0558743712748968	0.014034493420154	0.014034493420154
Brd3os	0.583353997123441	1	28	14	0.0018976978240094	0.863357738376072	1	27.5346260387812	15.2269037753504	0.0305959226875593	0.84908561481723	1	27.7673130193906	14.6196191725595	0.027407564855437	0.00259933161105651	0.00259933161105651
Brd3	1	1	24	20	0.0351770067291122	0.993936502516532	1	21.9426048565121	19.1008318162852	0.562210556725253	0.999981579730984	1	22.9713024282561	19.569527716012	0.516807779258136	0.0277001903834015	0.0277001903834015
Wdr5	0.0537425917725344	0.412886868658201	24	14	0.0086625389021464	0.58968047946655	1	23.1701631701632	10.0000548483338	0.149953066443522	0.141079391891521	0.877678661394758	23.5850815850816	11.9685472675858	0.122278797340093	0.0165857100713127	0.0165857100713127
Rxra	1	1	24	20	0.011536729977771	0.999999801967166	1	21.6557734204793	4.7485761253487	0.265638888262529	0.99999999999998	1	22.8278867102396	0.600471914391684	0.259340915974925	0.00256622012782192	0.00256622012782192
Col5a1	1	1	28	26	0.945391866951477	0.980432616085486	1	28	25.9959291777201	14.0154266770559	0.999807297713272	1	28	25.9979645888601	12.1876982223674	0.855430513229916	0.0701880287501695
Olfm1	1	1	28	22	0.0143649449704828	0.998524176212433	1	22.5396825396825	12.2486897063721	0.336603021932588	0.999998910435941	1	25.2698412698413	16.7936045475488	0.325419355626029	0.00130896815095612	0.00130896815095612
Gm13373	1	1	0	NaN	0	0.999999961200031	1	20	10.0000548483338	0.000546637593314478	0.999999999999999	1	20	10.0000548483338	7.00963880992683e-05	3.749204015739e-05	3.749204015739e-05
Mrps2	0.153711924959646	0.725216929309335	28	14	0.00484133385661431	0.744930995525853	1	27.2328767123288	14.8763530394421	0.0594556543718309	0.362652515348298	1	27.6164383561644	14.4470491583357	0.0567302976390035	0.00597023016249494	0.00597023016249494
Gm10134	1	1	24	10	0.00112577197840504	0.999185497927284	1	23.1701631701632	9.9098305439869	0.00751057897968908	0.999999668203091	1	23.5850815850816	9.95720380662	0.00618895401527853	0.00137588268705168	0.00137588268705168
Ralgds	1	1	20	12	0.00776612726126755	0.997442891563416	1	20	14.2160314373615	0.0617138641379109	0.999996727807915	1	20	13.1080157186807	0.0581357310289058	0.0111536640369501	0.0111536640369501
Gtf3c5	0.00829789605146629	0.159949421974041	28	16	0.00740584751741824	0.221550628392408	1	26.3660477453581	16.1289611661615	0.0518593909357392	0.0134182493100813	0.215257894508586	27.1830238726791	16.0809441462596	0.0511634845040216	0.0132669825290589	0.0132669825290589
Tsc1	0.119750703967856	0.630117675935378	28	26	0.010288827930333	0.598989758882709	1	28	26.1027310667205	0.163757898024298	0.260726056997806	1	28	26.0513655333603	0.160828116941085	0.0152867011126066	0.0152867011126066
Spaca9	1	1	0	NaN	0	0.998997479270795	1	20	10.4530986469947	0.000137772969285871	0.999999497308079	1	20	10.4530986469947	0.000135706074370549	0.00013551849860076	0.00013551849860076
Ak8	1	1	0	NaN	0	0.978739919523695	1	20	2.0000018952503	0.00030350361540842	0.999772385683204	1	20	2.0000018952503	0.000117732789233513	0.000168060546181706	0.000168060546181706
Gtf3c4	0.583353997123441	1	28	18	0.01185436234388	0.84941568894392	1	26.9376693766938	15.4237833531171	0.173779712206685	0.843441164957291	1	27.4688346883469	16.6932254389201	0.164544168317202	0.0128951515617985	0.0128951515617985
Ddx31	0.859241172625395	1	24	16	0.00585115305082682	0.823731207860927	1	24.3031784841076	18.7776819113435	0.0455326274313397	0.95240561916809	1	24.1515892420538	17.3808085159756	0.0396772397529851	0.00339402819251836	0.00339402819251836
Ttf1	0.0708296121275345	0.476568581284201	28	18	0.0151658141108547	0.135875223407038	1	26.0892388451444	23.3270670128927	0.17979123484351	0.0543129494175405	0.508296749688377	27.0446194225722	20.7835622037768	0.167492735848016	0.0179014436739063	0.0179014436739063
Setx	1	1	28	24	0.0138730814934895	0.996824277366237	1	20	8.33194746675881	0.305243044795334	0.999994952046411	1	24	15.2848827657696	0.289635216666667	0.000711593067688623	0.000711593067688623
Ntng2	1	1	28	8	0.00172964824060616	0.999444018042288	1	20	15.4087855857587	0.00721311285258814	0.99999984541338	1	24	12.6738427800266	0.00424198372222222	0.000414926094234791	0.000414926094234791
6530402F18Rik	1	1	24	20	0.00481047571668334	0.888402076055132	1	24.1849148418491	13.1298157677153	0.032854320794315	0.993527448960715	1	24.0924574209245	16.5783345758841	0.0285027099904655	0.00340226210955902	0.00340226210955902
Med27	0.153711924959646	0.725216929309335	24	18	0.00717463774210586	0.390404631831554	1	21.3763440860215	0.302034872597602	0.0988827538608477	0.22883234718077	1	22.6881720430108	20.0124356435652	0.0940438575525663	0.00898770491285439	0.00898770491285439
Rapgef1	7.74786297719864e-05	0.0119477631153792	24	0	0.108948679392845	0.00960504136453655	1	23.2786885245902	4.5596816613384	0.474226869718587	1.12453680691793e-05	0.00263496434610973	23.6393442622951	2.31516230832745	0.4566746214965	0.106577196902558	0.106577196902558
Trub2	1	1	20	12	0.00537175409861883	0.96309526076554	1	28	10.0000548483338	0.0735876575162691	0.999310484895451	1	24	11.4857377921431	0.0625642822222222	0.000980129113134646	0.000980129113134646
Coq4	0.0300656289114039	0.304156838106679	24	18	0.00649002402762887	0.374938468703998	1	22.6423690205011	10.0000548483338	0.0753120208025196	0.0618352192436157	0.546702646325135	23.3211845102505	13.8953718340623	0.0539377102132543	0.00886306505710004	0.00886306505710004
Slc27a4	0.153711924959646	0.725216929309335	28	14	0.00812423265176471	0.574682717978371	1	24.788029925187	10.0000548483338	0.18967455029013	0.302691802217672	1	26.3940149625935	11.9224766035641	0.189351647536645	0.0149659959715664	0.0149659959715664
Urm1	1	1	28	10	0.00775052671790763	0.970480905441139	1	22.4379232505643	13.5825524653087	0.13483280799379	0.999559960067113	1	25.2189616252821	12.1363978829065	0.137368495841311	0.00392001236046596	0.00392001236046596
2600006K01Rik	0.475764435488483	1	20	2	0.00901949170859024	0.697483537234351	1	20.5797101449275	0.949440504581403	0.0832370118805498	0.69789112598034	1	20.2898550724638	1.4825268051774	0.0738169714253544	0.00977702361299697	0.00977702361299697
Cercam	1	1	28	22	0.0472495115149882	0.999998668771093	1	20	0.277814702668003	1.11590430132858	0.999999999999114	1	24	21.5952602501722	1.05938255	0.0114591475335335	0.0108168173371683
Odf2	1	1	28	4	0.018982352251631	0.872536312643542	1	28	6.082871295511	0.223764352870988	0.991507517251228	1	28	5.0414356477555	0.210972213633486	0.013984827310246	0.013984827310246
Gle1	1	1	20	2	0.0123442635995556	0.849125512326969	1	21.1940298507463	8.5954414250302	0.192069463126998	0.987998519277877	1	20.5970149253732	5.20650890350164	0.184854008639344	0.00362080616959424	0.00362080616959424
Sptan1	0.00829789605146629	0.159949421974041	24	20	0.178821648107829	0.0831968020092464	1	23.3882352941176	18.2949250263968	1.61784172241922	0.00571499382666185	0.128046636980458	23.6941176470588	19.1396463544074	1.53771962389071	0.181568348820413	0.118076368409094
Wdr34	0.119750703967856	0.630117675935378	24	14	0.00567871092009886	0.533120588599056	1	23.3882352941176	11.4576444104437	0.0631509260123666	0.239492108843286	1	23.6941176470588	12.7145307530197	0.0633221813439519	0.00666837073758966	0.00666837073758966
Set	0.00188707063211928	0.0742551448505419	28	14	0.119008616858108	0.352023898671635	1	24.9122807017544	10.0000548483338	1.4539299333568	0.00552479057786326	0.125547648608833	26.4561403508772	11.9239233663416	1.166608837555	0.195676235520206	0.167730801637255
Pkn3	1	1	28	10	0.00219528229865819	0.809526815389743	1	25.1645569620253	10.0000548483338	0.00770038954721624	0.980584187177536	1	26.5822784810127	10.0285545530734	0.00193630340463486	0.00150916233723618	0.00150916233723618
Zdhhc12	0.040394502815343	0.356960611610855	28	10	0.00428899153662606	0.234908868332097	1	24.788029925187	11.3758790496004	0.0505676018332318	0.0536853010855611	0.504980852558122	26.3940149625935	10.7696708741538	0.0474448041457905	0.005979387768021	0.005979387768021
Zer1	1	1	20	8	0.0132701668965108	0.995994366174792	1	24.6650124069479	10.3593821561619	0.157824992319131	0.999991966715523	1	22.3325062034739	9.15636237779021	0.144330219433909	0.00116778907491717	0.00116778907491717
Tbc1d13	1	1	28	10	0.0089869029248123	0.999999503714612	1	24.1849148418491	10.5706325851984	0.141456050797669	0.999999999999877	1	26.0924574209245	10.3615537066373	0.137315820181386	0.00548178179161446	0.00548178179161446
Endog	0.583353997123441	1	24	0	0.0113465182536318	0.783640880213517	1	24.9122807017544	20.7687149462199	0.228194544144666	0.814973492618396	1	24.4561403508772	22.4222915258015	0.221711319963284	0.0154242742414159	0.0154242742414159
Spout1	0.0708296121275345	0.476568581284201	28	14	0.00529654798913878	0.26055123664576	1	25.6847545219638	10.0000737602477	0.0855466496848825	0.0921340841087663	0.681824088927693	26.8423772609819	11.9359849702481	0.0820098886719246	0.00980265323466708	0.00980265323466708
Kyat1	0.475764435488483	1	24	4	0.00382795084422462	0.578896426480876	1	22.6423690205011	10.8384496772482	0.0290216407303839	0.630560391253695	1	23.3211845102505	7.52512458757456	0.0271221413204912	0.00221516224604487	0.00221516224604487
1700084E18Rik	1	1	28	8	0.00167453350965336	0.998882256373845	1	20	14.92806552163	0.0060046088478144	0.999999375091721	1	24	12.3854107415494	0.00348007644444445	0.000277584100257884	0.000277584100257884
Lrrc8a	1	1	28	6	0.0139345290727745	0.999999999963268	1	20	17.2891308811321	0.496130011111224	1	1	24	0.94490710010783	0.465092694444445	0.000445630107229126	0.000445630107229126
Phyhd1	1	1	20	12	0.00708782977811349	0.994155837530725	1	20.8385744234801	17.8214872928011	0.0806697895992406	0.999982889517815	1	20.41928721174	14.8572391932948	0.0719446410139962	0.00486989191593462	0.00486989191593462
Dolk	1	1	28	18	0.00503856008002286	0.940043768905662	1	24.3031784841076	13.542646763242	0.143357423023644	0.998165586694728	1	26.1515892420538	15.6921934122918	0.126480631629082	0.00904892482148132	0.00904892482148132
Nup188	0.583353997123441	1	24	14	0.00491806908450868	0.542269655496601	1	22.2371364653244	13.8042333813825	0.111014858770828	0.680422072406962	1	23.1185682326622	13.9186173322733	0.109080595419699	0.00925944920885418	0.00925944920885418
Sh3glb2	0.00125858134619022	0.0591844420404889	24	2	0.0331424483876041	0.0786461956661488	1	23.8369304556355	1.5585834287964	0.291346000003233	0.00101165856475471	0.045450287802904	23.9184652278177	1.77856001756494	0.272674494646037	0.0485382165144	0.0485382165144
Miga2	0.0161479984491827	0.220947473584861	24	22	0.00910267044702816	0.259783602792622	1	23.6104513064133	2.9180480769647	0.0733253421976846	0.0271577699033948	0.332755581557916	23.8052256532066	0.479175850667372	0.0687301349166648	0.0088176211018673	0.0088176211018673
Dolpp1	1.03381014046061e-06	0.00117971521161762	24	22	0.0316792888938372	0.00833169800515465	1	23.9518072289157	2.732019262056	0.111048167230232	1.68563665359223e-07	0.000272996457095075	23.9759036144578	0.368387902254254	0.108766656778069	0.027075729711515	0.027075729711515
Crat	1	1	20	2	0.0164047889351802	0.934004684172745	1	23.0626450116009	11.6647819348528	0.221827352209443	0.997772757081716	1	21.5313225058004	6.52169572063379	0.214142320401256	0.00379138707159901	0.00379138707159901
Ptpa	0.583353997123441	1	28	14	0.0136629293581208	0.710352640837027	1	25.2926208651399	6.8312985996956	0.385830117303598	0.779443328833492	1	26.6463104325699	10.2600363071371	0.369512330349927	0.0151806514809191	0.0151806514809191
Ier5l	0.153711924959646	0.725216929309335	24	16	0.00916756870740547	0.622604621920909	1	23.6104513064133	11.6715360259763	0.0996881029434534	0.320267707014599	1	23.8052256532066	13.8189853813339	0.0855884406994639	0.0184723871196679	0.0184723871196679
Gm14488	1	1	28	18	0.00541548334973435	0.999999958673788	1	20	3.0441914217803	0.032428020961571	0.999999999999999	1	24	9.54080056735389	0.0277321122222222	0.00118257007009458	0.00118257007009458
Ntmt1	0.710362661526393	1	24	20	0.0176643759221774	0.609691947850727	1	23.3882352941176	3.2000039621068	0.200610990128758	0.795514293701497	1	23.6941176470588	23.3405354034197	0.192769007192812	0.0124215408965411	0.0124215408965411
Asb6	1	1	28	10	0.00744125942502007	0.998306430445294	1	27.3829201101928	14.6744141697677	0.0733950726194123	0.999998565100819	1	27.6914600550964	12.3647834220371	0.0689559552403612	0.00639768599379112	0.00639768599379112
Prrx2	0.0300656289114039	0.304156838106679	28	14	0.0590409413553426	0.0658991372550835	1	24.4226044226044	17.3157874176574	0.200574735379191	0.0143129091443215	0.223127564502141	26.2113022113022	15.8448185192023	0.177541067682875	0.0470160614570064	0.0470160614570064
Ptges	0.0116424884099877	0.189254011504044	28	8	0.108688464097369	0.084906470546364	1	24.6650124069479	9.8353375167192	0.641818676342678	0.00782840608468605	0.156540685691088	26.3325062034739	9.01191747209709	0.62756179987867	0.119070876533699	0.119070876533699
Tor1b	1	1	20	2	0.0160768858430745	0.9892140575685	1	25.0377833753149	18.1144792412618	0.523697657689656	0.999941621454502	1	22.5188916876575	20.5314389401271	0.515245462338643	0.0143808091133532	0.0143808091133532
Tor1a	0.0300656289114039	0.304156838106679	28	24	0.00706724943524712	0.407364972056425	1	25.6847545219638	24.4472281654739	0.298554657072416	0.0661671140154414	0.567426097496147	26.8423772609819	24.2784135033455	0.287894061908346	0.0166621931022232	0.0166621931022232
BC005624	0.040394502815343	0.356960611610855	24	22	0.0407792723350969	0.302061236870087	1	25.0377833753149	2.88659603899761	0.478299819443114	0.0659642052076834	0.566821938022047	24.5188916876575	0.391766124865515	0.439065723017069	0.00210772476326449	0.00210772476326449
Usp20	0.309738885900378	1	20	16	0.00636264934759983	0.771915252323597	1	20.244399185336	1.9014310956543	0.039667050572335	0.581210627531328	1	20.122199592668	19.0549564555875	0.0372939779498292	0.0028250973704757	0.0028250973704757
Fnbp1	1	1	20	14	0.0146393731122613	0.951631261956092	1	22.4379232505643	9.0513221418863	0.188659902819107	0.99881090273434	1	21.2189616252821	11.7064367767829	0.180165642346437	0.00924275748058301	0.00924275748058301
D330023K18Rik	0.0708296121275345	0.476568581284201	28	18	0.0105085542915189	0.409042006275566	1	28	16.2891236419159	0.0685007607256013	0.131575192777107	0.843510327627619	28	17.1445618209579	0.0632905125866177	0.0121341201151189	0.0121341201151189
Gpr107	1	1	28	24	0.0139125380518797	0.884785348770954	1	28	26.2245295654611	0.310059931954769	0.993092106601128	1	28	25.1122647827305	0.297362433538149	0.0129869602194641	0.0129869602194641
Ncs1	0.1746998305733	0.81792587525251	24	14	0.00380358111611781	0.629369098589516	1	23.7231503579952	10.0000548483338	0.030945729054353	0.352691355316047	1	23.8615751789976	11.9888287283633	0.00973659036543233	0.0084671769337311	0.0084671769337311
Hmcn2	1	1	20	10	0.120796129767939	0.806738867674581	1	23.8369304556355	6.3035204788116	0.425766782296947	0.979990272565902	1	21.9184652278177	8.37771375043221	0.36433373009774	0.0790174670033287	0.0790174670033287
Ass1	0.475764435488483	1	28	16	0.0149332679037259	0.872281022745172	1	28	21.9999461649423	0.0914784500624835	0.77998310849969	1	28	18.9999730824712	0.0556190773562381	0.00744597388700336	0.00744597388700336
Fubp3	1	1	24	22	0.0127000620541791	0.999995849754548	1	23.4988179669031	23.1718871336488	0.337751172811323	0.999999999991388	1	23.7494089834516	22.5946416666089	0.315507481596036	0.00757384440045805	0.00757384440045805
Exosc2	0.583353997123441	1	24	14	0.00489588714478287	0.935125043742692	1	22.9561200923788	17.99984768092	0.104611733460726	0.876107037642822	1	23.4780600461894	16.0523173889363	0.0981143453034216	0.00984279979842111	0.00984279979842111
Abl1	0.0537425917725344	0.412886868658201	24	16	0.111122184216857	0.142723131283007	1	22.4379232505643	13.6985220067184	1.00355283346298	0.0450277791576137	0.453376762259337	23.2189616252821	14.8273297986909	0.941769657666425	0.15620422158835	0.15620422158835
Aif1l	0.385279521298535	1	24	20	0.068832461086467	0.610107085258085	1	23.9518072289157	23.7902470846087	0.504532903148525	0.575409333910918	1	23.9759036144578	21.8970503067546	0.456943425653329	0.0397945447842129	0.0397945447842129
Nup214	0.0708296121275345	0.476568581284201	24	16	0.0159700066530982	0.311779614415138	1	22.745995423341	10.0000548483338	0.166103052123521	0.10628518672389	0.739300732424485	23.3729977116705	12.9288543791189	0.164651460074382	0.010405379657499	0.010405379657499
Fam78a	0.859241172625395	1	28	12	0.00037608322685544	0.792875593263914	1	28	10.0000538811728	0.00167374419290331	0.942739612936462	1	28	11.0000269405864	0.00085532519236779	0.000466219938674204	0.000466219938674204
Plpp7	1	1	28	26	0.00212001219601445	0.999999999944236	1	23.4988179669031	11.3997433913728	0.046629994291306	1	1	25.7494089834516	18.2008576426605	0.0440623762756511	0.00132376322443141	0.00132376322443141
Prrc2b	1	1	28	2	0.0326495242504389	0.999999999589377	1	20	17.9999512058059	0.784307682561109	1	1	24	23.6571135806264	0.721904883333334	0.0119776436421601	0.0119776436421601
Pomt1	0.153711924959646	0.725216929309335	24	22	0.0102449024570857	0.543561774036521	1	22.9561200923788	17.7010101016582	0.0923158827118177	0.290951784950229	1	23.4780600461894	19.8125113588692	0.0841236569650105	0.00930813133817697	0.00930813133817697
Uck1	0.475764435488483	1	28	10	0.0106189053757909	0.896822474293326	1	28	11.5878757994708	0.169231099989041	0.79008909572817	1	28	10.7939378997354	0.160684850910075	0.0141378780590985	0.0141378780590985
Swi5	0.583353997123441	1	28	18	0.107890352673444	0.870411526884801	1	26.3660477453581	15.556779549673	1.99661116711931	0.851891177815828	1	27.1830238726791	16.7568108335748	1.98133696168631	0.102603797003422	0.0517851324572756
Golga2	0.022151118355579	0.261309919291831	28	26	0.0516928998172863	0.105305981885004	1	25.9530026109661	24.6559078437243	0.409830071082308	0.0164702305530027	0.244723035048391	26.976501305483	25.3389309301292	0.388442181631404	0.0575657409789269	0.0575657409789269
Dnm1	0.583353997123441	1	20	0	0.107213810582874	0.928007454609872	1	21.1940298507463	14.0583481072244	1.1835432212496	0.873574889123386	1	20.5970149253732	17.1296766133801	1.12056164765417	0.084203111189098	0.075143666897196
Ciz1	0.0161479984491827	0.220947473584861	28	8	0.020861347101278	0.128843255413625	1	28	7.69574067623	0.210313584833164	0.0149282681551459	0.229378066437731	28	7.847870338115	0.195430564245808	0.0219776179154215	0.0219776179154215
1110008P14Rik	0.385279521298535	1	20	2	0.0194298447781049	0.485622509787388	1	22.039911308204	19.6177201827008	0.258468329755196	0.500701247776231	1	21.019955654102	20.9159045499977	0.253370839929203	0.0204405100538145	0.0204405100538145
Lcn2	1	1	20	10	0.000569873618414206	0.976771080483901	1	20	8.9414064023241	0.00206264462019511	0.999728095055928	1	20	9.47070320116205	0.00269972454649487	0.00188100624599968	0.00188100624599968
Ptges2	0.0116424884099877	0.189254011504044	24	16	0.0135490427399429	0.186491543870845	1	22.2371364653244	17.1200752451914	0.121321502831786	0.0154861875285222	0.235624063933968	23.1185682326622	16.6055283235538	0.114883913799512	0.0235888189348222	0.0235888189348222
Slc25a25	1	1	20	4	0.0101997713667764	0.975961138375645	1	22.745995423341	20.0764343541987	0.106655262621049	0.999708723120203	1	21.3729977116705	0.883089490191744	0.10068265206439	0.0128609254342418	0.0128609254342418
Naif1	0.195687736186953	0.821782870537802	20	6	0.00436840669922112	0.757466851497331	1	20	16.1717100113889	0.0206238603540647	0.431193833271029	1	20	1.08585500569445	0.0169143714345886	0.000130176921901595	0.000130176921901595
Fam102a	0.309738885900378	1	24	6	0.038571967806945	0.484241641775842	1	22.8505747126437	2.1625542341488	0.233718382880565	0.434546117103171	1	23.4252873563218	4.0366331351326	0.198577568621524	0.0577462732511322	0.0577462732511322
Dpm2	1	1	28	16	0.0213599988033708	0.792530048015495	1	28	16.3656683262721	0.342041440776974	0.976812985265509	1	28	16.1828341631361	0.334209112147499	0.0267858374659265	0.0267858374659265
St6galnac4	1	1	28	2	0.00508551197029364	0.999836354643089	1	24.5432098765432	12.0797839792914	0.0952548140390174	0.999999986609368	1	26.2716049382716	7.40350810089705	0.0840338353166795	0.000972476151898231	0.000972476151898231
St6galnac6	1	1	28	22	0.0206857724875093	0.999766888793108	1	28	26.7256366089675	0.285749997300238	0.999999972827471	1	28	24.3628183044837	0.263879491657886	0.0103333961514676	0.0103333961514676
Ak1	1	1	28	10	0.0220161231856338	0.964925477144228	1	25.8181818181818	10.0000778265902	0.206596661590507	0.999377568509004	1	26.9090909090909	10.0165029683474	0.18769488473117	0.00954299236196312	0.00954299236196312
Eng	1	1	28	12	0.0602215975478897	0.964463176110243	1	21.7505470459519	18.8687275825152	0.493402900036673	0.999360951561857	1	24.875273522976	16.1201388514039	0.449928792209684	0.0462152223915358	0.0462152223915358
Fpgs	1	1	28	10	0.0117360775215231	0.905643812888618	1	20.8385744234801	0.139803431660198	0.106886320926798	0.995401440100304	1	24.41928721174	4.44249999867481	0.107708222435006	0.00657253826231057	0.00657253826231057
Cdk9	1	1	28	16	0.016679022622594	0.944933395780727	1	22.2371364653244	20.2712079971897	0.311942083472796	0.998455211985228	1	25.1185682326622	18.6256836495959	0.297812334461754	0.00592834875112746	0.00592834875112746
Sh2d3c	1	1	20	12	0.0022092674565765	0.963651240096523	1	20	17.5643923693628	0.00435524105589668	0.999331230911055	1	20	14.7821961846814	0.00297415100609361	0.00177093524734776	0.00177093524734776
Tor2a	0.247148491874073	0.934078325327556	28	18	0.0276864124639687	0.312024030820833	1	24.3031784841076	18.0724540045928	0.254793822773651	0.274722158239121	1	26.1515892420538	18.1293573083425	0.243952940033119	0.0229588657967296	0.0229588657967296
Ptrh1	0.0925030711091867	0.549592179165549	28	12	0.0124419044394357	0.609632722585395	1	24.0677966101695	10.0000807102629	0.0646807157387898	0.218545719593655	1	26.0338983050847	10.9871868499199	0.0359681843478318	0.0124459615237016	0.0124459615237016
Stxbp1	0.247148491874073	0.934078325327556	20	4	0.0222598452154392	0.970752502649312	1	20	14.2536322666707	0.213961880336429	0.582393766995227	1	20	19.1268161333353	0.185159874064041	0.00420454528156614	0.00420454528156614
Gm13524	1	1	0	NaN	0	0.998428026190766	1	22.2371364653244	10.1435430866674	0.0015954189187686	0.999998763801244	1	22.2371364653244	10.1435430866674	0.000781506135065576	0.000565345942393442	0.000565345942393442
Fam129b	1	1	28	10	0.0269961772505812	0.956887961978821	1	24.5432098765432	10.0000534147349	0.205345457405773	0.999057025524402	1	26.2716049382716	10.0434992889157	0.0993126881207879	0.0183724116007191	0.0183724116007191
Lrsam1	1	1	28	6	0.00433421808635075	0.999542110964825	1	24.788029925187	9.184740838899	0.0901145845960082	0.999999895152812	1	26.3940149625935	7.71783445217461	0.0879372223801774	0.000675783710242362	0.000675783710242362
Rpl12	1	1	28	10	0.76145147285464	0.998700931802568	1	28	27.7326685892341	13.2665687487714	0.999999155845292	1	28	4.86633429461705	12.7406825822377	0.0672060826919012	0.00527492010401356
Slc2a8	1	1	20	6	0.0072993925915106	0.999989569042775	1	20	8.39388233946759	0.146989112545907	0.999999999945597	1	20	7.1969411697338	0.137321291416493	0.00560273472280587	0.00560273472280587
Garnl3	1	1	28	22	0.00263018266757273	0.995072977540105	1	28	27.2019877700963	0.0179810153265751	0.999987842241222	1	28	24.6009938850481	0.0177275888448483	0.00179408481996007	0.00179408481996007
Ralgps1	0.385279521298535	1	20	0	0.00484172099757701	0.569365362300622	1	20.6652806652807	0.4906299212414	0.0607016843434769	0.552145430950077	1	20.3326403326404	0.241366228860206	0.0532306002682008	0.00681404046960169	0.00681404046960169
Angptl2	0.309738885900378	1	28	6	0.305482150287869	0.810500769739685	1	26.6487935656836	7.2989056889133	2.87575292767198	0.598018159417469	1	27.3243967828418	6.66958812519404	2.81981604224347	0.236435957809954	0.0838480079082899
Zbtb34	1	1	20	8	0.00407629028131125	0.999968443202804	1	20	11.5336571762743	0.0669226944934179	0.999999999502079	1	20	9.76682858813715	0.0585944230791551	0.00205987596457703	0.00205987596457703
Zbtb43	0.710362661526393	1	24	6	0.00990911158883578	0.88388443290452	1	22.4379232505643	9.1033525822674	0.125478482791924	0.920098554449229	1	23.2189616252821	7.61248512575597	0.124271735160959	0.00983480695740666	0.00983480695740666
Lmx1b	0.475764435488483	1	28	14	0.00203967850171062	0.893205784651064	1	28	14.1617487592485	0.0178949410812341	0.788620056590907	1	28	14.0808743796242	0.0130761710033627	0.00352385656934927	0.00352385656934927
Mvb12b	0.195687736186953	0.821782870537802	24	10	0.0043368697367802	0.444667897482569	1	23.4988179669031	11.7332167916507	0.0218676354994061	0.29947990340268	1	23.7494089834516	10.8769633515452	0.0214150630838834	0.00583345650266601	0.00583345650266601
Pbx3	0.0708296121275345	0.476568581284201	24	16	0.0114139196720145	0.346369114731315	1	23.7231503579952	11.7970817378732	0.0994064809442433	0.115495595104083	0.776313276428435	23.8615751789976	13.8868173072475	0.0900477695258636	0.0133258949453744	0.0133258949453744
Mapkap1	0.022151118355579	0.261309919291831	28	16	0.0269410512059199	0.14731611505104	1	25.8181818181818	16.3012211601667	0.372009373274639	0.0219452688816468	0.295312238559079	26.9090909090909	16.1833142647366	0.34713218553309	0.0350663376808647	0.0350663376808647
Gapvd1	0.710362661526393	1	20	6	0.0203576749410388	0.715938011359787	1	20.5797101449275	17.6364759090086	0.51698394590607	0.852444640316645	1	20.2898550724638	1.59258814457151	0.495246913539887	0.0356266597524562	0.0356266597524562
Hspa5	0.309738885900378	1	24	22	1.42086178032981	0.784027667673156	1	25.8181818181818	16.0783648914498	6.60229741398661	0.586549656354144	1	24.9090909090909	19.1727793079646	6.28972539879223	1.79981147116971	0.286151041111479
Rabepk	0.0161479984491827	0.220947473584861	24	18	0.00983272284326421	0.167642749713987	1	23.9518072289157	17.8239199946926	0.0937239326560621	0.0187111127411266	0.268464473419835	23.9759036144578	17.9118896072925	0.0879888402213084	0.0100813064419674	0.0100813064419674
Fbxw2	0.247148491874073	0.934078325327556	28	14	0.0184751445574859	0.841704860938792	1	24.5432098765432	19.575690442082	0.475187242961813	0.534646138045697	1	26.2716049382716	17.0450313303301	0.451757195669536	0.0208499412588278	0.0208499412588278
Psmd5	0.583353997123441	1	24	14	0.00738481109067797	0.816958503925202	1	22.745995423341	19.5245194853076	0.20640849717947	0.82977985865823	1	23.3729977116705	16.8484845952935	0.199645743782946	0.0157874802016406	0.0157874802016406
Phf19	0.0191495584023809	0.261181666273748	24	16	0.00776856147636179	0.0370576826552607	1	22.6423690205011	10.000075444948	0.0132716062409631	0.00585505155883426	0.129988219886597	23.3211845102505	12.923666419851	0.00935422091460733	0.00617964169529078	0.00617964169529078
Traf1	0.0622861019500344	0.475535774789804	28	10	0.00375226708411388	0.434808278763472	1	25.5526992287918	10.0000548483338	0.012495092620828	0.124819700626517	0.814363260528405	26.7763496143959	10.0209563597259	0.00424403707402927	0.00307365340558819	0.00307365340558819
Cntrl	0.022151118355579	0.261309919291831	24	4	0.0159998253460608	0.323067363405514	1	23.4988179669031	2.5963650101033	0.135138585344712	0.0425067369830502	0.437515223655364	23.7494089834516	3.29114371767685	0.128029578743622	0.013186165779924	0.013186165779924
Rab14	0.0537425917725344	0.412886868658201	24	0	0.0496360676121707	0.530261439798936	1	23.1701631701632	18.7187535520009	1.93915388692546	0.129890305736916	0.836468157749732	23.5850815850816	21.3195200902845	1.85438705831075	0.0520202177303846	0.0280525133613542
Gsn	0.475764435488483	1	28	0	7.70612041204912	0.811880489633453	1	25.0377833753149	12.8000101517135	144.683535290075	0.753691398666105	1	26.5188916876575	20.0380427692432	131.940591121079	1.91329140215967	0.0145011583312059
Stom	1	1	20	8	0.0165950112659212	0.997762582636004	1	22.1380846325167	0.853227594759797	0.130556160995301	0.999997495112913	1	21.0690423162584	4.61982119194522	0.112152868485164	0.0107647790524384	0.0107647790524384
Ggta1	1	1	28	10	0.00207605702428233	0.999992286670562	1	27.6880222841226	20.8911663678326	0.00516677825168482	0.999999999970252	1	27.8440111420613	15.4765763866787	0.00285669947952205	0.000175184752750383	0.000175184752750383
Dab2ip	0.859241172625395	1	28	6	0.00843946085481767	0.934118526683094	1	25.0377833753149	3.8973777959979	0.214956505578023	0.97909807143557	1	26.5188916876575	4.90527327620605	0.195934164632984	0.0179053674473015	0.0179053674473015
Ndufa8	0.00829789605146629	0.159949421974041	24	16	0.0546544044382519	0.226080701735299	1	22.8505747126437	9.4482220270112	0.743566351727315	0.0136546421386404	0.218028460342452	23.4252873563218	12.6513558016333	0.719089313172115	0.0569789568067798	0.0569789568067798
Rbm18	0.309738885900378	1	28	24	0.0189834129118027	0.282813733265986	1	25.0377833753149	24.988799058452	0.219707330690873	0.300899877000533	1	26.5188916876575	24.5987441482004	0.198633343276654	0.0164347973924774	0.0164347973924774
Mrrf	0.040394502815343	0.356960611610855	24	22	0.0144008447817637	0.253498582757478	1	25.8181818181818	18.7387971667885	0.132473831396365	0.057153852802168	0.522597488469396	24.9090909090909	20.4561568492372	0.126068514527703	0.0164517836015715	0.0164517836015715
Ptgs1	0.710362661526393	1	28	14	0.0587297436609424	0.828752529832637	1	22.4379232505643	19.6020358042151	0.363574871310429	0.900623831426758	1	25.2189616252821	17.3205323582668	0.302170436775982	0.0711030555127864	0.0711030555127864
Pdcl	0.00188707063211928	0.0742551448505419	24	0	0.0301673673164398	0.0732947987352703	1	23.1701631701632	8.4894566544527	0.247296786583656	0.00136735633909535	0.0551093145545738	23.5850815850816	4.32074056487688	0.212052688487018	0.0129669241398838	0.0129669241398838
Rc3h2	0.309738885900378	1	24	4	0.0587738671240884	0.536951773956015	1	24.3031784841076	16.8550351646994	0.716161797674223	0.464662492121467	1	24.1515892420538	22.4633786351736	0.667135652084442	0.0128525187451262	0.0128525187451262
Zbtb6	0.195687736186953	0.821782870537802	24	0	0.00824911478039007	0.354558076278305	1	23.0626450116009	0.808758748366799	0.125149728585431	0.25450382421175	1	23.5313225058004	0.412597144161775	0.116317069002206	0.0104741183808187	0.0104741183808187
Zbtb26	1	1	28	2	0.00311486193966924	0.900085283183303	1	22.1380846325167	10.7282619902661	0.0312188081553202	0.994833445531663	1	25.0690423162584	6.96963465829872	0.0288544081068755	0.00249783270389335	0.00249783270389335
Rabgap1	1	1	20	14	0.0110767216612701	0.999910570432792	1	20	13.6516986779419	0.393690185275504	0.999999996001057	1	20	13.8258493389709	0.385098786683434	0.00701513292720885	0.00701513292720885
Strbp	1	1	20	4	0.00654662262216199	0.990704667219158	1	26.0892388451444	17.9565037942497	0.0832657587163107	0.999956663910862	1	23.0446194225722	10.2349500364983	0.0710342976369135	0.0057205877618159	0.0057205877618159
Gpr21	1	1	28	24	0.0048614121536661	0.89287448684261	1	28	27.3314865715525	0.0210488192583553	0.994045434426726	1	28	25.6657432857762	0.0172461758651797	0.00329354463370003	0.00329354463370003
Dennd1a	0.475764435488483	1	20	18	0.0105654481031331	0.69845992651268	1	20.244399185336	12.7992444890232	0.294275492333598	0.698403229546761	1	20.122199592668	15.415982550682	0.267070219264383	0.0210377112033944	0.0210377112033944
Nek6	0.153711924959646	0.725216929309335	28	4	0.00971519462516321	0.961715240807946	1	22.4379232505643	10.0000548483338	0.0885671971910728	0.430429932626025	1	25.2189616252821	7.4211035348836	0.0748400099354521	0.0110229326205083	0.0110229326205083
Psmb7	1	1	28	18	0.0493074043802753	0.996813808744899	1	28	15.1040025746383	0.616424015927664	0.999994918693101	1	28	16.5520012873192	0.591086575127924	0.0387294221644308	0.0387294221644308
Nr6a1	1	1	20	6	0.00380320758696065	0.9998910186961	1	20	15.5931413235119	0.0175375786673527	0.999999994061322	1	20	10.7965706617559	0.0162572240183927	0.000174821821251956	0.000174821821251956
Olfml2a	0.583353997123441	1	20	0	0.00964711120229005	0.796609231137259	1	20.3271983640082	1.4187465506688	0.0369676950935713	0.820832968037047	1	20.1635991820041	0.703664033681809	0.0304469475832244	0.0159432122080127	0.0159432122080127
Rpl35	0.0708296121275345	0.476568581284201	24	16	1.43073864784942	0.322780931700602	1	23.3882352941176	19.430041543292	16.9401709162942	0.109242710992627	0.750966861068589	23.6941176470588	17.740117603058	15.6137255177504	1.30995123050649	0.083897416348025
Arpc5l	0.000826572461207847	0.0474779893238078	24	18	0.0579284502565018	0.0297595318975366	1	24.1849148418491	17.7428133847452	0.482493884270276	0.000285657117841565	0.02014846131642	24.0924574209245	17.8721633907817	0.454022887729526	0.0571586676491363	0.0571586676491363
Golga1	1	1	28	12	0.00670485720988896	0.999999999647296	1	28	11.3199889567791	0.124427117619722	1	1	28	11.6599944783895	0.122690444260678	0.00281990366011482	0.00281990366011482
Scai	0.0161479984491827	0.220947473584861	28	22	0.0328007036802566	0.210961778988106	1	25.0377833753149	24.8802300509272	0.323750818721971	0.0227630988936848	0.300440885992903	26.5188916876575	23.5941451738816	0.289056891034451	0.0295970467384937	0.0295970467384937
Ppp6c	0.119750703967856	0.630117675935378	28	14	0.0207035208677172	0.22620480804138	1	25.9530026109661	16.1996938609597	0.323112304428839	0.124840170335137	0.814363260528405	26.976501305483	15.1634028400245	0.3065921668722	0.0222993742098257	0.0222993742098257
Arhgap15	0.153711924959646	0.725216929309335	24	4	0.00629548480998882	0.454873906155131	1	24.5432098765432	6.6923289514393	0.0372342017760389	0.255934202184203	1	24.2716049382716	5.33176823140769	0.0314605520170453	0.00986049481732114	0.00986049481732114
Gtdc1	0.583353997123441	1	28	24	0.00808469831162859	0.418647025318577	1	28	25.9208604276095	0.0431758844207688	0.588492647285122	1	28	24.9604302138047	0.0428177900248162	0.00756231285179718	0.00756231285179718
Zeb2	0.0537425917725344	0.412886868658201	20	12	0.0908202646455143	0.175737919447097	1	21.014799154334	6.5050617366561	2.82611482454655	0.0534783256524434	0.503791139346656	20.507399577167	9.32621880904367	2.76482402973935	0.166917189959521	0.060371722816391
Zeb2os	1	1	28	16	0.00639906181129701	0.99968978184101	1	28	17.6972064516436	0.07606785216219	0.99999995187737	1	28	16.8486032258218	0.0728228692455831	0.00480051386852791	0.00480051386852791
Gm13470	1	1	20	6	0.00519755763596674	0.999997853667182	1	25.0377833753149	9.9155422565746	0.0199171234212911	0.999999999997697	1	22.5188916876575	7.83683515021989	0.0183249512143099	0.00170860517517821	0.00170860517517821
Acvr2a	1	1	28	20	0.0171168631415046	0.99900222607463	1	20	9.7385164464695	0.146602989829246	0.999999502057958	1	24	14.4145384393103	0.138051755555556	0.00771627913051517	0.00771627913051517
Orc4	1	1	28	20	0.0169833613812166	0.999993385957536	1	22.4379232505643	4.9980910779503	0.236938858851	0.999999999978127	1	25.2189616252821	11.8155584035394	0.218150816923232	1.46138815679777e-05	1.46138815679777e-05
Mbd5	1	1	28	22	0.0139832487299983	0.999240360580019	1	23.4988179669031	18.0322254675841	0.151048275848326	0.99999971140089	1	25.7494089834516	19.9954669996822	0.14169683961257	0.00462453472872903	0.00462453472872903
Epc2	0.710362661526393	1	24	2	0.0166490412950716	0.722482822257411	1	23.6104513064133	2.4323489579163	0.366926657648296	0.855566963366326	1	23.8052256532066	2.21809170886871	0.342908741330654	0.0213216500521407	0.0213216500521407
Kif5c	1	1	20	4	0.000922692325061827	0.98770622500355	1	20.8385744234801	8.9109666587085	0.00199036957274861	0.999924119956633	1	20.41928721174	6.40776449862978	0.00131994642100368	0.000646857122215368	0.000646857122215368
Mmadhc	0.040394502815343	0.356960611610855	28	20	0.0303520636076857	0.587028207068101	1	28	21.9999461649423	0.405753866426247	0.11243961203563	0.765259975830567	28	20.9999730824712	0.380560648923536	0.0259705373956733	0.0259705373956733
Gm13483	1	1	0	NaN	0	0.999957297798697	1	20	1.3406468051119	0.00057183258146479	0.999999999088248	1	20	1.3406468051119	0.000622301447358166	0.000405193939805326	0.000405193939805326
Rnd3	1	1	20	14	0.0892060459300826	0.945008421512202	1	21.9426048565121	5.5881428539878	0.956098679461911	0.998459458526913	1	20.9713024282561	10.0103460467148	0.838560362367635	0.0299389907525706	0.0299389907525706
Rbm43	0.0161479984491827	0.220947473584861	28	20	0.0232185582670415	0.203302590290236	1	26.5066666666667	21.8001066794742	0.172862666131136	0.0220580684239108	0.29588053781692	27.2533333333334	20.9404304291194	0.153291678780722	0.0210878983879634	0.0210878983879634
Nmi	0.0537425917725344	0.412886868658201	28	20	0.030536972030966	0.26229709607816	1	28	21.9999461649423	0.239600868067965	0.0741734785990819	0.605449419733183	28	20.9999730824712	0.190022309423959	0.0335928627918469	0.0335928627918469
Tnfaip6	1	1	28	22	1.28191600493344	0.974469227166913	1	22.8505747126437	7.976215595683	3.98818870211176	0.999671280282096	1	25.4252873563218	14.4259778038797	3.84575571592839	1.25149149689839	0.325421474826118
Rif1	0.022151118355579	0.261309919291831	24	0	0.0148727183500529	0.192937137060961	1	23.3882352941176	2.5932573224125	0.24549072702771	0.027588310308405	0.33586707507039	23.6941176470588	1.31358658132263	0.233096110609482	0.026832771800383	0.026832771800383
Neb	0.710362661526393	1	28	6	0.00151288324261986	0.98980235336678	1	26.0892388451444	4.661701946912	0.0211083213776933	0.950777862645619	1	27.0446194225722	5.31384387480181	0.0178075785756218	0.00372179346550725	0.00372179346550725
Arl5a	0.00278834899104255	0.0946987493644351	24	14	0.093033402804611	0.0235376184687262	1	23.4988179669031	12.4294898509195	0.723640526021554	0.000697754421789654	0.0352314526188009	23.7494089834516	13.2079298188154	0.685057367025414	0.110274345521849	0.110274345521849
A430018G15Rik	1	1	28	26	0.00541167204418375	0.999999999859051	1	20	1.9766483144199	0.0494355703500577	1	1	24	0.328846131509083	0.0442721777777778	0.000280141717591638	0.000280141717591638
Cacnb4	0.0161479984491827	0.220947473584861	24	12	0.0273797685372393	0.136709412759897	1	22.1380846325167	13.8558189425618	0.137353425959672	0.0157088473594994	0.237533869481052	23.0690423162584	12.9865046739869	0.120927975293053	0.051740136822622	0.051740136822622
Stam2	0.309738885900378	1	20	12	0.00675179142249022	0.43507834146495	1	20.9263157894737	14.5480840333706	0.231152066430159	0.404855423221123	1	20.4631578947369	13.2519944913769	0.227017721192104	0.0054634544090051	0.0054634544090051
Fmnl2	0.022151118355579	0.261309919291831	24	14	0.11566195117343	0.066423035475941	1	23.3882352941176	10.0000548483338	0.572842980549759	0.0110668335407543	0.191151351884048	23.6941176470588	11.9762044506833	0.505969631294917	0.101564194241791	0.101564194241791
Prpf40a	1	1	24	22	0.0305383862445282	0.990854036250703	1	25.8181818181818	15.5479311702601	0.725961662143994	0.999958047579313	1	24.9090909090909	18.9169010692217	0.699544325352014	0.0311700620800091	0.0311700620800091
Arl6ip6	1	1	28	22	0.0103894492252958	0.997594101215803	1	22.745995423341	3.6458239885101	0.200776693851644	0.999997103501694	1	25.3729977116705	24.687907734746	0.18530901136755	0.00665420118052444	0.00665420118052444
Nr4a2	1	1	28	20	0.00583797823727975	0.999988765361638	1	25.1645569620253	23.3297806162416	0.0204687948880359	0.999999999936891	1	26.5822784810127	21.8157381129641	0.020690260186602	0.00481507417892926	0.00481507417892926
A930012O16Rik	1	1	20	6	0.00189228633581298	0.999180406174268	1	20	15.2731348805817	0.00667424222937451	0.999999664041185	1	20	10.6365674402908	0.00538076381465483	0.000265565523097733	0.000265565523097733
Gpd2	1	1	20	12	0.0109446641665826	0.931673918329669	1	21.9426048565121	9.8576540121604	0.089440650346321	0.997610716199348	1	20.9713024282561	11.0020402815716	0.0830588576848723	0.00820997375617572	0.00820997375617572
Galnt5	0.0116424884099877	0.189254011504044	24	4	0.0125744190786572	0.138946729211993	1	23.6104513064133	7.0956409325291	0.0280709499363317	0.0120141612972056	0.20082656144948	23.8052256532066	5.56085700492718	0.0255932093425638	0.0126298140006521	0.0126298140006521
Cytip	1	1	24	10	0.00108882564908804	0.989185775968355	1	22.039911308204	0.798927669434399	0.00205858405394857	0.999941314349484	1	23.019955654102	5.21305080808889	0.00328988329375898	0.00200900900176701	0.00200900900176701
Acvr1	1	1	28	20	0.0181759676783659	0.999963647475398	1	23.7231503579952	4.889360182695	0.320571481535223	0.999999999339239	1	25.8615751789976	24.8321100598492	0.308650106184939	0.00923955165259535	0.00923955165259535
Upp2	0.0161479984491827	0.220947473584861	24	22	0.0202690744613561	0.0676657905050617	1	22.8505747126437	3.7907724492021	0.0723043007629602	0.00854370999894061	0.164873375481247	23.4252873563218	0.96700326444749	0.0703330753352088	0.0143846648829986	0.0143846648829986
Pkp4	1	1	20	18	0.00374299549999896	0.96650543548472	1	20	13.704641368231	0.0284177684339774	0.999432687185886	1	20	15.8523206841155	0.0235845128397243	0.00733939208943276	0.00733939208943276
Tanc1	0.583353997123441	1	28	0	0.00593573716399235	0.842789679052413	1	28	27.7204778794557	0.140091942154812	0.8407119543475	1	28	27.8602389397279	0.134125962476983	0.0105754466350318	0.0105754466350318
Wdsub1	0.0925030711091867	0.549592179165549	24	10	0.00717133555343773	0.594293908841357	1	23.7231503579952	3.1213897251814	0.166297254054233	0.214447832002844	1	23.8615751789976	6.54096302843957	0.157678625890041	0.0149220967674564	0.0149220967674564
Baz2b	1	1	20	14	0.0176335460665176	0.995670805052651	1	22.6423690205011	4.7082147623752	0.389127529832556	0.999990615483295	1	21.3211845102505	9.67915955725127	0.395269173930024	0.013606919357519	0.013606919357519
Gm13620	0.475764435488483	1	20	8	0.0020457794190187	0.744588997731664	1	20	3.5156746929326	0.00450148970376537	0.721872712916132	1	20	5.7578373464663	0.00377173575555498	0.00178871342679183	0.00178871342679183
7-Mar	0.247148491874073	0.934078325327556	24	8	0.0267359902393759	0.591914231342257	1	25.1645569620253	1.9691964628177	0.480806489536225	0.427484783205941	1	24.5822784810127	5.05886219086427	0.464603803853927	0.0308816994694625	0.0308816994694625
Cd302	0.385279521298535	1	28	16	0.37815717104466	0.373094430950662	1	26.3660477453581	16.3018106877685	3.86360227318393	0.422570492616075	1	27.1830238726791	16.1700468573978	3.48781186147388	0.313796726433818	0.0899695106550884
Pla2r1	1	1	28	20	0.0192453959742324	0.964884011027126	1	20.4948453608247	10.9137327815579	0.343679617088366	0.999376087094925	1	24.2474226804123	15.1158047556363	0.34647784556636	0.00571019260267171	0.00571019260267171
Itgb6	0.195687736186953	0.821782870537802	28	14	0.00618460905248521	0.493556454579762	1	28	13.9752340042561	0.0184703080136771	0.322331392144326	1	28	13.9876170021281	0.0149399755589659	0.00699479726969531	0.00699479726969531
Rbms1	0.0300656289114039	0.304156838106679	24	8	0.24296896108351	0.508559798695045	1	21.014799154334	11.8979429612133	2.30469550361183	0.0792114166753825	0.6251091836019	22.507399577167	10.1227373254908	2.29265316202083	0.212750480778655	0.0927966272016167
Tank	0.475764435488483	1	28	18	0.0203299563552163	0.622200518027267	1	25.9530026109661	16.6055016248024	0.191173199788922	0.656374580420204	1	26.976501305483	17.3012015155682	0.176073503281746	0.0160813563111157	0.0160813563111157
Psmd14	0.00829789605146629	0.159949421974041	28	18	0.0501134354001499	0.606032088724571	1	26.6487935656836	8.5046846780103	0.388709885673244	0.0316440494157436	0.364994065936175	27.3243967828418	13.1429900241771	0.393211654836885	0.0434420548107307	0.0434420548107307
Slc4a10	1	1	28	12	0.0636258712220308	0.862080099646836	1	28	13.6657213549322	0.181862695115065	0.990018898247285	1	28	12.8328606774661	0.107154917945483	0.0447343544039418	0.0447343544039418
Dpp4	0.247148491874073	0.934078325327556	28	18	0.534055124413201	0.711282055627642	1	24.788029925187	17.2196928856405	8.21668296464266	0.481398770126119	1	26.3940149625935	17.6514580036515	7.60973744199675	0.590154132959695	0.077552496056269
Gm13561	1	1	28	20	0.00171963560858456	0.999803509653543	1	20	9.3367143643026	0.0185455376699548	0.999999980694507	1	24	14.1734571900101	0.0115372966666667	0.00131639639283165	0.00131639639283165
Fap	1	1	28	16	0.0291777006654911	0.985166594229359	1	28	11.3766522710926	0.770458135331417	0.999889437000395	1	28	13.6883261355463	0.750681395960639	0.0364075727900907	0.0364075727900907
Ifih1	1	1	20	8	0.0346993207430815	0.993674341437422	1	20	10.3483415003344	0.347426788392136	0.999979950702169	1	20	9.1741707501672	0.376647442664216	0.0179379075784825	0.0179379075784825
Gca	0.00829789605146629	0.159949421974041	24	4	0.00730955371595626	0.267733437894458	1	23.2786885245902	13.9911996155803	0.0377109916697679	0.0157946746423769	0.238128658366023	23.6393442622951	9.07392769521477	0.0319952435787753	0.00325751335048838	0.00325751335048838
Fign	0.859241172625395	1	24	4	0.0102263833304864	0.855320052479242	1	23.0626450116009	3.4184074263046	0.0971198735052182	0.961272589026013	1	23.5313225058004	3.7048815762336	0.0856151128564985	0.0134591085582076	0.0134591085582076
Grb14	0.0300656289114039	0.304156838106679	24	4	0.00834628963690142	0.296850256369641	1	23.7231503579952	2.6788964173121	0.0304419769259356	0.0510411243011383	0.489451498410411	23.8615751789976	3.33572850067869	0.0236870694259204	0.0108116495502052	0.0108116495502052
Cobll1	0.0708296121275345	0.476568581284201	24	10	0.00854465005958699	0.270650797132961	1	23.3882352941176	10.0398309842594	0.0349596756345716	0.0949763749827928	0.690322976891917	23.6941176470588	10.0218428202412	0.0290154376201676	0.00926329836568008	0.00926329836568008
Scn2a	1	1	20	4	0.0105523029880709	0.987137397756987	1	24.3031784841076	5.2150639419242	0.0768779431593765	0.999916919754134	1	22.1515892420538	4.59184299431772	0.0720507144065729	0.00161133340576115	0.00161133340576115
Ttc21b	0.0925030711091867	0.549592179165549	24	22	0.0138002070686204	0.305239465122307	1	22.4379232505643	19.7841889983725	0.146493288807986	0.128956789860118	0.833277981138406	23.2189616252821	20.8784510418992	0.127674570065963	0.0177891756553763	0.0177891756553763
Scn7a	1	1	28	12	0.192023331712581	0.999869335845548	1	20	0.396627096926899	2.78341287946836	0.999999991463068	1	24	5.38083340101328	2.43173188888889	0.0643372116738582	0.0264573623300451
Xirp2	1	1	20	16	0.00194971825568773	0.999995686735384	1	28	14.9397647547093	0.00621019198016216	0.999999999990698	1	24	16.0027563234468	0.00566500016666667	0.0018639855862608	0.0018639855862608
B3galt1	0.0708296121275345	0.476568581284201	24	20	0.00589709377840051	0.226603829963768	1	24.9122807017544	16.6172952761546	0.0340158785904	0.0823704252363145	0.641754469171596	24.4561403508772	18.3465759495883	0.0285055716633076	0.00779632445080156	0.00779632445080156
Stk39	0.710362661526393	1	28	14	0.00302691199822523	0.953295308393468	1	24.4226044226044	17.3921160416732	0.237024879761467	0.941159165372876	1	26.2113022113022	15.8857779639206	0.224626274263859	0.0137495497775653	0.0137495497775653
Cers6	0.710362661526393	1	28	14	0.0230306092846021	0.8984473602208	1	28	12.6478300837708	0.222136866495838	0.924828429932857	1	28	13.3239150418854	0.217868374121393	0.0231262397448256	0.0231262397448256
Nostrin	0.710362661526393	1	24	2	0.00614217698875977	0.829684068383428	1	23.6104513064133	9.9252141836299	0.0369543636339994	0.900974053150688	1	23.8052256532066	5.99543050625813	0.0316829226341578	0.00175179861458728	0.00175179861458728
Spc25	1	1	28	10	0.00451415979159998	0.99642035804133	1	28	5.9877954406399	0.00759048899659392	0.999993585423187	1	28	7.99389772031995	0.0073592194408963	0.00285284290091859	0.00285284290091859
Dhrs9	1	1	28	26	0.0443549416219298	0.992650547627223	1	20	10.5985361332517	0.155051465437276	0.999972926367931	1	24	17.5019788228082	0.134830371666667	0.0102266070467	0.0102266070467
Bbs5	1	1	20	18	0.00509474678485595	0.989491972415311	1	20.6652806652807	8.7000623684877	0.0622659176072419	0.999944596275307	1	20.3326403326404	13.429698711248	0.0555319063984383	0.00145876665106948	0.00145876665106948
Klhl41	0.710362661526393	1	20	8	0.000625466707104483	0.999963987759947	1	20	17.7650292667495	0.00527945364515962	0.953283485905352	1	20	12.8825146333747	0.00289718736255959	0.000736479659960696	0.000736479659960696
Fastkd1	0.859241172625395	1	20	16	0.00572721137422044	0.868215362653732	1	20	0.973390276699803	0.0452363593943238	0.964602011716177	1	20	18.4866951383499	0.0402442160782074	0.00183738170817433	0.00183738170817433
Ppig	1	1	24	20	0.0443443633044832	0.87402515419378	1	26.6487935656836	15.9666102767201	0.777331797471021	0.991709252784093	1	25.3243967828418	18.1383813225237	0.75240562709648	0.0396054635517589	0.0396054635517589
Ccdc173	1	1	28	24	0.00366317375100472	0.998073193856362	1	20	17.9999461649423	0.0292518925994024	0.999998142515655	1	24	21.0856819846797	0.0271854227777778	0.00178762882528668	0.00178762882528668
Phospho2	0.475764435488483	1	24	20	0.00697574981776153	0.745267106460513	1	24.6650124069479	16.4015187756465	0.12906283579022	0.722207366693152	1	24.3325062034739	18.2287501424932	0.12302382109544	0.00712144848725006	0.00712144848725006
Klhl23	0.195687736186953	0.821782870537802	28	12	0.00483460432137776	0.52922633070022	1	25.8181818181818	9.3109150340151	0.0259264047489058	0.338400118480314	1	26.9090909090909	10.6184007557909	0.0200452625401864	0.00405545759079108	0.00405545759079108
Ssb	1	1	28	18	0.0858597337987953	0.969247510298282	1	28	15.7234385257093	1.38453650456886	0.999522219068032	1	28	16.8617192628546	1.3378255275006	0.088542199457416	0.0661836671803052
Mettl5	0.583353997123441	1	24	4	0.0102489541789419	0.853341659076101	1	23.1701631701632	4.1188175178059	0.112957027079157	0.845044006128034	1	23.5850815850816	4.06171097272528	0.108173973785352	0.00767307912440192	0.00767307912440192
Gm13625	1	1	24	22	0.00149654059069308	0.990604181154246	1	21.3763440860215	5.4920213499321	0.0116395449249109	0.999955720394932	1	22.6881720430108	1.96918793089318	0.00760948112775216	0.00159091301065853	0.00159091301065853
Ubr3	0.309738885900378	1	28	4	0.00932433428079452	0.500773746606589	1	26.2269129287599	7.8109638467547	0.419212696842935	0.444174539555314	1	27.11345646438	5.97417367548646	0.401069733974457	0.0161388435066016	0.0161388435066016
Gorasp2	1	1	20	10	0.0494647356390894	0.973243302121487	1	20.8385744234801	10.0000548483338	0.743331620424447	0.999638803536138	1	20.41928721174	10.0042450535774	0.669326854439405	0.0377524690062548	0.0377524690062548
Tlk1	1	1	28	12	0.0156755673894121	0.999780128969015	1	28	10.2308330232842	0.279528474892558	0.999999975826593	1	28	11.1154165116421	0.26051731556725	0.00708561432247505	0.00708561432247505
Mettl8	0.859241172625395	1	28	12	0.00362721030011357	0.796276527851205	1	25.6847545219638	15.7529231002878	0.0380887672525448	0.943854888013733	1	26.8423772609819	13.9833949847874	0.034723001656185	0.00498020910992664	0.00498020910992664
Dcaf17	1	1	28	24	0.01219525852309	0.998310711371814	1	23.7231503579952	0.869278125882602	0.145736026071089	0.999998572347833	1	25.8615751789976	24.4881376044446	0.136366460363579	0.00352504184123005	0.00352504184123005
Cybrd1	1	1	28	22	0.00892109956775508	0.999997800768803	1	28	17.7259846618332	0.0363855256277942	0.999999999997582	1	28	19.8629923309166	0.0218066753246144	0.00732918856906655	0.00732918856906655
Dync1i2	1	1	28	14	0.0772938422515015	0.999579865605799	1	28	21.9999461649423	1.79055596580781	0.999999911731183	1	28	17.9999730824712	1.56020113558082	0.076880357765228	0.0492759273224138
Slc25a12	1	1	24	22	0.00839265038590315	0.999962419487054	1	24.9122807017544	18.1737359227951	0.200499077097961	0.999999999293844	1	24.4561403508772	20.1295530163503	0.193813966820372	0.00700841389810174	0.00700841389810174
Hat1	0.0300656289114039	0.304156838106679	24	16	0.0148583640823948	0.176478909633879	1	24.6650124069479	10.0000548483338	0.165183193194872	0.0331034286765665	0.375907882584206	24.3325062034739	13.0434580290635	0.131709924931361	0.0192991892615724	0.0192991892615724
Metap1d	0.385279521298535	1	24	6	0.0119792374014375	0.427852114423361	1	23.0626450116009	12.3990960826138	0.14429155331349	0.462015042132948	1	23.5313225058004	9.26695014571345	0.138173229002466	0.00869538764610827	0.00869538764610827
Itga6	1	1	20	4	0.000641535355153557	0.99999999818512	1	28	5.9173244493473	0.00186203202267612	1	1	24	4.93599619257741	0.00137783627777778	0.000233492028912975	0.000233492028912975
Pdk1	0.247148491874073	0.934078325327556	24	2	0.00556601931238116	0.657390254258959	1	25.0377833753149	1.4263569073756	0.0679925018830665	0.457726012231318	1	24.5188916876575	1.72001878358503	0.0580712420536813	0.0115092371662876	0.0115092371662876
Rapgef4	0.00406325644723076	0.114017640339752	24	4	0.00563492403978066	0.0605280381302201	1	23.2786885245902	9.6408516994878	0.0182512248379624	0.00228981324288691	0.0750856959358145	23.6393442622951	6.86505385894527	0.0158320135683839	0.00596951365702218	0.00596951365702218
Map3k20	1	1	20	10	0.0228336093353635	0.998464523579395	1	20	19.3054328147715	0.254301031963184	0.999998820552255	1	20	14.6527164073857	0.238541015595706	0.000630742073344189	0.000630742073344189
Cdca7	1	1	28	12	0.00283184740024679	0.83830153285788	1	22.039911308204	9.8916010996511	0.0156849500236501	0.986158993406636	1	25.019955654102	10.9759475802282	0.0132531674298325	0.00254350651833733	0.00254350651833733
Sp3	0.000826572461207847	0.0474779893238078	24	0	0.0989076216786401	0.0302055754281304	1	23.0626450116009	15.2316409909613	1.09045339274654	0.00028956718372608	0.02014846131642	23.5313225058004	19.5362499314882	1.06584624150751	0.0698344746238766	0.065520214740453
Sp3os	0.309738885900378	1	28	22	0.0127098130566917	0.759521669862379	1	27.0844686648501	22.0547773074964	0.118425429623215	0.575686718364703	1	27.542234332425	22.0339305412683	0.101646936546659	0.0129487602189938	0.0129487602189938
Ola1	0.119750703967856	0.630117675935378	24	20	0.0339013860958516	0.671255307394204	1	26.9376693766938	16.9118920133889	0.381691123999045	0.283025475468388	1	25.4688346883469	18.6068817141332	0.37044704668785	0.0468543068140337	0.0468543068140337
Cir1	0.710362661526393	1	24	4	0.0342066440932898	0.677796332095879	1	24.5432098765432	3.2152660795106	0.575799256963359	0.833390080866845	1	24.2716049382716	3.61247607692786	0.554457832838906	0.0658261757291907	0.0658261757291907
Scrn3	0.022151118355579	0.261309919291831	24	20	0.00744340195856707	0.175055114013292	1	24.0677966101695	10.0000548483338	0.101867834104395	0.0254084942523941	0.319895181129078	24.0338983050847	15.0071094258055	0.0939857680200328	0.00706522270264252	0.00706522270264252
Gpr155	1	1	24	8	0.00895234661641571	0.976499750228955	1	24.3031784841076	15.1277919941484	0.0870605025842419	0.999721680302047	1	24.1515892420538	11.5419816401846	0.0776080617014456	0.000869468752015798	0.000869468752015798
Wipf1	0.0537425917725344	0.412886868658201	28	6	0.0672690479932636	0.31937032161056	1	25.1645569620253	3.6165634441255	1.00203804274024	0.0869337908025044	0.66118200418932	26.5822784810127	4.75825801448062	0.954932552439625	0.0747167128507892	0.0747167128507892
Chrna1os	1	1	24	8	0.00500704433078539	0.974621269111462	1	25.0377833753149	24.0433399962229	0.0454218764456549	0.999675200581763	1	24.5188916876575	3.59956485276778	0.0412182090510736	0.00445235206429393	0.00445235206429393
Chn1	0.784801917075894	1	20	10	0.00170270853290313	0.991537342601384	1	28	10.0000488157463	0.00529598597049523	0.973340621553416	1	24	10.2857352067484	0.00226696355555556	0.000281421568588152	0.000281421568588152
Atf2	0.0925030711091867	0.549592179165549	24	6	0.0230985622462741	0.450767899917163	1	23.2786885245902	3.9278638861149	0.457046316566236	0.174183285097315	0.994163151387373	23.6393442622951	4.94927709045509	0.421215763154631	0.0297659859623934	0.0297659859623934
Atp5g3	0.195687736186953	0.821782870537802	28	14	0.0564398490607478	0.53267140001067	1	26.0892388451444	10.0000548483338	1.78707295870161	0.339926631809258	1	27.0446194225722	11.9442818756245	1.61809571135143	0.0814453610135273	0.0503340812549984
Lnpk	1	1	28	20	0.0151795319824097	0.999528805122191	1	22.5396825396825	4.4609375789932	0.279210436512181	0.999999888970253	1	25.2698412698413	24.1605021940843	0.239137877729772	0.00846902643989103	0.00846902643989103
Hoxd9	1	1	20	14	0.0124776522227586	0.999950856429144	1	20	6.1718792365791	0.0576817695406994	0.999999998792435	1	20	10.0859396182895	0.0475329601218998	0.0020080700628075	0.0020080700628075
Hoxd3os1	0.583353997123441	1	28	26	0.0232346590884491	0.790526716815509	1	27.6880222841226	26.8572429118869	0.131979195134616	0.818100171290268	1	27.8440111420613	26.4318522630004	0.116232019219357	0.0210366574824031	0.0210366574824031
Hoxd8	1	1	28	24	0.0207935355609622	0.959173362355075	1	28	26.5125359143562	0.213944947032337	0.999155013738901	1	28	25.2562679571781	0.201779650416679	0.0112528479195166	0.0112528479195166
Hoxd4	0.153711924959646	0.725216929309335	28	26	0.00588109619458295	0.474244552323616	1	25.8181818181818	2.90909018825941	0.0191475508055519	0.263793054699291	1	26.9090909090909	0.55496578495538	0.0191533727517752	0.00496225065135553	0.00496225065135553
Mtx2	0.710362661526393	1	28	14	0.0234491457883864	0.786883440122522	1	23.9518072289157	19.2199535315977	0.275560928811976	0.884101717416412	1	25.9759036144578	16.916063382016	0.265047373518428	0.0136629891160438	0.0136629891160438
Hnrnpa3	0.710362661526393	1	28	16	0.112845049889217	0.943166759257545	1	27.0844686648501	19.8578681573881	2.28671073127711	0.938316144738706	1	27.542234332425	17.9659568583025	2.1662828674234	0.17609261492554	0.0812879137686145
Nfe2l2	1	1	28	12	0.0928303924477323	0.998608603689724	1	20	2.2604033477866	2.49118451316084	0.999999031558888	1	24	6.4990991515291	2.31364638888889	0.0540240546705438	0.0233501778534482
E030042O20Rik	1	1	20	12	0.00173787153891797	0.801948175817211	1	21.1940298507463	20.3606089896867	0.00202135807462151	0.978947193726872	1	20.5970149253732	16.0726398317555	0.00189975922457853	0.000305446838655645	0.000305446838655645
Agps	1	1	28	2	0.0127832885223248	0.999552995693942	1	27.6880222841226	26.8100578670926	0.234840078156057	0.999999900078686	1	27.8440111420613	0.552973621641431	0.215308996862878	0.00882591453441331	0.00882591453441331
Ttc30b	0.583353997123441	1	28	18	0.00761015187970648	0.875161238312661	1	25.5526992287918	1.34183152109659	0.0782021561293072	0.853761517080593	1	26.7763496143959	22.6979027327378	0.0742772420689565	0.00297908324322319	0.00297908324322319
Ttc30a1	1	1	28	12	0.00180468216958499	0.994084837821777	1	26.2269129287599	12.3694193413018	0.0103021677386602	0.999982470831409	1	27.11345646438	12.2037966644606	0.0107025057632437	0.00136658038256326	0.00136658038256326
Pde11a	1	1	28	12	0.00869850942410538	0.999654269122729	1	22.9561200923788	8.0534238202656	0.0430874369865095	0.999999940228191	1	25.4780600461894	9.92866737333686	0.0353143312073188	0.00384520484244254	0.00384520484244254
Rbm45	1	1	20	2	0.00654420962027119	0.888564180409486	1	22.2371364653244	9.9084018334466	0.0525828545115651	0.993546616118299	1	21.1185682326622	5.76092405085524	0.057784180370632	0.00895100318600874	0.00895100318600874
Osbpl6	1	1	20	18	0.0110906127739865	0.939515601842044	1	22.039911308204	9.20458233928409	0.0659123318552577	0.998132782332625	1	21.019955654102	13.848287920423	0.0585366736015432	1.49772135344282e-05	1.49772135344282e-05
Prkra	0.475764435488483	1	24	22	0.0148535557562827	0.725264053612898	1	23.4988179669031	18.6598611914932	0.220514949307026	0.712211107580741	1	23.7494089834516	20.3145706095216	0.202478760495897	0.0148706193223437	0.0148706193223437
Fkbp7	0.0161479984491827	0.220947473584861	24	6	0.113226887551058	0.344380931249297	1	23.2786885245902	16.9324387483675	1.93745778020196	0.0344339117001801	0.382746001194769	23.6393442622951	11.5523041860073	1.83019018410784	0.0359235226481679	0.0196283003592217
Plekha3	1	1	28	16	0.0191572197586184	0.999991887744028	1	25.9530026109661	15.8076129986784	0.296317560675518	0.999999999967096	1	26.976501305483	15.9230777121473	0.270224817845778	0.00573490359822814	0.00573490359822814
Ttn	1	1	20	16	0.00310819922602351	0.999998851902455	1	28	12.2098439647338	0.011373405261429	0.999999999999341	1	24	14.8327902706002	0.00803807494444445	0.00222950118157589	0.00222950118157589
Ccdc141	0.00829789605146629	0.159949421974041	24	0	0.0140331280423432	0.0440879346858536	1	22.8505747126437	3.8064471775748	0.0389900612528346	0.00326082401348315	0.0930258743979853	23.4252873563218	1.95109138528608	0.0357453371034213	0.0131260393847595	0.0131260393847595
Sestd1	0.247148491874073	0.934078325327556	24	18	0.0278810082501511	0.78303531671633	1	22.6423690205011	19.387479611228	0.684123337079992	0.511362146571116	1	23.3211845102505	18.7298011460599	0.663451996466838	0.0329837204153461	0.0329837204153461
Zfp385b	1	1	20	10	0.00611742931207841	0.982576224270319	1	21.7505470459519	10.482573462932	0.035692103449881	0.999847316649862	1	20.875273522976	10.2491881411248	0.0240541940461587	0.00592754191283848	0.00592754191283848
Cwc22	1	1	20	10	0.010236620468911	0.999999999990498	1	20	19.5202579225805	0.124324608002537	1	1	20	14.7601289612903	0.12198547245658	0.00026358346324208	0.00026358346324208
Ube2e3	1	1	20	12	0.017602751566197	0.998902743306826	1	26.2269129287599	22.7044392690875	0.423146190623695	0.999999397793576	1	23.11345646438	16.9386087701594	0.385371192299983	0.00901776462859857	0.00901776462859857
Itga4	0.529559216305962	1	28	14	0.000708758582627399	0.792838194590361	1	28	13.7236784683697	0.00318858821196329	0.784224228806677	1	28	13.8618392341848	0.00205937469415796	0.00149095774071355	0.00149095774071355
Cerkl	0.646858329324917	1	20	10	0.00186288130031733	0.645463776212501	1	20	10.0000548483338	0.00342162523116369	0.782194662374829	1	20	10.0000274241669	0.0012230004962738	0.00108594133941165	0.00108594133941165
Itprid2	0.475764435488483	1	20	16	0.00620350612765903	0.981396780205847	1	20	2.3823834448682	0.107566387771695	0.822520221584104	1	20	19.1911917224341	0.100545447849038	0.000692061663184588	0.000692061663184588
Pde1a	1	1	28	6	0.0257801727900425	0.571527763775136	1	22.1380846325167	15.44024685744	0.177300288301613	0.891264522671831	1	25.0690423162584	11.4281930966285	0.166326149553861	0.0251679242489296	0.0251679242489296
Dnajc10	0.00584331289447498	0.135528437418331	24	18	0.0896017428848346	0.113814416541298	1	23.2786885245902	3.2638690180148	1.02408246350122	0.0055303456827166	0.125547648608833	23.6393442622951	22.3416442309087	1.00988124195559	0.0378081039821131	0.037438168381957
Nckap1	1	1	20	16	0.0632408020822001	0.99841773980245	1	24.4226044226044	9.8386672156319	1.32655100752901	0.9999987475656	1	22.2113022113022	13.3584419926352	1.2513341162611	0.0464032476645306	0.0370830196839676
Dusp19	0.583353997123441	1	28	16	0.0172629231182265	0.272548776423985	1	27.0844686648501	15.0365214812577	0.106800558899623	0.451363379109332	1	27.542234332425	15.5145397455094	0.0966397556216178	0.0157919618031827	0.0157919618031827
Nup35	1	1	24	20	0.016559309444539	0.934964152851035	1	28	14.1212844881411	0.170755325651204	0.99783777103413	1	26	17.3896439885417	0.146859391754603	0.0163859471389981	0.0163859471389981
Zc3h15	7.74786297719864e-05	0.0119477631153792	24	0	0.0949539755329918	0.0219722333128937	1	24.0677966101695	1.5235237362032	0.899898930687164	2.43158967512258e-05	0.00392655853481823	24.0338983050847	0.76068896406202	0.835541096899012	0.0966902821362519	0.0966902821362519
Itgav	0.859241172625395	1	20	16	0.039270412530062	0.935747009937589	1	20	16.4895614485147	1.18716532584372	0.979404490344477	1	20	16.2447807242573	1.14005729892429	0.0322710278657566	0.0283064964332987
Gm13684	1	1	28	16	0.00123704018017221	0.999996180227598	1	20	2.679050153652	0.00246190037431465	0.999999999992705	1	24	8.46457294933406	0.00149316605555556	0.000101985074724471	0.000101985074724471
Fam171b	0.119750703967856	0.630117675935378	24	6	0.0554952251117607	0.145107112973091	1	23.2786885245902	8.16388080618398	0.541323728987724	0.0877978643248245	0.663503772030031	23.6393442622951	7.10009976606762	0.513223034785459	0.0449736208517154	0.0449736208517154
Calcrl	0.0925030711091867	0.549592179165549	28	18	0.175494357148955	0.140919884392772	1	25.1645569620253	20.2458804150889	1.06880214304515	0.0696106940208163	0.585347931363107	26.5822784810127	19.2375504955787	0.947610106738371	0.176136692567769	0.176136692567769
Tfpi	0.0537425917725344	0.412886868658201	28	14	0.0726897992885178	0.211389052094382	1	25.8181818181818	16.1135631869008	0.690973335443999	0.062228848566081	0.547007539905514	26.9090909090909	15.1244817119957	0.622050116735404	0.0777988334757155	0.0777988334757155
Ctnnd1	1	1	24	22	0.0165067007000188	0.999832013578953	1	25.4219948849105	19.4188470720101	0.575124865928327	0.999999985889491	1	24.7109974424553	20.7637460818041	0.561708898033896	0.0120094318094825	0.0120094318094825
Selenoh	1	1	28	6	0.0515823083167087	0.883453346836066	1	26.9376693766938	7.5642062403635	0.410753669584676	0.992928052832296	1	27.4688346883469	6.79976923231908	0.408653293083479	0.0309984411859968	0.0309984411859968
Tmx2	0.0537425917725344	0.412886868658201	28	16	0.0201624427587532	0.122649703762714	1	25.0377833753149	20.5861421554543	0.204648012409202	0.039693908940469	0.41889065310358	26.5188916876575	18.4787831689395	0.1957625733648	0.0317637666763434	0.0317637666763434
Med19	0.0537425917725344	0.412886868658201	28	14	0.027184861624073	0.318795912110481	1	26.5066666666667	15.8258376216693	0.194980151140379	0.0868082768750922	0.66118200418932	27.2533333333334	14.9491512655999	0.164399635780207	0.0313559491069466	0.0313559491069466
Zdhhc5	1	1	24	20	0.0167320556311829	0.790106812093535	1	24.1849148418491	10.0000548483338	0.385096627124691	0.976245814257133	1	24.0924574209245	15.0194365565825	0.361195918529758	0.0199654235740796	0.0199654235740796
Clp1	1	1	28	2	0.00687367188282943	0.966247525003727	1	28	5.006642097613	0.0520669391360002	0.999423866185116	1	28	3.5033210488065	0.0479072994942639	0.00484005163601964	0.00484005163601964
Ypel4	1	1	20	8	0.00529537419188201	0.998338742359163	1	25.1645569620253	8.0754593811083	0.0526933655991861	0.999998619346773	1	22.5822784810127	8.13985095170988	0.0506193795564253	0.00282336384828776	0.00282336384828776
Gm19426	1	1	20	6	0.00478437675894313	0.999999809680929	1	20	14.638455710596	0.0111993570311123	0.999999999999982	1	20	10.319227855298	0.0074495358849232	2.04954093236743e-05	2.04954093236743e-05
Serping1	1	1	20	2	1.58095464467774	0.999999982062769	1	20	17.9999461649423	35.0734814226812	1	1	20	19.9999730824712	31.8391674368889	0.481820267918848	0.01513294180427
Ube2l6	1	1	28	12	0.0142958606379609	0.941183334513975	1	20.5797101449275	16.2607901321496	0.470534927731856	0.998235354278047	1	24.2898550724638	14.8011253741989	0.404339192805246	0.0120004358814199	0.0120004358814199
Smtnl1	1	1	0	NaN	0	0.999944445378293	1	28	5.2056323170364	0.000898320778071286	0.999999998456813	1	28	5.2056323170364	0.000436793257684482	0.000373947946304602	0.000373947946304602
Timm10	0.247148491874073	0.934078325327556	24	16	0.0161269490031825	0.560794859248431	1	23.7231503579952	14.3588547129251	0.135901444390636	0.412495435316163	1	23.8615751789976	15.1751777803143	0.133109631324809	0.0368882374474847	0.0368882374474847
Slc43a1	0.859241172625395	1	20	0	0.0142232230938635	0.89978784095311	1	20.7515657620042	16.1666301165227	0.371260504137987	0.972063811736546	1	20.3757828810021	18.1248285600816	0.363600282648252	0.0308540572512635	0.0308540572512635
Slc43a3	0.00584331289447498	0.135528437418331	24	16	1.36368088336238	0.0434219284844561	1	23.3882352941176	18.7823243534768	7.1548801365488	0.00235440426134559	0.0768248037702962	23.6941176470588	17.4120234329655	6.51791007905192	1.4066432046558	0.215811999183089
Ssrp1	0.119750703967856	0.630117675935378	28	14	0.0185276118806499	0.565681846189608	1	26.7924528301887	14.8776870468855	0.477446588766659	0.250103544737841	1	27.3962264150944	14.4555360376038	0.466223887356242	0.0582836608167659	0.0582836608167659
Tnks1bp1	1	1	28	10	0.0424309323545926	0.933881735534648	1	21.7505470459519	19.7349509935658	0.673294593264406	0.997764354815253	1	24.875273522976	3.28943285125953	0.638722678967846	0.0361517093254738	0.0361517093254738
Gm13713	1	1	20	8	0.00170962085524262	0.999557658444331	1	20.4948453608247	14.0185401284187	0.00249510531132194	0.999999902152546	1	20.2474226804123	10.9741356457943	0.00157999955354446	0.000488637167928953	0.000488637167928953
Olfr1033	0.0925030711091867	0.549592179165549	24	20	0.0241197517175281	0.475125784159178	1	22.8505747126437	2.0227107510906	0.108493642065323	0.18128253836839	1	23.4252873563218	22.5099719555827	0.0810097481508822	0.0254935827778988	0.0254935827778988
Olfr1167	1	1	20	8	0.0015414731607735	0.648635286052266	1	21.4686825053996	13.0426817143866	0.0040941639122197	0.929419566353007	1	20.7343412526998	10.4451451347508	0.0029805526110881	0.00102854703232988	0.00102854703232988
Olfr1238	1	1	0	NaN	0	0.860736019218624	1	20	10.0000548483338	0.00401355131574078	0.989818378851024	1	20	10.0000548483338	0.000795980303262675	0.000860261461362603	0.000860261461362603
Ptprj	0.859241172625395	1	20	0	0.0304656956674224	0.556747871184218	1	21.3763440860215	19.1811892598792	0.353707696084656	0.831113948638161	1	20.6881720430108	19.6259291140626	0.333762633053316	0.034766116305049	0.034766116305049
4933423P22Rik	0.583353997123441	1	24	6	0.00236255052906822	0.999572870184721	1	23.7231503579952	1.9530316280264	0.0122055760934796	0.89762475109236	1	23.8615751789976	3.96491069098677	0.00794802654949624	0.00168447604016471	0.00168447604016471
Nup160	0.0300656289114039	0.304156838106679	24	20	0.0057378462602095	0.547715915973872	1	24.788029925187	12.3397163332359	0.0915489047926796	0.0840887767301084	0.64897632188392	24.3940149625935	16.2359588755129	0.0904016254166225	0.00582801155050721	0.00582801155050721
Fnbp4	1	1	28	8	0.0110889899639236	0.989811794626024	1	24.3031784841076	8.7929590990851	0.240731972505319	0.999947923077088	1	26.1515892420538	8.46680100458989	0.224572114236677	0.00410054033750615	0.00410054033750615
Agbl2	1	1	28	4	0.00272092497369562	0.998057811891133	1	28	5.6529401253749	0.00682283312235494	0.999998112730468	1	28	4.82647006268745	0.0032008737683795	0.00157356561480101	0.00157356561480101
Mtch2	0.0925030711091867	0.549592179165549	24	14	0.0450589654175504	0.298826847251862	1	22.9561200923788	7.4336611782323	0.761963923970958	0.126834515206023	0.82360637207189	23.4780600461894	10.6491055183969	0.751414812428407	0.0437069460151233	0.0437069460151233
C1qtnf4	1	1	24	22	0.00762720022420088	0.770286643399893	1	23.8369304556355	2.4130881321463	0.0405919991873916	0.971325733521185	1	23.9184652278177	0.214068360143434	0.0349639038674554	0.00496271619298224	0.00496271619298224
Ndufs3	1	1	28	16	0.047235722932755	0.816461040631791	1	27.3829201101928	23.2341059445567	0.628703050670843	0.982019812207156	1	27.6914600550964	19.6597950738245	0.582570323639188	0.0195427331937787	0.0195427331937787
Kbtbd4	1	1	20	6	0.00650586145176049	0.996778951162464	1	20	1.6070967458093	0.0537113574876336	0.999994806843392	1	20	3.80354837290465	0.053449718277464	0.00375171749001503	0.00375171749001503
Ptpmt1	1	1	28	8	0.0254682892020646	0.833842481002537	1	22.8505747126437	17.4411602037224	0.361749150780096	0.985360637083507	1	25.4252873563218	13.3353645847648	0.361314571153451	0.0161562519232751	0.0161562519232751
Celf1	1	1	28	10	0.0345662786022013	0.999601814228819	1	26.3660477453581	12.7330437067224	0.725592425288342	0.999999920713522	1	27.1830238726791	11.4179057673291	0.676587219285495	0.00640745012745209	0.00640745012745209
Rapsn	1	1	28	4	0.00467704325285987	0.956676121310501	1	23.9518072289157	10.0000548483338	0.0201725674985236	0.999047666474178	1	25.9759036144578	7.27798663971672	0.00946355415917837	0.00330388598358033	0.00330388598358033
Psmc3	1	1	28	18	0.0921757529897098	0.801314084816932	1	27.3829201101928	15.5735940129338	0.988500272312589	0.978806991932779	1	27.6914600550964	16.7753620105672	0.954845544635136	0.0807933133301525	0.0807933133301525
Slc39a13	0.195687736186953	0.821782870537802	24	8	0.0250646019406852	0.558979428481912	1	23.0626450116009	9.7998439845377	0.423252752675665	0.351441971013807	1	23.5313225058004	8.92138495608988	0.404526070596613	0.0317948446528924	0.0317948446528924
Spi1	1	1	28	10	0.00186315777906878	0.994305627971107	1	23.6104513064133	18.5301205890518	0.00271928490606662	0.999983756201514	1	25.8052256532066	14.7343954299971	0.00311766690394394	0.00190972562767868	0.00190972562767868
Madd	1	1	28	12	0.00253766057368159	0.999999999981328	1	23.8369304556355	3.3793024070658	0.0218518455499657	1	1	25.9184652278177	7.39115504457096	0.0204524059332746	0.00139086742616738	0.00139086742616738
Nr1h3	1	1	20	4	0.0130884210083093	0.978906654591837	1	20.6652806652807	0.788387607681599	0.11361867479623	0.999775954506858	1	20.3326403326404	2.42111266521202	0.113130148645905	0.0104120771306963	0.0104120771306963
Acp2	1	1	20	4	0.0150367317679491	0.99998655949501	1	20.4106776180698	1.147156448526	0.248856209021184	0.999999999909676	1	20.2053388090349	2.58834170049584	0.24233199138545	0.00740265535790107	0.00740265535790107
Ddb2	1	1	20	10	0.00323948597431946	0.925748776511766	1	20.5797101449275	10.6638356372938	0.0383768032086837	0.997172498649454	1	20.2898550724638	10.3292841526974	0.0346315945951574	0.00228210709672078	0.00228210709672078
Pacsin3	0.475764435488483	1	24	16	0.00448389137872451	0.806973716053109	1	24.0677966101695	17.93910531861	0.0418551642324911	0.751463702994633	1	24.0338983050847	16.9682189215737	0.0378096238839001	0.00441392358051698	0.00441392358051698
Arfgap2	0.859241172625395	1	28	2	0.0196053133258563	0.900186756463438	1	28	8.68625016275671	0.283750291233996	0.972151929761474	1	28	5.34312508137836	0.260811418000498	0.0150068541778473	0.0150068541778473
1110051M20Rik	1	1	20	2	0.00651506974981848	0.99796465426361	1	20	12.8992076866431	0.130155777809388	0.999997927277153	1	20	17.4496038433216	0.126411281927632	0.000408388932947906	0.000408388932947906
Lrp4	0.0161479984491827	0.220947473584861	24	16	0.021101141152914	0.0442254538691865	1	23.1701631701632	16.260168166696	0.106095397498601	0.00588776933094337	0.130025261157686	23.5850815850816	16.1373669759107	0.094835877014327	0.0223863819491975	0.0223863819491975
Ckap5	0.195687736186953	0.821782870537802	24	0	0.0180375868812876	0.412794669064388	1	24.4226044226044	20.1485529998684	0.293939705361911	0.284021687064607	1	24.2113022113022	22.0927658571955	0.291908791397783	0.0171629223537714	0.0171629223537714
Zfp408	1	1	28	10	0.00177567240678003	0.999705972421908	1	20.4106776180698	2.3730903706591	0.0321786653822071	0.999999956769654	1	24.2053388090349	5.72952424856154	0.0301806326629971	0.000208716472297036	0.000208716472297036
Arhgap1	0.859241172625395	1	24	4	0.0147742183754336	0.910323717517673	1	22.6423690205011	3.1823445623708	0.428471047576977	0.974340334044837	1	23.3211845102505	3.58230747660299	0.405491683952817	0.023877723291601	0.023877723291601
Atg13	1	1	28	4	0.0145913605618188	0.965884320301692	1	24.6650124069479	5.6848977612063	0.133843947988525	0.999411327192887	1	26.3325062034739	4.91550773897657	0.131395463805688	0.00884661383913561	0.00884661383913561
Harbi1	1	1	20	16	0.00311129988925901	0.998300156315488	1	24.9122807017544	11.6056601878738	0.0445898130093602	0.99999855444642	1	22.4561403508772	14.2131762250264	0.038873780801634	0.00075206365703469	0.00075206365703469
Ambra1	0.309738885900378	1	28	0	0.00828976634924049	0.868527480810634	1	28	27.0653578964848	0.124535558824998	0.622230781257256	1	28	27.5326789482424	0.117139973471869	0.00751845241198957	0.00751845241198957
Mdk	1	1	28	24	0.0177144320112176	0.801823447816421	1	28	26.1418185386652	0.0600789023717968	0.97891965514863	1	28	25.0709092693326	0.0532763363831247	0.0334773072074029	0.0334773072074029
Dgkz	0.859241172625395	1	20	0	0.00658920282475809	0.7513908920851	1	21.104033970276	1.2379802924	0.086915239307876	0.92810989719128	1	20.552016985138	0.602799257063984	0.0792099585346907	0.00446023782714715	0.00446023782714715
Creb3l1	0.000339192592624999	0.025804264924276	24	2	0.490566643156666	0.0121556143575015	1	22.9561200923788	3.932853508763	1.93559697941168	5.52449561699309e-05	0.00657977289408275	23.4780600461894	2.98938875796503	1.85763240446666	0.536814504185679	0.288977788552198
Phf21a	1	1	20	2	0.020222476124476	0.825028305407858	1	21.3763440860215	8.1944418620038	0.381340915953359	0.983712256113465	1	20.6881720430108	4.99972704845218	0.363641088279427	0.0112664046043375	0.0112664046043375
Pex16	1	1	28	8	0.00741469342325089	0.982409658940294	1	22.6423690205011	20.209503772118	0.102995360673024	0.999844374752919	1	25.3211845102505	2.25696347626182	0.0942118496635894	0.00747533144083016	0.00747533144083016
Mapk8ip1	0.153711924959646	0.725216929309335	28	4	0.0198125097548796	0.275029516711575	1	28	5.1549758880656	0.135585776103756	0.176015474024962	1	28	4.5774879440328	0.123898814807484	0.0179282729166156	0.0179282729166156
Cry2	0.119750703967856	0.630117675935378	24	10	0.054678941043559	0.286319030681885	1	24.4226044226044	9.1072708737301	0.461440173855655	0.149936355225023	0.909835596337563	24.2113022113022	9.55825908022534	0.437081484267388	0.0578303343193761	0.0578303343193761
Slc35c1	1	1	20	16	0.00940418431406002	0.975081746026045	1	20	16.8313015908145	0.0798205723036284	0.999686928988091	1	20	16.4156507954072	0.0679920031397231	0.00817908926312081	0.00817908926312081
Chst1	1	1	28	12	0.156891721238821	0.84363686090032	1	21.7505470459519	20.0102932459873	1.09221592708592	0.987083082486263	1	24.875273522976	16.7729214702345	1.01572398241007	0.138109371742468	0.135971360462285
Syt13	1	1	20	6	0.00427405178455315	0.633320508579634	1	20	1.1281717429168	0.00311769096524801	0.922607796970092	1	20	3.5640858714584	0.0024215954265606	0.00254353206452055	0.00254353206452055
Prdm11	1	1	28	6	0.00291903154504675	0.946155928473249	1	21.6557734204793	12.1421293797529	0.0186515660900822	0.998523666756049	1	24.8278867102396	9.62047812396753	0.015281860536373	0.000285801950446975	0.000285801950446975
Trp53i11	0.247148491874073	0.934078325327556	24	8	0.000761938669426878	0.801885421730237	1	23.3882352941176	7.947097685136	0.00442835064900043	0.518957824086597	1	23.6941176470588	7.97453639302018	0.00352433769085488	0.00108076160702856	0.00108076160702856
Tspan18	0.309738885900378	1	28	0	0.0210749569888066	0.792553710764663	1	28	0.232151600570802	0.125992882232502	0.590273036513937	1	28	0.116075800285401	0.11477417564762	0.0196334720724695	0.0196334720724695
Cd82	1	1	28	12	0.00149358700566807	0.998651246767388	1	24.6650124069479	10.0000548483338	0.0109442780128536	0.999999090023155	1	26.3325062034739	10.9807373479536	0.00416461855065977	0.00112090926255836	0.00112090926255836
Ext2	1	1	28	10	0.0466897657870009	0.998790033156078	1	28	14.1001175025746	0.599839983200504	0.999999267694704	1	28	12.0500587512873	0.571722609944757	0.0178204076937916	0.0178204076937916
Accs	0.195687736186953	0.821782870537802	24	4	0.00404590236738975	0.212672981071798	1	22.745995423341	8.0383360999396	0.0509867604999352	0.173929274536596	0.993467198092953	23.3729977116705	6.07770780351025	0.0466447917595709	0.00792022873467423	0.00792022873467423
Gm13889	0.247148491874073	0.934078325327556	28	14	0.0012703335958576	0.535474242817212	1	28	11.6742652581807	0.00514307338301967	0.399985229734351	1	28	12.8371326290904	0.00371673665737134	0.00203553824846171	0.00203553824846171
Alkbh3	1	1	28	8	0.010247334904413	0.999865218205583	1	21.7505470459519	14.9245987073879	0.114542373742622	0.999999990916526	1	24.875273522976	12.087958496521	0.11404962310835	0.0013736986817784	0.0013736986817784
Hsd17b12	0.0300656289114039	0.304156838106679	28	16	0.0363490362189288	0.585648946857331	1	28	15.6904190400163	0.33329808426908	0.0887334011150359	0.667547391654998	28	15.8452095200081	0.305867244156064	0.0618653838252042	0.0618653838252042
Ttc17	0.195687736186953	0.821782870537802	24	8	0.0105989649645614	0.413589340048547	1	23.0626450116009	11.3401443044943	0.176972197156943	0.28441280023794	1	23.5313225058004	9.70718605493293	0.167714787553247	0.0114778440929614	0.0114778440929614
2810002D19Rik	0.0300656289114039	0.304156838106679	24	22	0.0108450381244143	0.0813177313870613	1	24.788029925187	18.0648503411896	0.0658922753136245	0.0171477319431825	0.251299424376246	24.3940149625935	20.0694416015266	0.0592202300151083	0.0118218682676817	0.0118218682676817
Api5	0.247148491874073	0.934078325327556	28	14	0.0368987410306233	0.715173271006991	1	25.9530026109661	14.9244406455809	0.438594365395543	0.483068027676925	1	26.976501305483	14.5006303942853	0.405182402179623	0.0432360548177305	0.0432360548177305
Lrrc4c	0.475764435488483	1	24	6	0.00396108278766608	0.46372612396593	1	23.2786885245902	7.3056827828978	0.00798923957194426	0.55405263364919	1	23.6393442622951	6.66435274156809	0.00388533442178465	0.00379785460701325	0.00379785460701325
B230118H07Rik	0.00584331289447498	0.135528437418331	24	22	0.0263500513582042	0.0504486579522989	1	24.4226044226044	17.4287776684594	0.188218417932454	0.00269118881567887	0.0829545379172741	24.2113022113022	19.735839560378	0.176359872412452	0.0265910213321506	0.0265910213321506
Traf6	0.710362661526393	1	20	8	0.00409614230419306	0.965199380707202	1	21.9426048565121	7.4850053532007	0.0932042556837869	0.944402902543319	1	20.9713024282561	7.77109905986684	0.0850723570944473	0.00544835997110396	0.00544835997110396
Prr5l	2.59630754211182e-05	0.00663298450721313	24	14	0.0412563643514313	0.0194472400624034	1	22.8505747126437	16.0670540257336	0.125096542446766	7.82554467582131e-06	0.00206076689563128	23.4252873563218	15.0679529699848	0.118837493832575	0.0431379781801284	0.0431379781801284
Commd9	1	1	20	8	0.0114655420025751	0.993620361575403	1	20.6652806652807	16.4411880574217	0.182752390127219	0.999979606693229	1	20.3326403326404	12.1547986501088	0.177860895128721	0.00681425823213307	0.00681425823213307
Ldlrad3	0.583353997123441	1	24	16	0.0102905744840825	0.663270089377206	1	24.3031784841076	10.0000548483338	0.104893775382325	0.754316176383465	1	24.1515892420538	13.0193698777256	0.0888391968888476	0.00941563747003377	0.00941563747003377
Trim44	1	1	28	20	0.0188933275078796	0.999976823331004	1	23.8369304556355	3.5473178055052	0.366729716710831	0.999999999731419	1	25.9184652278177	24.1443691309816	0.35115287182824	1.72121838893689e-05	1.72121838893689e-05
Fjx1	1	1	24	10	0.00380378900551148	0.986412639401381	1	23.4988179669031	6.8961028628283	0.0318318954343815	0.999907270877487	1	23.7494089834516	8.43261493459599	0.0396901495856012	0.00566566093747064	0.00566566093747064
Pamr1	1	1	28	2	0.198203444980152	0.778558061543034	1	26.2269129287599	25.5460942625418	1.89889789414695	0.973440260629863	1	27.11345646438	0.616421603403046	1.73627324793008	0.138493540140997	0.0797648298193295
Cd44	1	1	28	10	0.149076564961113	0.734903242489511	1	24.3031784841076	10.0000422297447	0.92057534795508	0.96126551659663	1	26.1515892420538	10.0502310612998	0.388525890915748	0.123657951770538	0.123657951770538
Pdhx	1	1	28	20	0.00526549893037687	0.998742468561953	1	28	15.1198261065284	0.0714692711995461	0.999999208975692	1	28	17.5599130532642	0.0691009280812476	0.00394479310526785	0.00394479310526785
Apip	0.583353997123441	1	28	16	0.014655283014838	0.463388039367655	1	26.3660477453581	15.8058977321508	0.174730780476974	0.623937831992341	1	27.1830238726791	15.9144072211216	0.16387646002252	0.0139160841598648	0.0139160841598648
Ehf	0.347509203599457	1	28	2	0.00283738970319773	0.889437947653443	1	28	1.0606536319614	0.00772748010847105	0.671997113244619	1	28	1.5303268159807	0.00566554032641196	0.00259571634147832	0.00259571634147832
Cat	1	1	28	2	0.0285777912723325	0.999886904854554	1	28	18.8506215601102	0.56236783878014	0.999999993604503	1	28	24.4253107800551	0.531584702611408	0.0059053898320072	0.0059053898320072
Abtb2	0.859241172625395	1	24	12	0.00924306649843275	0.894278518139674	1	23.3882352941176	10.0000548483338	0.0468943908108307	0.970831264319019	1	23.6941176470588	10.9889495487225	0.0417294152014987	0.00886676184029298	0.00886676184029298
Nat10	0.247148491874073	0.934078325327556	24	16	0.0122569040922739	0.603749512786663	1	23.4988179669031	16.4796832045126	0.0697926373349298	0.433078187671081	1	23.7494089834516	16.24418080162	0.0628473820473205	0.0148856383489194	0.0148856383489194
Caprin1	0.247148491874073	0.934078325327556	24	18	0.0850966241605389	0.459092680417335	1	24.1849148418491	17.3214746001349	1.07917743174848	0.360392400577211	1	24.0924574209245	17.662299374423	1.04374771002746	0.0945112443582937	0.0905498938587444
Lmo2	0.00188707063211928	0.0742551448505419	24	12	0.0268113536801147	0.0492050142999394	1	23.2786885245902	10.8729265339569	0.144795480092557	0.000954949157806251	0.0435889726244523	23.6393442622951	11.4305262282378	0.137204403117106	0.0323299262287659	0.0323299262287659
Fbxo3	0.00125858134619022	0.0591844420404889	24	14	0.0612954099057997	0.0192358107728919	1	22.8505747126437	10.4024570957547	0.405987081556159	0.000281530132228314	0.0199956484371454	23.4252873563218	12.1644196341455	0.382472984035472	0.0500081446672014	0.0500081446672014
Cd59b	1	1	20	6	0.00311600038158695	0.986071054246289	1	20.5797101449275	0.232491627413502	0.0149281071385764	0.9999025386665	1	20.2898550724638	3.15808680959453	0.0119109441807637	0.0028232993315877	0.0028232993315877
Cd59a	1	1	24	16	0.00320124988223358	0.999799479354364	1	24.788029925187	15.7394925651969	0.0285924878172576	0.999999979894391	1	24.3940149625935	15.8759920569186	0.0224760072698368	0.000688956354308689	0.000688956354308689
Hipk3	1	1	28	4	0.0259157463731995	0.846884773945533	1	25.9530026109661	9.3226582385818	0.636130438536808	0.987629091274958	1	26.976501305483	6.7720491335419	0.586928053815903	0.0243393824843827	0.0243393824843827
Cstf3	0.022151118355579	0.261309919291831	28	14	0.0210822401886529	0.111184177118987	1	25.4219948849105	18.0200915304105	0.0965409712187829	0.0172558242825184	0.252451234396467	26.7109974424553	16.1446425167309	0.0904773869853956	0.0217876136408367	0.0217876136408367
Tcp11l1	0.385279521298535	1	20	4	0.00440420044448479	0.978586743747423	1	20	14.6832456026194	0.053464772526726	0.744796014748221	1	20	19.3416228013097	0.0461873069561915	0.000785623572439088	0.000785623572439088
Depdc7	0.385279521298535	1	20	10	0.00332657112417005	0.900556855543747	1	20.0808080808081	13.8178909436622	0.00824185626766352	0.714239515752809	1	20.040404040404	11.905145183196	0.00758165099196384	0.00252019150350501	0.00252019150350501
Qser1	0.475764435488483	1	20	10	0.0176890716265103	0.657231887009178	1	20	15.2041602770395	0.305758130297299	0.676202729690792	1	20	12.6020801385197	0.294552317356677	0.0073531956793696	0.0073531956793696
Prrg4	0.278443688887225	1	24	12	0.002051188078788	0.327378037658837	1	24.9122807017544	11.1430410031089	0.00862042445001686	0.309492132036988	1	24.4561403508772	11.5835418336115	0.00659012296507616	0.00258679272304112	0.00258679272304112
Ccdc73	1	1	28	22	0.008139180889119	0.905900252371401	1	28	21.9439213999637	0.0317411804804894	0.995426819307527	1	28	21.9719606999818	0.0342578201600258	0.00699114840860433	0.00699114840860433
Eif3m	0.859241172625395	1	24	16	0.0403646249186091	0.902504208526575	1	27.5346260387812	14.908467426392	1.01982031387116	0.972660838687019	1	25.7673130193906	15.5648872371962	0.963431253806606	0.0582889043179681	0.0582889043179681
Rcn1	1	1	20	12	0.0454864114667777	0.999999999880157	1	20.3271983640082	19.7254220013833	1.73649755940794	1	1	20.1635991820041	15.8324127995529	1.56199451127207	0.00688047553840429	0.00440492939555909
Elp4	1	1	28	18	0.00738300796838593	0.999082932452071	1	26.5066666666667	24.2812635204004	0.078228271804409	0.999999579364953	1	27.2533333333334	21.2426213872481	0.0778528810292898	0.00416054358162175	0.00416054358162175
Immp1l	0.119750703967856	0.630117675935378	24	22	0.0224461855299514	0.481413678447706	1	23.8369304556355	18.5883654500423	0.382885960269122	0.222145429500998	1	23.9184652278177	20.2886035881718	0.356602749799706	0.0263541358760888	0.0263541358760888
Dnajc24	0.583353997123441	1	24	20	0.0153920175701563	0.719104953894594	1	20.6652806652807	1.3158424976708	0.214372046521515	0.783909891647018	1	22.3326403326404	21.1825920073003	0.204610823102576	0.0114673040359298	0.0114673040359298
BB218582	1	1	0	NaN	0	0.997115762001546	1	20	2.2351146202835	0.000322727506139888	0.999995836580894	1	20	2.2351146202835	0.000127772677489646	4.72021560214335e-05	4.72021560214335e-05
Mpped2	0.278443688887225	1	20	8	0.00317319648135017	0.740733132277466	1	20	13.8374785767238	0.0116243805857288	0.531853807551056	1	20	10.9187392883619	0.00829266579242121	0.000844277993392114	0.000844277993392114
Arl14ep	1	1	28	20	0.00867620020515894	0.996134854163793	1	20	10.4759651016494	0.164382614163943	0.999992520681395	1	24	14.8570076324182	0.149928172222222	0.00110214148342727	0.00110214148342727
Mettl15	0.583353997123441	1	20	2	0.00420968279360157	0.994515514781453	1	20	17.755500887749	0.0156880986310952	0.896025956382697	1	20	19.8777504438745	0.0145149037643313	0.00185065579449103	0.00185065579449103
Kif18a	1	1	28	20	0.00262289734640616	0.973275929272756	1	21.104033970276	7.8125271321936	0.0151364893047618	0.999639687875908	1	24.552016985138	13.3130475025738	0.0137999051799557	0.0013439613474336	0.0013439613474336
Bdnf	1	1	20	10	0.0042772747772618	0.999998971834163	1	20	1.7446274228387	0.030338353591496	0.999999999999471	1	20	5.87231371141935	0.0194266853278424	0.003157396557077	0.003157396557077
Lin7c	1	1	20	12	0.0149772994429904	0.999993817133326	1	20	6.932731573116	0.366758306967565	0.999999999980886	1	20	9.466365786558	0.335984039244443	0.00893586203278018	0.00893586203278018
Lgr4	0.309738885900378	1	24	16	0.0919118607389711	0.389552156703348	1	24.0677966101695	13.0160031357799	0.455358144270183	0.375828025618343	1	24.0338983050847	14.5101348035268	0.432015089131275	0.117782367329192	0.117782367329192
Ccdc34	0.00188707063211928	0.0742551448505419	24	20	0.0742866585324715	0.0324399011856121	1	25.4219948849105	24.6918065188822	0.549202225433729	0.000655082391205708	0.0335719918870303	24.7109974424553	22.2968643561592	0.529492040161242	0.0457199041044484	0.0457199041044484
Fibin	0.0161479984491827	0.220947473584861	24	16	0.101875143778313	0.0655915264236745	1	23.4988179669031	17.7898707161466	0.224481811138806	0.00831478294362387	0.161915972293526	23.7494089834516	16.9062604667043	0.17635055108345	0.0808804702044959	0.0808804702044959
Ano3	0.859241172625395	1	28	18	0.039729855161138	0.950541596760083	1	22.8505747126437	18.9438209949961	0.474981328240826	0.982077236975513	1	25.4252873563218	18.7115818114463	0.405509611073023	0.034520141983416	0.034520141983416
Lpcat4	1	1	28	10	0.00417159059774566	0.980125173740723	1	20	2.4172579642234	0.0443957915675198	0.999801174025842	1	24	5.73606906424832	0.0409210138888889	0.000110631258726434	0.000110631258726434
Nop10	0.022151118355579	0.261309919291831	24	20	0.147865078912906	0.0960858302181509	1	25.1645569620253	16.9858860997406	1.16285193656297	0.0152231886078991	0.233281396062138	24.5822784810127	18.5390422927332	1.10190601927535	0.155588840554861	0.141199737394284
Slc12a6	0.153711924959646	0.725216929309335	28	24	0.023829710658021	0.93909156382548	1	24.788029925187	0.478655028177599	0.526318060669406	0.423740671302128	1	26.3940149625935	24.7635614199048	0.503747959917934	0.021295819430459	0.021295819430459
Emc4	1	1	28	16	0.0180761949115404	0.874870104102205	1	23.0626450116009	10.0000483512313	0.420488050294631	0.991822613724169	1	25.5313225058004	12.8299016041195	0.388760871224419	0.0202409695038831	0.0202409695038831
Katnbl1	1	1	28	10	0.01950858111819	0.999985745582614	1	21.7505470459519	19.8436477855722	0.446717823075666	0.999999999898405	1	24.875273522976	3.3515890449984	0.413181082455343	0.00318424409731768	0.00318424409731768
Emc7	1	1	28	10	0.0492818071147965	0.98844518135248	1	22.2371364653244	20.7897506378571	1.26819143753455	0.999932984465781	1	25.1185682326622	3.66799140619457	1.22819846808669	0.0263541898173926	0.0214575986716933
Aven	0.195687736186953	0.821782870537802	24	14	0.018532420206762	0.158922908125553	1	21.4686825053996	13.5938986487435	0.232552649090702	0.139031472082212	0.87061335525887	22.7343412526998	13.8285043195965	0.213480652048953	0.0321730946001098	0.0321730946001098
Fmn1	0.119750703967856	0.630117675935378	24	2	0.011659405933239	0.871454883183769	1	28	22.4362532588361	0.0695060946132418	0.340198063296584	1	26	24.5001652035072	0.0635995763119444	0.00954258653857	0.00954258653857
Arhgap11a	0.309738885900378	1	28	10	0.0018911316304393	0.515299209472513	1	28	5.1856363453582	0.0096371576897867	0.452494554272074	1	28	7.5928181726791	0.00850758589569386	0.00319704872736113	0.00319704872736113
Actc1	1	1	0	NaN	0	0.814312585324616	1	23.4988179669031	17.9285332064607	0.000489732959751775	0.981581327624578	1	23.4988179669031	17.9285332064607	0.000133140507048562	0.000232129328454667	0.000232129328454667
Aqr	0.385279521298535	1	28	12	0.025259975544327	0.573749971186002	1	26.6487935656836	13.6641789889789	0.311809227417268	0.554701643455401	1	27.3243967828418	12.8605252792042	0.302597131374964	0.025881281320857	0.025881281320857
Zfp770	1	1	20	8	0.00418101279560498	0.999997456714012	1	28	0.605131886639899	0.0673401265059397	0.999999999996766	1	24	5.05934223713138	0.0643702933333333	0.00139403993213435	0.00139403993213435
Dph6	0.475764435488483	1	24	0	0.0123903987814941	0.768856547488259	1	25.6847545219638	24.0723000214363	0.120175899236905	0.733668123683383	1	24.8423772609819	24.0625916690266	0.10911108675178	0.00868569346222572	0.00868569346222572
BC052040	1	1	20	0	0.00245579952873041	0.999556349690759	1	20	7.1557092312665	0.0186859221489608	0.999999901572645	1	20	3.57785461563325	0.0169275672145698	0.00143631568352368	0.00143631568352368
Meis2	0.385279521298535	1	28	16	0.0316331996738396	0.850402547124371	1	28	13.9432755117556	0.597256281544256	0.693236760754293	1	28	14.9716377558778	0.531847167531101	0.0408306247766352	0.0408306247766352
2700033N17Rik	1	1	20	0	0.00403294463562451	0.930843796364856	1	25.5526992287918	0.636543298553502	0.0230709126658328	0.997551596547361	1	22.7763496143959	0.2836908262165	0.0232241585189019	0.00226320486267184	0.00226320486267184
Gm29340	1	1	20	14	0.00197724415491237	0.909895649843383	1	20	15.9458274254368	0.0106949611321244	0.995812871001485	1	20	14.9729137127184	0.00981691974601555	0.00105238608642142	0.00105238608642142
Spred1	0.153711924959646	0.725216929309335	24	10	0.0452761886207309	0.713928432498343	1	20.9263157894737	10.0000548483338	0.834458218626722	0.352224524852812	1	22.4631578947369	10.0470572189348	0.676759110847039	0.0615112875629663	0.0615112875629663
Fam98b	0.385279521298535	1	28	14	0.0122166131478819	0.684348768064605	1	25.9530026109661	0.140938332044001	0.203987756085379	0.615151216916433	1	26.976501305483	6.81737355809504	0.199916098706026	0.00014398466295057	0.00014398466295057
Rasgrp1	1	1	0	NaN	0	0.875083047061263	1	23.6104513064133	3.0489137233097	0.000196409161636195	0.991851053995289	1	23.6104513064133	3.0489137233097	8.20437126392483e-05	0.000176759914519204	0.000176759914519204
Thbs1	0.247148491874073	0.934078325327556	24	12	0.155663532621336	0.616338002787897	1	24.3031784841076	10.0000548483338	1.30779603779247	0.43896465361055	1	24.1515892420538	11.0067374408878	0.37384243788936	0.234451234644457	0.234451234644457
Eif2ak4	1	1	28	0	0.00217849699788639	0.94169031129607	1	23.9518072289157	0.757409668865499	0.044811097875859	0.998265949337135	1	25.9759036144578	0.41070805987777	0.0443329974248609	0.00197812751031041	0.00197812751031041
Srp14	0.247148491874073	0.934078325327556	24	20	0.121229922100528	0.768007969632342	1	25.6847545219638	16.6469685718481	1.44130666260266	0.505226637801263	1	24.8423772609819	18.4014913226801	1.31490884181082	0.119845090504345	0.0911432691708886
Bmf	0.309738885900378	1	24	6	0.0229470504762693	0.968910606158598	1	20.7515657620042	12.467506015783	0.107441142413995	0.661323405613251	1	22.3757828810021	9.51863933281953	0.104032788066345	0.0136524482574616	0.0136524482574616
Bub1b	1	1	28	4	0.0031558649405899	0.996556987889902	1	23.1701631701632	9.8181182591493	0.00703673181004917	0.999994066019635	1	25.5850815850816	7.24821337340234	0.00579521386593949	0.00140512900315988	0.00140512900315988
Plcb2	1	1	0	NaN	0	0.999856872636723	1	26.7924528301887	14.9041076025676	0.000197480254233556	0.99999998975679	1	26.7924528301887	14.9041076025676	0.000107128048954569	0.00011124902754634	0.00011124902754634
Inafm2	0.385279521298535	1	24	16	0.00509483163766969	0.77435870538867	1	22.6423690205011	19.4295614275289	0.0828953713443666	0.659194150172845	1	23.3211845102505	17.7797568368361	0.0738649748012382	0.00952383958493205	0.00952383958493205
Ccdc9b	0.000826572461207847	0.0474779893238078	28	12	0.0158525137903362	0.0368350038740757	1	25.9530026109661	14.6319674253503	0.055703981977613	0.000347079197673517	0.0223088132606787	26.976501305483	13.3851802313922	0.0460637845788922	0.0126498955405735	0.0126498955405735
Knstrn	0.247148491874073	0.934078325327556	28	10	0.00587820978470214	0.828074890780148	1	28	6.0719079529219	0.0165115621774313	0.529329662132314	1	28	8.03595397646095	0.0153858467161345	0.00599912034739674	0.00599912034739674
Ivd	7.74786297719864e-05	0.0119477631153792	24	20	0.0507824291258305	0.018728945462423	1	22.5396825396825	19.6116053785895	0.211197119539373	2.09584173979094e-05	0.00369840443917541	23.2698412698413	19.8192226482363	0.177481564890097	0.0579879732953329	0.0579879732953329
Bahd1	0.195687736186953	0.821782870537802	24	16	0.00498875854942388	0.674222854671753	1	25.1645569620253	11.9751924373724	0.0742089349689064	0.399166547843649	1	24.5822784810127	14.0431430567269	0.0708522335213953	0.00930506152582325	0.00930506152582325
Chst14	0.710362661526393	1	24	10	0.00622508525885389	0.860173319541148	1	22.4379232505643	16.7225554184176	0.176491129162744	0.912031479700669	1	23.2189616252821	13.4896078688072	0.172774975766525	0.00667082257504737	0.00667082257504737
Ccdc32	1	1	28	18	0.0144134524956722	0.999998916290989	1	26.0892388451444	19.5775035923608	0.269074213325254	0.999999999999413	1	27.0446194225722	18.8401265153884	0.259917313810405	0.00754025626668026	0.00754025626668026
Rpusd2	0.945897051104224	1	20	4	0.00167170472897522	0.927481950277829	1	28	7.7291785769962	0.00827902569449436	0.992144390170558	1	24	5.71250510442694	0.00652621338888889	0.00156237391225604	0.00156237391225604
Knl1	1	1	20	6	0.00372576330774145	0.999969983277934	1	22.4379232505643	11.0678690573991	0.00858941201703113	0.999999999549494	1	21.2189616252821	8.41614249024864	0.00730345598668926	0.00217981650167349	0.00217981650167349
Rad51	1	1	28	10	0.00382098867085706	0.961299055633795	1	28	12.4939262431743	0.00600383269558535	0.999241266247624	1	28	11.2469631215872	0.00519839996153953	0.00281604675637638	0.00281604675637638
Rmdn3	0.247148491874073	0.934078325327556	28	16	0.0103088673365118	0.668213606588254	1	27.5346260387812	15.5013387735129	0.111452109367772	0.462565192532536	1	27.7673130193906	15.7496860068326	0.103236096976539	0.0109708946246741	0.0109708946246741
Dnajc17	1	1	28	18	0.00632825920929682	0.999951142573827	1	28	22.1293668744166	0.0580296843474428	0.999999998806457	1	28	20.0646834372083	0.0516927651076339	0.000798421974232991	0.000798421974232991
Zfyve19	1	1	20	0	0.0104958157628558	0.707562360726135	1	21.014799154334	20.9104552883535	0.0746872477040815	0.952329062159952	1	20.507399577167	20.4564873286755	0.0724326862611084	0.00749331031731052	0.00749331031731052
Rhov	1	1	0	NaN	0	0.998408169198879	1	25.0377833753149	2.88659603899761	0	0.999998732364551	1	25.0377833753149	2.88659603899761	4.70040359663772e-05	5.94157234469245e-06	5.94157234469245e-06
Vps18	1	1	20	8	0.00454623875138867	0.999993308658371	1	20	4.7365884384074	0.0709806175876141	0.999999999977613	1	20	6.3682942192037	0.0689697610771238	0.00178069120768022	0.00178069120768022
Ino80	0.153711924959646	0.725216929309335	24	10	0.0166966295814455	0.432801276994689	1	22.745995423341	10.0000548483338	0.205173202293567	0.246824210136137	1	23.3729977116705	10.0072296651601	0.175140428398684	0.0166686923445142	0.0166686923445142
Exd1	0.710362661526393	1	24	22	0.00286394297704485	0.998779936048729	1	24.1849148418491	1.9021616421558	0.0198047327141525	0.952995316266573	1	24.0924574209245	24.0360499268079	0.0160876060931534	0.00128884975041772	0.00128884975041772
Chp1	0.583353997123441	1	24	14	0.0728610605509212	0.568037380941939	1	22.5396825396825	1.21874863223331	1.19410013468112	0.697371244252691	1	23.2698412698413	19.0510722828218	1.15188238163294	0.028995998725869	0.0251727078981479
Oip5os1	1	1	20	4	0.0564196611621449	0.949663921809887	1	22.3370786516854	9.8399983608481	1.08739332743567	0.998711331657014	1	21.1685393258427	6.77946885004851	1.0321550935288	0.0252511120283562	0.0244644551837903
Oip5	1	1	28	12	0.00188112041263126	0.999991402171312	1	27.6880222841226	21.3890612414519	0.00922774150676815	0.999999999963039	1	27.8440111420613	16.7213553136184	0.00629854133757419	0.00158371122250386	0.00158371122250386
Nusap1	0.583353997123441	1	20	10	0.0086252849813796	0.550784831935452	1	21.4686825053996	6.08419792486841	0.047646966546912	0.686100474339926	1	20.7343412526998	8.12162857669289	0.0442973678549797	0.0119843977392618	0.0119843977392618
Ndufaf1	0.309738885900378	1	24	18	0.00552022000616371	0.68121646225522	1	21.7505470459519	0.970446139175401	0.0683809007602854	0.53929309666591	1	22.875273522976	20.5261784140396	0.0661525329469924	0.00524135670106353	0.00524135670106353
Rtf1	0.859241172625395	1	28	12	0.0278470671246543	0.950591560833142	1	27.2328767123288	14.208910524442	0.711615034342789	0.982085926364463	1	27.6164383561644	13.1223262315712	0.671542300583497	0.02935077698448	0.02935077698448
Rpap1	0.710362661526393	1	28	18	0.00395199151578036	0.894374409303492	1	27.6880222841226	10.0000548483338	0.0622537979248016	0.923522589394136	1	27.8440111420613	13.9780573169877	0.0561492390689406	0.00731035660202282	0.00731035660202282
Tyro3	0.0925030711091867	0.549592179165549	24	16	0.00225320282931875	0.160683872019323	1	22.8505747126437	19.324517822412	0.0184997148691078	0.077422752567492	0.617092197736908	23.4252873563218	17.7137025901209	0.0185782721308714	0.00281726073871394	0.00281726073871394
Mga	0.710362661526393	1	28	0	0.0383908070496049	0.767091109938274	1	24.788029925187	9.8667513488397	0.718117554973815	0.875745484319883	1	26.3940149625935	5.25300283079072	0.674167760910375	0.0425118984330034	0.0425118984330034
Mapkbp1	1	1	28	20	0.00406507910329553	0.999293270076429	1	28	21.3130879663925	0.0889705352901028	0.999999750207555	1	28	20.6565439831963	0.0850593615353082	0.00203258074621436	0.00203258074621436
Jmjd7	0.385279521298535	1	24	12	0.00526648887987054	0.667222370301673	1	25.5526992287918	2.179088565893	0.0508476937787313	0.606271732455186	1	24.7763496143959	7.25052883207366	0.0438844532648842	0.00682292095036234	0.00682292095036234
Pla2g4b	1	1	24	22	0.00187632198601413	0.955339632318034	1	24.1849148418491	2.0051536390965	0.0234807492979199	0.998987538892838	1	24.0924574209245	24.0873490592881	0.0229015091981501	0.00147927835224659	0.00147927835224659
Sptbn5	0.529559216305962	1	24	6	0.00300386668111961	0.922910315316524	1	21.3763440860215	12.0742810933229	0.0146572478330701	0.838637898041087	1	22.6881720430108	9.24365055641038	0.00997225797120609	0.00142751943919235	0.00142751943919235
Ehd4	1	1	20	4	0.0123514760887237	0.998091911744385	1	28	10.0000548483338	0.217610548040876	0.99999817844067	1	24	6.68573779214306	0.208267966666667	0.00186377536955388	0.00186377536955388
Vps39	0.247148491874073	0.934078325327556	24	22	0.0102924907434595	0.542661976543398	1	24.4226044226044	1.7437743014233	0.114133698671843	0.403565971281953	1	24.2113022113022	24.0668416127708	0.109554605514569	0.00812895666937707	0.00812895666937707
Tmem87a	0.475764435488483	1	24	2	0.00989758574830246	0.893308807051753	1	24.0677966101695	1.9977306818739	0.163688678422192	0.788661998847536	1	24.0338983050847	1.99887091772261	0.14676523240953	0.00810797981274974	0.00810797981274974
Ganc	0.022151118355579	0.261309919291831	24	2	0.0109470736329395	0.235647827487804	1	23.0626450116009	0.199059532404497	0.15688888297249	0.0326517257096476	0.372707819224745	23.5313225058004	1.08202417437715	0.148524789493881	0.0144449910301057	0.0144449910301057
Capn3	1	1	28	6	0.00069201924379637	0.992824020909625	1	21.6557734204793	17.1357469007098	0.00139856255699588	0.999974190852663	1	24.8278867102396	0.069073263255393	0.000944175004241794	0.000476199703995422	0.000476199703995422
Zfp106	1	1	28	24	0.0252926438776178	0.990908225465541	1	23.9518072289157	2.4671331983253	0.588186641365824	0.999958543990489	1	25.9759036144578	25.4582935915915	0.568028230420755	0.00241667988801215	0.00241667988801215
Snap23	0.00278834899104255	0.0946987493644351	28	16	0.0198634780116675	0.076216496978693	1	25.4219948849105	16.7137076038026	0.456382843704001	0.00200967466597346	0.0693646132680833	26.7109974424553	16.4122951552948	0.441973622437198	0.0319025655733997	0.0319025655733997
Lrrc57	0.0300656289114039	0.304156838106679	28	18	0.0100275873300236	0.388732705452149	1	27.843137254902	22.3136749173305	0.119773551118931	0.063687908601873	0.555064119927831	27.921568627451	20.1630550857828	0.106385408488615	0.00620987038384686	0.00620987038384686
Haus2	0.0537425917725344	0.412886868658201	20	12	0.011028316666564	0.284849449227271	1	20	13.620162698602	0.10648508903667	0.0792882335186607	0.625427047529454	20	12.810081349301	0.10425704536687	0.0088818775425437	0.0088818775425437
Stard9	0.0537425917725344	0.412886868658201	28	2	0.0491940551632512	0.225496273981194	1	25.5526992287918	13.444841867438	0.395641551517309	0.0655988297178627	0.566059631043133	26.7763496143959	8.00063788317179	0.368541091531366	0.0303566548357012	0.0303566548357012
Cdan1	0.710362661526393	1	24	18	0.0110863665977655	0.497301026183053	1	21.9426048565121	15.9618972305289	0.0726547968890906	0.720849274319135	1	22.9713024282561	16.969344174222	0.070581893377208	0.0093027860332954	0.0093027860332954
Ttbk2	1	1	20	2	0.007722436901025	0.871185362100878	1	21.6557734204793	21.0442100831178	0.180302160496928	0.99132226740421	1	20.8278867102396	0.747302509295888	0.165019967428253	0.0095884659628519	0.0095884659628519
Ubr1	0.119750703967856	0.630117675935378	28	24	0.0148527072281453	0.670279934882738	1	25.5526992287918	24.8976476378149	0.35202595116109	0.282730939842606	1	26.7763496143959	24.5205430840107	0.340025847371823	0.0216549452120763	0.0216549452120763
Tmem62	1	1	28	20	0.00518807073783695	0.999999181458289	1	20	15.8675100943001	0.0438857400936339	0.999999999999665	1	24	18.0919346280086	0.0378973961111111	0.000759561614787226	0.000759561614787226
Ccndbp1	1	1	20	8	0.0177209798200114	0.999655845273485	1	24.0677966101695	23.7162359455748	0.275285859292116	0.999999940771967	1	22.0338983050847	4.24585400468839	0.264219853175057	0.00683338489489523	0.00683338489489523
Lcmt2	0.195687736186953	0.821782870537802	24	4	0.00257500712543674	0.8782973635369	1	24.3031784841076	24.2752994711905	0.0340308124278006	0.474539537047827	1	24.1515892420538	1.99877987699903	0.030829717023956	0.00238717065528315	0.00238717065528315
Adal	1	1	24	20	0.00465297475224184	0.996329214457364	1	23.1701631701632	7.9873780612693	0.0335737078581075	0.999993254407818	1	23.5850815850816	13.8923231230893	0.0302299680264019	0.00346093085048592	0.00346093085048592
Zscan29	0.583353997123441	1	24	0	0.00211736761665281	0.961710580318668	1	20.7515657620042	13.5678918868383	0.0856492930049572	0.88528752085854	1	22.3757828810021	18.5028142394514	0.0802337693901395	0.000663358721533642	0.000663358721533642
Tubgcp4	0.119750703967856	0.630117675935378	28	14	0.0237139572779408	0.152121689061195	1	24.6650124069479	17.1372603096631	0.214730139609896	0.0911820884818235	0.677414847458061	26.3325062034739	15.7310443781393	0.199684803064768	0.0205446567804487	0.0205446567804487
Trp53bp1	0.583353997123441	1	24	22	0.00659553850151751	0.799703366168383	1	22.5396825396825	5.815090224768	0.158490834356632	0.822212714357865	1	23.2698412698413	2.03215647391268	0.152106081901923	0.00898640133563275	0.00898640133563275
Map1a	1	1	28	26	0.0201069348764301	0.955471741982423	1	28	6.0083917509131	0.247885283925395	0.998993565633501	1	28	2.00419587545655	0.227389125503836	0.0162403233140079	0.0162403233140079
Ppip5k1	0.0300656289114039	0.304156838106679	20	6	0.0204977987563326	0.202779243573942	1	20.5797101449275	17.9532922790698	0.173724750635539	0.0371898425551792	0.403152967078532	20.2898550724638	1.7487652284045	0.159249024159985	0.0214909413721484	0.0214909413721484
Catsper2	1	1	20	6	0.00211070914564776	0.703444747495775	1	21.014799154334	19.8577522765303	0.0149252029812965	0.950892653828386	1	20.507399577167	2.51155487044347	0.0122569080520753	0.000373470930509996	0.000373470930509996
Pdia3	0.385279521298535	1	24	22	0.429504437067301	0.660731221981287	1	26.0892388451444	25.8214684746535	5.38128136662889	0.602862251009597	1	25.0446194225722	23.8725692231965	5.01068130187894	0.374516419810737	0.0747436121451785
Serf2	1	1	28	6	0.237066740780946	0.99898787534046	1	20	13.7031552286133	9.54825244798569	0.999999487628947	1	24	10.7933217085966	9.26776966666667	0.0827415384082813	0.00892788031902403
Hypk	0.385279521298535	1	28	18	0.0951535210666425	0.558816428020457	1	28	15.0547219558284	1.05863458170932	0.545941942511499	1	28	16.5273609779142	1.0105060622431	0.102267658912572	0.10120439919535
Mfap1b	0.309738885900378	1	28	18	0.0229772227226225	0.514196233681461	1	24.1849148418491	19.3226142378865	0.348308580239072	0.451867277748366	1	26.0924574209245	18.810187022475	0.328874810009642	0.0225083322251612	0.0225083322251612
Mfap1a	0.0537425917725344	0.412886868658201	20	4	0.0199778525335245	0.103966114853407	1	21.4686825053996	21.4635669303111	0.262622870804362	0.0345706355013297	0.383751989543619	20.7343412526998	2.07096382744052	0.246849016524009	0.0213460162011607	0.0213460162011607
Wdr76	1	1	20	10	0.00357200647370634	0.999999959852086	1	22.1380846325167	20.3990511305528	0.0385926502672674	0.999999999999999	1	21.0690423162584	14.9742537226777	0.0367090956962373	0.00124295463438905	0.00124295463438905
Casc4	1	1	24	8	0.00996850855845546	0.999997557222085	1	22.8505747126437	12.9124807912457	0.448147640012569	0.999999999997016	1	23.4252873563218	10.5228352466502	0.406091661292984	0.0108371346099739	0.0108371346099739
Ctdspl2	0.859241172625395	1	24	0	0.0133643888751039	0.590058534487616	1	22.6423690205011	5.0085987934289	0.315496178276323	0.851378604883203	1	23.3211845102505	2.57937799029804	0.283296059187459	0.0205277821221604	0.0205277821221604
Eif3j1	0.385279521298535	1	28	14	0.0770081711119022	0.705199060745592	1	26.6487935656836	15.8758675132167	0.823345196433285	0.625738902088505	1	27.3243967828418	14.9702763433314	0.765123845568539	0.0692363875516706	0.0692363875516706
Spg11	1	1	24	22	0.00239556463757504	0.999998444370696	1	24.5432098765432	20.1073214788566	0.120541322051279	0.99999999999879	1	24.2716049382716	21.0668885211123	0.111961881668373	0.00333752913722249	0.00333752913722249
B2m	1	1	28	12	1.36005625400202	0.98766406526255	1	28	17.5093616605863	13.8620614158035	0.999923597542166	1	28	14.7546808302932	13.6873225966704	0.783532011272997	0.0572450898076734
Sord	0.000534082263634935	0.0358505337515262	24	12	0.0657404245536945	0.041894540979218	1	24.788029925187	9.2067681833781	0.304338178894942	0.00026195820151409	0.0190805895119858	24.3940149625935	10.6287153286667	0.279364000507155	0.0782550453681995	0.0782550453681995
Duoxa1	0.583353997123441	1	24	16	0.0350342277278549	0.312241190980829	1	21.5618221258134	17.8536680697604	0.153779700791065	0.492332885455087	1	22.7809110629067	17.0251874268353	0.145780225680782	0.0335052470864857	0.0335052470864857
Duox1	0.385279521298535	1	24	16	0.0425002995298269	0.177522893616803	1	21.9426048565121	10.0000548483338	0.145993221123713	0.251864057139001	1	22.9713024282561	12.8915359578976	0.141423398116662	0.0371202760016789	0.0371202760016789
Shf	0.859241172625395	1	24	16	0.0051795783853949	0.783167967106401	1	23.1701631701632	11.5776511279699	0.0452423517602352	0.939487035903555	1	23.5850815850816	13.7541824991586	0.039693952483555	0.0058750355144827	0.0058750355144827
Slc28a2	1	1	28	16	0.000553545815729827	0.999999057817239	1	21.7505470459519	18.9810635777131	0.00116290297735971	0.999999999999556	1	24.875273522976	17.9611813059329	0.000654020019457358	0.000153052492534547	0.000153052492534547
Gatm	1	1	28	6	0.000330865162412122	0.988795154709765	1	24.0677966101695	8.938551492313	0.000657881770055818	0.999936989939882	1	26.0338983050847	7.62371775830885	0.000478788947557122	0.000119800640367084	0.000119800640367084
AA467197	0.583353997123441	1	28	18	0.00323333697375026	0.839264338322483	1	28	21.9999461649423	0.0268025800835174	0.839247519060971	1	28	19.9999730824712	0.0184298396621719	0.00500629822568056	0.00500629822568056
Slc30a4	1	1	28	2	0.0276767958117446	0.987741616256143	1	28	5.797589111618	0.327829236743787	0.999924557111257	1	28	3.898794555809	0.316313053897584	0.0176165373409858	0.0176165373409858
Bloc1s6os	0.278443688887225	1	24	0	0.00177660225219729	0.375772690435433	1	20.9263157894737	0.6958799449542	0.00290285646741818	0.340817373699929	1	22.4631578947369	0.373492908081555	0.00253526305916705	0.00158423159546987	0.00158423159546987
Bloc1s6	0.710362661526393	1	28	12	0.00467411724499932	0.973149008800521	1	27.6880222841226	13.1195165635993	0.140641308570154	0.946510934600759	1	27.8440111420613	12.5632884826418	0.134454163984586	0.00584225064666673	0.00584225064666673
Sqor	1	1	20	2	0.0407145720646183	0.950038896160534	1	23.1701631701632	18.6206492804832	0.769090398514323	0.998730623984128	1	21.5850815850816	20.5451958947966	0.743163807000809	0.0345548465254683	0.0345548465254683
Sema6d	0.385279521298535	1	28	6	0.00306751406960099	0.706625065194225	1	27.3829201101928	6.797450493331	0.0588870438627537	0.626454262308938	1	27.6914600550964	6.40396289116291	0.0474748487684464	0.00854106711844161	0.00854106711844161
Slc24a5	1	1	28	18	0.0110703647713072	0.742515024700365	1	21.2847965738758	0.922200009769305	0.0907005909992399	0.963570786354882	1	24.6423982869379	20.7758069284769	0.075295869803985	0.00210478338840678	0.00210478338840678
Myef2	0.583353997123441	1	20	16	0.0209700470912159	0.981613191938066	1	20	16.9765028006622	0.237431115847735	0.891878971295582	1	20	16.4882514003311	0.222171793583057	0.0122843770371099	0.0122843770371099
Dut	0.0116424884099877	0.189254011504044	28	16	0.0209671302757435	0.162543872207509	1	27.2328767123288	23.5341659859054	0.15449978811395	0.013757671553794	0.219221096430205	27.6164383561644	19.8232275151378	0.148854694959765	0.0129217181528006	0.0129217181528006
Fbn1	4.13084204259094e-06	0.00220961322634466	24	4	5.23833542337759	0.0137437395561565	1	23.2786885245902	3.3303204335933	16.3899032602882	1.00398899260945e-06	0.000613759985231999	23.6393442622951	3.66090382886786	16.1602175351155	6.5988199022299	0.408337318968072
Gm9913	0.0161479984491827	0.220947473584861	24	0	0.0172951601163808	0.108154434455355	1	23.7231503579952	21.6605158912457	0.0461340847876647	0.0128368801285643	0.210693580498953	23.8615751789976	22.8242401991907	0.0372126724213542	0.0150635569719047	0.0150635569719047
Cep152	0.00278834899104255	0.0946987493644351	24	22	0.016907215173271	0.0150695086408031	1	23.4988179669031	3.6286150643407	0.0299982873630275	0.000465461290096947	0.0269165571033427	23.7494089834516	0.844096570845453	0.0275053985809503	0.0105258686386026	0.0105258686386026
Shc4	0.646858329324917	1	24	22	0.00274621394061797	0.671272950192618	1	22.1380846325167	19.381664155376	0.00849515617490304	0.796446791817767	1	23.0690423162584	20.6716650516277	0.00630521298158279	0.00193473990032983	0.00193473990032983
Eid1	0.000129350878630386	0.0149601283075427	24	2	0.146583942846752	0.0462679314999459	1	23.4988179669031	1.8574265078027	1.56717169587517	7.79596972860785e-05	0.00818672477574114	23.7494089834516	1.92817574473566	1.45866511021963	0.174346785540802	0.119524889105321
Secisbp2l	0.309738885900378	1	28	22	0.0479650328668709	0.71724523654824	1	27.3829201101928	22.7921904113169	0.542045033311463	0.556366153215	1	27.6914600550964	22.403289790989	0.494783389944568	0.0372579295187994	0.0372579295187994
Cops2	1	1	28	20	0.00912726362087782	0.999993590660205	1	28	20.5850046496285	0.502576748965452	0.99999999997946	1	28	20.2925023248143	0.491464969312561	0.0128408989944601	0.0128408989944601
Galk2	1	1	28	6	0.0178708511022839	0.982359275537092	1	24.4226044226044	10.0000548483338	0.230601072270866	0.99984347931223	1	26.2113022113022	8.17458042414983	0.209493808720048	0.0106066663454828	0.0106066663454828
Fgf7	1	1	28	10	0.055861223581703	0.999637254142744	1	25.2926208651399	18.3582788157079	0.921353772475472	0.999999934199765	1	26.6463104325699	14.4286870117564	0.816490794249718	0.00782671434902317	0.00782671434902317
Dtwd1	1	1	24	16	0.00998537305518678	0.778921914906111	1	21.9426048565121	10.0000548483338	0.143286389918034	0.973531252378219	1	22.9713024282561	12.8915359578976	0.118331333417523	0.00648121980283783	0.00648121980283783
Atp8b4	0.136731314463751	0.713110880461921	24	6	0.00155594533848735	0.626616082178205	1	20.8385744234801	12.3734520708017	0.00340909436193384	0.296202585288884	1	22.41928721174	9.45843184941284	0.00284735699693383	0.00151116855093649	0.00151116855093649
Hdc	1	1	28	18	0.00154629969488518	0.998701027618328	1	23.3882352941176	2.7813930991648	0.00180725854961139	0.999999155969839	1	25.6941176470588	22.6336898299472	0.0129409763713842	0.00629010634406327	0.00629010634406327
Gabpb1	0.710362661526393	1	20	10	0.0172985966553374	0.513169000442591	1	20	17.9999461649423	0.090240593049263	0.732400299494938	1	20	13.9999730824712	0.0887591415394755	0.00439448264939704	0.00439448264939704
Gm27003	1	1	28	6	0.00222259076254762	0.999488147899894	1	20.8385744234801	14.1281091274962	0.00651565460437274	0.999999868981358	1	24.41928721174	10.8942302252556	0.00457105201138494	7.22031008616724e-05	7.22031008616724e-05
Usp8	1	1	28	12	0.0197031769043725	0.996015522038113	1	22.745995423341	3.6241029563676	0.498619117859909	0.99999205140366	1	25.3729977116705	7.45840160120323	0.478859801608808	0.0148058167071478	0.0148058167071478
Usp50	0.309738885900378	1	28	14	0.0436087601200149	0.577000376866364	1	24.788029925187	17.3971793479239	0.320822088388802	0.48646327277248	1	26.3940149625935	15.8606640132051	0.290207786206003	0.0497388015919386	0.0497388015919386
Trpm7	0.040394502815343	0.356960611610855	28	4	0.0616515795914833	0.122602555444981	1	25.1645569620253	9.8551422310436	0.929462595472234	0.0312395273100066	0.361546307616891	26.5822784810127	7.10391493304808	0.878708029067767	0.0550730852524813	0.0550730852524813
Sppl2a	0.0537425917725344	0.412886868658201	24	4	0.109715395275686	0.214670646381347	1	22.3370786516854	19.5340433390204	2.05717819327976	0.0630171631903816	0.552029059534167	23.1685393258427	0.477024785860324	1.96378442198855	0.0937044530801379	0.0477162625545486
Ap4e1	1	1	24	4	0.00530577573263326	0.999995386702706	1	24.5432098765432	18.5795540623342	0.142983089296903	0.999999999989359	1	24.2716049382716	23.3454088715745	0.125899541387105	0.00353317322792285	0.00353317322792285
Blvra	0.195687736186953	0.821782870537802	24	20	0.00936881129733116	0.559179391124742	1	24.788029925187	18.9954598656529	0.175744645376655	0.351528554443493	1	24.3940149625935	19.5109328812525	0.160985601929312	0.0129115853629278	0.0129115853629278
Ncaph	1	1	28	10	0.00390057707461351	0.991078654020843	1	28	5.4719361066828	0.00481974415455357	0.999960085919961	1	28	7.7359680533414	0.00490657517750671	0.00158859844659945	0.00158859844659945
Itpripl1	0.385279521298535	1	28	14	0.00704204107849777	0.562094043504942	1	28	13.3195891391554	0.0514039951479956	0.547877551279581	1	28	13.6597945695777	0.0467960844951632	0.0077756753123861	0.0077756753123861
1810024B03Rik	1	1	28	16	0.00986916005569876	0.929849788404188	1	28	22.6334253408121	0.0575616023596894	0.997479831245237	1	28	19.316712670406	0.0563837075718427	0.00530045663201683	0.00530045663201683
Snrnp200	1	1	28	22	0.0166417580952254	0.98801724421165	1	25.8181818181818	12.1773962514819	0.356168493843647	0.999927918291118	1	26.9090909090909	16.91739563206	0.341096656161248	0.00830708926590406	0.00830708926590406
Ciao1	1	1	28	16	0.00852565717144435	0.991746226836104	1	20	19.756944520885	0.210878560708771	0.999965843511203	1	24	18.7113095696739	0.2055921	0.00689501918731842	0.00689501918731842
Tmem127	1	1	28	0	0.0342994165029815	0.893970925563748	1	28	13.6512774455079	0.528634803605411	0.994168998155973	1	28	6.82563872275395	0.498260829735659	0.00227542166390043	0.00227542166390043
Stard7	0.0537425917725344	0.412886868658201	24	16	0.021923916461367	0.301537413395522	1	22.1380846325167	16.9437996787843	0.272053434990335	0.0830107240207573	0.644400605216617	23.0690423162584	16.5178436027123	0.265836209736937	0.0309962465443967	0.0309962465443967
Dusp2	0.0261083736334915	0.304156838106679	28	14	0.000372576684327536	0.829625015578324	1	26.6487935656836	15.3096268798881	0.00198165620480545	0.104667971605143	0.73246184381244	27.3243967828418	14.6799783284982	0.00124689688954244	0.00240742170451802	0.00240742170451802
Fahd2a	0.195687736186953	0.821782870537802	24	2	0.0084911432894546	0.965455105698093	1	23.9518072289157	23.7536946188516	0.0598049985646247	0.503755135686995	1	23.9759036144578	0.899840024673279	0.0423116391730933	0.00719945343792319	0.00719945343792319
Kcnip3	0.784801917075894	1	28	6	0.00208573165926252	0.703120009550175	1	27.0844686648501	6.2559412289221	0.0107534539593989	0.879889419607183	1	27.542234332425	6.13179140191197	0.00754173977408542	0.00309688130464936	0.00309688130464936
Zfp661	1	1	28	10	0.00143322271397173	0.999999987276229	1	20	0.00014596158619895	0.0109863325402755	1	1	24	4.285801862666	0.00905759094444445	0.000657220810478344	0.000657220810478344
Mrps5	1	1	28	10	0.0141680157319224	0.93703033641696	1	27.843137254902	22.3136716551383	0.25149754967435	0.997974434509004	1	27.921568627451	16.1742579318848	0.242208882623744	0.0134152482988615	0.0134152482988615
Nphp1	0.710362661526393	1	24	2	0.00938875170856062	0.902417236861965	1	23.4988179669031	19.4359644694424	0.140540632226906	0.926088600567324	1	23.7494089834516	22.6858778402156	0.131454768972756	0.00809351286812522	0.00809351286812522
Mtln	0.385279521298535	1	28	16	0.0335677731164878	0.482542584994365	1	25.6847545219638	16.4821336781946	0.387897948168423	0.498708551338586	1	26.8423772609819	16.2817458496712	0.354321113813393	0.0412128212534758	0.0412128212534758
Bub1	1	1	28	10	0.00120533634053093	0.999933003370358	1	21.7505470459519	11.5678520512506	0.00160214730179201	0.999999997755676	1	24.875273522976	11.056869372494	0.00199304786773328	0.000587541407039758	0.000587541407039758
Bcl2l11	0.247148491874073	0.934078325327556	24	16	0.0079727350238955	0.353526884479048	1	22.8505747126437	9.6243824588196	0.0654185907617695	0.300352264598029	1	23.4252873563218	12.7416513147182	0.0603922960920828	0.00789704207719766	0.00789704207719766
Morrbid	0.385279521298535	1	24	10	0.0146153173395654	0.827985620635833	1	21.6557734204793	6.7886104605019	0.149678973805895	0.683484717349214	1	22.8278867102396	8.33383087843971	0.145202415043304	0.0176131721921674	0.0176131721921674
Gm14010	1	1	0	NaN	0	0.831829724387821	1	28	18.3874103710407	0.000854403808370779	0.984992466350693	1	28	18.3874103710407	0.000712045105649421	0.000156615550013673	0.000156615550013673
Anapc1	0.385279521298535	1	24	22	0.0286118031085075	0.598366961578602	1	23.9518072289157	15.1633011805515	0.414980981837484	0.568816317302669	1	23.9759036144578	18.5782338286497	0.406334101574863	0.0228743317191146	0.0228743317191146
Mertk	0.309738885900378	1	28	0	0.00358484046178488	0.578300406574462	1	22.6423690205011	5.3722380206253	0.0352385367705782	0.487156191838199	1	25.3211845102505	3.00391337209612	0.0304307560919774	0.00985911842062253	0.00985911842062253
Tmem87b	0.00584331289447498	0.135528437418331	24	6	0.0340017952587801	0.12639459199737	1	23.8369304556355	5.9386455631967	0.441586349424015	0.00606419722252438	0.132230399819044	23.9184652278177	5.96928757235669	0.418643471657467	0.0429290677033405	0.0429290677033405
Fbln7	0.247148491874073	0.934078325327556	24	10	0.0149101462190879	0.724142469802613	1	24.788029925187	10.0000548483338	0.0449975423056491	0.486895759698427	1	24.3940149625935	10.0026365776229	0.022182082505072	0.0118811673137986	0.0118811673137986
Zc3h8	0.00829789605146629	0.159949421974041	28	12	0.00753902400858692	0.0620042023290033	1	26.0892388451444	11.617623320479	0.0340909189735021	0.00441048958150925	0.110050073129291	27.0446194225722	11.8168042975037	0.0296676741638168	0.00914557750712894	0.00914557750712894
Gm10762	1	1	28	18	0.0041167261825934	0.959119960478866	1	20	0.635704986006303	0.0279723387437441	0.99915278627806	1	24	20.0957087058895	0.0269154205555556	0.00101242202362017	0.00101242202362017
Zc3h6	0.710362661526393	1	24	4	0.00520564941241725	0.945629445007686	1	24.3031784841076	5.632240151394	0.220584680994088	0.939014483204409	1	24.1515892420538	4.81118717604657	0.189962852106383	0.0306575687415887	0.0306575687415887
Ttl	1	1	20	6	0.00592583766905573	0.999999857551712	1	22.4379232505643	20.0024766943908	0.172911519590473	0.99999999999999	1	21.2189616252821	2.03127494660767	0.159299160633435	0.0038709034630512	0.0038709034630512
Polr1b	0.859241172625395	1	20	16	0.0085839864098244	0.948581208044017	1	20	16.1866138573451	0.0595508211823627	0.981734517939274	1	20	16.0933069286726	0.0527649726279702	0.00692861992306775	0.00692861992306775
Chchd5	1	1	28	10	0.00662212571649013	0.999865721105416	1	22.9561200923788	8.8189998343867	0.169627813958808	0.999999990984186	1	25.4780600461894	9.44357743143493	0.154503821172319	0.00832241565315073	0.00832241565315073
Slc20a1	1	1	28	10	0.0185655552305284	0.977360525582088	1	28	13.1841571079758	0.0988580142681565	0.99974177094391	1	28	11.5920785539879	0.0896057728713772	0.0142281646703017	0.0142281646703017
Ckap2l	0.646858329324917	1	28	10	0.00517766424733822	0.995990872979372	1	28	5.7930943205598	0.00931406282388336	0.927512977059616	1	28	7.8965471602799	0.00696891918992894	0.00429728490907873	0.00429728490907873
Gm14023	0.385279521298535	1	20	6	0.00170481606466446	0.841569629413164	1	20	14.1801057732021	0.00265929932089311	0.689421691604281	1	20	10.0900528866011	0.00255887857611537	0.000226263531373705	0.000226263531373705
Il1a	1	1	0	NaN	0	1	1	NA	NA	0	1	1	NA	NA	0	NA	NA
Il1b	1	1	20	10	0.00268772259800831	0.998763008443256	1	23.4988179669031	12.0367969851851	0.00661011754521177	0.999999234610286	1	21.7494089834516	11.0077009512805	0.035652490221935	0.0376828623736257	0.0376828623736257
Sirpa	0.309738885900378	1	28	6	0.146759588171199	0.56942395860851	1	28	5.814886990108	1.04593310359373	0.482406906463753	1	28	5.907443495054	1.00223136710287	0.122922481820656	0.122648807306825
Stk35	0.000339192592624999	0.025804264924276	24	12	0.0357622790119002	0.0214161584945176	1	23.6104513064133	9.6356798859453	0.156054103940658	9.32182545246851e-05	0.009223218859532	23.8052256532066	10.8088911123431	0.145169595397418	0.04218200277432	0.04218200277432
Snrpb	0.195687736186953	0.821782870537802	24	16	0.110795854437339	0.21040672066062	1	23.3882352941176	18.6272293970289	1.50542426420374	0.172516978237515	0.990930576003876	23.6941176470588	17.3334617523101	1.45141836848112	0.150617417628701	0.103772572333034
Nop56	0.475764435488483	1	24	14	0.00885354258588054	0.987361871387593	1	23.9518072289157	10.0000548483338	0.418701064353389	0.824673049222572	1	23.9759036144578	11.9980295203933	0.271435726813259	0.045082362225848	0.045082362225848
Idh3b	0.583353997123441	1	24	18	0.0296860397304861	0.768958613069866	1	26.6487935656836	24.7023451458291	0.490986644054779	0.808188395776233	1	25.3243967828418	21.2339904559149	0.435588472760971	0.0164371622490649	0.0164371622490649
Cpxm1	1	1	24	20	0.135456203431219	0.953977244270109	1	21.104033970276	0.193334817530001	3.49074550428905	0.998924321711994	1	22.552016985138	20.7759821574934	3.31679505901286	0.17482182174666	0.0527080566137513
Pced1a	1	1	28	22	0.00500005811578725	0.998891822019013	1	21.8461538461538	2.9907673879035	0.0971870929905796	0.999999385743838	1	24.9230769230769	23.9587483683823	0.0856054610455644	0.007271795656502	0.007271795656502
Vps16	1	1	28	6	0.00915611357755025	0.999771229450275	1	28	7.4892932762278	0.169953654266066	0.999999973830022	1	28	6.7446466381139	0.162992718458001	0.0073086982066617	0.0073086982066617
Ptpra	1	1	20	2	0.0546452120500965	0.999919127383982	1	20	16.0563648933276	1.18160497737452	0.999999996729722	1	20	19.0281824466638	1.1742631352676	0.0279525413460827	0.0238043250329175
Mrps26	0.0161479984491827	0.220947473584861	24	16	0.0140833750502144	0.465280668289723	1	25.5526992287918	10.541677202903	0.436611525499243	0.0442617070269021	0.448831539798272	24.7763496143959	13.3694816394857	0.420562338972586	0.0309140962229248	0.0309140962229248
Ubox5	0.00188707063211928	0.0742551448505419	24	18	0.0047987165309122	0.0330754587637537	1	23.8369304556355	17.2367495887196	0.0218135077330134	0.000666705650413935	0.0338861218099031	23.9184652278177	17.6172786051947	0.0204315638872631	0.00512630877447825	0.00512630877447825
Fastkd5	0.385279521298535	1	24	8	0.00337473075282311	0.500680951019615	1	23.1701631701632	3.0552356749115	0.0276095628635321	0.510336513870479	1	23.5850815850816	5.48582050020078	0.0239089823528379	0.00410636127397811	0.00410636127397811
Lzts3	0.119750703967856	0.630117675935378	24	20	0.0150362792196092	0.342681831181255	1	22.8505747126437	3.3969595970005	0.0878237029215574	0.172077733549635	0.990068761401377	23.4252873563218	23.2143781799199	0.0774968724163214	0.00517655812948082	0.00517655812948082
Ddrgk1	1	1	20	2	0.0556163878587171	0.947282170521918	1	24.788029925187	17.6013303119767	0.789777556824083	0.998585331845288	1	22.3940149625935	20.2674097486191	0.773565182206652	0.0315826493634306	0.0315826493634306
Itpa	0.0925030711091867	0.549592179165549	28	16	0.0125196791142984	0.489284165691105	1	27.5346260387812	22.9306940873799	0.244821176676937	0.185355601337487	1	27.7673130193906	19.4957553059374	0.227024612763912	0.00659955750499962	0.00659955750499962
4930402H24Rik	0.859241172625395	1	28	2	0.0135769451735285	0.979816595988797	1	25.4219948849105	6.500715668061	0.248143493276913	0.986785756202517	1	26.7109974424553	4.36912890449559	0.224553954996607	0.0140792731002578	0.0140792731002578
A730017L22Rik	1	1	28	24	0.00186660492462706	0.984968672717069	1	28	0.9695612514057	0.0165348163893172	0.999886459275512	1	28	26.4847806257029	0.0153086749518411	0.00165146697028254	0.00165146697028254
Atrn	1	1	28	12	0.0111583571391581	0.953551140481284	1	20	1.671367821803	0.257864183118395	0.998904150459641	1	24	6.14567783593894	0.241763533333333	0.0020810382296347	0.0020810382296347
Gfra4	1	1	20	18	0.00522449204036891	0.980682065242396	1	20	7.6253212878432	0.05629264316141	0.99981219543711	1	20	2.8126606439216	0.0530345011234323	0.00369001947494336	0.00369001947494336
Adam33	1	1	28	6	0.164729717065562	0.984711070517185	1	26.9376693766938	7.7899512934435	1.9356085072546	0.999882524087438	1	27.4688346883469	6.91486741431198	1.79323422341262	0.092566344305606	0.0516197734222624
Siglec1	0.784801917075894	1	28	16	0.000567350661418932	0.696027439388914	1	28	13.7208107373337	0.00113238192182571	0.876551820021989	1	28	14.8604053686668	0.000810978575933301	0.000783445863574718	0.000783445863574718
Hspa12b	0.0925030711091867	0.549592179165549	28	6	0.0620901272171752	0.201562758157876	1	26.6487935656836	7.1579022113431	0.331900089267519	0.0928933886111856	0.684369999956485	27.3243967828418	6.5972990183834	0.298041217419233	0.063782331626908	0.063782331626908
1700037H04Rik	0.00406325644723076	0.114017640339752	24	14	0.0156017454414562	0.0554821508141793	1	22.2371364653244	11.2885367689691	0.154348463094693	0.00211854753894214	0.0715250063591176	23.1185682326622	12.610910652561	0.141858145885208	0.0222912416910625	0.0222912416910625
Spef1	1	1	20	4	0.00573491530260148	0.999998698189842	1	28	14.1999860815785	0.0623197200595801	0.999999999999153	1	24	8.4857083206765	0.0581005133333334	0.000180321853274621	0.000180321853274621
Cenpb	0.000534082263634935	0.0358505337515262	24	12	0.0732324330324004	0.0346331630695775	1	22.9561200923788	10.2868203005416	0.913012125422954	0.000220075037010381	0.0167423307044742	23.4780600461894	11.1298678875688	0.881496627465854	0.0922306558292142	0.0922306558292142
Cdc25b	0.00584331289447498	0.135528437418331	24	10	0.017249862855978	0.089114298911717	1	24.788029925187	8.7273767519697	0.0671261593369536	0.00445753907481694	0.110739762472629	24.3940149625935	9.37641237547832	0.0531457886120338	0.021251169453731	0.021251169453731
Ap5s1	0.000826572461207847	0.0474779893238078	24	10	0.0165650935780092	0.0249963078732124	1	23.7231503579952	9.508658204582	0.091972786642555	0.000243539436159401	0.0182836163541249	23.8615751789976	9.75323215605764	0.0888449987571971	0.0204056188216277	0.0204056188216277
Mavs	1	1	28	12	0.0121727018167702	0.989588322099024	1	28	9.4916647379527	0.139315816871288	0.999945609386631	1	28	10.7458323689763	0.126313922335245	0.00758234565328806	0.00758234565328806
Pank2	0.153711924959646	0.725216929309335	28	12	0.022606274505212	0.512398597565491	1	24.0677966101695	12.8968169998047	0.248726209356831	0.278921238298808	1	26.0338983050847	12.5538723924327	0.241828883865126	0.0199857718640962	0.0199857718640962
Rnf24	0.859241172625395	1	20	12	0.0111042917546686	0.595085267264601	1	20.9263157894737	8.1620126337412	0.124816824840081	0.854294012661414	1	20.4631578947369	10.1296296018197	0.120162996066242	0.0149583508336403	0.0149583508336403
Smox	1	1	28	14	0.00624378116214847	0.993044955798484	1	23.8369304556355	18.7109109577689	0.04342965293054	0.999975757411959	1	25.9184652278177	16.6520270530091	0.0460074094769316	0.00758009114180567	0.00758009114180567
Prnp	1	1	28	24	0.268829977391845	0.963903857694058	1	22.9561200923788	15.5156211438351	3.79131994468875	0.999340551179787	1	25.4780600461894	19.5292456766762	3.6339719773176	0.130197561702774	0.0358278936974298
Rassf2	0.0708296121275345	0.476568581284201	24	2	0.0681893474689779	0.439179689227237	1	22.745995423341	4.7159239305547	0.566147201207776	0.139058065857203	0.87061335525887	23.3729977116705	3.39683501665926	0.53711388185345	0.0746420907187565	0.0746420907187565
Slc23a2	1	1	20	10	0.00919574691263576	0.999999999296795	1	21.014799154334	5.07372766512	0.249074190941978	1	1	20.507399577167	7.60246148139759	0.221882486954014	0.0055504406646697	0.0055504406646697
Tmem230	1	1	28	18	0.0147431763877395	0.998659439864533	1	27.2328767123288	22.5801942413097	0.199625780174107	0.999999101047472	1	27.6164383561644	20.3258249018256	0.189874549104402	0.00953682241380084	0.00953682241380084
Pcna	0.583353997123441	1	28	10	0.0461836894637057	0.835127571458852	1	26.0892388451444	10.0000548483338	0.437722304957627	0.837518077411946	1	27.0446194225722	10.0125233454408	0.366932865184334	0.0393403783242249	0.0393403783242249
AV099323	0.583353997123441	1	24	4	0.00284097827011225	0.63253085187259	1	21.1940298507463	14.4178566127034	0.0165206846206478	0.736867169121203	1	22.5970149253732	20.8677310931929	0.0136742748194288	0.000804572976670776	0.000804572976670776
Cds2	1	1	28	6	0.0180487591684303	0.999978276270347	1	20	17.9999450538962	0.330431715185372	0.999999999764038	1	24	1.37139560376629	0.301330827777778	0.0106027126250867	0.0106027126250867
Gpcpd1	0.859241172625395	1	24	12	0.0115092659503897	0.702891203813591	1	24.4226044226044	10.0000548483338	0.174148264032724	0.908501705974386	1	24.2113022113022	11.0095931823769	0.122007142216854	0.0142293631680377	0.0142293631680377
AU019990	1	1	0	NaN	0	0.998408169198879	1	25.0377833753149	2.88659603899761	0	0.999998732364551	1	25.0377833753149	2.88659603899761	4.70040359663772e-05	5.94157234469245e-06	5.94157234469245e-06
Shld1	1	1	28	18	0.00742857392936557	0.970333846543678	1	21.014799154334	14.9555253068547	0.0806869810235803	0.999555542517634	1	24.507399577167	16.5979241778248	0.0697940345680202	0.00414576047785547	0.00414576047785547
Trmt6	1	1	28	10	0.0156090710677093	0.966933113652763	1	27.843137254902	22.3136716551383	0.148411391575945	0.999447162868434	1	27.921568627451	16.1742579318848	0.140873073028198	0.013215892392188	0.013215892392188
Mcm8	0.710362661526393	1	28	4	0.00232580077543639	0.566506752351823	1	26.7924528301887	6.9348845634218	0.00653251071700265	0.768731184242934	1	27.3962264150944	5.50245514145136	0.00478409019138568	0.00286000546724533	0.00286000546724533
Crls1	0.309738885900378	1	24	16	0.00969238336040213	0.185759809933827	1	21.4686825053996	20.6189333332789	0.218644012788762	0.221824057473875	1	22.7343412526998	18.4953618528161	0.202165812492941	0.0184995152055382	0.0184995152055382
Bmp2	1	1	28	0	0.0326979610649502	0.997035584691504	1	23.1701631701632	6.865101099125	0.377524598156163	0.999995601772732	1	25.5850815850816	3.79030933923521	0.271939509701497	0.01792331243171	0.01792331243171
Tmx4	0.247148491874073	0.934078325327556	28	20	0.0181251974114767	0.368437319356039	1	25.4219948849105	17.5674614831363	0.329268322990963	0.309258260833086	1	26.7109974424553	18.7687449482549	0.313021970606977	0.0254214638845512	0.0254214638845512
Plcb1	0.859241172625395	1	28	16	0.00600336485654504	0.766074604804942	1	24.6650124069479	16.1066518454784	0.0308852473324785	0.933507725451424	1	26.3325062034739	16.1213493269592	0.0214111028368113	0.00626910586025915	0.00626910586025915
Plcb4	0.0116424884099877	0.189254011504044	24	16	0.107477685155943	0.15617517139636	1	23.4988179669031	12.6671673144367	0.588145482416854	0.0132913019246642	0.214140258533424	23.7494089834516	14.3175945525404	0.511261476991119	0.108473505270361	0.108473505270361
Gm14209	1	1	28	6	0.00203076329941343	0.967189364038179	1	24.5432098765432	10.4694072673031	0.00328081655916371	0.999455745580408	1	26.2716049382716	8.41815954942774	0.00165709925598018	0.000997295610642166	0.000997295610642166
Mkks	1	1	28	20	0.00446257918033954	0.999999009867915	1	20	5.1321469821987	0.0847150755125457	0.99999999999951	1	24	11.6507167607478	0.0780622716666667	0.00142984889046432	0.00142984889046432
Slx4ip	0.385279521298535	1	28	16	0.00487164752432378	0.95587361382359	1	28	13.5234940892805	0.040788756772817	0.736157753134369	1	28	14.7617470446402	0.0342241231650511	0.00652234041408487	0.00652234041408487
Jag1	0.710362661526393	1	20	0	0.0744513083464706	0.7914602816036	1	21.104033970276	14.248556608662	0.369100389737878	0.88598336661375	1	20.552016985138	17.213937464996	0.370928142749148	0.0818054462278106	0.0818054462278106
Btbd3	0.119750703967856	0.630117675935378	28	22	0.0108477816987253	0.254257627952872	1	28	21.7489175462441	0.152628684454672	0.136762704978105	0.861917238994926	28	21.8744587731221	0.135932434965919	0.0214276809457127	0.0214276809457127
Ism1	1	1	24	10	0.0291297588257267	0.937797070008196	1	21.014799154334	18.5517360807553	0.19836333302238	0.998023988963466	1	22.507399577167	14.62373887816	0.183615909909918	0.0164325869742187	0.0164325869742187
Tasp1	1	1	28	18	0.0059145381026924	0.980212047865358	1	22.3370786516854	20.3072270617158	0.0794710720668844	0.999802914172817	1	25.1685393258427	19.5305789428245	0.0741938699815047	0.00137974723732058	0.00137974723732058
Esf1	1	1	24	10	0.0258043770551626	0.890797496923359	1	20.8385744234801	12.8879436360391	0.365512176611858	0.993807674630278	1	22.41928721174	11.6034649788276	0.352672317695033	0.0200841898152175	0.0200841898152175
Ndufaf5	0.0925030711091867	0.549592179165549	28	14	0.00808449325066204	0.190539718101698	1	25.6847545219638	10.0000548483338	0.0702398851857153	0.0888045068276028	0.667547391654998	26.8423772609819	11.9359750881072	0.0563153452527088	0.00891898216634537	0.00891898216634537
Macrod2	1	1	24	8	0.00702196631697988	0.937458022470663	1	27.3829201101928	25.9234265622267	0.131936194257773	0.998002153459001	1	25.6914600550964	3.59724014860266	0.119199422150688	0.0104730482049815	0.0104730482049815
Flrt3	0.247148491874073	0.934078325327556	24	2	0.0181283793919921	0.719777155872914	1	23.1701631701632	22.1488743211207	0.311915150901599	0.485036251249491	1	23.5850815850816	0.462922971413343	0.299232141805134	0.0503742748759819	0.0503742748759819
Kif16b	0.195687736186953	0.821782870537802	24	6	0.0064442742188861	0.275153882811488	1	22.5396825396825	11.6156120504545	0.10081039985918	0.211158795144141	1	23.2698412698413	8.90467637914083	0.0992285230188046	0.00521440688021961	0.00521440688021961
Snrpb2	1	1	28	16	0.0292561895182028	0.98906562596133	1	28	21.2791255822288	0.537787157309381	0.999940000646489	1	28	18.6395627911144	0.501888745430817	0.0221448629438711	0.0221448629438711
Bfsp1	0.0537425917725344	0.412886868658201	24	4	0.00795554525804486	0.252941165373131	1	24.0677966101695	1.60273140324021	0.0551636382464948	0.0720215050197499	0.59691101735208	24.0338983050847	2.80306187629038	0.0501958175288425	0.00884188506655263	0.00884188506655263
Dstn	1	1	28	14	0.0986753371010203	0.988016984987946	1	28	22.008473766545	2.52157631551439	0.999927915166109	1	28	18.0042368832725	2.32424378192252	0.082266067941559	0.0353947673567667
Rrbp1	0.022151118355579	0.261309919291831	24	4	0.486908072670807	0.106788357431172	1	22.1380846325167	4.7757904336791	5.12566290143118	0.0166690130522467	0.247062541403656	23.0690423162584	4.41073192904005	4.90854138283279	0.652563387511581	0.132944460811488
Snx5	1	1	28	12	0.0223645146967244	0.749527544060884	1	24.1849148418491	5.5917814525511	0.388270907520796	0.965625488394129	1	26.0924574209245	8.60765256088011	0.380257942989193	0.00858060353396439	0.00858060353396439
Mgme1	0.119750703967856	0.630117675935378	20	4	0.0100919252082768	0.592781467595622	1	20	3.3601379397487	0.103139409429043	0.258763315926785	1	20	3.68006896987435	0.0925318401344643	0.0126365897075569	0.0126365897075569
Kat14	1	1	20	16	0.00392682204990403	0.999999995746505	1	21.8461538461538	12.1548003083365	0.116954837797886	1	1	20.9230769230769	14.1898393675891	0.107604866907932	0.00364723474422464	0.00364723474422464
Dzank1	0.00406325644723076	0.114017640339752	24	18	0.00443784458513364	0.11877418927768	1	24.4226044226044	17.52501548009	0.0212636902733292	0.00416796548195186	0.107396454892387	24.2113022113022	17.7659336280717	0.0179433231923798	0.006691967384399	0.006691967384399
Polr3f	1	1	24	20	0.00383221469811518	0.999555986037845	1	20	2.8317755640998	0.0987801867306572	0.999999901411208	1	22	21.7241432269216	0.0943014123069897	0.00296400362447469	0.00296400362447469
Rbbp9	0.583353997123441	1	20	4	0.0174308539076905	0.665159783688401	1	20.9263157894737	7.23784496524929	0.173596051387316	0.755361336604077	1	20.4631578947369	5.58514139622535	0.166005282647115	0.00768770010152283	0.00768770010152283
Sec23b	0.309738885900378	1	28	14	0.0149978055396448	0.853901946027156	1	26.5066666666667	15.0351153003004	0.22695752934682	0.616244488916346	1	27.2533333333334	14.5426531708117	0.204501631675166	0.0275015622873335	0.0275015622873335
Smim26	0.0537425917725344	0.412886868658201	28	14	0.0110694031060848	0.512072629361773	1	26.6487935656836	15.6040910407158	0.255847825513213	0.126395415368117	0.82169021073151	27.3243967828418	14.8309430532042	0.23426120818666	0.0249665286986153	0.0249665286986153
Dtd1	0.119750703967856	0.630117675935378	24	22	0.0351169733633894	0.175094283815851	1	25.5526992287918	17.1585688697234	0.309637208509068	0.102002942285751	0.720579905123684	24.7763496143959	19.6744530014872	0.280696482396921	0.0384469409636476	0.0384469409636476
Slc24a3	0.0708296121275345	0.476568581284201	24	0	0.00604679535504551	0.156491156762769	1	23.3882352941176	2.7516367728914	0.0213235259556645	0.060987904568049	0.541840203564863	23.6941176470588	1.39381198707326	0.0212216120572366	0.0062922242475371	0.0062922242475371
Rin2	0.00829789605146629	0.159949421974041	24	4	0.0679034641973441	0.0528450243022236	1	23.2786885245902	3.3185937880396	0.609844881133526	0.00382906757557933	0.102569874321113	23.6393442622951	3.65494966587897	0.585169489747842	0.0721801609458163	0.0721801609458163
Naa20	1	1	20	12	0.0219343109310505	0.999999248694313	1	28	21.4624839080682	0.573621661590683	0.999999999999718	1	24	16.3982073891721	0.566779844444445	0.00871750144551695	0.00871750144551695
Crnkl1	0.153711924959646	0.725216929309335	28	18	0.0204384265354503	0.706112159947664	1	28	16.1525262988188	0.221325952546936	0.349563133190781	1	28	17.0762631494094	0.20895632998469	0.0208721553313978	0.0208721553313978
Ralgapa2	1	1	24	22	0.00299016365880699	0.999307993556306	1	26.0892388451444	8.1637734176229	0.0640095683066569	0.999999760508291	1	25.0446194225722	2.87492117015059	0.059803684611767	0.00195533159292243	0.00195533159292243
Kiz	0.153711924959646	0.725216929309335	28	22	0.0143529241552027	0.31726943332839	1	25.4219948849105	24.8622175648496	0.179855034710875	0.196080855008452	1	26.7109974424553	23.5550246616129	0.163846084644364	0.0161656495017314	0.0161656495017314
Xrn2	0.475764435488483	1	24	10	0.0287253644575661	0.709044899085968	1	23.1701631701632	8.4982614216467	0.396896769413759	0.703913421447421	1	23.5850815850816	9.23878044747322	0.389697063787622	0.0328214981420361	0.0328214981420361
Thbd	1	1	24	20	0.212209816101895	0.879395752106543	1	26.0892388451444	25.8214684746535	2.21401980435195	0.992415916383754	1	25.0446194225722	22.8290434139227	1.78330963177247	0.00867508773886605	0.00486459983409818
Cd93	0.0537425917725344	0.412886868658201	28	14	0.000766775986916974	0.981523281761396	1	27.6880222841226	22.6238808931695	0.00206196641173015	0.207949439945505	1	27.8440111420613	18.3366724740527	0.00204746670644346	0.00182621933399375	0.00182621933399375
Nxt1	0.710362661526393	1	28	14	0.0151931084326085	0.962893518748067	1	26.9376693766938	14.7349025570729	0.150032184097924	0.943782763473282	1	27.4688346883469	14.3799336378056	0.140051888712193	0.0157650332945105	0.0157650332945105
Gzf1	0.195687736186953	0.821782870537802	24	22	0.00711055972559475	0.969323693792879	1	23.4988179669031	19.4505969901014	0.116371224315321	0.505015137516879	1	23.7494089834516	20.7141547057398	0.108563720258479	0.00621713648516448	0.00621713648516448
Napb	0.195687736186953	0.821782870537802	28	4	0.00759550769826811	0.63520691935845	1	25.4219948849105	9.6230816374748	0.083788680452393	0.383477215532715	1	26.7109974424553	6.96343465744835	0.07447305221972	0.0073168462283551	0.0073168462283551
Cst3	0.859241172625395	1	20	0	0.244582578758178	0.971960189558757	1	20	14.1347038195834	6.26708888591649	0.985596880845282	1	20	17.0673519097917	6.08607376878814	0.174032959569277	0.028595276064807
Zfp120	1	1	20	16	0.00912016957209559	0.990954010149666	1	20	18.2423768146399	0.106184075350619	0.999958961100632	1	20	17.1211884073199	0.0999157410339316	0.0055519811267787	0.0055519811267787
Zfp937	0.119750703967856	0.630117675935378	24	20	0.00732623436492445	0.546752405931053	1	22.8505747126437	19.694395262734	0.0531998926427114	0.24396277342466	1	23.4252873563218	19.855399966237	0.0434459863107867	0.00849890516092749	0.00849890516092749
3300002I08Rik	0.385279521298535	1	20	8	0.00404203785205387	0.53547946682649	1	21.2847965738758	14.4972389905633	0.0176000524156598	0.53194347804639	1	20.6423982869379	11.158327940538	0.0139115622886528	0.000938205571632365	0.000938205571632365
Gm10130	1	1	28	0	0.00390638312839384	0.998939774372378	1	20	11.6975717642306	0.0295804805891532	0.999999437762074	1	24	19.0185430585384	0.0281199833333333	0.00149054959255247	0.00149054959255247
Zfp442	0.475764435488483	1	28	22	0.00379419356649078	0.550819234232242	1	24.4226044226044	21.3254114976414	0.06094269425356	0.61300625144048	1	26.2113022113022	21.7409336080035	0.0543713095651643	0.00632276388038826	0.00632276388038826
Cst7	1	1	0	NaN	0	0.995777489043731	1	20.4106776180698	5.6420222646899	0	0.999991072626441	1	20.4106776180698	5.6420222646899	2.57054281548156e-05	4.76972358955608e-05	4.76972358955608e-05
Apmap	0.583353997123441	1	28	12	0.00930531310838063	0.738666268127232	1	28	11.767342328834	0.161888225063373	0.79366906227865	1	28	11.883671164417	0.151334608623267	0.015294819170622	0.015294819170622
Acss1	0.784801917075894	1	20	18	0.000545179328294828	0.836985707656921	1	20.1622718052738	13.3050673970744	0.00153688836525505	0.932931350408438	1	20.0811359026369	15.6622740953736	0.00156093157402505	0.000836610834429678	0.000836610834429678
Entpd6	0.309738885900378	1	28	14	0.00653853155281827	0.98783508185737	1	20.1622718052738	10.0000548483338	0.0695451082010474	0.668321658091282	1	24.0811359026369	11.9921477160727	0.065413323978628	0.00550172994252568	0.00550172994252568
Pygb	0.119750703967856	0.630117675935378	28	6	0.0279841044188482	0.403561331856953	1	28	6.0420419564899	0.304379821757537	0.194745700207308	1	28	6.02102097824495	0.288176439099897	0.0294249222945062	0.0294249222945062
Abhd12	1	1	24	8	0.00589953329679562	0.994642479200142	1	24.6650124069479	5.4421633961324	0.244537502283589	0.99998562278705	1	24.3325062034739	6.73981680834933	0.232532823552875	0.00537940645766046	0.00537940645766046
Gins1	0.247148491874073	0.934078325327556	24	16	0.00208885070727434	0.404586888195873	1	25.5526992287918	10.0000548483338	0.0084267025869262	0.33024248133711	1	24.7763496143959	13.1068983269436	0.0055492939873979	0.00171881567394593	0.00171881567394593
Nanp	0.00584331289447498	0.135528437418331	24	14	0.0243219135462693	0.0966684393518702	1	23.7231503579952	11.2552391387774	0.116418694937332	0.00478943934710119	0.116120160487721	23.8615751789976	12.6200828800663	0.105523696933696	0.0307160362515665	0.0307160362515665
Nsfl1c	0.309738885900378	1	24	16	0.0184111513937885	0.766469854711655	1	26.5066666666667	13.4622596917761	0.387606951406921	0.578791224487972	1	25.2533333333334	14.8306348844739	0.372064738656974	0.0326240183637454	0.0326240183637454
Gm14167	0.309738885900378	1	20	16	0.00225986430552761	0.754592973812161	1	20	14.8452911113923	0.0172997497985432	0.57347261085673	1	20	15.4226455556961	0.0141058359231404	0.00340511153066315	0.00340511153066315
Fkbp1a	1	1	20	4	0.153061040962421	0.966873750479824	1	24.6650124069479	17.4465498358469	2.81523422522584	0.999445164902775	1	22.3325062034739	21.2978411729205	2.69452936306513	0.121680937783926	0.0451585124481663
Snph	1	1	28	10	0.00236199827867211	0.989073177388082	1	28	9.0801996089096	0.0162500797395634	0.999940083642531	1	28	9.5400998044548	0.013933875120496	0.00238976492963112	0.00238976492963112
Tmem74b	1	1	28	10	0.00351003492829637	0.976796231695338	1	28	12.5816576779669	0.00952246885275484	0.999728685860109	1	28	11.2908288389835	0.0057745815605527	0.00197435073457194	0.00197435073457194
Psmf1	0.859241172625395	1	24	12	0.00444331759162003	0.851287081567049	1	21.1940298507463	17.6882267343969	0.165110322321051	0.960197147025419	1	22.5970149253732	15.0788224904549	0.156761572613311	0.0117160776365566	0.0117160776365566
Angpt4	0.710362661526393	1	20	2	0.03105444338004	0.804986375444406	1	21.6557734204793	20.0372033916119	0.100061984173786	0.891434791936275	1	20.8278867102396	0.263047782394662	0.0757856595588305	0.0249695760878784	0.0249695760878784
Fam110a	0.475764435488483	1	20	4	0.00505675429105618	0.383130263378346	1	20.5797101449275	0.733587977161001	0.0179758117592845	0.492558658420027	1	20.2898550724638	2.39061338331166	0.0129029478592781	0.00636247534366781	0.00636247534366781
Slc52a3	0.583353997123441	1	20	6	0.00758109597818405	0.667568435071945	1	20	1.4208636004416	0.032194138743942	0.756688985042345	1	20	3.7104318002208	0.0227599062396254	0.00885747983112418	0.00885747983112418
Srxn1	1	1	24	16	0.0282124999091715	0.999995706706395	1	25.0377833753149	10.0000548483338	0.471570314434432	0.999999999990784	1	24.5188916876575	13.0693690213225	0.290485172183757	0.00336243416400866	0.00336243416400866
Csnk2a1	1	1	28	12	0.0493892873455368	0.9573560636521	1	23.2786885245902	18.6063873022127	1.24863981770141	0.999077539804295	1	25.6393442622951	15.7407613049297	1.19262629425676	0.049996969888151	0.0419217403883493
Tbc1d20	0.0161479984491827	0.220947473584861	28	26	0.0651107459650479	0.0704715181233478	1	25.8181818181818	24.0801113877973	0.662656611872473	0.00885173711383935	0.168350204641765	26.9090909090909	25.0422969350347	0.633662045402446	0.0670758489212644	0.0670758489212644
Rbck1	1	1	20	2	0.0283901604879446	0.559305926933259	1	21.4686825053996	3.6688073186604	0.428048902930961	0.884295490639985	1	20.7343412526998	2.8083745203382	0.415798701421311	0.0182340846847271	0.0182340846847271
Trib3	1	1	20	0	0.00786189603594451	0.962680352951905	1	28	5.7685256148898	0.0346654913051563	0.999294793751813	1	24	2.4722252635242	0.0330657794444445	0.00845173070946052	0.00845173070946052
Sox12	0.309738885900378	1	28	6	0.00375669640099123	0.616463177724313	1	25.1645569620253	9.4040591565847	0.017793164256241	0.507102029828305	1	26.5822784810127	7.81503391894851	0.0130983689980131	0.00503934348613254	0.00503934348613254
Zcchc3	1	1	24	16	0.00462920182225835	0.976031340318191	1	23.4988179669031	10.0000548483338	0.0490056440195736	0.999710428784924	1	23.7494089834516	12.9698172972854	0.0415518617154107	0.00320326385394196	0.00320326385394196
Rem1	0.0925030711091867	0.549592179165549	28	10	0.00156751926228181	0.442500554853213	1	25.5526992287918	15.3934054145988	0.00229846494639394	0.171746361006049	0.989159643788878	26.7763496143959	12.8467682057126	0.0019430357132524	0.000981767883088547	0.000981767883088547
H13	1	1	28	4	0.0294712206903616	0.986773069979993	1	20.8385744234801	10.0000548483338	0.831226280567453	0.999912135911093	1	24.41928721174	7.60342186690457	0.818303135128894	0.0232985801216716	0.0232985801216716
Mcts2	1	1	28	20	0.0048701696711511	0.999999999862296	1	25.4219948849105	3.543939700443	0.0488103166487863	1	1	26.7109974424553	24.7569568737859	0.045547770032999	0.000838490810729115	0.000838490810729115
Id1	1	1	28	16	0.0133858898709994	0.998926940728958	1	21.104033970276	15.8588918668531	0.0736683584560793	0.99999942406586	1	24.552016985138	16.2398230394302	0.0495206131889566	0.00645878265872539	0.00645878265872539
Bcl2l1	1	1	20	4	0.00710669538703556	0.999999235234972	1	21.4686825053996	6.2480146947601	0.099741782340909	0.999999999999708	1	20.7343412526998	5.09058407847405	0.10279754419084	0.00705799453691703	0.00705799453691703
Tpx2	0.784801917075894	1	28	10	0.00784218755573928	0.997052259841333	1	28	5.6527424993024	0.0133152039308023	0.974414197043448	1	28	7.8263712496512	0.0113331610406558	0.00519279665739363	0.00519279665739363
Mylk2	1	1	20	16	0.000661731031931026	0.99849158177536	1	28	4.5434218033957	0.00192756995664192	0.999998861764774	1	24	23.5471807728839	0.000943510166666667	0.000578678468619418	0.000578678468619418
Pdrg1	0.119750703967856	0.630117675935378	28	18	0.0167378539067886	0.485163296444585	1	28	14.7997764048883	0.227431645376609	0.223424904515861	1	28	16.3998882024441	0.206303190317295	0.0182989682533671	0.0182989682533671
Hck	1	1	20	10	0.000962695830547284	0.998833396124987	1	20	10.0000548483338	0.00310817154784294	0.999999319252927	1	20	10.0000274241669	0.000951080752978092	0.000535626690155227	0.000535626690155227
Tm9sf4	0.00125858134619022	0.0591844420404889	24	4	0.0597721604777676	0.149516060578994	1	23.3882352941176	2.9713080909367	0.719609786076951	0.00180239295641027	0.0657815783259586	23.6941176470588	3.47959393247954	0.699757266939487	0.0621614171754469	0.0621614171754469
Tspyl3	0.309738885900378	1	24	16	0.00594626598396422	0.504442524625705	1	21.4686825053996	3.1347614854546	0.042845501617274	0.446288143691018	1	22.7343412526998	20.6050680490755	0.0384833820777303	0.00220069134210981	0.00220069134210981
Plagl2	1	1	20	8	0.00450913862634678	0.999821635400601	1	28	10.0000548483338	0.0700848163852779	0.999999984092089	1	24	9.08573779214306	0.064266005	0.00182932897949019	0.00182932897949019
Pofut1	0.00406325644723076	0.114017640339752	24	18	0.075414564559142	0.0822070257784014	1	22.745995423341	3.896542375712	0.515325577310607	0.00300768537686902	0.0881550523901832	23.3729977116705	22.4533490452732	0.491709969906743	0.0358568754916558	0.0358568754916558
Kif3b	1	1	24	20	0.0108547254873165	0.79717108433314	1	24.0677966101695	17.4462451652597	0.188478354450349	0.977878579129633	1	24.0338983050847	18.7249607882706	0.180838354008274	0.0077378113117232	0.0077378113117232
2500004C02Rik	1	1	20	6	0.00276666877203075	0.999887788560891	1	20	15.3065463823896	0.010862664891636	0.999999993704061	1	20	10.6532731911948	0.00774894573957613	0.000673952203028699	0.000673952203028699
Asxl1	1	1	20	14	0.0232505548488902	0.832819440182469	1	20.4106776180698	13.631756650476	0.151484875001118	0.985174111711388	1	20.2053388090349	13.819176703921	0.15983967934518	0.0183311770617177	0.0183311770617177
Nol4l	0.710362661526393	1	20	6	0.00603091373674007	0.919462211476941	1	20	13.8447690850166	0.0322927314544334	0.931358932871471	1	20	9.9223845425083	0.0278158912637203	0.00243012790018229	0.00243012790018229
Commd7	1	1	28	18	0.0196923581706204	0.99624084276669	1	23.0626450116009	4.6907836371119	0.331777367369148	0.999992925498162	1	25.5313225058004	10.8029443639258	0.322304778810456	0.00228131037413615	0.00228131037413615
Dnmt3b	1	1	20	18	0.00329690658048571	0.999985267310115	1	28	6.4483013036699	0.0279352146218965	0.999999999891473	1	24	1.56355770157281	0.0232124988888889	0.00064362188395382	0.00064362188395382
Mapre1	1	1	28	10	0.0634508127962124	0.966664514511234	1	23.8369304556355	17.8942532176927	1.17049706816484	0.999438093656021	1	25.9184652278177	14.3567223508841	1.13442995393729	0.0401023024898889	0.0353501794894476
Cdk5rap1	1	1	20	6	0.00344509141308507	0.999999906135797	1	28	13.4884946269925	0.0297521600094083	0.999999999999996	1	24	9.38078341156821	0.0249922872222222	0.000662012732218226	0.000662012732218226
Snta1	0.859241172625395	1	20	4	0.0410716609891176	0.459063129056148	1	20.9263157894737	14.5045299349286	0.282509126934661	0.76138842107909	1	20.4631578947369	9.13806785021343	0.252449660120985	0.00624039355576328	0.00624039355576328
Cbfa2t2	0.040394502815343	0.356960611610855	24	6	0.0107747517103644	0.237824888506908	1	22.6423690205011	4.6046090724723	0.146749312264043	0.0542331994832659	0.5081060074193	23.3211845102505	5.28647541206962	0.145778960357707	0.0108961399811095	0.0108961399811095
Necab3	1	1	28	6	0.0342040277981994	0.99760201546968	1	28	27.2022808398936	0.219094054969847	0.999997122534136	1	28	2.6011404199468	0.197623663158891	0.0214636903032214	0.0214636903032214
1700003F12Rik	0.385279521298535	1	28	6	0.0191029846685014	0.917263098897938	1	25.2926208651399	2.1220835695226	0.142111790179692	0.720993473288465	1	26.6463104325699	3.97279176868283	0.106797312318772	0.0230215445304623	0.0230215445304623
E2f1	1	1	28	6	0.0298194000694179	0.971096611423232	1	28	6.4339734142744	0.232343436834075	0.999578213533958	1	28	6.2169867071372	0.22416202671458	0.0170555915522857	0.0170555915522857
Pxmp4	1	1	28	24	0.026993518529084	0.990646723483228	1	26.0892388451444	0.245159393509599	0.273471872303662	0.999956121091148	1	27.0446194225722	25.2399294231089	0.258266230936108	0.0151647837298901	0.0151647837298901
Zfp341	0.583353997123441	1	20	2	0.000849565993401943	0.999997015485358	1	20	10.5893919889173	0.0104619007707721	0.897758157756085	1	20	6.29469599445865	0.00970443690532912	0.000821309238138702	0.000821309238138702
Chmp4b	0.583353997123441	1	20	16	0.0472948370596622	0.903891213504016	1	20.0808080808081	9.9891303203376	1.51303649743129	0.864757097540723	1	20.040404040404	13.0006773494488	1.46719061883642	0.0759541946422905	0.0517684571228566
Raly	1	1	24	10	0.0361838560748438	0.682957053162419	1	22.2371364653244	11.3378434171733	0.632555569885773	0.943384491178371	1	23.1185682326622	10.7099938281361	0.625362137688603	0.0250291082360201	0.0250291082360201
a	1	1	20	6	0.000922692325061827	0.980378306638597	1	25.4219948849105	10.0000548483338	0.00581151884266618	0.999806222980536	1	22.7109974424553	7.87347492085542	0.00114086141967658	0.00137642382103042	0.00137642382103042
Eif2s2	1	1	24	10	0.103604578472672	0.985819223632806	1	22.4379232505643	0.744098197636298	2.17113763360495	0.999898974112789	1	23.2189616252821	5.22228337318564	2.19754436571786	0.0722238017403586	0.0328656853836786
Ahcy	1	1	20	16	0.00356072812054642	0.999999718567622	1	23.9518072289157	2.1276012787769	0.0356112859627553	0.99999999999996	1	21.9759036144578	20.7543556907608	0.0300913241863409	0.00147775388042588	0.00147775388042588
Itch	0.385279521298535	1	24	4	0.0445857695595804	0.663932214300286	1	23.8369304556355	1.1455427524989	0.611558315150865	0.604546630744551	1	23.9184652278177	2.56793598964665	0.551545207016759	0.039255350530527	0.039255350530527
Dynlrb1	1	1	20	12	0.058193827431481	0.999848748034829	1	20.7515657620042	12.9573083171068	1.98105757418658	0.999999988560845	1	20.3757828810021	12.474069329842	1.93087081093917	0.0579970856761965	0.0300367509559
Map1lc3a	0.247148491874073	0.934078325327556	20	0	0.0812638932744733	0.446479929082907	1	20	13.9090342885377	1.45230129214412	0.353565267925929	1	20	16.9545171442688	1.4251534866728	0.0970617884756933	0.0681062000572979
[truncated: 15,374 more rows]
