# Supplementary material for: tauFisher predicts circadian time from a single sample of bulk and single-cell pseudobulk transcriptomic data
Source: Nat Commun. 2024 May 7;15:3840. doi: 10.1038/s41467-024-48041-6 (PMC11076472; doi:10.1038/s41467-024-48041-6)
Supplement: Supplementary file 5 — Supplementary Dataset 2 [file 41467_2024_48041_MOESM5_ESM.csv]

CycID	JTK_pvalue	JTK_BH.Q	JTK_period	JTK_adjphase	JTK_amplitude	LS_pvalue	LS_BH.Q	LS_period	LS_adjphase	LS_amplitude	meta2d_pvalue	meta2d_BH.Q	meta2d_period	meta2d_phase	meta2d_Base	meta2d_AMP	meta2d_rAMP
Xkr4	1	1	0	NaN	0	1	1	NA	NA	0	1	1	NA	NA	0	NA	NA
Gm19938	1	1	0	NaN	0	1	1	NA	NA	0	1	1	NA	NA	0	NA	NA
Mrpl15	1	1	28	8	0.0286147729569885	0.999138997160133	1	24.1849148418491	12.5870235549881	0.381993293316006	0.999999629230628	1	26.0924574209245	10.5173953560925	0.352574418124564	0.0287024680226599	0.0287024680226599
Lypla1	1	1	20	0	0.0344551037385293	0.998132684764946	1	21.9426048565121	12.3388033483612	0.423654778041744	0.999998255480712	1	20.9713024282561	16.3819606612825	0.430901794705257	0.0453387619751556	0.0453387619751556
Tcea1	0.0708296121275345	1	28	18	0.0772772959528218	0.551679756199132	1	26.6487935656836	10.0000548483338	1.0348850345094	0.165767647338246	1	27.3243967828418	13.909630505864	0.970487657496	0.0630300239431976	0.0630300239431976
Rgs20	1	1	0	NaN	0	0.996147943218374	1	20.1622718052738	5.6754563894525	0.000979261121230536	0.999992571284529	1	20.1622718052738	5.6754563894525	0.000252037228396164	0.00047610586775073	0.00047610586775073
Atp6v1h	0.475764435488483	1	24	10	0.0513101429166301	0.838747148931092	1	23.4988179669031	10.9995486291529	0.794697711046606	0.76564107147907	1	23.7494089834516	10.5062173575586	0.723082322982387	0.0726929088111573	0.0726929088111573
Rb1cc1	0.0708296121275345	1	28	20	0.0963594209712782	0.577095363364356	1	26.9376693766938	15.0542617692221	0.650987618785919	0.171563457231443	1	27.4688346883469	17.4858512867253	0.650056753034271	0.147221602518653	0.147221602518653
4732440D04Rik	1	1	28	20	0.0120352727854195	0.987749483160266	1	26.3660477453581	23.46036734764	0.0539537408522259	0.999924654111406	1	27.1830238726791	21.8018769655249	0.037907019241073	0.007870949475891	0.007870949475891
Pcmtd1	0.0537425917725344	1	24	2	0.0793033690129555	0.168197766275418	1	22.6423690205011	4.5797178076075	0.59833165616625	0.0515802092914811	1	23.3211845102505	3.33022461855851	0.573165701856554	0.10068706289239	0.10068706289239
Sntg1	0.430521978393509	1	20	8	0.00378164029980437	0.387208519895981	1	20.244399185336	17.7791843489868	0.00514621445989274	0.465356152302447	1	20.122199592668	12.8603725829194	0.00513971150208856	0.00288130376021032	0.00288130376021032
Rrs1	0.583353997123441	1	20	16	0.0144362602248994	0.768846563017341	1	20	17.935038140756	0.122992111463314	0.808135989375656	1	20	16.967519070378	0.102166106184841	0.0167752891544875	0.0167752891544875
Adhfe1	0.0708296121275345	1	24	12	0.00181693279456905	0.0809392459426024	1	24.9122807017544	9.5057507712494	0.0033871958244329	0.0353234331753872	1	24.4561403508772	10.7798859944523	0.00199193581836742	0.00347889678217458	0.00347889678217458
2610203C22Rik	0.859241172625395	1	24	0	0.0572364048497545	0.55959827420895	1	23.6104513064133	1.5917490782153	0.21338058373938	0.832913591439153	1	23.8052256532066	0.802440103715983	0.210181272120134	0.0516112173786396	0.0516112173786396
Mybl1	1	1	28	8	0.00462529505729229	0.999498749073053	1	24.1849148418491	22.5081039501034	0.0119731073294055	0.999999874352759	1	26.0924574209245	2.82296071792479	0.00943362772470467	0.000730929569634666	0.000730929569634666
Vcpip1	1	1	28	24	0.0616831872646023	0.987828921910126	1	25.8181818181818	22.2241778844552	0.514425292360559	0.99992563009287	1	26.9090909090909	23.114081359578	0.501932209956412	0.0392022264413084	0.0392022264413084
Sgk3	0.583353997123441	1	24	20	0.0400712463150948	0.91239952832753	1	23.7231503579952	12.6401206241184	0.798069818417763	0.867910396977406	1	23.8615751789976	16.2992609188112	0.834467577444052	0.0617655772125174	0.0617655772125174
Mcmdc2	1	1	20	6	0.00181967424755971	0.60231344298101	1	27.5346260387812	6.1358979567704	0.00183227711520473	0.907672685919252	1	23.7673130193906	6.21328631252076	0.00198856976661594	0.000134295375591882	0.000134295375591882
Snhg6	1	1	28	12	0.0576231215483854	0.999842140948104	1	20.0808080808081	10.2837299727929	0.46509379239924	0.999999987539604	1	24.040404040404	11.3072690084686	0.37768341659352	0.0171157705358533	0.0171157705358533
Tcf24	0.247148491874073	1	24	8	0.00181693279456905	0.273764320012157	1	25.4219948849105	3.1034709404551	0.00310368638133642	0.249887161278305	1	24.7109974424553	5.62683640607037	0.00252511074028825	0.00373182718968185	0.00373182718968185
Cops5	0.475764435488483	1	24	12	0.0265186256148391	0.862985353453293	1	21.8461538461538	12.4614846264809	0.454422207302614	0.776069933514974	1	22.9230769230769	12.2686608129722	0.385485597819783	0.0403437004822648	0.0403437004822648
Cspp1	0.195687736186953	1	24	0	0.0396121925927485	0.315835888517102	1	22.2371364653244	5.63806188384009	0.358270101585029	0.233856552051034	1	23.1185682326622	2.93077120259575	0.319307711361895	0.0666918853162411	0.0666918853162411
Arfgef1	1	1	28	22	0.0718602216128297	0.999785175110135	1	25.0377833753149	0.9997333212334	0.54698616009892	0.999999976923481	1	26.5188916876575	24.2070181017035	0.505425240262998	0.0309875162463697	0.0309875162463697
Prex2	0.385279521298535	1	24	18	0.00482375659624758	0.71485497001722	1	22.9561200923788	10.000052958753	0.0251235936514724	0.630561228237829	1	23.4780600461894	13.917981691299	0.0141885448587529	0.00593544607409449	0.00593544607409449
Sulf1	1	1	28	6	0.0188623569379704	0.801033014326866	1	28	5.6562003272358	0.0463474177203645	0.978744684874583	1	28	5.8281001636179	0.0398386169853084	0.0275066352752126	0.0275066352752126
Slco5a1	0.221418114030513	1	24	6	0.00922521346642136	0.816380572224218	1	24.5432098765432	4.68033297900239	0.0395741432030963	0.489967836253926	1	24.2716049382716	5.3482198921126	0.0149669290462658	0.0191364667204033	0.0191364667204033
Ncoa2	0.710362661526393	1	24	6	0.0364186862368757	0.848924841686176	1	24.6650124069479	0.167991014153102	0.488268606168989	0.908042876797975	1	24.3325062034739	3.12442644871318	0.440662075514866	0.0393354050583921	0.0393354050583921
Tram1	1	1	20	14	0.14215649980237	0.986833748175687	1	20	2.0713449841433	1.20080244886213	0.999912941986931	1	20	18.0356724920717	1.11536184570071	0.04074005371458	0.0365263110546745
Lactb2	0.710362661526393	1	24	10	0.0294736955640958	0.690203352136158	1	23.8369304556355	10.1182945906909	0.246443047840492	0.839751573696983	1	23.9184652278177	10.0594658148606	0.237054017670586	0.026253267977999	0.026253267977999
Eya1	1	1	28	6	0.00925059011458458	0.999901378721128	1	24.0677966101695	4.9439660263677	0.0167148589614933	0.999999995136762	1	26.0338983050847	5.46326590067083	0.0119420540131435	0.0049498617298728	0.0049498617298728
Msc	1	1	0	NaN	0	0.998794415565756	1	23.3882352941176	2.6644645886421	0	0.99999927299087	1	23.3882352941176	2.6644645886421	9.69380150543203e-05	0.000148297046044671	0.000148297046044671
Terf1	0.859241172625395	1	24	0	0.0150768459356458	0.997596781999537	1	23.0626450116009	18.2291005287404	0.185774935835873	0.989277154890289	1	23.5313225058004	21.0654367842124	0.139674519153609	0.018422881346803	0.018422881346803
Rpl7	1	1	28	2	1.14784785211368	0.989369764643872	1	20	0.9753447682047	13.8333567777321	0.999943297771043	1	24	1.44234971806568	12.5785014444444	0.64788695350401	0.0515074833330136
Rdh10	0.0537425917725344	1	24	22	0.019219001799411	0.221255920833391	1	24.6650124069479	18.0398281876302	0.0591552723570661	0.0645910054119925	1	24.3325062034739	20.0507163429857	0.0516274389496359	0.0305758372979249	0.0305758372979249
Stau2	1	1	20	18	0.00984212577246375	0.986229465263986	1	28	26.4534863532212	0.0532339226542909	0.999904747952697	1	24	22.1372084370948	0.0394951116666667	0.000758047271132254	0.000758047271132254
Ube2w	1	1	24	2	0.0166286059090953	0.99999958803426	1	21.8461538461538	11.4434099393269	0.290726159601367	0.999999999999915	1	22.9230769230769	6.95888905357789	0.267537000097206	0.00438106197913184	0.00438106197913184
Eloc	0.195687736186953	1	28	14	0.15861692036356	0.45994558704069	1	27.3829201101928	10.0000453801604	1.28658880037507	0.306728855645671	1	27.6914600550964	11.9792259876862	1.02917647831022	0.129558622807506	0.125885720804876
Tmem70	1	1	28	20	0.0259776252876211	0.999989689866536	1	28	20.9007521139589	0.184542896294967	0.99999999994685	1	28	20.4503760569795	0.162006620368439	0.0124201298555694	0.0124201298555694
Ly96	0.583353997123441	1	28	22	0.0475049891950309	0.918794011916726	1	28	19.8270023182506	0.772834518068844	0.870249793119108	1	28	20.9135011591253	0.72806591368484	0.0968759925002175	0.0968759925002175
Jph1	1	1	0	NaN	0	0.918627495410882	1	28	6.5058356395138	0.00318297217753188	0.9965956142861	1	28	6.5058356395138	0.00355881868536801	0.00297222155564942	0.00297222155564942
Pi15	1	1	24	4	0.0164465407621822	0.999999011405989	1	23.9518072289157	7.2974432065173	0.0306334414872073	0.999999999999511	1	23.9759036144578	5.65038431720987	0.0330871299506546	0.000656444679066489	0.000656444679066489
Gm28154	1	1	0	NaN	0	1	1	NA	NA	0	1	1	NA	NA	0	NA	NA
Gm16070	1	1	0	NaN	0	1	1	NA	NA	0	1	1	NA	NA	0	NA	NA
Crispld1	1	1	28	4	0.00511826798482534	0.999999984425279	1	22.1380846325167	3.98934759346979	0.0187094421762863	1	1	25.0690423162584	4.04940324955648	0.00913886209622198	0.00151009054917251	0.00151009054917251
Mcm3	1	1	20	16	0.0220428164666236	0.998960352460019	1	20	1.3165752966802	0.271986916066429	0.999999459379112	1	20	18.6582876483401	0.21894957592548	0.0138916200966196	0.0138916200966196
Paqr8	1	1	28	4	0.00304714373744856	0.91829979700758	1	20.3271983640082	10.9511823405104	0.0122129373439049	0.996567742566932	1	24.1635991820041	8.23498397253102	0.00737394852700181	0.00113623348659916	0.00113623348659916
Efhc1	1	1	20	8	0.0029948652117951	0.993481869674361	1	20	1.9733428763366	0.00563038538162876	0.999978710682611	1	20	4.9866714381683	0.0029570478617621	0.00229224302125042	0.00229224302125042
Tram2	0.710362661526393	1	20	18	0.00598348631715893	0.927787033058962	1	20.244399185336	10.0000548483338	0.0825003564595099	0.933851134429748	1	20.122199592668	14.0248359888102	0.0687248897725837	0.00899349274632905	0.00899349274632905
Tmem14a	1	1	28	8	0.00642851280873345	0.99256676638841	1	28	5.9715417363863	0.0417589939047311	0.999972304812128	1	28	6.98577086819315	0.0227779374160732	0.00565045208531895	0.00565045208531895
Gsta3	0.784801917075894	1	24	18	0.0036338655891381	0.375699768349689	1	23.0626450116009	15.5405302552226	0.00876461004453598	0.654946798022038	1	23.5313225058004	16.7524178636424	0.00502203687485773	0.00710575143743758	0.00710575143743758
Gm28836	0.784801917075894	1	0	NaN	0	0.44731964450328	1	26.3660477453581	9.0574341534633	0.00305673907027404	0.71854614036929	1	26.3660477453581	9.0574341534633	0.00117579308755737	0.00194120326427205	0.00194120326427205
Gm29107	1	1	28	2	0.00225253390630374	0.970788894036255	1	20.6652806652807	12.751592660447	0.00472853202082203	0.999569139633306	1	24.3326403326404	20.5426187143104	0.00334650179014466	0.000782714474016623	0.000782714474016623
Ogfrl1	0.710362661526393	1	28	18	0.0561858563049456	0.983982494530405	1	28	10.0000548483338	0.612693166692324	0.949309493073415	1	28	14.0000274241669	0.467976154751	0.0632729809604662	0.0632729809604662
B3gat2	1	1	24	4	0.00826904458501782	0.986973239498775	1	24.5432098765432	24.0334095095809	0.0357116245085792	0.999914780904172	1	24.2716049382716	1.77055438835499	0.0190808804951189	0.00806459721321652	0.00806459721321652
Smap1	1	1	28	16	0.0387460574964731	0.780569552866198	1	20.7515657620042	6.3201495086361	0.639362884297489	0.973941164240145	1	24.3757828810021	10.6764845285175	0.628990804265531	0.0116322132604964	0.0116322132604964
Sdhaf4	1	1	20	6	0.0329230508310714	0.994347608966603	1	22.9561200923788	0.6637066692901	0.284078485122609	0.999983995053915	1	21.4780600461894	3.53219552727036	0.26388784147826	0.0271960102994162	0.0271960102994162
Fam135a	1	1	24	22	0.00673352331879826	0.999999968892037	1	21.014799154334	10.0000555195365	0.0465755045881857	1	1	22.507399577167	15.6710519890144	0.0433494581713578	0.00241724996991806	0.00241724996991806
Lmbrd1	1	1	28	16	0.0615622720050194	0.999388651768905	1	20	6.0116853834838	0.878036977854466	0.999999813088577	1	24	10.4641540872331	0.842795733333333	0.0156396291450002	0.0156396291450002
Phf3	0.0708296121275345	1	24	2	0.068900979733564	0.150704349172398	1	21.9426048565121	13.7482687926363	0.828558113046965	0.059134867427598	1	22.9713024282561	19.639191484127	0.776676732796771	0.004713683007206	0.004713683007206
Ptp4a1	1	1	28	8	0.0120337906896061	0.999998065749185	1	25.6847545219638	0.881294673851002	0.116131206089039	0.999999999998129	1	26.8423772609819	4.29513282158716	0.0824312908085321	0.0119541965557344	0.0119541965557344
Ptp4a1.1	0.859241172625395	1	20	0	0.00646639357966178	0.804147628589164	1	20.244399185336	9.6355746952922	0.0400424816746548	0.946388292831344	1	20.122199592668	4.78870613629211	0.0253483607625487	0.00593672023288738	0.00593672023288738
Prim2	1	1	28	16	0.0172926286741042	0.992576020480584	1	28	14.3952892966743	0.122730736985689	0.999972373813749	1	28	15.1976446483371	0.106437352449853	0.013689152636021	0.013689152636021
Rab23	0.0925030711091867	1	20	18	0.0103958962713733	0.872461885712084	1	20	17.4089006874995	0.036816740866393	0.283836849399154	1	20	17.7044503437497	0.03285963080654	0.00742075273460191	0.00742075273460191
Bag2	1	1	28	20	0.00445936820844618	0.996537896291116	1	28	21.2711265098154	0.0116783683510737	0.999993999990734	1	28	20.6355632549077	0.0093723881070767	0.00432702799046458	0.00432702799046458
Zfp451	1	1	24	4	0.0342598185232351	0.999753028804252	1	28	6.4666368532657	0.39630570264831	0.999999969500103	1	26	5.16903377711146	0.340053840670157	0.0139615780387857	0.0139615780387857
Bend6	1	1	28	10	0.00848468528322203	0.970832680111796	1	28	10.3969445707107	0.0316023494263688	0.999570436738598	1	28	10.1984722853553	0.0150946362400538	0.00735175586040014	0.00735175586040014
Dst	1	1	24	20	0.0229957772045608	0.919065852980195	1	23.1701631701632	3.4538357884665	0.113743576664783	0.996632715126042	1	23.5850815850816	23.3775007005286	0.113433664563576	0.0181647748105892	0.0181647748105892
Gm37233	1	1	28	26	0.0171521442343519	0.882507019469633	1	24.9122807017544	4.67408146904189	0.0667487920613855	0.99281027996031	1	26.4561403508772	1.5370092725394	0.0523035582238092	0.0153216786964597	0.0153216786964597
Ccdc115	1	1	20	14	0.0504312091876152	0.980771891439019	1	20.5797101449275	6.7023745272277	0.389824863900432	0.999813943559817	1	20.2898550724638	10.4054367183619	0.375428008428418	0.00109859201667073	0.00109859201667073
Imp4	1	1	20	12	0.0237042557729029	0.999644614587854	1	20	10.0000548483338	0.35454812816618	0.999999936843122	1	20	11.0000274241669	0.274783992388554	0.0257253764200996	0.0257253764200996
Ptpn18	1	1	20	0	0.259136604081949	0.999993712743162	1	25.2926208651399	3.0675352165576	4.82769959197511	0.999999999980235	1	22.6463104325699	1.37329292894178	4.70687182934569	0.143353444310452	0.030456203080928
Gm28417	1	1	24	22	0.0148456361603334	0.930029156390828	1	21.2847965738758	19.3987334612748	0.0857900936217628	0.997492859778844	1	22.6423982869379	20.6957843734408	0.0639323291890018	0.0108237052615878	0.0108237052615878
Arhgef4	0.529559216305962	1	20	8	0.0121691765359126	0.710137536512998	1	28	6.6674319279373	0.0314307459087525	0.743849032167567	1	24	7.65747082625884	0.0201714714444444	0.00026400254106907	0.00026400254106907
Fam168b	1	1	28	26	0.0517876521259654	0.982471368622945	1	28	4.2193307220118	0.846529373162877	0.999845467969753	1	28	1.1096653610059	0.764937312521162	0.0493137911815607	0.0493137911815607
Plekhb2	1	1	28	22	0.0639659400863069	0.999997984813308	1	28	26.7230396225253	0.849547012807055	0.99999999999797	1	28	24.3615198112626	0.773862046336426	0.0399329474139109	0.0399329474139109
1110002O04Rik	1	1	0	NaN	0	0.961418290537704	1	22.2371364653244	9.7575909445636	0.00105356741691417	0.99924596502229	1	22.2371364653244	9.7575909445636	0.000302630024237728	0.000487367198843085	0.000487367198843085
Hs6st1	1	1	28	16	0.0535962191402062	0.999793344610425	1	26.3660477453581	19.3517767859833	0.440409446898177	0.999999978645304	1	27.1830238726791	17.7422829023931	0.382091252809336	0.041686959340714	0.041686959340714
Gm33280	1	1	0	NaN	0	0.999956593532185	1	23.2786885245902	22.7213114754101	0.00195852224246107	0.999999999057926	1	23.2786885245902	22.7213114754101	0.00157695823367442	0.00101696957078225	0.00101696957078225
Uggt1	1	1	20	4	0.0360012457486023	0.993096717505584	1	22.3370786516854	15.7536222535325	0.549001812421357	0.999976117325684	1	21.1685393258427	20.1658681442117	0.50999508136872	0.0241343939748594	0.0241343939748594
Neurl3	0.710362661526393	1	28	0	0.0661065644449929	0.923706011801517	1	26.0892388451444	23.9728315089804	1.06958798192248	0.932636059123843	1	27.0446194225722	25.9476646342506	0.776794889661775	0.151952890362562	0.151952890362562
Arid5a	0.153711924959646	1	28	0	0.105285300580874	0.669123608645004	1	22.1380846325167	16.2397962172262	0.498719678234378	0.336785825795882	1	25.0690423162584	21.7294480304178	0.430817929690156	0.012711808938086	0.012711808938086
4930403P22Rik	0.529559216305962	1	20	10	0.0029948652117951	0.986478840079752	1	20	3.5823971180404	0.00491941237104848	0.861604982261997	1	20	6.7911985590202	0.00290939432572692	0.00214036870449144	0.00214036870449144
Kansl3	1	1	28	4	0.0321104260404623	0.999240599716483	1	28	7.2271229833787	0.326544095480462	0.999999711582587	1	28	5.61356149168935	0.264420731728642	0.0240106433649641	0.0240106433649641
Lman2l	1	1	28	24	0.0209930103839349	0.997743116174294	1	22.2371364653244	17.4652759568285	0.220385106262824	0.999997451319618	1	25.1185682326622	20.6292917397159	0.178734683927735	0.0112883169636964	0.0112883169636964
Cnnm4	1	1	20	16	0.0160320835574185	0.999987547455643	1	24.0677966101695	6.1682428476702	0.0812853810604485	0.999999999922467	1	22.0338983050847	0.620101613847602	0.0699107852802508	0.00868344898866663	0.00868344898866663
Cnnm3	0.475764435488483	1	24	4	0.0443386640238269	0.731265313847558	1	24.0677966101695	2.36274469554751	0.179135159684471	0.715237393600042	1	24.0338983050847	3.18253330181564	0.168233569093648	0.0433171080762878	0.0433171080762878
Ankrd23	0.646858329324917	1	28	16	0.00837089058892568	0.757096776283551	1	28	14.2059604703461	0.0245088128969507	0.839351875811129	1	28	15.102980235173	0.0110762765312371	0.00773214933043113	0.00773214933043113
Ankrd39	0.710362661526393	1	28	8	0.0131446130164433	0.883553769508976	1	28	6.7583237436233	0.0643953195936754	0.919989190247085	1	28	7.37916187181165	0.0562220545889474	0.0125049003496607	0.0125049003496607
Sema4c	0.859241172625395	1	24	0	0.00581233430275324	0.804038378772059	1	21.2847965738758	11.384437883492	0.0455480388427452	0.946353584058756	1	22.6423982869379	17.3764831565497	0.0506416421669344	0.000108873236817404	0.000108873236817404
D430040D24Rik	1	1	0	NaN	0	0.997738172293663	1	20	18	0.0011363566661614	0.999997440136995	1	20	18	0.000332784498835155	0.000524000041934433	0.000524000041934433
Fam178b	1	1	0	NaN	0	0.998400937674947	1	22.4379232505643	5.1241514517299	0.000835051177520509	0.999998720817828	1	22.4379232505643	5.1241514517299	0.000172775410521092	0.000369401945009073	0.000369401945009073
Cox5b	0.309738885900378	1	28	14	0.205736253520132	0.776886433971238	1	28	13.4451839290141	2.51273832276962	0.583408943922443	1	28	13.722591964507	2.50757444822829	0.252196626034591	0.100573933592591
Actr1b	1	1	28	0	0.0234097599406743	0.999935991193036	1	26.2269129287599	21.9641831749836	0.266203138632548	0.999999997951393	1	27.11345646438	24.9100454508083	0.215550161802925	0.0137205138074161	0.0137205138074161
Zap70	1	1	28	10	0.0169780792935612	0.995425915357079	1	28	6.9923342972477	0.0939008135998164	0.999989522888237	1	28	8.49616714862385	0.0385818462088557	0.0170930305426103	0.0170930305426103
Tmem131	0.385279521298535	1	24	20	0.0393307640938363	0.609146736875163	1	24.788029925187	2.5935054711811	0.493087413228227	0.574873313262096	1	24.3940149625935	23.637320750541	0.447143207612854	0.0317218293665289	0.0317218293665289
Gm38115	1	1	24	10	0.0116683437629533	0.984185888185951	1	24.9122807017544	4.910424821371	0.0690338043467887	0.999874292523519	1	24.4561403508772	7.5052870570165	0.0525776060185512	0.0100340530110724	0.0100340530110724
Vwa3b	1	1	0	NaN	0	0.992760441252031	1	26.6487935656836	15.2552166657261	0.00255689012708135	0.99997373092565	1	26.6487935656836	15.2552166657261	0.000879079157810851	0.00118770207911695	0.00118770207911695
Inpp4a	0.195687736186953	1	24	20	0.0893717917595926	0.341684142401294	1	23.0626450116009	3.7444835890652	0.705113825457006	0.247735810526557	1	23.5313225058004	23.4806683278506	0.644797601320895	0.114150711885741	0.114150711885741
Coa5	1	1	28	16	0.032411794950604	0.972509272346365	1	28	12.569564622845	0.60011830470732	0.999618618910635	1	28	14.2847823114225	0.517019594057989	0.0253205823569544	0.0253205823569544
Unc50	1	1	28	16	0.0459662541284908	0.99999799640303	1	25.5526992287918	15.9374112474119	0.328636545572701	0.999999999997993	1	26.7763496143959	16.0006912154331	0.290043836256345	0.0187877146048021	0.0187877146048021
Mgat4a	0.859241172625395	1	24	12	0.0104893846266809	0.987431293027616	1	28	14.7295326761863	0.163647038320804	0.987886394738612	1	26	13.3387115996579	0.141520290866608	0.0240839557391702	0.0240839557391702
Tsga10	0.195687736186953	1	24	18	0.0123512816343588	0.603465276657741	1	22.2371364653244	10.0000548483338	0.127983263501854	0.370368249746166	1	23.1185682326622	13.8676807332585	0.110016378706803	0.0101767150560496	0.0101767150560496
Lipt1	1	1	20	10	0.00460221155642046	0.975501001976189	1	20	10.9434284533191	0.0111932444961244	0.99969741835908	1	20	10.4717142266595	0.00927000710632105	0.00417699030614227	0.00417699030614227
Mitd1	0.710362661526393	1	28	16	0.0400348303158637	0.820168112505229	1	27.0844686648501	10.0000434439203	0.303953270122392	0.897361311328632	1	27.542234332425	12.9537389406097	0.256793852654732	0.0452398365335711	0.0452398365335711
Mrpl30	1	1	20	2	0.119903336746013	0.999734261177172	1	22.9561200923788	22.7306014647914	0.904283964745254	0.999999964688311	1	21.4780600461894	0.968403845540716	0.867026229908223	0.0466405967117097	0.0466405967117097
Txndc9	1	1	20	18	0.041604678080776	0.945507240453256	1	20.6652806652807	7.9605186259034	0.535188756589029	0.998487540817816	1	20.3326403326404	2.89955873595024	0.493046193266958	0.0440341896732964	0.0440341896732964
Eif5b	0.583353997123441	1	20	14	0.127265962361431	0.858233244670816	1	20	10.0000548483338	1.62922006019597	0.847026338309487	1	20	12.0000274241669	1.35139890460088	0.129129461149347	0.0955524388170813
Rev1	1	1	20	0	0.0149969039784988	0.99999999984337	1	28	6.5108388176452	0.225300150340173	1	1	24	2.79035949327651	0.192285933333333	0.00908077358917939	0.00908077358917939
Aff3	1	1	28	22	0.0449150974718502	0.98038330858069	1	20.7515657620042	1.3809174566286	0.154030219966279	0.999806322090035	1	24.3757828810021	22.5751377445364	0.136969586152691	0.0335343228885545	0.0335343228885545
Lonrf2	1	1	24	4	0.00122837529367555	0.999299923453186	1	23.3882352941176	0.540317854321	0.00204935976154516	0.999999754889209	1	23.6941176470588	2.24820199672903	0.00178375530716559	0.00119247885401463	0.00119247885401463
Chst10	1	1	20	6	0.00922367162008498	0.93212246926724	1	20.244399185336	4.1805775512135	0.016054374503725	0.997642353265808	1	20.122199592668	5.09600127722965	0.0129101959990282	0.00651420759763265	0.00651420759763265
Pdcl3	0.583353997123441	1	20	14	0.00629993251164252	0.989268402497475	1	20	6.2787554514051	0.469458054529397	0.894351314698581	1	20	10.1393777257026	0.450813351253939	0.0174263938332844	0.0174263938332844
Npas2	0.430521978393509	1	0	NaN	0	0.210798811233566	1	22.9561200923788	3.9200473784754	0.00156924755833482	0.308526397330382	1	22.9561200923788	3.9200473784754	0.00111930762773112	0.00220087804736551	0.00220087804736551
Rpl31	1	1	20	4	0.333195079256132	0.999976206491029	1	20	14.30245120192	6.21271985085195	0.999999999716932	1	20	19.15122560096	5.79682995169301	0.00712018797672601	0.00122828995089747
Tbc1d8	1	1	28	24	0.013222126061797	0.994042241643571	1	20	9.026015218755	0.10874449741292	0.999982217207325	1	24	15.7013234169673	0.125666980555556	0.0105690567732708	0.0105690567732708
Cnot11	1	1	28	10	0.0168529779618336	0.999208345861033	1	28	6.5163706878987	0.125088220944751	0.999999686559139	1	28	8.25818534394935	0.105849648204904	0.0138136203420965	0.0138136203420965
Gm15832	1	1	28	8	0.0134473678558761	0.999866578737874	1	27.2328767123288	11.5806671869364	0.0575956831589633	0.999999991098988	1	27.6164383561644	9.81709306719445	0.0488197056845966	0.0183051784240558	0.0183051784240558
Rnf149	0.710362661526393	1	24	10	0.058666952578773	0.999245298436581	1	20.1622718052738	17.5131307491209	0.487455938363886	0.953108693122218	1	22.0811359026369	14.1901733332504	0.522359497268626	0.0932628455961341	0.0932628455961341
Map4k4	0.119750703967856	1	24	12	0.106871411801754	0.849333848610749	1	23.2786885245902	6.7297917421647	1.53358731300883	0.334177566410404	1	23.6393442622951	9.3268641262081	1.34381472658561	0.138954590432616	0.103403086514519
Il1r2	1	1	28	10	0.234829645844102	0.972291825357497	1	27.5346260387812	14.4787034019107	0.914696819224132	0.999612533118646	1	27.7673130193906	12.258978074426	0.877860415132073	0.658745471640454	0.658745471640454
Gm16894	1	1	24	8	0.00609428747489713	0.782637531758988	1	26.3660477453581	1.092663633032	0.0223587683609422	0.974450730654562	1	25.1830238726791	4.71898898206652	0.0118837497974475	0.00772845407847337	0.00772845407847337
Il1r1	1	1	28	22	0.0155995838160261	0.999583519746496	1	23.1701631701632	17.2490941871963	0.0292906587775064	0.999999913260057	1	25.5850815850816	19.5747256025228	0.0272279550981566	0.00522262180451709	0.00522262180451709
Il1rl2	0.583353997123441	1	24	20	0.0295939320011688	0.793029992268073	1	24.788029925187	20.8415284235325	0.0819508383877722	0.819228155234005	1	24.3940149625935	20.4192951867444	0.0816427808545941	0.0381522439106653	0.0381522439106653
Il1rl1	0.0925030711091867	1	20	4	0.132009694269038	0.714900430773675	1	20	18.2042705146722	0.650620433787225	0.245749178927747	1	20	1.1021352573361	0.509425798519288	0.0732551560614691	0.0732551560614691
Il18r1	0.710362661526393	1	28	6	0.0503696838265841	0.538930332282482	1	28	6.1735527891672	0.190541995135401	0.750415427555751	1	28	6.0867763945836	0.11817505795681	0.053590870853518	0.053590870853518
Il18rap	0.945897051104224	1	24	10	0.0701119990912954	0.852179864892662	1	24.3031784841076	9.5926392385539	0.167041956685703	0.979847305500778	1	24.1515892420538	9.7979840296416	0.126620251511306	0.0566759070297203	0.0566759070297203
Slc9a4	1	1	20	10	0.0208100394332351	0.96749299323875	1	27.0844686648501	5.1182904593367	0.0582049277750118	0.999465827292917	1	23.542234332425	8.11000675054435	0.032719794032021	0.0147285219962997	0.0147285219962997
Mfsd9	1	1	24	22	0.00550237828786081	0.9622678063133	1	23.8369304556355	3.442607011266	0.0142673870998479	0.999279014605648	1	23.9184652278177	0.730588546277231	0.0125377348386137	0.00500561583099483	0.00500561583099483
Tmem182	1	1	0	NaN	0	1	1	NA	NA	0	1	1	NA	NA	0	NA	NA
Pantr1	1	1	0	NaN	0	1	1	NA	NA	0	1	1	NA	NA	0	NA	NA
Pou3f3	1	1	0	NaN	0	0.996147943218374	1	20.1622718052738	5.6754563894525	0.00195852224246107	0.999992571284529	1	20.1622718052738	5.6754563894525	0.000504074456792329	0.00095221173550146	0.00095221173550146
Mrps9	0.0161479984491827	1	24	2	0.0361468743901876	0.215751491176645	1	23.1701631701632	4.1730532819859	0.298917151457895	0.0232017004577264	1	23.5850815850816	3.10660273407659	0.262019609144436	0.038854937225553	0.038854937225553
Tgfbrap1	0.119750703967856	1	28	18	0.0851774464656285	0.565360949062271	1	25.9530026109661	18.2151390732533	0.494574575462314	0.250000084023366	1	26.976501305483	18.1377595697631	0.430404045108032	0.0793533991764719	0.0793533991764719
8430432A02Rik	1	1	0	NaN	0	0.999437152901296	1	20	1.340646805102	0.000697996903762405	0.999999841571845	1	20	1.340646805102	0.000735322101964508	0.000615457651357666	0.000615457651357666
AI597479	1	1	28	6	0.00696484623119563	0.998520363171919	1	25.0377833753149	8.4759089222505	0.0656997396823078	0.999998904797128	1	26.5188916876575	7.3299601825032	0.0577031156456978	0.0065232452974765	0.0065232452974765
Fhl2	1	1	20	10	0.00638887381679369	0.985929740068011	1	26.7924528301887	1.47991728174109	0.0102447337856181	0.999900546345386	1	23.3962264150944	6.49521767044928	0.00715503197992039	0.00492606581918066	0.00492606581918066
Nck2	0.583353997123441	1	20	14	0.0116801524461991	0.96665443896637	1	20	18.4280613240806	0.07752796437057	0.886947092072357	1	20	16.2140306620403	0.0744374995331912	0.0118384087003728	0.0118384087003728
Ecrg4	1	1	28	10	0.00163042984549719	0.999999540826954	1	20	5.08291113413691	0.00512160301026232	0.999999999999895	1	24	7.33546096619643	0.00348870111111111	0.00068707068033194	0.00068707068033194
Uxs1	1	1	28	18	0.0509967531912082	0.84854778165716	1	23.7231503579952	3.7860122771755	0.402276527851716	0.987903835843706	1	25.8615751789976	10.3762924763213	0.385915701910043	0.0429025766646318	0.0429025766646318
Tpp2	1	1	28	4	0.0474495520233859	0.998190888702565	1	21.6557734204793	11.36788267583	0.795690285173506	0.999998362570428	1	24.8278867102396	8.28993913995468	0.748298908107229	0.0131551599622951	0.0131551599622951
Mettl21c	1	1	0	NaN	0	0.935042071469402	1	26.3660477453581	20.5163047676701	0.00177414314248718	0.997843007587718	1	26.3660477453581	20.5163047676701	0.000819422067108138	0.00101104318875177	0.00101104318875177
Gm8251	1	1	0	NaN	0	0.998118752073716	1	20.4106776180698	6.0546853737332	0.00313825867699277	0.999998229342423	1	20.4106776180698	6.0546853737332	0.0012784975955432	0.000176699670091671	0.000176699670091671
Tex30	1	1	24	16	0.0137895014719532	0.999988607339522	1	23.1701631701632	2.1151821549318	0.174161631656372	0.999999999935103	1	23.5850815850816	20.7307644854017	0.13582893481925	0.00824170135733036	0.00824170135733036
Poglut2	0.195687736186953	1	24	18	0.00619536556084062	0.697653904425685	1	22.5396825396825	8.7595627908244	0.0592323636583016	0.408374719049925	1	23.2698412698413	13.2478521139893	0.0526813274012285	0.00985400382711861	0.00985400382711861
Bivm	0.153711924959646	1	20	4	0.011766712922818	0.303541252392593	1	20	11.0539075915234	0.0571858458256917	0.189660336480518	1	20	7.5269537957617	0.048939490736799	0.00461285860838644	0.00461285860838644
Ercc5	0.0925030711091867	1	28	24	0.0516746281780605	0.49786835320889	1	28	22.182634579369	0.215500043327368	0.187806561509584	1	28	23.0913172896845	0.168847934155588	0.05247065141721	0.05247065141721
Gulp1	1	1	20	6	0.00580308198729811	0.990441576507091	1	22.039911308204	2.1429956266906	0.0134522435294051	0.999954172022103	1	21.019955654102	4.17490474353919	0.0143583107615839	0.00577303651319516	0.00577303651319516
Col3a1	1	1	20	4	2.85219153409297	0.999768808529771	1	20.0808080808081	7.3719859493383	6.10786682258783	0.999999973273192	1	20.040404040404	5.68261689385106	4.61451198889481	1.5035387220006	0.325828327159835
Col5a2	1	1	20	4	0.103933264685538	0.99998013148346	1	21.3763440860215	6.3357532591776	0.258628761696459	0.99999999980262	1	20.6881720430108	5.13470987800774	0.206240498733369	0.0563394098312532	0.0563394098312532
Wdr75	0.859241172625395	1	20	10	0.026019387014118	0.785301196712417	1	20	10.0000673396297	0.131350988154851	0.94021060191978	1	20	10.0000336698148	0.110862793700763	0.0270065875809361	0.0270065875809361
Slc40a1	0.475764435488483	1	24	0	0.122281672726865	0.508131379704509	1	21.014799154334	19.440280201301	0.245802705864264	0.585000205499605	1	22.507399577167	21.6642240855176	0.297702856593771	0.0898511972833795	0.0898511972833795
Dnah7b	1	1	0	NaN	0	0.668407946144103	1	27.3829201101928	2.992876571307	0.00293840001074117	0.937680494746966	1	27.3829201101928	2.992876571307	0.00112601795259282	0.00189713818636927	0.00189713818636927
Slc39a10	0.859241172625395	1	24	0	0.0269003218553236	0.963961232464453	1	25.2926208651399	16.6876770915581	0.338422167302281	0.984330371454607	1	24.6463104325699	20.4537809863469	0.289685300585997	0.0330668069076731	0.0330668069076731
Tmeff2	0.945897051104224	1	20	4	0.0210767017747892	0.920472432924224	1	20	11.6140572156181	0.0459070858813564	0.991251345373257	1	20	7.80702860780905	0.0423753297130182	0.000152883536386985	0.000152883536386985
Gm28320	1	1	0	NaN	0	0.486084697184578	1	28	2.8383873733787	0.00429684571005691	0.836732779960074	1	28	2.8383873733787	0.00174757351452552	0.00249926615940823	0.00249926615940823
Gm29325	1	1	0	NaN	0	1	1	NA	NA	0	1	1	NA	NA	0	NA	NA
Cavin2	1	1	20	4	0.012954841112722	0.929111621405974	1	21.6557734204793	9.4680615738246	0.0266231576975334	0.997425849641197	1	20.8278867102396	6.63584041376859	0.0286647121054976	0.0124865065694525	0.0124865065694525
Nabp1	1	1	28	20	0.16222959961932	0.996580382042586	1	20	8.5271612766811	0.755617239171529	0.99999414643038	1	24	13.6877253374372	0.814892238888889	0.00849554603706448	0.00849554603706448
Myo1b	0.784801917075894	1	0	NaN	0	0.998803585425477	1	20	1.6808400268106	0.0269323799702179	0.974750108718451	1	20	1.6808400268106	0.0139343207831615	0.00112893484658429	0.00112893484658429
Stat4	1	1	20	10	0.0568532749502711	0.978694129200648	1	21.014799154334	7.7808712847905	0.311094502925811	0.999771400608626	1	20.507399577167	8.92335147691086	0.211711613329157	0.0580376390608684	0.0580376390608684
Stat1	0.309738885900378	1	28	18	0.189656433183915	0.61057294638873	1	27.843137254902	10.0000548483338	1.2753960871816	0.504072420750803	1	27.921568627451	13.9889019244267	0.934138552744667	0.181710078475934	0.181710078475934
Gls	1	1	28	4	0.0982312740424355	0.984856242940357	1	20.6652806652807	1.1234880855014	1.62693673257479	0.999884750059853	1	24.3326403326404	2.39947956866487	1.55011538846662	0.0420077260539382	0.0270997413266715
Nab1	1	1	20	12	0.0712092060770608	0.940272354896424	1	20	10.0000548483338	0.75986418839155	0.998179692112031	1	20	11.0000274241669	0.531145340813917	0.0578723889999671	0.0578723889999671
Nemp2	0.385279521298535	1	20	8	0.0117412535431614	0.732095553770285	1	20	0.00383642839150156	0.0731242722248312	0.639046942074267	1	20	4.00191821419575	0.0607849184436103	0.0129950396277966	0.0129950396277966
Mfsd6	1	1	28	16	0.0870922916290816	0.91446134149884	1	28	20.9742606508416	0.616525129814139	0.996232552268458	1	28	18.4871303254208	0.557279536277176	0.0744522129654582	0.0744522129654582
Inpp1	1	1	20	10	0.0167564950093077	0.995169986089494	1	21.014799154334	13.4501779012381	0.109767503315013	0.9999883166574	1	20.507399577167	11.6895624517369	0.0945237418634071	0.00239155108275989	0.00239155108275989
Hibch	1	1	28	20	0.0201798729409095	0.956556205649515	1	28	20.4992919181019	0.0790094801685007	0.999042347848663	1	28	20.249645959051	0.0733555767605263	0.0163399604436066	0.0163399604436066
1700019D03Rik	0.1746998305733	1	20	4	0.0198969991157365	0.49250553047789	1	20	13.3658926505084	0.042337999212428	0.297092765583579	1	20	8.6829463252542	0.032784629444885	0.000822214052026131	0.000822214052026131
Mstn	1	1	20	16	0.00304714373744856	0.811373943159631	1	21.4686825053996	10.7355848175326	0.00898370677063045	0.980972389484395	1	20.7343412526998	13.4779223284598	0.00341521318575267	0.0043203934923584	0.0043203934923584
Pms1	1	1	28	4	0.00802590238277292	0.999999997983854	1	24.788029925187	10.0000627060424	0.0508319677164487	1	1	26.3940149625935	7.20926382935793	0.0387381613938211	0.000455523704314882	0.000455523704314882
Ormdl1	1	1	28	10	0.0308472575576185	0.996620033143233	1	28	7.4616395539646	0.181987431603275	0.999994281465569	1	28	8.7308197769823	0.145238877956604	0.0174681998374691	0.0174681998374691
Osgepl1	1	1	24	16	0.0106436951253257	0.992393374060021	1	22.2371364653244	10.9544844611963	0.0410138479661281	0.999970995986445	1	23.1185682326622	13.4005376212497	0.0362464427897863	0.00299650497749993	0.00299650497749993
Asnsd1	1	1	28	22	0.0196304156165884	0.999937490878721	1	27.6880222841226	27.1721942584231	0.397251059994059	0.999999998046264	1	27.8440111420613	24.6013571844414	0.358088939890668	0.0152409439016121	0.0152409439016121
Stk17b	1	1	28	24	0.318726260299493	0.985394844181391	1	26.7924528301887	23.5021892822006	3.44493787093008	0.999892821647384	1	27.3962264150944	23.7571479336464	2.64439995785605	0.251013019574139	0.0949224866035956
Hecw2	1	1	24	8	0.00311742732307138	0.999999547337309	1	25.5526992287918	3.19787580762321	0.0177285517843572	0.999999999999898	1	24.7763496143959	5.6797501051092	0.0118807996353294	0.0010373649587899	0.0010373649587899
Gtf3c3	0.0116424884099877	1	20	14	0.0386549662331537	0.296134236878963	1	20	17.9999461649423	0.141339235476413	0.0229965477889703	1	20	15.9999730824712	0.125565370708225	0.0279959941336038	0.0279959941336038
Pgap1	0.0161479984491827	1	24	2	0.0339258519904806	0.74870280259865	1	22.8505747126437	18.9371541475563	0.180921579334588	0.0654721315214964	1	23.4252873563218	22.3954176783496	0.194142605026278	0.0300057256647527	0.0300057256647527
Ankrd44	0.859241172625395	1	20	8	0.130357998894204	0.562072528377189	1	21.4686825053996	7.1906265752224	1.1837368728734	0.834465630457625	1	20.7343412526998	7.61920301523488	0.994538798317259	0.141772200193331	0.141772200193331
Sf3b1	0.859241172625395	1	20	10	0.173194138789755	0.599003163454595	1	20	9.606827761882	2.32209675730751	0.856541000667685	1	20	9.803413880941	2.16244278446557	0.162934630631071	0.0753474874810798
Coq10b	1	1	28	8	0.124859501208358	0.999998165642469	1	26.6487935656836	17.1847987786964	1.2204543460083	0.999999999998318	1	27.3243967828418	12.7137201215163	0.985711324217276	0.0503981878387709	0.0503981878387709
Hspd1	0.475764435488483	1	28	8	0.403904060318512	0.761923129706611	1	27.0844686648501	6.9750727806441	1.60409709467964	0.730335784378399	1	27.542234332425	7.48108557197373	1.43385302419573	0.320084577125559	0.223233882221018
Hspe1	1	1	28	12	0.535848347210291	0.999886899731974	1	24.1849148418491	13.3426736353255	3.89319441633913	0.999999993603924	1	26.0924574209245	12.788767639757	3.37767890911504	0.496005651609673	0.146848076728415
Mob4	0.583353997123441	1	24	10	0.0716164111946766	0.902187833955938	1	25.4219948849105	8.7640206915264	0.599988910040682	0.864120202477627	1	24.7109974424553	9.4075795940156	0.540478927813355	0.0643125506235261	0.0643125506235261
Rftn2	1	1	20	8	0.0089917103670409	0.963305278852175	1	21.104033970276	18.0216352421412	0.0339381498050595	0.999318359298112	1	20.552016985138	12.885525587366	0.0281813272391722	0.000171653640514116	0.000171653640514116
Gm10561	1	1	20	6	0.00416200788664702	0.987245468989997	1	20.4948453608247	3.6143311645633	0.00415944728993174	0.99991831293326	1	20.2474226804123	4.82246209602622	0.00369527879563647	0.00296198068273213	0.00296198068273213
Mars2	1	1	28	2	0.00518225549166846	0.829662181771692	1	20	13.8689880409569	0.0504824723859103	0.984590535613941	1	24	21.178535681717	0.0363562557222222	0.0022982065613783	0.0022982065613783
Plcl1	1	1	28	4	0.0152059848470939	0.990531345161235	1	28	7.8736922383081	0.0466673683491023	0.999955030128056	1	28	5.93684611915405	0.0405026687363485	0.011403000597325	0.011403000597325
Satb2	0.430521978393509	1	24	12	0.00304714373744856	0.859556973433627	1	22.3370786516854	20.9915590821641	0.0130152636726778	0.737931170971572	1	23.1685393258427	16.6786023433878	0.0102875456876702	0.00298248927381779	0.00298248927381779
9130024F11Rik	1	1	20	10	0.0029948652117951	0.745690107367416	1	20.9263157894737	1.4950345740059	0.00442196295551009	0.964509268255593	1	20.4631578947369	5.84676211248388	0.00222064134472767	0.00139080240535091	0.00139080240535091
1700066M21Rik	1	1	24	22	0.00989291389379917	0.949742573834251	1	22.6423690205011	22.2403508932599	0.047836641656005	0.998715390550903	1	23.3211845102505	22.1424331979089	0.0410803051382613	0.00959277598121879	0.00959277598121879
Tyw5	1	1	28	8	0.0133788562798469	0.999999998985574	1	20	12.7107250367592	0.0563322574012118	1	1	24	11.0550064506269	0.0458234122222222	0.00253989355764903	0.00253989355764903
Maip1	1	1	24	10	0.0156801070149473	0.813469950799096	1	23.6104513064133	7.1178400730565	0.163380274786345	0.981407805123712	1	23.8052256532066	8.5477013477131	0.145258519317943	0.0229539429180272	0.0229539429180272
Spats2l	0.583353997123441	1	28	0	0.00938265220546611	0.832063856862701	1	28	27.4303677360626	0.0366421838090473	0.836229540964194	1	28	27.7151838680313	0.0337512827786264	0.00767447771804345	0.00767447771804345
Kctd18	1	1	20	4	0.014435298559677	0.964275771236492	1	20.8385744234801	20.0777281636877	0.110008021214015	0.999354152365376	1	20.41928721174	1.66915998020932	0.100066142011057	0.0166972041636477	0.0166972041636477
Sgo2a	1	1	28	12	0.0120882421543981	0.999995770570095	1	28	13.1735992014916	0.0499969874402079	0.999999999991056	1	28	12.5867996007458	0.0269651548449202	0.011340195946941	0.011340195946941
Aox1	1	1	28	12	0.00143275319506902	0.986711833014763	1	25.9530026109661	21.8156208647824	0.00683166265959078	0.99991131862942	1	26.976501305483	17.1186564555478	0.00439112940867581	0.00337207585889777	0.00337207585889777
Aox3	1	1	20	10	0.0027511891439304	0.999988665717239	1	21.8461538461538	12.583586922388	0.00290647763407863	0.999999999935767	1	20.9230769230769	11.2567122640255	0.00251351025188052	0.00113100007477559	0.00113100007477559
Bzw1	0.583353997123441	1	24	10	0.0824288516964783	0.855485787265434	1	23.8369304556355	9.9540800346711	1.8344914658885	0.845914929607901	1	23.9184652278177	9.97707768700644	1.69269830456076	0.100497602624909	0.0593712431530952
Clk1	1	1	28	4	0.249431209956773	0.999875590196954	1	23.8369304556355	2.3990239617198	2.59411774175543	0.99999999226078	1	25.9184652278177	3.15557704234249	2.41199125605731	0.0836427907582965	0.0346778996599766
Ppil3	0.153711924959646	1	24	18	0.020186243973008	0.307288025429257	1	22.745995423341	11.0852473250302	0.206431822943027	0.191421952455582	1	23.3729977116705	14.46028240032	0.187311617383655	0.0333041982654972	0.0333041982654972
Nif3l1	0.247148491874073	1	20	16	0.0164267622784056	0.76418358201437	1	20	9.0869086514494	0.0497284024173739	0.503653635649644	1	20	12.5434543257247	0.0479825482064085	0.00641009238214769	0.00641009238214769
Orc2	0.583353997123441	1	20	18	0.0151116338215132	0.838980964913978	1	20	17.9999461649423	0.148464474608703	0.839129430431251	1	20	17.9999730824712	0.11116098494363	0.0210086152578329	0.0210086152578329
Fam126b	1	1	28	6	0.0335269730552133	0.961741159693384	1	28	5.8681843593242	0.189014136832001	0.999258614326999	1	28	5.9340921796621	0.162894721488448	0.0217306282529235	0.0217306282529235
Ndufb3	0.309738885900378	1	28	20	0.102504673874536	0.694081358044287	1	28	21.4208557643758	1.32461291707732	0.545455593809947	1	28	20.7104278821879	1.28831137779421	0.100679797917468	0.0781486523000731
Cflar	1	1	28	14	0.123656005466779	0.99662189780209	1	21.8461538461538	5.9209157020663	1.34892939588397	0.999994287776985	1	24.9230769230769	9.60819297631409	1.37872270487331	0.00301131632359496	0.00218413486116606
Casp8	1	1	28	16	0.0816383770257898	0.867310669344376	1	28	21.9999461649423	0.909001578115902	0.990779315934889	1	28	18.9999730824712	0.807883453184396	0.0910290122034649	0.0910290122034649
Trak2	0.195687736186953	1	24	6	0.0103594254713667	0.499378644989121	1	21.2847965738758	12.8288627459081	0.20358688556241	0.324987717866896	1	22.6423982869379	9.65386088623103	0.192066707722007	0.0168649710299097	0.0168649710299097
Stradb	1	1	28	16	0.0190163640878061	0.998482174680925	1	20.4948453608247	10.0000548483338	0.100267570549886	0.999998847519915	1	24.2474226804123	12.8433604547861	0.0717257195146527	0.00624508474737477	0.00624508474737477
Tmem237	1	1	20	6	0.00807578699841868	0.999999851701457	1	23.6104513064133	19.021368066447	0.0831755020844861	0.999999999999989	1	21.8052256532066	1.15168001785571	0.0704175952581143	0.00124503869451303	0.00124503869451303
G730003C15Rik	1	1	28	2	0.00315170149586227	0.993330045242421	1	28	6.9739223697832	0.00624133686898363	0.999977706230348	1	28	4.4869611848916	0.00460726867383731	0.00265290006211336	0.00265290006211336
Als2	0.710362661526393	1	28	2	0.0137264629024104	0.691525175372169	1	25.6847545219638	23.555204308856	0.0732973753367071	0.840419927514999	1	26.8423772609819	26.68826862122	0.060663121401012	0.00792943482883878	0.00792943482883878
Cdk15	1	1	0	NaN	0	0.999999873212127	1	20	1.4688146973921	0.00263909194598487	0.999999999999992	1	20	1.4688146973921	0.000692529673390635	0.000246639818243129	0.000246639818243129
Fzd7	0.710362661526393	1	24	14	0.0157400272435851	0.782567929601755	1	21.4686825053996	11.0797043958242	0.0703245261317641	0.882310187842004	1	22.7343412526998	12.4972966381967	0.0588856620243306	0.0170307027421059	0.0170307027421059
Gm973	1	1	20	6	0.00306471463385427	0.997739633483194	1	20.1622718052738	12.6606507305014	0.00597984420194439	0.999997443444628	1	20.0811359026369	9.3170216043072	0.00370210857382467	0.000191511805667822	0.000191511805667822
Sumo1	0.000534082263634935	0.507882561479955	24	20	0.111478707455931	0.0684931792089229	1	23.4988179669031	17.3446768285702	1.18532369637114	0.000410291742374946	0.390164653012886	23.7494089834516	18.6604071679782	1.13377863027531	0.134615352406438	0.118731601400663
Nop58	0.153711924959646	1	20	14	0.0612608677395386	0.385690082770344	1	20	14.561769439779	0.378064493667171	0.226789243472198	1	20	14.2808847198895	0.372786232191315	0.0918307924432793	0.0918307924432793
Bmpr2	1	1	24	22	0.0444053866196996	0.886793441939172	1	23.6104513064133	5.2843246137417	0.605344999685848	0.993335640657474	1	23.8052256532066	1.6720744146301	0.578182870231078	0.0418984099603547	0.0418984099603547
Fam117b	0.475764435488483	1	28	0	0.0569597139662762	0.951568856182541	1	28	26.4006447751258	0.806173222381741	0.811494276348289	1	28	27.2003223875629	0.737480005402234	0.0776199322056626	0.0776199322056626
Ica1l	1	1	20	8	0.0106203584802262	0.985567080352284	1	20	9.0629748879962	0.0281855157718294	0.999895340682626	1	20	8.5314874439981	0.0201170512491077	0.00674107374182505	0.00674107374182505
Wdr12	0.385279521298535	1	20	16	0.0265037251071925	0.659749721801967	1	20	14.8456757826217	0.136242261246846	0.602344584693184	1	20	15.4228378913109	0.102842353622206	0.0255416047740237	0.0255416047740237
Carf	1	1	20	8	0.0133369688651197	0.972086571230669	1	21.104033970276	17.1197311962929	0.054526255801665	0.999606743957429	1	20.552016985138	12.4463690901924	0.0475207934400237	0.00896266772559627	0.00896266772559627
Nbeal1	0.309738885900378	1	24	6	0.0437344837057098	0.573683175009647	1	23.1701631701632	3.8750731210077	0.541582042268941	0.484691080170382	1	23.5850815850816	4.92036808738851	0.49448171602739	0.0678528252475856	0.0678528252475856
Cyp20a1	1	1	20	14	0.0472956679101301	0.987471255012996	1	25.1645569620253	10.0000548483338	0.389667486937195	0.999921185433973	1	22.5822784810127	12.3907436075465	0.295781480224155	0.0148889791553969	0.0148889791553969
Abi2	1	1	28	22	0.0223424529651513	0.999999976909963	1	28	25.9385674551786	0.224347876301424	1	1	28	23.9692837275893	0.202340275787577	0.00825130315547481	0.00825130315547481
Raph1	1	1	24	8	0.138302308225496	0.999975963939763	1	23.8369304556355	9.6989655833278	1.89598574399405	0.999999999711132	1	23.9184652278177	8.85248143106712	1.75635979347354	0.0979246112910987	0.0557543002606736
Cd28	0.0925030711091867	1	28	4	0.175993093703862	0.317042837796548	1	25.6847545219638	3.8437211582861	0.386504093565972	0.132830756893846	1	26.8423772609819	3.9257923089975	0.293863750096422	0.178054500184177	0.178054500184177
2310016D23Rik	1	1	0	NaN	0	1	1	NA	NA	0	1	1	NA	NA	0	NA	NA
Icos	1	1	28	4	0.163361126032711	0.958928620856786	1	21.8461538461538	13.0016161434449	0.279619180572877	0.999144780843163	1	24.9230769230769	9.19663462260737	0.206519059639895	0.086259514036608	0.086259514036608
Pard3b	0.945897051104224	1	24	0	0.00952175000882044	0.86369556017706	1	23.8369304556355	6.4891547980358	0.0470158471434999	0.982122268791799	1	23.9184652278177	3.25567555108697	0.0259423872442595	0.00539069855892701	0.00539069855892701
Pard3bos1	1	1	0	NaN	0	0.927089947611973	1	25.5526992287918	22.8775017810294	0.000506964614350306	0.997275002156292	1	25.5526992287918	22.8775017810294	0.00022556175592752	0.000471348387005543	0.000471348387005543
Nrp2	1	1	24	8	0.166773326373869	0.957295831937042	1	28	17.9015634705801	1.38467846125228	0.999074913017746	1	26	12.6447735161027	1.19500537261036	0.188120935131783	0.157422668921441
Ino80d	1	1	28	22	0.0539381052689099	0.998190154621849	1	23.8369304556355	21.3595200273955	0.563940525113449	0.999998361240922	1	25.9184652278177	21.7946129721	0.505790942668202	0.0286281248855549	0.0286281248855549
Ino80dos	1	1	20	0	0.00228352568941637	0.999661541999678	1	23.0626450116009	9.6741173033949	0.0205610264971867	0.999999942716628	1	21.5313225058004	4.51588574323464	0.0196426906619414	0.00318818007067459	0.00318818007067459
Gm20342	0.119750703967856	1	24	6	0.0144686138956726	0.310946965548298	1	24.9122807017544	4.5233394479045	0.0594006869839626	0.15976067346517	1	24.4561403508772	5.27727641371137	0.060756409898904	0.0236800172483819	0.0236800172483819
Ndufs1	1	1	28	16	0.044521210710458	0.733969669377265	1	28	20.656723134713	0.274508780682285	0.960977367511807	1	28	18.3283615673565	0.258811936362564	0.0349689132154279	0.0349689132154279
Eef1b2	1	1	28	2	0.570800635404342	0.999773562097195	1	28	4.1644770987945	6.77850508104141	0.999999974361003	1	28	3.08223854939725	6.00201232391059	0.4317171253106	0.0719287302344818
Gpr1	1	1	28	6	0.00368544549329175	0.999999999141284	1	20	14.8592953446972	0.00893101280940843	1	1	24	23.4870057782469	0.0117708987222222	0.00463701148555034	0.00463701148555034
Zdbf2	1	1	0	NaN	0	0.998794415565756	1	23.3882352941176	2.6644645886421	0	0.99999927299087	1	23.3882352941176	2.6644645886421	9.69380150543203e-05	0.000148297046044671	0.000148297046044671
Adam23	1	1	24	4	0.0252049025326743	0.998525343575967	1	25.9530026109661	3.054619474294	0.116362295362414	0.999998912159354	1	24.976501305483	3.55121866468041	0.0846511895457471	0.0273573747807214	0.0273573747807214
Fastkd2	0.119750703967856	1	28	14	0.0140354190683143	0.476392710969222	1	28	11.6427541815532	0.0576072098686031	0.220426652382662	1	28	12.8213770907766	0.0523228613760486	0.0147188677378466	0.0147188677378466
Klf7	1	1	20	12	0.105301952945571	0.999635355241425	1	23.1701631701632	10.9915916364565	0.556644799150316	0.999999933509018	1	21.5850815850816	11.5953503585017	0.4920091181829	0.0603465912605409	0.0603465912605409
Creb1	1	1	28	14	0.0591376028523307	0.9347427123357	1	24.5432098765432	16.2881365635005	0.654111999304407	0.997822853578465	1	26.2716049382716	15.2854954516527	0.601706957407272	0.0536498301547582	0.0536498301547582
Mettl21a	0.309738885900378	1	20	10	0.0159701551455222	0.133837858235812	1	21.2847965738758	10.0000548483338	0.0892878883407913	0.173411678335493	1	20.6423982869379	10.0097207356146	0.0731950593476532	0.0242294978092029	0.0242294978092029
2810408I11Rik	0.859241172625395	1	28	12	0.00550237828786081	0.887096990396553	1	27.843137254902	6.5353605906978	0.0226036916594283	0.969180798569279	1	27.921568627451	9.26007830588616	0.0143340811823244	0.00749929797857377	0.00749929797857377
Ccnyl1	1	1	24	4	0.0184455068838592	0.974532145954879	1	28	12.7169561733698	0.0621528627221641	0.999672905477892	1	26	8.07096774715979	0.0576860685424916	0.0129640899744832	0.0129640899744832
Fzd5	0.385279521298535	1	24	10	0.0112399077642323	0.805309807089071	1	23.2786885245902	7.73895806524609	0.0730515346233057	0.673382096986723	1	23.6393442622951	8.8542920957545	0.0677699625898076	0.0170770875230927	0.0170770875230927
Plekhm3	0.309738885900378	1	20	8	0.0469585017191909	0.582997010572485	1	20	9.489487025705	0.417500019258549	0.489651965844804	1	20	8.7447435128525	0.380840263581593	0.0535505056246061	0.0535505056246061
Akr1cl	1	1	0	NaN	0	0.970122896355885	1	22.4379232505643	11.5620967622448	0.000865297377748784	0.999549166800782	1	22.4379232505643	11.5620967622448	0.000472864208616236	0.000988622438563866	0.000988622438563866
Idh1	1	1	28	16	0.146932122225809	0.9999644182825	1	24.1849148418491	10.0000548483338	1.12217625641582	0.999999999366963	1	26.0924574209245	12.8493836189328	0.92796458752898	0.0231031935262798	0.0231031935262798
Pikfyve	1	1	28	16	0.0757982406986138	0.915392449865411	1	24.5432098765432	23.3684308417247	0.798982141379296	0.996315338189208	1	26.2716049382716	20.0132203322602	0.699455548557239	0.0775343622443183	0.0775343622443183
Rpe	1	1	28	6	0.0210067989661681	0.907932098554157	1	28	2.4200039154915	0.287361326004029	0.995625341777187	1	28	4.21000195774575	0.277109957372563	0.0213869578845167	0.0213869578845167
Kansl1l	0.475764435488483	1	24	6	0.00776664875251867	0.387863734943395	1	21.7505470459519	10.74823770083	0.206865330801547	0.496378216410613	1	22.875273522976	8.51142513224708	0.195881292917474	0.0165213653565441	0.0165213653565441
Acadl	0.385279521298535	1	28	22	0.0386776095600543	0.592967170600546	1	28	24.8263679295988	0.571273347683545	0.565754211037158	1	28	23.4131839647994	0.531364442797482	0.0764658135466305	0.0764658135466305
Myl1	0.153711924959646	1	24	12	0.0601751222475895	0.595921896342801	1	23.4988179669031	16.5260215405753	0.177071074386003	0.310554400497927	1	23.7494089834516	14.2884796299987	0.105418384798727	0.077166148114248	0.077166148114248
Lancl1	1	1	28	0	0.0169319617892922	0.995960435461067	1	28	5.7634540993356	0.182228638756252	0.9999918299506	1	28	2.8817270496678	0.158049325851368	0.0170330712384677	0.0170330712384677
Ikzf2	1	1	28	22	0.0914414720949222	0.999999720387888	1	22.6423690205011	14.9436244674192	0.362495462073066	0.999999999999961	1	25.3211845102505	18.3034094871674	0.242764690274571	0.0390676731932226	0.0390676731932226
Gm28112	1	1	24	22	0.00669542723385506	0.999999740953078	1	28	12.6211328959084	0.0336760490834366	0.999999999999966	1	26	17.7764783683384	0.0131462399994575	0.00377277002128792	0.00377277002128792
Bard1	1	1	28	6	0.0160738134641103	0.850342042135398	1	28	8.0998032653696	0.0294561612811023	0.988196609584719	1	28	7.0499016326848	0.0231903094330711	0.0125558015454926	0.0125558015454926
Atic	0.710362661526393	1	24	16	0.0438520614212855	0.751476182926995	1	25.1645569620253	10.0000807211548	0.269672859484159	0.868897375968327	1	24.5822784810127	13.078438088695	0.244401176213027	0.0422639243625341	0.0422639243625341
Fn1	1	1	24	20	0.787342894754566	0.999170767418406	1	23.7231503579952	21.3707202682048	7.22187552268442	0.99999965609159	1	23.8615751789976	20.6900323092325	5.46648412497275	0.800385535689743	0.146416877355101
Apol7d	1	1	20	10	0.00227222824437335	0.999702776745313	1	20	1.7504910851744	0.00375233848706083	0.999999955824792	1	20	5.8752455425872	0.00193486128326755	0.000470952241315667	0.000470952241315667
Mreg	1	1	28	22	0.0223180917223259	0.999957256585616	1	28	25.6138989525998	0.0831226516258742	0.999999999086487	1	28	23.8069494762999	0.0772476214897127	0.0354509770288882	0.0354509770288882
Pecr	1	1	24	22	0.00670185200606892	0.99969127199394	1	25.5526992287918	10.0000548483338	0.0514358649789169	0.999999952338604	1	24.7763496143959	3.81576722154509	0.0401593344002981	0.00131287221867025	0.00131287221867025
Xrcc5	1	1	28	6	0.00706759379624951	0.906620005130407	1	28	5.2835423095958	0.0227440875842606	0.995497663796137	1	28	5.6417711547979	0.01624849319783	0.00618251823876424	0.00618251823876424
Smarcal1	0.859241172625395	1	28	20	0.00296540785039765	0.943111901769691	1	28	22.0241094210821	0.125882691852284	0.980759936150723	1	28	21.0120547105411	0.129158165551374	0.0252060645489828	0.0252060645489828
Rpl37a	1	1	20	2	2.76998121374722	0.999464410923626	1	20	9.6528119025315	43.2454117785356	0.999999856546558	1	20	5.82640595126575	38.9136369035341	1.17344914141694	0.0301552163917726
Igfbp5	1	1	20	4	0.295330815735604	0.998750097134903	1	28	5.1331635874767	0.592923578218734	0.999999218545765	1	24	4.59992725177573	0.562739065555556	0.262209522916847	0.262209522916847
Tns1	1	1	20	14	0.359721730532937	0.999998822518568	1	24.0677966101695	0.631626640770403	2.0844132943232	0.999999999999307	1	22.0338983050847	19.0179384300972	1.79691408498473	0.0295573833140331	0.0164489685739674
Cxcr2	1	1	28	14	0.0360585249334122	0.985315454027804	1	28	10.0000548483338	0.458610625200857	0.999891650392889	1	28	12.0000274241669	0.0971348336696445	0.114564618860383	0.114564618860383
Arpc2	0.475764435488483	1	28	10	0.706215119535471	0.89918657030743	1	24.6650124069479	10.0000548483338	8.13804841701146	0.791045600016802	1	26.3325062034739	10.0402906978295	6.57654823856451	0.466873372671571	0.0709906406424348
Aamp	1	1	28	22	0.0608338105990411	0.991016460881647	1	28	24.2118495663094	0.968946033056863	0.999959526632197	1	28	23.1059247831547	0.876918774529812	0.0787376243096784	0.0787376243096784
Pnkd	0.153711924959646	1	24	22	0.044692259840827	0.42186761398865	1	24.4226044226044	16.3331750880002	0.354607846727404	0.242248026475137	1	24.2113022113022	19.1927777984139	0.291084586559225	0.0605042946487197	0.0605042946487197
Tmbim1	1	1	24	16	0.0242082956286683	0.999953008131227	1	26.6487935656836	6.7328984171607	0.791605995684109	0.999999998895865	1	25.3243967828418	11.6406083733802	0.738681315478997	0.0308498432793946	0.0308498432793946
Gm29358	1	1	20	8	0.00824358414470103	0.993991041948084	1	20	9.4532569846719	0.0237974854405764	0.99998190994104	1	20	8.72662849233595	0.0145314814118266	0.00312810601087617	0.00312810601087617
Catip	1	1	28	8	0.00834011235206097	0.984072897758363	1	28	7.8825089527764	0.0161937545183932	0.999872484914613	1	28	7.9412544763882	0.0152982161156196	0.00465221795870321	0.00465221795870321
Slc11a1	1	1	28	16	0.167541739312984	0.976170919875468	1	28	10.0000548483338	1.78290819841043	0.999713805086264	1	28	13.0000274241669	1.04379599105788	0.158319060003224	0.151676248385251
Ctdsp1	0.710362661526393	1	20	18	0.044554851315573	0.773937237941219	1	20	9.8053399502248	0.520948692272274	0.878676458821653	1	20	13.9026699751124	0.520863886091023	0.0432284156199601	0.0432284156199601
Usp37	0.859241172625395	1	24	4	0.0198332845521109	0.932621071940731	1	23.0626450116009	8.8825679015938	0.215861619859984	0.978814154365936	1	23.5313225058004	6.49248296156474	0.19485193766624	0.01375437776867	0.01375437776867
Cnot9	1	1	20	0	0.0192693032545043	0.987195820460891	1	20.7515657620042	6.5772226741817	0.105032277400547	0.999917674368091	1	20.3757828810021	3.22905901911536	0.11030179682248	0.00294917305779344	0.00294917305779344
Zfp142	0.247148491874073	1	24	8	0.0151160337934592	0.425002239033007	1	24.0677966101695	9.7161118491568	0.0966025035012064	0.341735597575829	1	24.0338983050847	8.85686330980438	0.0848547848814796	0.0127071790635706	0.0127071790635706
Bcs1l	1	1	24	10	0.0103572546535484	0.990881069715064	1	24.6650124069479	6.3470017142993	0.0529585303179347	0.999958295595222	1	24.3325062034739	8.19999138178103	0.0462350953549557	0.00810535766578168	0.00810535766578168
Rnf25	1	1	28	22	0.025347776993347	0.996821239513614	1	28	22.1805032890252	0.107107032042692	0.999994942379053	1	28	22.0902516445126	0.0935144013947992	0.0170110541380828	0.0170110541380828
Stk36	0.710362661526393	1	28	14	0.00217169604486493	0.99888301591057	1	20	15.265439968939	0.00739052991023213	0.953020443027589	1	24	15.1592639813634	0.00413280927777778	0.000814391682095702	0.000814391682095702
Ttll4	1	1	20	8	0.0154243464921921	0.995986127434567	1	20	8.915179290824	0.125810214576731	0.999991933613799	1	20	8.457589645412	0.104923364095529	0.00573391050500237	0.00573391050500237
Cyp27a1	0.119750703967856	1	24	2	0.101427467404077	0.280168496488918	1	22.4379232505643	4.8267226865372	0.526203383319031	0.147444074787326	1	23.2189616252821	3.46482441817557	0.465755193686375	0.115973452406573	0.115973452406573
Nhej1	0.583353997123441	1	24	6	0.00932102360684502	0.764337680547617	1	21.8461538461538	8.9446501815076	0.0487560196077888	0.806019241893599	1	22.9230769230769	7.55817643596431	0.0336246047366667	0.0105048320231742	0.0105048320231742
Cnppd1	1	1	20	10	0.0376999990797248	0.887732805281659	1	23.0626450116009	8.8999518231633	0.520363038162152	0.993448001422845	1	21.5313225058004	9.53733530044184	0.47827968073879	0.0434258575060842	0.0434258575060842
Retreg2	1	1	24	22	0.0299577808664961	0.999999963489774	1	24.6650124069479	3.6767656619525	0.513865947666532	0.999999999999999	1	24.3325062034739	0.799745377727797	0.425756009662269	0.0339332408906155	0.0339332408906155
Zfand2b	1	1	20	18	0.0152354641288016	0.999694004874896	1	25.1645569620253	1.1046977586673	0.187600923079694	0.999999953178716	1	22.5822784810127	21.9488337726216	0.17164485627473	0.00853307471527698	0.00853307471527698
Abcb6	1	1	24	20	0.00762194642081666	0.995584953022601	1	20	8.6201618039867	0.0471269806465494	0.999990239304859	1	22	13.9077556588594	0.0305434399549803	0.00631653864962956	0.00631653864962956
Atg9a	1	1	28	16	0.0341727807495388	0.997114328664599	1	27.2328767123288	10.0000548483338	0.193031713304459	0.999995832439805	1	27.6164383561644	12.9608613045382	0.131308548738016	0.0119274809828074	0.0119274809828074
Ankzf1	1	1	20	2	0.0155562254424173	0.999998568986454	1	20.5797101449275	19.0937336823102	0.0833062338547142	0.999999999998976	1	20.2898550724638	0.281969145290715	0.0744931722465118	0.0100562367271929	0.0100562367271929
Glb1l	1	1	20	0	0.0102091900291018	0.886707809844006	1	20.4948453608247	12.3591226900646	0.0399741575492682	0.993325348409229	1	20.2474226804123	16.2286703349966	0.0380112614236551	0.00528749362263079	0.00528749362263079
Stk16	0.475764435488483	1	28	4	0.0254259405769393	0.780930953870482	1	28	6.0806827199294	0.175179215129045	0.739400471807468	1	28	5.0403413599647	0.159511178359256	0.028831336270031	0.028831336270031
Tuba4a	0.859241172625395	1	20	10	0.0166164242270224	0.629154220546033	1	20.3271983640082	13.8860024633353	0.125738167878477	0.873106947666905	1	20.1635991820041	11.9280217416019	0.0992680092553941	0.0176388337903323	0.0176388337903323
Dnajb2	0.153711924959646	1	28	16	0.0095481547902435	0.768836007887285	1	25.4219948849105	13.1115997022674	0.134858426208412	0.370557298299873	1	26.7109974424553	14.5199201591361	0.112363608611382	0.0274491235248724	0.0274491235248724
Ptprn	1	1	0	NaN	0	0.998995724260446	1	28	11.8340252368214	0.00476163136416526	0.999999495546221	1	28	11.8340252368214	0.00104939549670409	0.00136149995751331	0.00136149995751331
Dnpep	1	1	28	16	0.0203052076178748	0.99693437415779	1	21.4686825053996	20.064918019195	0.218823752517752	0.9999952961599	1	24.7343412526998	18.6254778406014	0.184229269702907	0.0181300507549662	0.0181300507549662
Des	0.195687736186953	1	24	14	0.0141309258599288	0.917039172063804	1	25.1645569620253	12.1208411903294	0.0835978254732434	0.487725439317719	1	24.5822784810127	13.0900207587443	0.0435436530225285	0.045212289420069	0.045212289420069
Gm15179	1	1	0	NaN	0	0.998400937674947	1	22.4379232505643	15.5620767494357	0.0011363566661614	0.999998720817828	1	22.4379232505643	15.5620767494357	0.000247150455489381	0.000528419296614891	0.000528419296614891
Speg	1	1	20	6	0.00268813431093165	0.99704158352738	1	20	12.2332890025978	0.00412621263624605	0.999995619564137	1	20	9.1166445012989	0.00424783989175751	0.00214723359935385	0.00214723359935385
Gmppa	1	1	28	16	0.0243921433917768	0.998350162097615	1	27.3829201101928	14.9384818773367	0.281818044925694	0.999998638268363	1	27.6914600550964	15.4652471299767	0.224038060219188	0.019112412282489	0.019112412282489
Chpf	1	1	28	12	0.0120337906896061	0.9998287723204	1	20	8.3630564815719	0.0474102182143362	0.999999985339704	1	24	10.1606910318003	0.0375923583333333	0.00112587034187554	0.00112587034187554
Obsl1	1	1	24	22	0.00385192388542719	0.997908748864827	1	23.2786885245902	18.8738369013709	0.00964767959154459	0.99999781180846	1	23.6393442622951	20.4178236830508	0.00487273428329251	0.00256717886826398	0.00256717886826398
Tmem198	1	1	28	10	0.0029948652117951	0.992376380582125	1	27.5346260387812	14.0837836285972	0.00394308912605393	0.999970866083784	1	27.7673130193906	12.0598495126708	0.001913153922948	0.00138880641786275	0.00138880641786275
Inha	1	1	0	NaN	0	0.997020524173966	1	20	18.7057337869566	0.00842282107519247	0.99999555694705	1	20	18.7057337869566	0.00378105639802042	0.00485139536685064	0.00485139536685064
Stk11ip	1	1	28	4	0.0107525202731639	0.817450571339903	1	26.3660477453581	22.3746691217185	0.0894574866369981	0.982219865966613	1	27.1830238726791	27.0671408628272	0.0755698806462962	0.0120527612318968	0.0120527612318968
Slc4a3	1	1	20	4	0.00334050466329333	0.999999999999937	1	20	7.4544261648057	0.00468767617336288	1	1	20	5.72721308240285	0.00616290718916196	0.000747825002082308	0.000747825002082308
Epha4	1	1	28	0	0.00363934778801264	0.952047879792862	1	26.5066666666667	6.3019814565659	0.00498843538759341	0.998831466484307	1	27.2533333333334	3.2397510304881	0.00336103236092495	0.00286901659397555	0.00286901659397555
Farsb	1	1	24	20	0.0234057294320216	0.989512469784713	1	25.9530026109661	20.3091145411382	0.188540556711414	0.999944812589566	1	24.976501305483	20.1793599353259	0.172018400391189	0.0202074340661453	0.0202074340661453
Mogat1	1	1	20	6	0.00487841276845278	0.999999992157034	1	23.6104513064133	12.3376721804547	0.00594456975069403	1	1	21.8052256532066	8.96795842627949	0.00480841710107691	0.000805187565841749	0.000805187565841749
Acsl3	1	1	28	2	0.0416283025183354	0.906004847038771	1	21.5618221258134	13.9723018196799	0.171783737589162	0.995437149950059	1	24.7809110629067	21.3046417911459	0.150392000880914	0.00136368086081588	0.00136368086081588
Utp14b	1	1	28	2	0.0252367046601582	0.938198875201948	1	26.7924528301887	2.3474811535444	0.140933064811103	0.998049707509013	1	27.3962264150944	2.17862772632506	0.12540897805449	0.0238246014106687	0.0238246014106687
Kcne4	1	1	0	NaN	0	0.996147943218374	1	20.1622718052738	5.6754563894525	0.000979261121230536	0.999992571284529	1	20.1622718052738	5.6754563894525	0.000252037228396164	0.00047610586775073	0.00047610586775073
Ap1s3	0.221418114030513	1	28	2	0.0358404991640351	0.818422952941014	1	28	2.4494141489558	0.106932487812979	0.490740828374237	1	28	2.2247070744779	0.0824973655053427	0.031706038009651	0.031706038009651
Wdfy1	1	1	20	18	0.025278395675977	0.965524540063383	1	20.244399185336	2.43084688922	0.169701732033792	0.999398771772717	1	20.122199592668	0.201976904948774	0.159714232915132	0.00496705567061877	0.00496705567061877
Mrpl44	1	1	20	6	0.0162653775299685	0.959746031452698	1	20.6652806652807	20.6207347894183	0.114257484309358	0.999178713640074	1	20.3326403326404	3.02798163008044	0.102237810791721	0.00899550813289378	0.00899550813289378
Serpine2	1	1	20	4	0.0188406597199431	0.999383853709239	1	22.8505747126437	6.4464294622588	0.0534841159311044	0.999999810142877	1	21.4252873563218	5.16469787991046	0.0716347748615225	0.0249455993253202	0.0249455993253202
Cul3	1	1	20	10	0.076055203302897	0.812653155951948	1	20	14.5604827616811	0.780362893996272	0.981238770652885	1	20	12.2802413808406	0.68243246303802	0.0577054437840514	0.0577054437840514
Dock10	1	1	28	2	0.130145831504509	0.979093073526798	1	20.4948453608247	15.7181845190354	0.934916183315109	0.999779911020729	1	24.2474226804123	22.2877717047408	0.8296540749725	0.0872794562343205	0.0872794562343205
Irs1	1	1	28	6	0.00790697480035193	0.991286135762502	1	20.8385744234801	12.3279873386509	0.0191161931380286	0.999961923526005	1	24.41928721174	9.83951097996036	0.0146418286029589	0.000154667095082624	0.000154667095082624
Gm9747	1	1	0	NaN	0	0.998794415565756	1	23.3882352941176	2.6644645886421	0	0.99999927299087	1	23.3882352941176	2.6644645886421	9.69380150543203e-05	0.000148297046044671	0.000148297046044671
Rhbdd1	0.119750703967856	1	24	4	0.0174814403268166	0.322848974470513	1	22.3370786516854	10.9887102098861	0.116298585180583	0.164423567446553	1	23.1685393258427	7.62958496380307	0.0900445030010867	0.0121622933452859	0.0121622933452859
Gm28940	1	1	0	NaN	0	0.998408169198879	1	25.0377833753149	2.88659603899761	0	0.999998732364551	1	25.0377833753149	2.88659603899761	0.000708367070902934	8.95415491848046e-05	8.95415491848046e-05
Col4a4	1	1	20	4	0.0120148373994432	0.999954772527436	1	23.2786885245902	8.3006741085958	0.026920490581448	0.999999998977222	1	21.6393442622951	6.02199422318248	0.0228372792171565	0.00646864754548092	0.00646864754548092
Col4a3	1	1	20	2	0.00250751307606571	0.928776905406216	1	20	11.6024381607268	0.00613433770683624	0.99740117888173	1	20	6.8012190803634	0.00333268647728857	0.000590890188273018	0.000590890188273018
C430014B12Rik	0.106126887538521	1	20	8	0.00282931701863031	0.979072860713861	1	20	17.9999461649423	0.0100946105966453	0.339176995728744	1	20	12.9999730824677	0.00381804579472934	0.00101673065812127	0.00101673065812127
Mff	1	1	20	16	0.0258095035793262	0.999938797060961	1	25.6847545219638	17.1797454662424	0.45780885250177	0.999999998127062	1	22.8423772609819	16.7762340996434	0.471476685604893	0.0176787604395597	0.0176787604395597
Agfg1	1	1	20	12	0.108885852955337	0.997541571249991	1	20	10.0000548483338	0.905666937165888	0.999996975584587	1	20	11.0000274241669	0.61369085797336	0.061192332277795	0.061192332277795
Sphkap	1	1	0	NaN	0	1	1	NA	NA	0	1	1	NA	NA	0	NA	NA
Pid1	1	1	24	4	0.174583957168177	0.999999916015411	1	25.9530026109661	20.8813237761104	3.28768754669727	0.999999999999996	1	24.976501305483	24.6174498682859	3.14243846003357	0.0294531464230469	0.00937270428606332
Dner	1	1	20	4	0.00416200788664702	0.985506541054434	1	20	14.603860107447	0.00892225317289523	0.999894458697647	1	20	19.3019300537235	0.00385966110150008	3.70436049767045e-05	3.70436049767045e-05
Trip12	1	1	24	4	0.0504884848368914	0.977437623694246	1	22.745995423341	10.8907835282271	1.23033215968995	0.999743533425347	1	23.3729977116705	7.54324593391913	1.14399922536116	0.0432597015445997	0.0378144500324662
Fbxo36	0.153711924959646	1	20	18	0.00675760101180445	0.838246927690254	1	20	14.230644707976	0.0167403338125886	0.392874378576281	1	20	16.115322353988	0.0108816992130329	0.0085188068302987	0.0085188068302987
C130026I21Rik	1	1	20	8	0.0189915124664279	0.925534748261959	1	20.4948453608247	10.0000492252554	0.0433354094851014	0.997155961117411	1	20.2474226804123	8.98914667853761	0.0276138828271781	0.0130039910563629	0.0130039910563629
A530032D15Rik	0.710362661526393	1	20	14	0.0031313407096514	0.802822825850185	1	20.5797101449275	16.2608244652605	0.0743946207079112	0.890573733889981	1	20.2898550724638	15.1173486596457	0.0335308821478111	0.0128462936623596	0.0128462936623596
A530040E14Rik	1	1	28	26	0.0118910972482694	0.987403990405705	1	25.4219948849105	3.2411384778919	0.0505878254178847	0.999920335078085	1	26.7109974424553	0.748774752462764	0.0254811438605738	0.0112678826095018	0.0112678826095018
Sp110	0.0708296121275345	1	28	18	0.0925831879170296	0.659529735529909	1	27.5346260387812	22.9306940873799	0.781783772968309	0.189832934152079	1	27.7673130193906	20.4874450566299	0.68859173730016	0.096691618268853	0.096691618268853
Sp140	1	1	28	14	0.0946990635383741	0.982539751155106	1	28	21.9999461649423	0.608508487360982	0.999846674871973	1	28	17.9999730824712	0.500623453696599	0.0782933110836346	0.0782933110836346
Sp100	0.00406325644723076	0.979588177566887	28	18	0.375501277974523	0.207122570526661	1	28	21.9999461649423	2.17653110574432	0.00680024533893253	1	28	19.9999730824712	1.69302071431114	0.36550010189581	0.215886373277202
A630001G21Rik	0.475764435488483	1	24	8	0.0406561650444923	0.603697848291313	1	25.0377833753149	3.7064187922516	0.241492223090882	0.64552636748112	1	24.5188916876575	5.90128479119125	0.204993914043376	0.0371301066357541	0.0371301066357541
Cab39	1	1	20	12	0.0482072522947663	0.995301871797939	1	20.3271983640082	13.677154870162	0.870924988006712	0.999988946471817	1	20.1635991820041	12.832618337086	0.812191341144516	0.0487893915254678	0.0487893915254678
Itm2c	1	1	28	24	0.147111444505518	0.9920292320088	1	28	26.7958053447029	1.92260646066907	0.999968148689503	1	28	25.3979026723514	1.75971995902699	0.129569845185872	0.0736309459475108
Gpr55	1	1	0	NaN	0	0.864593080872397	1	20.4106776180698	16.7679133107329	0.0178274915813504	0.990388183334999	1	20.4106776180698	16.7679133107329	0.00603043896331688	0.00265445290265195	0.00265445290265195
Psmd1	0.0708296121275345	1	20	14	0.0562508747734757	0.401593136574529	1	20	8.3071989807127	0.52963451884069	0.129701906614284	1	20	11.1535994903563	0.535935917998144	0.0553799871473434	0.0553799871473434
Armc9	0.0191495584023809	1	24	20	0.00977530152999118	0.463718325646383	1	22.039911308204	19.3730353638206	0.0319407937982868	0.0508287145272652	1	23.019955654102	19.7088943233734	0.0212756421963642	0.0113512644986504	0.0113512644986504
Ncl	0.0300656289114039	1	24	10	0.372686285878619	0.111219610820725	1	23.2786885245902	10.9114450050557	2.88121894104873	0.0224061238277838	1	23.6393442622951	10.4651111687142	2.69341808511873	0.396573627460864	0.147238050287088
C130036L24Rik	1	1	28	8	0.00841686313630452	0.999740731558708	1	20	14.5455661296457	0.0279080494226512	0.999999966387033	1	24	12.1559111063588	0.0243268196666667	0.0019212366689012	0.0019212366689012
Ptma	1	1	28	4	2.35054314881689	0.897279813821637	1	26.2269129287599	8.857094832887	15.7229793097843	0.994533748940903	1	27.11345646438	6.51492025564217	15.1730259516373	1.47122084647496	0.0969629163730658
Pde6d	1	1	20	16	0.00852989981213141	0.999999999999931	1	20	1.8609255102109	0.179200676489685	1	1	20	18.9304627551054	0.14568855954767	0.000313539408351136	0.000313539408351136
Cops7b	0.583353997123441	1	24	8	0.00933938151309818	0.786399897980307	1	23.9518072289157	5.3045551094445	0.0730033557806575	0.816230511212507	1	23.9759036144578	6.65092977774362	0.0613915962174681	0.016846934609372	0.016846934609372
Dis3l2	1	1	24	4	0.0200380202495356	0.962424077180694	1	23.1701631701632	14.0498104536079	0.132327646153141	0.999285012482699	1	23.5850815850816	9.1161267938744	0.110574434693233	0.00513411466247736	0.00513411466247736
Gm29055	1	1	20	6	0.00304714373744856	0.998957918286877	1	20	16.7804461322516	0.00607265774578722	0.999999456844148	1	20	1.3902230661258	0.00332395676444978	0.000127997943402523	0.000127997943402523
Eif4e2	1	1	28	10	0.0608051020637248	0.99997198298511	1	28	6.6298796209965	0.565494576500761	0.99999999960752	1	28	8.31493981049825	0.552641752695873	0.032362831278214	0.032362831278214
Efhd1	1	1	20	4	0.0388780073341531	0.999703866177116	1	25.4219948849105	24.9839066870253	0.08499952855385	0.999999956148051	1	22.7109974424553	2.07541447275556	0.0751827940970487	0.0125563350677349	0.0125563350677349
Gigyf2	1	1	24	4	0.0464014783523111	0.999992705935066	1	22.4379232505643	20.9257316072256	0.430024174450081	0.999999999973398	1	23.2189616252821	1.152498818704	0.371138469926436	0.0221207233790261	0.0221207233790261
Ngef	1	1	0	NaN	0	0.998794415565756	1	23.3882352941176	2.6644645886421	0	0.99999927299087	1	23.3882352941176	2.6644645886421	9.69380150543203e-05	0.000148297046044671	0.000148297046044671
Neu2	1	1	0	NaN	0	0.998400937674947	1	22.4379232505643	15.5620767494357	0.0011363566661614	0.999998720817828	1	22.4379232505643	15.5620767494357	0.000247150455489381	0.000528419296614891	0.000528419296614891
Inpp5d	0.583353997123441	1	28	12	0.0888246325323108	0.573253811208345	1	26.7924528301887	7.1714530393298	1.20554532775411	0.700718424638766	1	27.3962264150944	9.53715157042505	1.11862012179753	0.0959332766156863	0.0857603709662667
Atg16l1	0.710362661526393	1	24	18	0.0228395490323255	0.923498225048208	1	23.0626450116009	18.6732293719511	0.286652030278953	0.93257385091341	1	23.5313225058004	18.350598670577	0.218682071395639	0.0256364191303575	0.0256364191303575
Sag	1	1	28	20	0.0177692759202732	0.999892006167961	1	21.014799154334	6.9407302136924	0.0508252275136802	0.999999994168456	1	24.507399577167	12.7997727180588	0.0386912249334985	0.00928709928462325	0.00928709928462325
Dgkd	0.00829789605146629	1	24	4	0.120046578902212	0.0725900682023305	1	22.2371364653244	18.9243224490073	0.741357936152431	0.00506853935326634	1	23.1185682326622	0.204483970195647	0.69125116647813	0.0437895913181492	0.0437895913181492
Usp40	1	1	28	16	0.0171711901555032	0.989257318759624	1	27.843137254902	10.0000548483338	0.139569187136579	0.999942089655935	1	27.921568627451	12.9917030448749	0.113313780607452	0.00861873201596121	0.00861873201596121
Ugt1a7c	1	1	28	18	0.0148599126462456	0.997587915169443	1	28	19.5761248401684	0.0709876642756439	0.99999708858158	1	28	18.7880624200842	0.0524647921792149	0.00184425978461302	0.00184425978461302
Ugt1a6a	1	1	28	16	0.00669542723385506	0.999999986009225	1	22.4379232505643	10.0000548483338	0.0272659393439864	1	1	25.2189616252821	12.8251667403012	0.0138667503220453	0.000899196039398138	0.000899196039398138
Dnajb3	1	1	0	NaN	0	0.919098416498416	1	20.5797101449275	0.245213264374001	0.00477576207355381	0.996635462828761	1	20.5797101449275	0.245213264374001	0.0017025120078448	0.00151052296842181	0.00151052296842181
Hjurp	1	1	28	6	0.0336919410672641	0.999941065587965	1	20.244399185336	16.5688110689444	0.264533095609304	0.999999998263333	1	24.122199592668	0.394699169106673	0.219465197585035	0.00348957522364369	0.00348957522364369
Arl4c	0.710362661526393	1	24	12	0.183028155638429	0.89406751164597	1	24.0677966101695	12.4367435209728	1.77374929382785	0.923423660992723	1	24.0338983050847	12.2180880666724	1.57439434078835	0.200325021812727	0.127239419389946
Sh3bp4	1	1	20	4	0.018465650765065	0.999999999999986	1	20	16.7708595050157	0.0627245947216025	1	1	20	0.385429752507849	0.0425054403561867	0.00170997779317592	0.00170997779317592
Agap1	0.040394502815343	1	24	14	0.0330036574685928	0.0991066153343346	1	21.2847965738758	1.7217998956134	0.178217015989512	0.0261044079066739	1	22.6423982869379	18.8410424447757	0.158568403478721	0.0216086151189671	0.0216086151189671
Ackr3	1	1	20	4	0.113396034564186	0.999995383418747	1	22.3370786516854	9.6026518351662	0.206474030464688	0.999999999989344	1	21.1685393258427	6.66700384643063	0.225156326914747	0.0205374931529273	0.0205374931529273
Gm28723	1	1	0	NaN	0	0.991058470692112	1	27.5346260387812	4.4601414945384	0.00105356741691394	0.999959904843975	1	27.5346260387812	4.4601414945384	0.000293528158696851	0.000498673562666838	0.000498673562666838
Gm28722	1	1	0	NaN	0	0.999999998031985	1	28	0.022890638860499	0.00109331134852789	1	1	28	0.022890638860499	0.00035227209546992	0.000244852159817414	0.000244852159817414
Cops8	1	1	28	26	0.0208691959865492	0.999934128741922	1	20	17.9999461649423	0.351947144092637	0.999999997830441	1	24	21.9428248418225	0.3286677	0.00321595548715463	0.00321595548715463
Col6a3	1	1	20	4	0.0923671084590676	0.999848463587227	1	20.8385744234801	6.5743262110164	0.189916677985086	0.999999988517778	1	20.41928721174	5.26295172395568	0.150792051324042	0.0493722127142488	0.0493722127142488
Lrrfip1	0.385279521298535	1	28	8	0.144197528170926	0.691490682466791	1	24.5432098765432	11.5356064396697	0.860758190105046	0.618805038754234	1	26.2716049382716	9.92707296492842	0.78257283954665	0.147297568020861	0.147297568020861
Ramp1	1	1	20	4	0.094745255288855	0.999797631631842	1	20	12.6162357442419	0.571637991525093	0.99999997952214	1	20	8.30811787212095	0.433294124469412	0.0448388478509346	0.0448388478509346
Ube2f	1	1	28	2	0.0471929429724933	0.978344264142126	1	20	1.9265262147504	0.575174631286132	0.999763803331145	1	24	2.0130585859931	0.517637344444444	0.00380349292184579	0.00380349292184579
Scly	0.710362661526393	1	28	2	0.0125124736961981	0.424229323568046	1	28	26.1216927590682	0.142899980925858	0.662822173770826	1	28	0.0608463795340997	0.117018067210332	0.0256641315623215	0.0256641315623215
Klhl30	1	1	0	NaN	0	0.954942308514735	1	25.5526992287918	8.3947745908256	0.00269633783747471	0.998969303183039	1	25.5526992287918	8.3947745908256	0.00155969456979765	0.00119575265033236	0.00119575265033236
Erfe	1	1	0	NaN	0	0.998400937674947	1	22.4379232505643	15.5620767494357	0.0011363566661614	0.999998720817828	1	22.4379232505643	15.5620767494357	0.000247150455489381	0.000528419296614891	0.000528419296614891
Ilkap	1	1	20	16	0.029814733164662	0.988590370374657	1	20	0.369260229930298	0.360694118105653	0.999934661203674	1	20	18.1846301149651	0.327592449510361	0.023075686951521	0.023075686951521
Hes6	1	1	28	16	0.0205313545086339	0.999560476158585	1	27.5346260387812	14.4311667762658	0.195847774046946	0.999999903395242	1	27.7673130193906	15.2100781546995	0.15311795903691	0.00586069417410418	0.00586069417410418
Per2	0.00278834899104255	0.935846464307358	24	16	0.0644696546729529	0.0548507479626638	1	23.9518072289157	13.7394605304043	0.138674592923588	0.00149661559734116	0.731930547991102	23.9759036144578	14.868609334138	0.0990370654372381	0.0750084060646364	0.0750084060646364
Traf3ip1	0.859241172625395	1	20	2	0.0161949912370857	0.808128679961618	1	20	9.2310800627037	0.048614495698699	0.947644390969927	1	20	5.61554003135185	0.0456599895838916	0.00113684943872484	0.00113684943872484
Asb1	0.0708296121275345	1	24	20	0.00680274907267643	0.219039081439038	1	21.1940298507463	14.6732833509705	0.0433983571955102	0.0801474048894171	1	22.5970149253732	17.2377295733782	0.0391709076892578	0.0079064711037726	0.0079064711037726
Gm29100	1	1	0	NaN	0	1	1	NA	NA	0	1	1	NA	NA	0	NA	NA
Twist2	0.945897051104224	1	20	8	0.00866422764991658	0.905383903779504	1	20.5797101449275	10.0984235589093	0.0229438504740899	0.989157171877349	1	20.2898550724638	9.03606713508185	0.0172839636114867	0.00653983340229358	0.00653983340229358
Gm29101	1	1	0	NaN	0	0.779986303168175	1	21.1940298507463	21.1259476270421	0.00351020420226852	0.973796456999117	1	21.1940298507463	21.1259476270421	0.00168750507901276	0.00246808480579764	0.00246808480579764
Hdac4	1	1	20	16	0.0361550061181712	0.928690233993953	1	23.1701631701632	12.8425864452372	0.272527384427053	0.997394770971772	1	21.5850815850816	14.6160422156673	0.219103985264	0.0214953624447966	0.0214953624447966
Ndufa10	1	1	28	22	0.0263064935804831	0.995925335871507	1	28	27.1562280655138	0.545036740883294	0.999991687257894	1	28	24.5781140327569	0.555895930376744	0.0273056924564589	0.0273056924564589
Cops9	1	1	28	12	0.135430040480316	0.995699003657216	1	25.6847545219638	17.423449093211	1.66218301037784	0.999990737426259	1	26.8423772609819	14.8563036374275	1.63251874531186	0.0949301129553631	0.0581494780552909
Gpc1	0.430521978393509	1	20	14	0.00920210380259862	0.382497266671362	1	21.8461538461538	11.4715792563992	0.0278300840647808	0.46170996757023	1	20.9230769230769	12.8165092430427	0.0193019000223002	0.0110045273207862	0.0110045273207862
Ankmy1	1	1	0	NaN	0	0.752516478162776	1	28	5.9006567062812	0.00290134134688248	0.966481282930961	1	28	5.9006567062812	0.00145442908752488	0.00207916007658377	0.00207916007658377
Dusp28	1	1	28	0	0.00663103384771952	0.998157498411473	1	28	21.1378083701834	0.0278350407638834	0.999998301550496	1	28	24.5689041850917	0.0229053409298423	0.00504606774449368	0.00504606774449368
Rnpepl1	1	1	24	4	0.0303312039576407	0.967704852227325	1	21.6557734204793	20.3293366788536	0.450936717976748	0.999472805422841	1	22.8278867102396	1.2032089941923	0.425478172434653	0.0373099313244853	0.0373099313244853
9430060I03Rik	1	1	28	18	0.00699530202736812	0.967342835896725	1	21.3763440860215	20.5740714108751	0.00941327373750428	0.999460853375784	1	24.6881720430108	19.8162856716139	0.00729218674909987	0.005524580808393	0.005524580808393
Capn10	1	1	20	4	0.0127731273978791	0.970695940710048	1	20	2.2095011436677	0.0512593888964668	0.999566379465908	1	20	3.10475057183385	0.0381776661091568	0.00995215182390822	0.00995215182390822
Gpr35	1	1	28	10	0.0775146787703339	0.972824282979534	1	28	11.7363350328314	0.185188920790097	0.999627349029899	1	28	10.8681675164157	0.17474889100974	0.0742267774639945	0.0742267774639945
Sned1	1	1	28	20	0.00364828349640649	0.999932137444129	1	28	22.7811609199546	0.0137795202429581	0.999999997697285	1	28	21.3905804599773	0.0144183886592623	0.00351030852575394	0.00351030852575394
Mterf4	0.710362661526393	1	28	20	0.0063476763615082	0.668149120580469	1	27.2328767123288	23.5341927402847	0.0771430179699567	0.828332287836027	1	27.6164383561644	21.7958438204646	0.0488246350747648	0.0130088668779525	0.0130088668779525
Ppp1r7	1	1	24	22	0.0144892402004798	0.999999999999929	1	20	13.7631202683256	0.256407807535255	1	1	22	17.6530494809124	0.251913539810519	0.0045974127726316	0.0045974127726316
Hdlbp	0.583353997123441	1	24	14	0.0651681630356803	0.635327937744746	1	22.2371364653244	2.6618116204254	1.0715770027897	0.738490342238548	1	23.1185682326622	8.1265757589468	0.967483939865853	0.026469790406966	0.026469790406966
2-Sep	1	1	28	20	0.0182266813767125	0.993876321055502	1	20	9.4694168047483	0.119202548262007	0.99998121188805	1	24	14.2530786542776	0.109310426666667	0.0107712603538075	0.0107712603538075
Farp2	1	1	20	6	0.00941540327025032	0.999998402214979	1	20	16.0346149026886	0.0124750836534142	0.999999999998724	1	20	1.01730745134432	0.015140567033989	0.000148898302746727	0.000148898302746727
Stk25	1	1	20	2	0.0184387462359243	0.953784597101844	1	21.6557734204793	4.1066329680597	0.250636528978385	0.998915225598897	1	20.8278867102396	3.01621381109804	0.205171687959567	0.0117911754241462	0.0117911754241462
Bok	1	1	24	10	0.00181967424755971	0.72637926670577	1	24.0677966101695	9.0136652877562	0.00201549093356465	0.958590365925595	1	24.0338983050847	9.50754713915966	0.00156470552494902	0.00181192282957158	0.00181192282957158
Thap4	1	1	20	0	0.0117646393321822	0.98927307843533	1	20	7.0391745604636	0.0811958980808712	0.999942259747516	1	20	3.5195872802318	0.0833049602956959	0.00317268474848558	0.00317268474848558
Atg4b	1	1	28	6	0.024044246855433	0.788289885116811	1	20.0808080808081	10.0000504046848	0.201793208520693	0.97581567892888	1	24.040404040404	8.56170324053369	0.197185956918099	0.00579960548281047	0.00579960548281047
Dtymk	1	1	28	12	0.0436050478094136	0.996259657296337	1	27.6880222841226	10.0000462566313	0.237994433993728	0.999992996180548	1	27.8440111420613	10.9947660888565	0.189138068042959	0.0205330815990065	0.0205330815990065
Ing5	1	1	20	14	0.0273020292177156	0.984275144955082	1	20	9.1222492934622	0.19332212639075	0.999875711272798	1	20	11.5611246467311	0.188324730032879	0.0239919514620285	0.0239919514620285
D2hgdh	0.153711924959646	1	24	0	0.0191218927038303	0.286540080165762	1	21.4686825053996	20.0692197433865	0.0861305681700748	0.181576262060956	1	22.7343412526998	21.993358102149	0.0666402616194251	0.0190118409180843	0.0190118409180843
Fam174a	0.195687736186953	1	24	22	0.118266013316506	0.267090698123728	1	23.4988179669031	18.462976908696	0.884850865495068	0.206525458066333	1	23.7494089834516	20.2150786827117	0.815824960474301	0.114170028377341	0.114170028377341
St8sia4	1	1	28	22	0.284968275458866	0.999197543036685	1	22.6423690205011	4.9208935361826	2.01976661173239	0.999999677945254	1	25.3211845102505	0.0385578240126841	1.66799187208874	0.0691744687954683	0.0414717061593619
D1Ertd622e	1	1	28	16	0.0535350544036335	0.970137213620319	1	27.3829201101928	10.0000548483338	0.52325248024459	0.999549600973819	1	27.6914600550964	12.9682114913682	0.448648961999858	0.0405068378399252	0.0405068378399252
Ppip5k2	1	1	20	14	0.0370417533771182	0.990207646975305	1	20	10.0000548483338	0.247626209062087	0.999951897641932	1	20	12.0000274241669	0.214986473945307	0.022163720947344	0.022163720947344
Gin1	1	1	28	10	0.00537130331804582	0.999999796514978	1	28	2.5682333345826	0.0664154289713115	0.999999999999979	1	28	6.2841166672913	0.0583824031006115	0.00514016569954122	0.00514016569954122
Pam	1	1	24	20	0.0514718794506908	0.998785737503646	1	20.5797101449275	7.2166835255591	0.196893741249238	0.999999262484722	1	22.2898550724638	13.1956294946216	0.193698968937085	0.00687048434698958	0.00687048434698958
B230216N24Rik	1	1	28	10	0.0176508178567549	0.998352500758051	1	28	5.6256199651895	0.0432395129038023	0.999998642127221	1	28	7.81280998259475	0.0328776305547197	0.00702548848516928	0.00702548848516928
Gm7967	1	1	24	4	0.00524156548715405	0.888008503330727	1	23.6104513064133	7.6422825313202	0.00797867266761679	0.993480789974069	1	23.8052256532066	5.83643256343243	0.00439905140220287	0.00167704013122284	0.00167704013122284
Rnf152	1	1	24	8	0.0110911834091589	0.999904377490599	1	23.6104513064133	10.0000548483338	0.0303902644334068	0.999999995428022	1	23.8052256532066	9.00881274417971	0.0223476908475811	0.00406289176470944	0.00406289176470944
Pign	0.247148491874073	1	24	0	0.0367115698656432	0.47188430800416	1	25.6847545219638	18.1504967493747	0.240981654694478	0.367228886445485	1	24.8423772609819	21.1987980745799	0.214646211882445	0.0628056424755492	0.0628056424755492
Relch	0.475764435488483	1	28	0	0.0569200452758516	0.695247058675323	1	23.9518072289157	14.7725310595	0.480305139920562	0.696715669706832	1	25.9759036144578	20.9984087901972	0.457900899370876	0.023326248869596	0.023326248869596
Tnfrsf11a	0.153711924959646	1	20	16	0.0972545651232517	0.264998904224326	1	20.244399185336	7.635975078128	0.601893746629329	0.171109367241388	1	20.122199592668	11.8438211736821	0.602352925849325	0.0317320915705295	0.0317320915705295
Gm7160	1	1	28	18	0.0115045495481592	0.999377510251457	1	28	21.329181805228	0.0763031634113869	0.999999806213042	1	28	19.664590902614	0.0675993811943475	0.00664414331996432	0.00664414331996432
Zcchc2	1	1	28	18	0.060231284910792	0.99720300587528	1	26.9376693766938	23.0557564391157	0.365369117143314	0.999996084759928	1	27.4688346883469	20.5844567869926	0.317003717642304	0.0390215689894903	0.0390215689894903
Phlpp1	1	1	24	8	0.0183594194616769	0.999692356595499	1	25.0377833753149	10.1478802150181	0.145858779566442	0.999999952672914	1	24.5188916876575	9.05526796469271	0.13170046552197	0.00993401812373112	0.00993401812373112
Bcl2	1	1	28	4	0.0639878603965237	0.975840765050702	1	28	7.1448769740078	0.247349277823715	0.999705786711376	1	28	5.5724384870039	0.196466785933089	0.0409312022529918	0.0409312022529918
Kdsr	1	1	28	26	0.0563132062362373	0.999837426741517	1	22.6423690205011	5.3559117064494	0.258391593341237	0.999999986784252	1	25.3211845102505	2.0904564148196	0.244458870990798	0.0178329715842649	0.0178329715842649
Vps4b	1	1	28	16	0.0605170267610695	0.999869985814234	1	20	10.0000548483338	1.09546148185088	0.999999991547789	1	24	12.8571757661431	0.921664605555556	0.0104162245924939	0.0104162245924939
Serpinb7	1	1	0	NaN	0	0.850862924634851	1	22.8505747126437	13.3467973601812	0.00110629411280824	0.988280893786257	1	22.8505747126437	13.3467973601812	0.000408692007113083	0.000724596030592062	0.000724596030592062
Serpinb2	1	1	24	16	0.0185011802291692	0.981723572778543	1	24.0677966101695	14.4413254509954	0.05531368586639	0.999831959230473	1	24.0338983050847	15.2217922130252	0.0554466257447836	0.0692189862098254	0.0692189862098254
Serpinb8	1	1	20	18	0.0955394953031531	0.991273113367246	1	20.4106776180698	0.117151612607998	1.24033577671673	0.999961809467788	1	20.2053388090349	19.2530583810612	1.15655857216509	0.105278191382591	0.0910271160633999
Dsel	1	1	20	4	0.0110648882292869	0.999996186687085	1	22.8505747126437	13.1347593266088	0.0565752383797754	0.999999999992729	1	21.4252873563218	8.30027304770432	0.0590226094208126	0.00119961738238727	0.00119961738238727
Tsn	0.385279521298535	1	20	18	0.062035750705702	0.653235897410335	1	20.4948453608247	0.5719761276588	0.775264945887831	0.598894744355163	1	20.2474226804123	19.517587038022	0.707314864507468	0.0995422758435636	0.0995422758435636
Nifk	0.0708296121275345	1	28	14	0.0329928953033831	0.418046222580751	1	26.7924528301887	10.0000548483338	0.307372567203713	0.133826815588801	1	27.3962264150944	11.9617607022879	0.233156605834016	0.0502337792902379	0.0502337792902379
Clasp1	1	1	24	4	0.0204086573399623	0.991344842516228	1	21.8461538461538	14.0827871369334	0.215359511938934	0.999962435592208	1	22.9230769230769	9.29876092928133	0.203068655694836	0.00485734312929885	0.00485734312929885
2900060B14Rik	1	1	20	16	0.0202315235557412	0.999994395136194	1	20	17.9999240685023	0.120647950834851	0.999999999984293	1	20	16.9999620342511	0.109970596458813	0.00324819080103898	0.00324819080103898
Gli2	1	1	0	NaN	0	0.937645554716649	1	21.3763440860215	14.5974180924271	0	0.998014246153921	1	21.3763440860215	14.5974180924271	0.000421218471278995	0.000109174672544313	0.000109174672544313
Inhbb	1	1	0	NaN	0	0.911267410352007	1	21.3763440860215	18.8426123242009	0.00147277500030025	0.995941366461408	1	21.3763440860215	18.8426123242009	0.000649057533046753	9.20801037189567e-05	9.20801037189567e-05
Ralb	1	1	28	10	0.0571007110584449	0.99998920811146	1	20	19.4059436310564	0.763036710589942	0.999999999941767	1	24	3.92928046434812	0.688067338888889	0.0124005687926274	0.0124005687926274
Tmem185b	0.0925030711091867	1	20	16	0.0300478485927497	0.377960853938774	1	20	8.0105095499165	0.183950999342741	0.152208650540493	1	20	12.0052547749582	0.176185340906595	0.020746963016712	0.020746963016712
Epb41l5	1	1	20	10	0.00308228553025997	0.998302678861518	1	28	0.369188389058799	0.0119990763545082	0.999998558734816	1	24	6.15822359531091	0.00559106327777778	0.00332934745046383	0.00332934745046383
Ptpn4	0.247148491874073	1	24	2	0.0258248124411388	0.591351081529088	1	22.039911308204	12.8647157430855	0.127688474096682	0.427217187692742	1	23.019955654102	19.187526893694	0.100624893836539	0.00303646814256291	0.00303646814256291
Tmem177	1	1	20	4	0.00699530202736812	0.999998015280905	1	22.745995423341	3.5267300556448	0.0273200149693707	0.99999999999803	1	21.3729977116705	3.79422425405047	0.0190271835956375	0.00462000086834785	0.00462000086834785
Tmem37	1	1	28	16	0.173173915535813	0.999999999405852	1	20	1.1676596006297	0.823645762765987	1	1	24	19.5577386175207	0.712106805555556	0.00111929394933013	0.00111929394933013
Dbi	0.475764435488483	1	28	22	0.23233195377412	0.680141943297503	1	27.5346260387812	22.9306940873799	4.31170462972857	0.688686484390531	1	27.7673130193906	22.4708245580149	3.14200208669421	0.355943731714563	0.113285644596456
3110009E18Rik	0.475764435488483	1	20	10	0.00152160894029971	0.975336002010124	1	28	4.4507171729853	0.0677785190775438	0.820315192420614	1	24	7.9074502169937	0.0546636661111111	0.000136221826154325	0.000136221826154325
Steap3	1	1	28	18	0.0470425413601349	0.997957660391435	1	27.0844686648501	13.2809833066934	0.389472909469879	0.999997913003192	1	27.542234332425	15.6055863505157	0.292800526388821	0.0373856075858974	0.0373856075858974
En1	1	1	20	8	0.00671981499318479	0.990995203358182	1	21.7505470459519	9.6628000801345	0.0250787572237771	0.999959334573457	1	20.875273522976	8.81203220783881	0.0168428612429745	0.00517609783487936	0.00517609783487936
Insig2	1	1	28	0	0.00945323277593702	0.997840430241598	1	20	17.1395446637302	0.199662030134559	0.999997666448802	1	24	22.2837267982381	0.167172391111111	0.00792884844436979	0.00792884844436979
Ccdc93	0.195687736186953	1	20	2	0.0240773642015299	0.421558822303776	1	20.3271983640082	7.6270260010942	0.152967525208172	0.288318710909659	1	20.1635991820041	4.79100070209763	0.130581628876814	0.0131223190915066	0.0131223190915066
Ddx18	1	1	28	12	0.0293544066501096	0.982264079394228	1	22.2371364653244	10.0000548483338	0.346198232608258	0.999841780381806	1	25.1185682326622	11.0304686372351	0.32215808882555	0.0140157469202317	0.0140157469202317
Actr3	0.583353997123441	1	20	14	0.233479234526596	0.841426670627566	1	20	10.0000548483338	6.15329295070436	0.840146779251371	1	20	12.0000274241669	5.12412560412385	0.435196458328628	0.0849308724943015
Slc35f5	1	1	20	6	0.029969059219656	0.999999850353841	1	25.2926208651399	3.5942908376074	0.29051646596264	0.999999999999989	1	22.6463104325699	5.00606067226506	0.235342385233089	0.0158822003858787	0.0158822003858787
Nckap5	1	1	24	10	0.000588557500893498	0.989833389883286	1	22.4379232505643	11.457535725242	0.00167024997192967	0.999948143986888	1	23.2189616252821	10.765463373636	0.00213815171225073	0.00257387865378735	0.00257387865378735
Mgat5	0.153711924959646	1	28	12	0.0253166360107035	0.405979086513133	1	28	11.0817154723399	0.117766045386876	0.235520072603542	1	28	11.5408577361699	0.117731194118673	0.0252122229411016	0.0252122229411016
2900009J06Rik	1	1	0	NaN	0	0.996319076340793	1	25.4219948849105	11.1498973126857	0.00260121981737604	0.999993217072914	1	25.4219948849105	11.1498973126857	0.00112990578864474	0.000975561264178092	0.000975561264178092
Ccnt2	1	1	24	22	0.0212606503006141	0.970592446266074	1	21.7505470459519	13.5414514781497	0.584876462593305	0.999563295816723	1	22.875273522976	17.6053421027545	0.565231381446747	0.00920898080101303	0.00920898080101303
Map3k19	1	1	0	NaN	0	0.996339606198763	1	20	1.9070703541909	0.000985425304979855	0.999993292569663	1	20	1.9070703541909	0.000318962798005252	0.00053525656295883	0.00053525656295883
Rab3gap1	0.153711924959646	1	24	0	0.0451283325927848	0.725855435087532	1	24.5432098765432	24.1145632568082	0.350699927947222	0.356260292261615	1	24.2716049382716	24.0596534155354	0.319065291089935	0.050792155304993	0.050792155304993
Zranb3	1	1	24	10	0.00348981945252903	0.999996696092309	1	24.4226044226044	4.5078715246384	0.0271645210353598	0.999999999994542	1	24.2113022113022	7.27845620366852	0.0199182948127911	0.00302917837605379	0.00302917837605379
R3hdm1	1	1	28	24	0.0372041404494177	0.960556690261715	1	28	25.935093311849	0.504936933950991	0.99921167856909	1	28	24.9675466559245	0.477654064559664	0.0283518259641104	0.0283518259641104
Ubxn4	0.583353997123441	1	24	12	0.0850541270429895	0.935649971376616	1	23.1701631701632	19.0822753186512	0.915083106276534	0.876292531258054	1	23.5850815850816	15.6082654503002	0.852554420195543	0.020551412233112	0.020551412233112
Mcm6	1	1	28	12	0.0520257844766655	0.984191490720128	1	20	13.7697476898169	0.298132897956974	0.999874381814708	1	24	13.4047057567473	0.230201551666667	0.0062025300172617	0.0062025300172617
Dars	0.710362661526393	1	24	20	0.0401573719210433	0.767460076106077	1	24.3031784841076	22.4962834863178	0.363026620028051	0.875904549769182	1	24.1515892420538	21.2411444919279	0.335752047781189	0.0306600102152966	0.0306600102152966
Cxcr4	1	1	28	8	0.730838698976731	0.981526108367738	1	22.5396825396825	1.70715838973831	4.32749639839357	0.999828297039439	1	25.2698412698413	4.56694780189099	3.94640827071868	0.0916145102288878	0.023214655946432
Gm15675	1	1	28	10	0.00319254186222327	0.999807798979719	1	28	22.5622097487879	0.0103479307712081	0.9999999815282	1	28	16.281104874394	0.00793956884982994	0.00164785915190683	0.00164785915190683
Cd55	1	1	28	8	0.0577894330633205	0.999999983758075	1	20	14.2971547779294	0.278855526437551	1	1	24	12.0068642953291	0.247904516666667	0.0119043188089278	0.0119043188089278
Pfkfb2	1	1	20	12	0.00877002266842068	0.999997050892015	1	28	20.157545629388	0.0297766383988082	0.999999999995651	1	24	15.8389481268806	0.0249555461111111	0.00346333122399019	0.00346333122399019
Yod1	1	1	24	20	0.0110144679802544	0.998409596219257	1	20	1.1665740340289	0.102347484252962	0.999998734636916	1	22	20.8082823853826	0.0791607747737474	0.00789751950694134	0.00789751950694134
Il10	1	1	28	16	0.136140357526289	0.996646058205813	1	28	21.9999461649423	0.30035321307541	0.999994369238614	1	28	18.9999730824712	0.276064423596939	0.138307821552033	0.138307821552033
Mapkapk2	1	1	28	20	0.186058886013273	0.873631736041002	1	28	21.234934006047	1.70161751086245	0.991656191998609	1	28	20.6174670030235	1.67565887922916	0.137449131495815	0.0820269168143846
Dyrk3	1	1	20	6	0.0172655991638399	0.879534291047778	1	20	2.6927366133362	0.0370667977401933	0.992433710531434	1	20	4.3463683066681	0.0166994649453728	0.0137432607160585	0.0137432607160585
Eif2d	0.475764435488483	1	28	2	0.0136166067928853	0.542067443706479	1	25.8181818181818	2.316376849782	0.0962409499273507	0.607396926814405	1	26.9090909090909	2.16816492500986	0.0768125493688791	0.0158039251144238	0.0158039251144238
Rassf5	1	1	24	22	0.0538187456442456	0.999906458008223	1	24.3031784841076	3.3398659148342	0.545727287298741	0.999999995624811	1	24.1515892420538	0.653200658177278	0.531000666764823	0.025209055557157	0.025209055557157
Ikbke	0.859241172625395	1	20	18	0.0132503590678028	0.992506720001105	1	22.9561200923788	10.0000548483338	0.176297039268384	0.988591956401052	1	21.4780600461894	14.3432210896738	0.0870940712612001	0.0304345047006795	0.0304345047006795
Gm28913	1	1	0	NaN	0	0.970861616318613	1	24.788029925187	2.4503287973929	0	0.999571292852158	1	24.788029925187	2.4503287973929	0.000374609903617159	0.000227770395398552	0.000227770395398552
Srgap2	0.022151118355579	1	28	20	0.201835569672394	0.152382916118648	1	26.7924528301887	21.9372039203088	0.917140479094677	0.0225859123700936	1	27.3962264150944	21.0001482994562	0.961938843739722	0.209510286886572	0.209510286886572
Gm29488	0.00829789605146629	1	28	18	0.0149127688781393	0.222540981185053	1	28	21.4522207108526	0.0660990924060416	0.0134699940011612	1	28	19.7261103554263	0.053586368270196	0.0183219358329277	0.0183219358329277
Fam72a	1	1	28	10	0.0114852851310126	0.994036740080668	1	28	6.8891653831942	0.015468008478503	0.99998218431709	1	28	8.4445826915971	0.0153188584611379	0.00631128100873459	0.00631128100873459
Ctse	0.646858329324917	1	24	14	0.00695697189008034	0.652136256663171	1	22.2371364653244	14.6512258772916	0.0175646333598455	0.785942215906391	1	23.1185682326622	14.3589000512232	0.012219047556537	0.00829038963014689	0.00829038963014689
Rab7b	1	1	28	8	0.369196713913464	0.591086752777636	1	23.0626450116009	10.138628834872	1.68260934789286	0.901875723916348	1	25.5313225058004	9.25927704302841	1.52919999328268	0.181189411509026	0.118486406163312
Slc41a1	0.859241172625395	1	20	10	0.0202259798385767	0.955487526671155	1	26.3660477453581	0.3532017851403	0.178856105283232	0.98292647172292	1	23.1830238726791	5.95103683346786	0.12169746806608	0.0335579931534407	0.0335579931534407
Rab29	1	1	20	6	0.0369152166186249	0.927337330255166	1	22.4379232505643	10.7764981238924	0.245005569821532	0.997293697179343	1	21.2189616252821	8.27837152571328	0.213838055802845	0.00536585674753789	0.00536585674753789
Nucks1	1	1	28	22	0.0736487067944849	0.999999999998597	1	28	25.3718237309443	1.33918564410273	1	1	28	23.6859118654721	1.26926146735152	0.0328732427411571	0.0258995042288265
Slc45a3	1	1	28	2	0.0164771521218465	0.999608033982178	1	20	14.0539592493592	0.0560881530070915	0.999999923171282	1	24	21.2895184067584	0.0274910885	0.00307602842483883	0.00307602842483883
Elk4	1	1	20	8	0.0541529950197124	0.611911733826179	1	20.7515657620042	11.7214145383454	0.43855851594906	0.912462726752933	1	20.3757828810021	9.82973433748065	0.384632780561609	0.0315861987316835	0.0315861987316835
Mfsd4a	0.195687736186953	1	24	6	0.0198321319680575	0.178091216939817	1	22.1380846325167	6.05001850023569	0.092654337975169	0.151831966140252	1	23.0690423162584	6.03584817813598	0.0830399483619492	0.0270549163366943	0.0270549163366943
Nuak2	1	1	20	8	0.0375017616936191	0.999999766248191	1	20	8.2585242889379	0.390131200616356	0.999999999999973	1	20	8.12926214446895	0.327263571899857	0.0186031306288292	0.0186031306288292
F730311O21Rik	1	1	28	10	0.00357672075461651	0.936891828313378	1	28	12.6783068191652	0.00709298376071842	0.997965415757057	1	28	11.3391534095826	0.00253399650384235	0.00204103029968919	0.00204103029968919
Tmcc2	0.583353997123441	1	24	20	0.0153264192740656	0.646626882200663	1	23.3882352941176	18.8647525531016	0.126649247142604	0.744974420001467	1	23.6941176470588	19.4282863541015	0.102962666750955	0.0251467491637029	0.0251467491637029
Dstyk	1	1	24	4	0.0220610244662391	0.979425700649778	1	22.6423690205011	17.0166654726836	0.34780129362798	0.999786882461224	1	23.3211845102505	22.3674358222606	0.302398959359486	0.0262443707836058	0.0262443707836058
6030442K20Rik	1	1	28	0	0.00550237828786081	0.725119954405566	1	24.788029925187	3.6069576036023	0.00969866582910298	0.95818669294194	1	26.3940149625935	1.92032390726996	0.0073435965636799	0.00516210095308291	0.00516210095308291
Rbbp5	1	1	24	4	0.013117148989062	0.999945194386912	1	21.6557734204793	6.2058178945813	0.18795540960837	0.999999998498145	1	22.8278867102396	5.17317700617303	0.162086040225377	0.00927599056921574	0.00927599056921574
Tmem81	1	1	28	10	0.00557447843080449	0.999999966513093	1	24.3031784841076	17.3583949787446	0.0298839010863308	0.999999999999999	1	26.1515892420538	14.009232117804	0.0221085736851499	0.00131990341560417	0.00131990341560417
Nfasc	1	1	0	NaN	0	0.850862924634851	1	22.8505747126437	13.3467973601812	0.00110629411280824	0.988280893786257	1	22.8505747126437	13.3467973601812	0.000408692007113083	0.000724596030592062	0.000724596030592062
Mdm4	1	1	28	4	0.0471011605122953	0.999865977177447	1	22.6423690205011	4.3226402540643	0.616938139973749	0.99999999101854	1	25.3211845102505	4.22568164329651	0.548327554520179	0.0171545538195186	0.0171545538195186
Pik3c2b	1	1	24	16	0.00225253390630374	0.986737160315645	1	21.2847965738758	16.0129604275167	0.00876691184289928	0.999911657113868	1	22.6423982869379	16.0646212043261	0.00657357911395845	0.00521718378911554	0.00521718378911554
Ppp1r15b	0.247148491874073	1	24	10	0.07471254894678	0.771337561729835	1	22.5396825396825	10.380875135905	0.830915934370554	0.506592292973537	1	23.2698412698413	10.206462101136	0.803572039340762	0.104056820135695	0.104056820135695
Plekha6	1	1	20	10	0.00341320372568068	0.994988550108977	1	24.5432098765432	14.7046754208759	0.00400569572728057	0.999987421655489	1	22.2716049382716	12.2397408872993	0.00329149586874743	0.00168953498717928	0.00168953498717928
Sox13	1	1	28	6	0.00431767461609811	0.989853428061519	1	28	6.1003064216195	0.0209398847627876	0.999948348547054	1	28	6.05015321080975	0.0107549168649633	0.00414750250308109	0.00414750250308109
Snrpe	0.385279521298535	1	28	8	0.0527494587697353	0.993650257383405	1	25.1645569620253	17.7632684926106	1.99806979675084	0.750412652989322	1	26.5822784810127	13.1794763610909	1.87182016756198	0.105936882441079	0.0565956518029508
Zc3h11a	1	1	28	24	0.0112577763525929	0.935946547927384	1	28	26.0872836336064	0.0775147809534898	0.997903318308457	1	28	25.0436418168032	0.0625370683735198	0.00779973648511479	0.00779973648511479
Gm38394	1	1	20	10	0.00732424933941297	0.895072989793839	1	23.9518072289157	12.2458624922409	0.0359806405844722	0.994291840728582	1	21.9759036144578	11.1117961213829	0.0296343192216711	0.00689606915147512	0.00689606915147512
Lax1	0.859241172625395	1	24	10	0.0149743225234416	0.63388574951245	1	24.1849148418491	9.8187754078262	0.0203642533852522	0.875592339663621	1	24.0924574209245	9.90988138363301	0.0115776284936926	0.00995140549368814	0.00995140549368814
Atp2b4	0.859241172625395	1	28	8	0.0173624130423395	0.998251285077434	1	25.9530026109661	1.99191368383551	0.120634556698597	0.989363639195491	1	26.976501305483	4.88901991393161	0.0976050464079094	0.0250921108111612	0.0250921108111612
Gm15851	1	1	0	NaN	0	0.998408169198879	1	25.0377833753149	2.88659603899761	0	0.999998732364551	1	25.0377833753149	2.88659603899761	0.000236122301217663	2.98471760144928e-05	2.98471760144928e-05
Prelp	1	1	20	4	0.0222745795529922	0.958396891982802	1	28	4.4574613060374	0.0704859968849562	0.99912233340867	1	24	4.31034055973031	0.0604569394444444	0.0199112220020588	0.0199112220020588
Fmod	1	1	0	NaN	0	0.999832758166861	1	20	9.4273644903859	0.00384483511159372	0.999999986014305	1	20	9.4273644903859	0.00131691813884128	2.79403969124839e-05	2.79403969124839e-05
Btg2	1	1	28	2	1.28550527895474	0.651408737578021	1	27.2328767123288	9.3182723713819	5.80122418252573	0.930614230073177	1	27.6164383561644	5.71105919197214	5.04376710930081	0.543345147900813	0.107726057949597
Mybph	1	1	0	NaN	0	0.998794415565756	1	23.3882352941176	5.2499180595317	0	0.99999927299087	1	23.3882352941176	5.2499180595317	0.000144979036616935	0.000152163704761157	0.000152163704761157
Ppfia4	0.195687736186953	1	24	2	0.0254591816667229	0.460047514030735	1	22.1380846325167	16.3291841628019	0.237637493290661	0.306776880720864	1	23.0690423162584	21.0036633249771	0.207545360919135	0.0227672331681598	0.0227672331681598
Tmem183a	1	1	28	10	0.0341570759079287	0.999998664557449	1	22.1380846325167	11.6900683316266	0.244339132185689	0.999999999999108	1	25.0690423162584	11.0954984589289	0.22016456439187	0.00768737925453334	0.00768737925453334
Cyb5r1	1	1	20	12	0.0217131809629039	0.736338575060775	1	21.014799154334	17.9805963461103	0.237671122711008	0.961706221857372	1	20.507399577167	14.9254484726104	0.221229396898949	0.00798408453455214	0.00798408453455214
Adipor1	1	1	28	20	0.0775706745563361	0.995081788829452	1	21.9426048565121	10.0000548483338	1.0258117754104	0.999987885722933	1	24.9713024282561	14.6084943503506	0.941384687300252	0.0570736758251656	0.0570736758251656
Klhl12	0.153711924959646	1	28	26	0.0117792110351755	0.40335519397976	1	27.5346260387812	0.0968169234560001	0.0632939811799133	0.234399894933854	1	27.7673130193906	26.8244408160181	0.0482961836470958	0.0182256812492476	0.0182256812492476
Rabif	1	1	28	2	0.0101092015947081	0.97718385784983	1	21.9426048565121	11.7077740577583	0.0910652787537396	0.999737709340803	1	24.9713024282561	7.55372056667122	0.0812084263626047	0.00283811631974853	0.00283811631974853
Kdm5b	1	1	24	4	0.0204812772063902	0.771359484912611	1	24.0677966101695	2.16737867174901	0.145006804159191	0.971604990413333	1	24.0338983050847	3.08498787162329	0.14247285422348	0.0257581511351481	0.0257581511351481
Ppp1r12b	1	1	28	2	0.0143215356851858	0.980507978128255	1	22.1380846325167	5.2555184450349	0.0678130680648662	0.999808784073391	1	25.0690423162584	3.87098267916782	0.0659553255551159	0.00152487348507068	0.00152487348507068
Ube2t	1	1	28	10	0.0130556024148275	0.990207703483572	1	24.5432098765432	19.1891563988763	0.0529371796665221	0.999951898198007	1	26.2716049382716	14.9616107452167	0.0390691269240292	0.000647645717772855	0.000647645717772855
Ptpn7	1	1	28	12	0.0389047322581714	0.999973141600554	1	28	10.0000447259267	0.278578100872233	0.99999999963931	1	28	11.0000223629633	0.253681253889877	0.0206375467045411	0.0206375467045411
Arl8a	1	1	20	12	0.092002175952598	0.66841265796376	1	22.3370786516854	11.4982671240262	1.11655538135894	0.937682392917977	1	21.1685393258427	11.7989358575278	1.02764549133461	0.109236056437646	0.106297412248441
Gm15445	0.0925030711091867	1	24	4	0.0182351242316799	0.244441758870202	1	22.6423690205011	11.9286255180734	0.0708946524427103	0.108293610976166	1	23.3211845102505	8.08655417803575	0.0577886441632465	0.0081073135656354	0.0081073135656354
Rnpep	0.385279521298535	1	28	18	0.178343714634424	0.80466048598925	1	27.2328767123288	10.0000548483338	1.17265447758005	0.673089218406517	1	27.6164383561644	13.9471626744012	0.98501960715351	0.113166201917581	0.113166201917581
Timm17a	1	1	20	10	0.0118342805112943	0.999999923530694	1	21.014799154334	13.9169527190343	0.295571045551924	0.999999999999997	1	20.507399577167	11.9173147521707	0.294782705657452	0.0159173182834143	0.0159173182834143
Shisa4	1	1	0	NaN	0	0.996443439035627	1	28	13.9204933533748	0.0020008610119713	0.999993667925794	1	28	13.9204933533748	0.00150165915997132	0.00175852578106681	0.00175852578106681
Ipo9	1	1	20	18	0.0321015518503584	0.966232192144257	1	22.4379232505643	15.6236427212691	0.179395349734375	0.999423339606043	1	21.2189616252821	16.9359694305686	0.161106321979982	0.0181235676521967	0.0181235676521967
Nav1	1	1	28	26	0.15456074373464	0.973914295073288	1	21.1940298507463	7.6702499024112	1.18890050121528	0.99965677040148	1	24.5970149253732	3.57244075841049	1.1043750722978	0.0309894736979389	0.0280606421453006
Csrp1	1	1	28	4	0.0764229695397922	0.874516778102433	1	25.2926208651399	7.6983961777805	0.321289384215952	0.991775309798444	1	26.6463104325699	5.95851939577298	0.279481194503249	0.0598379337185768	0.0598379337185768
Phlda3	0.221418114030513	1	28	8	0.00914143121234569	0.831430820343821	1	24.4226044226044	9.6823300261123	0.0159791375216189	0.495637629277741	1	26.2113022113022	8.94020095566722	0.0179135769438563	0.00927686196135352	0.00927686196135352
Tmem9	1	1	28	24	0.0218606021201796	0.998251870109638	1	22.8505747126437	9.4482149410924	0.11708560374468	0.999998471129796	1	25.4252873563218	16.1529529941823	0.11247655860983	0.000403254736537277	0.000403254736537277
Cacna1s	0.0537425917725344	1	28	4	0.00846839212876993	0.773895616693155	1	26.6487935656836	7.4236665625715	0.0263082946195542	0.17384553148127	1	27.3243967828418	5.75767872421349	0.0140121746991137	0.0112635833656162	0.0112635833656162
Kif21b	1	1	20	8	0.0348972947319112	0.995075840757349	1	25.2926208651399	24.0222931734692	0.182710631061363	0.999987856379106	1	22.6463104325699	3.9605540152932	0.150563803153998	0.018391529180053	0.018391529180053
Camsap2	1	1	28	22	0.0105607811983773	0.999988119308653	1	22.5396825396825	4.5786528871429	0.19915852140798	0.999999999929424	1	25.2698412698413	25.1289834161973	0.179877933783668	0.00460199303087479	0.00460199303087479
9230116N13Rik	1	1	24	4	0.00538095673982258	0.999834351718428	1	22.6423690205011	21.9819810632694	0.0316368033034002	0.999999986279566	1	23.3211845102505	1.60333888828858	0.0215445169268975	0.0018983221243237	0.0018983221243237
Ddx59	1	1	24	16	0.00394064245194232	0.991059436873812	1	22.2371364653244	3.8578750818782	0.0380276196384061	0.999959913521502	1	23.1185682326622	9.7115858442943	0.0310297534377291	0.0018685335071673	0.0018685335071673
Kif14	1	1	0	NaN	0	0.964373751433897	1	28	10.0000000000003	0.0136362789871835	0.999357711706918	1	28	10.0000000000003	0.00468563523240648	0.0078719816333642	0.0078719816333642
Zfp281	0.385279521298535	1	20	14	0.0167425208115445	0.729644797086241	1	27.5346260387812	10.000070048322	0.237113542556935	0.63785031826392	1	23.7673130193906	12.634485161143	0.20366498360854	0.00417813246881092	0.00417813246881092
Gm19705	1	1	20	12	0.00786526221777635	0.996961007275373	1	20	18.9404102681069	0.0198220397745305	0.999995377576731	1	20	15.4702051340534	0.0199684622530572	0.00399175884266107	0.00399175884266107
Platr22	1	1	0	NaN	0	1	1	NA	NA	0	1	1	NA	NA	0	NA	NA
Gm4258	1	1	28	6	0.0174435464744128	0.999962547279052	1	28	11.7365387498945	0.124973210877099	0.999999999298638	1	28	8.86826937494725	0.0896571908607318	0.0184721344973209	0.0184721344973209
Gm26930	1	1	28	4	0.00648895629638927	0.991350391042735	1	28	7.0858874688896	0.0467958152331858	0.999962483809083	1	28	5.5429437344448	0.0375778430050162	0.0101243462478217	0.0101243462478217
Ptprc	1	1	20	10	0.386025501752313	0.957741087276456	1	20.4948453608247	20.121332057464	5.93829247560319	0.999094241680335	1	20.2474226804123	15.0010649660939	5.64449634014142	0.025571633215864	0.00453036580677866
Nek7	1	1	24	22	0.080538401716976	0.988920017788062	1	20.1622718052738	9.0669414431867	0.915368652817758	0.999938389025195	1	22.0811359026369	15.0854464042618	0.830395470134665	0.0551692610697332	0.0551692610697332
2310009B15Rik	1	1	28	24	0.0213068950841037	0.999930410882996	1	20	7.8859900857336	0.229734658247436	0.999999997578621	1	24	15.0173083371544	0.201819877777778	0.00805274793323276	0.00805274793323276
Dennd1b	0.153711924959646	1	28	20	0.0952119280867687	0.374062143497322	1	28	21.8222329242811	0.701142350204035	0.221712045513647	1	28	20.9111164621405	0.676062165823484	0.0797156126238545	0.0797156126238545
Zbtb41	1	1	24	10	0.0112217068356846	0.993203215245327	1	22.1380846325167	9.92823602971519	0.0777122807631526	0.999976849348897	1	23.0690423162584	9.97892114632595	0.0817781486816717	0.0133988048829629	0.0133988048829629
Aspm	0.583353997123441	1	28	8	0.021053708430032	0.818005617779556	1	27.843137254902	6.2606878219047	0.0784101489558276	0.830232176580047	1	27.921568627451	7.12795729933133	0.0366302747121461	0.0341578765082683	0.0341578765082683
Cfh	1	1	24	22	1.71761399029715	0.899201637008812	1	22.8505747126437	2.66637244282261	9.85741182918386	0.994739993948934	1	23.4252873563218	0.390663422143315	9.25076184422282	1.76533160636261	0.190830943017421
Kcnt2	0.347509203599457	1	20	0	0.00747377626068302	0.572114738485212	1	20	6.3808556586799	0.014909857383215	0.51997710257494	1	20	3.19042782933995	0.0136992882083046	0.00269387780768387	0.00269387780768387
Cdc73	0.385279521298535	1	28	4	0.0419069662297332	0.863517946090237	1	27.2328767123288	6.4398081353966	0.417456228086768	0.69883639652193	1	27.6164383561644	5.2378575689412	0.383338480544704	0.036217823350838	0.036217823350838
Glrx2	1	1	28	0	0.02948218084547	0.999823740770919	1	21.7505470459519	11.331933748463	0.351505305748943	0.999999984465429	1	24.875273522976	18.9175876092006	0.340760842440204	0.00257529916977031	0.00257529916977031
Ro60	1	1	20	2	0.0489187466735301	0.954820522813859	1	20.3271983640082	6.1205714265304	0.213442625044668	0.998963680566313	1	20.1635991820041	4.04383560626266	0.192025349803479	0.0275797009924055	0.0275797009924055
Uchl5	0.710362661526393	1	28	18	0.0479909129750622	0.828877838091284	1	26.5066666666667	16.2805408453816	0.338598450719326	0.900670985664873	1	27.2533333333334	17.1295738148793	0.300772936679342	0.0461838506267052	0.0461838506267052
Gm29170	1	1	20	0	0.00948387577862983	0.999889755006123	1	20	8.9034381169739	0.0400351700555038	0.999999993922797	1	20	4.45171905848695	0.0280696529084435	0.00417105596672862	0.00417105596672862
Rgs2	1	1	28	8	0.571316116247827	0.999997824166451	1	28	9.1244264781381	4.15861821463771	0.999999999997633	1	28	8.56221323906905	3.21960550537324	0.403532581652919	0.125336032933059
Rgs1	1	1	28	12	0.964365663211056	0.976519881594444	1	23.0626450116009	6.5379691578974	7.07523881924189	0.999722158834199	1	25.5313225058004	9.08990173481956	5.56666765821108	0.730303189434693	0.131192166350629
Rgs18	0.247148491874073	1	28	18	0.0514974555029664	0.903962424529743	1	28	14.9416740186174	0.804742365691225	0.558249405923644	1	28	16.4708370093087	0.73906506226351	0.0598615771409606	0.0598615771409606
A230059L01Rik	0.583353997123441	1	20	0	0.00856524914078313	0.886826810301771	1	20	14.4554734245337	0.0380548782787861	0.858291525824713	1	20	17.2277367122669	0.0269394427261934	0.00903368199618123	0.00903368199618123
Pla2g4a	1	1	20	14	0.0417121583115163	0.999993216193007	1	20	14.0397529638938	0.215545670237275	0.99999999997699	1	20	14.0198764819469	0.234076247374265	0.0218756451246864	0.0218756451246864
Ptgs2os	1	1	24	16	0.00403856684164172	0.981108242584552	1	22.8505747126437	12.6233648307582	0.0109613791479946	0.999820416274337	1	23.4252873563218	14.2788560617028	0.00965401498626477	0.00370500178123238	0.00370500178123238
Ptgs2	1	1	28	14	0.695610356295304	0.988615805060152	1	23.1701631701632	2.7845422360799	1.60699364063255	0.999934952745064	1	25.5850815850816	7.93365146182437	1.58165086663015	0.180571995450396	0.114166785641588
Ptgs2os2	1	1	20	14	0.0149353556364974	0.945740445805651	1	26.9376693766938	10.0000548483338	0.185813852970568	0.9985005794271	1	23.4688346883469	12.5702528545316	0.0636947405248287	0.0134700740675675	0.0134700740675675
Odr4	1	1	28	16	0.0550182108771723	0.987472789512035	1	28	21.9999461649423	0.381230071329792	0.999921204779578	1	28	18.9999730824712	0.36680639897232	0.0583825108694188	0.0583825108694188
Tpr	0.385279521298535	1	28	24	0.298748372410629	0.386601382618479	1	28	21.2775194037317	2.6261993759714	0.432571568161445	1	28	22.6387597018658	2.43229386293387	0.376890059857712	0.154952518526319
Prg4	1	1	28	16	0.00638508301733975	0.955269453303771	1	20	10.4551445380808	0.0135606956413748	0.998984329950634	1	24	13.1302295799913	0.0110889457777778	0.000233974992346678	0.000233974992346678
Hmcn1	1	1	0	NaN	0	0.565364173918026	1	28	22.0000098042762	0.000835051177519565	0.887782994837558	1	28	22.0000098042762	0.000769986073830339	0.00150824988036718	0.00150824988036718
Gm10138	0.385279521298535	1	28	24	0.0379874167730737	0.607413923370262	1	24.788029925187	24.0457399713948	0.136952721610914	0.573904662974746	1	26.3940149625935	24.1135371900674	0.110242122140756	0.0301038973724978	0.0301038973724978
Ivns1abp	1	1	20	6	0.0594419416109534	0.959684327871331	1	20	8.0755276726761	0.582740280978719	0.999176176467384	1	20	7.03776383633805	0.534835432285833	0.0229465526370007	0.0229465526370007
Swt1	1	1	20	4	0.0754323482946888	0.964068715098926	1	21.3763440860215	13.8204359757568	0.391683533981588	0.999346597854537	1	20.6881720430108	8.75657344609083	0.365551402343114	0.0435190631220557	0.0435190631220557
Trmt1l	0.475764435488483	1	24	0	0.0244902898130055	0.780023975301865	1	24.6650124069479	3.4067304114521	0.241169524816883	0.738972984497076	1	24.3325062034739	1.68040233474342	0.223411035503966	0.0106255861786006	0.0106255861786006
Rnf2	1	1	28	18	0.0344911838620393	0.999999999999997	1	22.3370786516854	19.6427223387395	0.409761510555694	1	1	25.1685393258427	19.1562100848097	0.356251714732013	0.00712963969310421	0.00712963969310421
Fam129a	1	1	28	4	0.0881789026197309	0.999977968486974	1	28	6.4866021917604	0.900043316868768	0.999999999757304	1	28	5.2433010958802	0.807850952930132	0.0525953958339091	0.0525953958339091
2810414N06Rik	0.347509203599457	1	20	8	0.00417118171324944	0.523033584362845	1	20	10.0359770758763	0.00978262451268521	0.491671454011188	1	20	9.01798853793815	0.00628351179061944	0.00289786560040566	0.00289786560040566
Edem3	1	1	24	4	0.0172134751410181	0.999999999954835	1	22.6423690205011	12.0824562673946	0.177631217234184	1	1	23.3211845102505	8.16577546634311	0.153185850630976	0.00133101681937633	0.00133101681937633
1700025G04Rik	1	1	28	4	0.054768432477786	0.972221505731646	1	28	14.468861901043	0.216410287117138	0.999610554644301	1	28	9.2344309505215	0.203087729915261	0.0514827378954025	0.0514827378954025
Tsen15	1	1	28	20	0.0200677399475489	0.944565590479861	1	28	14.4102576149187	0.11951047146585	0.998434307594561	1	28	17.2051288074593	0.0938793080213427	0.0181838425922874	0.0181838425922874
Rgl1	1	1	20	12	0.529138610963611	0.619276273824191	1	25.2926208651399	24.693769400307	3.19471573708137	0.916035806995205	1	22.6463104325699	17.8489508592847	2.64326344874466	0.40678279519527	0.153894155116645
Arpc5	1	1	28	10	0.235623535840544	0.867459311401959	1	20	17.9999461649423	4.547394514793	0.990800463590193	1	24	3.08568198467967	4.31095583333333	0.0578046195243586	0.0134087709916672
Ncf2	1	1	28	16	0.14294729267111	0.94044250050656	1	28	13.9738449900731	1.62076707879592	0.998190155256331	1	28	14.9869224950365	1.52883616198512	0.131009265847691	0.085692155317403
Smg7	1	1	28	2	0.0472512792819412	0.970686287621458	1	20	3.3862831138617	0.394084036462012	0.999566092315749	1	24	2.88891272545988	0.351645361111111	0.0263285961183484	0.0263285961183484
Gm28791	1	1	28	4	0.0173112185113816	0.971498331072209	1	20	15.3470024058221	0.104278795466511	0.999589912618121	1	24	22.922487157779	0.0776805916666667	0.0105627672475513	0.0105627672475513
Nmnat2	1	1	0	NaN	0	0.997976233191328	1	20	14.0000195695591	0.000865297377748994	0.999997950801118	1	20	14.0000195695591	0.000659716186425349	0.000593573837780693	0.000593573837780693
Lamc2	0.0352300658633735	1	24	20	0.00379082985953267	0.516108073797733	1	22.4379232505643	18.6416534343585	0.0134130374050099	0.0910452396959278	1	23.2189616252821	19.3198413491901	0.0119968255580992	0.00854384982677511	0.00854384982677511
Lamc1	1	1	28	4	0.050869007280119	0.999883331311474	1	28	0.638605193535799	0.319354836639711	0.999999993193944	1	28	2.3193025967679	0.312370690493537	0.025761401845312	0.025761401845312
Dhx9	0.583353997123441	1	20	16	0.0809720879835472	0.742164656327129	1	20	2.7276443299373	0.786517054043547	0.795382324703967	1	20	19.3638221649686	0.716298279459492	0.0303774664852787	0.0303774664852787
Npl	1	1	28	18	0.193617079686698	0.997397483169861	1	28	18.8146702459944	1.04306942673629	0.999996610511397	1	28	18.4073351229972	0.776208830849876	0.138464837894834	0.138464837894834
Rgs16	0.0138952434295852	1	20	8	0.0104738600973	0.30920160432271	1	20	2.3091520815103	0.0156592987875877	0.0277118566956879	1	20	5.15457604075515	0.0122297045327381	0.013454165407189	0.013454165407189
Rnasel	0.710362661526393	1	24	2	0.138022011097433	0.5550070073809	1	21.4686825053996	0.6723691512877	1.32031826344611	0.761211915300928	1	22.7343412526998	1.30326812663182	1.12117933699954	0.217624120896356	0.194102864470151
Teddm2	1	1	28	16	0.00363934778801264	0.999999049570764	1	21.1940298507463	20.4337823614085	0.00832365167301653	0.999999999999548	1	24.5970149253732	18.8850683147549	0.00556805486147825	0.000542773522435992	0.000542773522435992
Glul	0.247148491874073	1	28	0	0.671603656809952	0.249487411984055	1	25.6847545219638	8.4948231394036	4.71953931827375	0.233453369595177	1	26.8423772609819	4.43884420382921	4.28737857344707	0.611117301948484	0.142538684531686
Cacna1e	0.347509203599457	1	20	8	0.00524739841099206	0.608839689862415	1	20.1622718052738	9.3787999454197	0.0141168685746816	0.540191876797213	1	20.0811359026369	8.68675632839736	0.00512338608151055	0.00526594622965083	0.00526594622965083
Gm9530	0.385279521298535	1	20	8	0.00993338656463394	0.719406093267034	1	20	10.9193837830205	0.0395495771694493	0.632816671026159	1	20	9.45969189151025	0.0261351162007537	0.0131257702405451	0.0131257702405451
Ier5	0.859241172625395	1	24	10	0.564315052007299	0.690742359843502	1	22.8505747126437	9.4482057697432	5.06853289838102	0.903147119023584	1	23.4252873563218	9.72318654901657	4.47904987970264	0.725866116603368	0.162058056082992
Mr1	1	1	28	26	0.0198872297284476	0.99619197130309	1	26.3660477453581	7.9264331093054	0.0602192141113208	0.999992740237735	1	27.1830238726791	3.11519816672835	0.052601413267104	0.00911013532663118	0.00911013532663118
Stx6	1	1	28	14	0.0310395835310334	0.998716063572838	1	27.3829201101928	10.0000548483338	0.297751555131897	0.999999175400639	1	27.6914600550964	11.9792307751147	0.256473256104029	0.0158377610148014	0.0158377610148014
BC034090	1	1	0	NaN	0	0.992543800922329	1	28	13.5550050115896	0.00256109411468673	0.999972133201153	1	28	13.5550050115896	0.00126624114968871	0.00101173850797951	0.00101173850797951
Xpr1	1	1	20	16	0.0255228248125636	0.999998127303633	1	28	5.0929526898443	0.480586210726385	0.999999999998247	1	24	23.7826940099333	0.452159183333333	0.00538337103826808	0.00538337103826808
Gm5532	1	1	0	NaN	0	0.885538099529046	1	25.9530026109661	2.4917005084946	0.00369936714091751	0.993183930858431	1	25.9530026109661	2.4917005084946	0.0016247942341622	0.00176254415389831	0.00176254415389831
Acbd6	0.710362661526393	1	20	10	0.0329875212918462	0.99535807175122	1	20	1.7157586587801	0.295774433108574	0.952156908016929	1	20	5.85787932939005	0.268193562468366	0.0112175640473679	0.0112175640473679
Qsox1	1	1	20	16	0.016764264345066	0.999999301098628	1	20	14.4735275878232	0.171058732275323	0.999999999999756	1	20	15.2367637939116	0.166274719438568	0.00599971156176691	0.00599971156176691
Cep350	1	1	28	24	0.0425777984330448	0.999999790418702	1	26.3660477453581	22.524152808227	0.664478259506643	0.999999999999978	1	27.1830238726791	23.2609095258519	0.606460574640557	0.0186348721884771	0.0186348721884771
Tor1aip1	0.710362661526393	1	28	20	0.0751810071893158	0.95184278842171	1	28	10.0000548483338	1.97019040634248	0.940756166510637	1	28	15.0000274241669	1.58125523055258	0.171126605574543	0.10822200127347
Tor1aip2	1	1	24	4	0.0431791220397659	0.999957235860374	1	21.1940298507463	19.3514609585319	0.558826490400948	0.999999999085601	1	22.5970149253732	0.900813695842385	0.507694274506054	0.003327008153026	0.003327008153026
Gm2000	1	1	20	0	0.0914393012771041	0.91863251393143	1	21.3763440860215	11.9195980910676	0.654798666553693	0.996596040217194	1	20.6881720430108	16.1120203090341	0.59927169060794	0.0826457691981495	0.0826457691981495
Soat1	1	1	20	14	0.0938768574508799	0.990577512557162	1	22.5396825396825	12.8744523182103	1.19150969058499	0.999955468278045	1	21.2698412698413	13.5190099748676	1.03821759111237	0.0806207503153513	0.0776530382508469
Abl2	1	1	20	10	0.0658809620264553	0.907105864184284	1	22.8505747126437	1.0778576055557	0.407523783180088	0.99554516330693	1	21.4252873563218	5.86163536442146	0.337000328454392	0.0393866656466841	0.0393866656466841
Tor3a	0.475764435488483	1	28	22	0.067456996975703	0.9576253662317	1	28	12.9395636750389	0.497493436283322	0.813768622289154	1	28	17.4697818375194	0.345870152205478	0.0916442905950148	0.0916442905950148
Fam20b	0.119750703967856	1	28	24	0.0239660408454338	0.614537547867324	1	28	23.7659559190799	0.196237855029811	0.265607825228893	1	28	23.88297795954	0.191710124071696	0.0320457985772081	0.0320457985772081
Ralgps2	0.0537425917725344	1	24	2	0.0853308179264679	0.300657474366679	1	23.2786885245902	3.6439513847766	0.297550552374737	0.0828157053133407	1	23.6393442622951	2.83517616240121	0.256488848169651	0.0867047265842302	0.0867047265842302
Angptl1	1	1	24	4	0.00223180931365395	0.992400703638844	1	23.9518072289157	8.7112273066866	0.00711495727616438	0.999971051925871	1	23.9759036144578	6.35798752629863	0.00390553403111023	0.00226725335461454	0.00226725335461454
Rasal2	0.859241172625395	1	24	0	0.0265072906931367	0.901823020823373	1	24.4226044226044	1.9200840851742	0.186861881151563	0.972511782084997	1	24.2113022113022	0.951735843828299	0.154575902246707	0.033519590548151	0.033519590548151
Cryzl2	1	1	28	26	0.0148328092433227	0.936499941387648	1	28	24.5100645643891	0.116924647555575	0.997939787676962	1	28	25.2550322821945	0.100064957737912	0.0165364155118446	0.0165364155118446
Sec16b	0.0708296121275345	1	28	26	0.0149759573543197	0.211478824686178	1	26.6487935656836	1.6101040427969	0.0267158813495217	0.0779072127418453	1	27.3243967828418	27.1739872601239	0.0251409064371514	0.0147341502824985	0.0147341502824985
Pappa2	1	1	0	NaN	0	0.995777489043731	1	20.4106776180698	5.6420222646899	0	0.999991072626441	1	20.4106776180698	5.6420222646899	0.000375472941730346	0.000696701932613305	0.000696701932613305
Cop1	1	1	20	12	0.0218709718411257	0.99986709817701	1	20.1622718052738	0.8167430994501	0.54100728540295	0.999999991168161	1	20.0811359026369	16.471636925558	0.471253297684473	0.0138807997809439	0.0138807997809439
4930523C07Rik	1	1	28	4	0.149241886526555	0.901315931023415	1	25.4219948849105	3.7978366478368	0.741000449216686	0.994962149690414	1	26.7109974424553	3.90312989528642	0.586996874857962	0.130962801618204	0.130962801618204
Tnn	1	1	0	NaN	0	1	1	NA	NA	0	1	1	NA	NA	0	NA	NA
Mrps14	0.0925030711091867	1	28	12	0.0643894263375595	0.517870663312771	1	28	6.6027224731593	0.760859854505866	0.193464904137844	1	28	9.30136123657965	0.769157169101346	0.098481710048887	0.098481710048887
Cacybp	0.309738885900378	1	28	10	0.127673644776124	0.597808699602406	1	28	6.1678260225555	0.704541949047018	0.497446572725108	1	28	8.08391301127775	0.610769711591917	0.0975187010589858	0.0975187010589858
Rabgap1l	0.0925030711091867	1	24	8	0.0333599544334971	0.506700826628406	1	26.0892388451444	1.5095912445989	0.360656388106765	0.190314123127885	1	25.0446194225722	4.89867666043353	0.292591986222634	0.0704485430183782	0.0704485430183782
Gm37529	1	1	28	22	0.00945811181272722	0.99999999786973	1	28	16.6101699633262	0.0477587317065169	1	1	28	19.3050849816631	0.0425333289842971	0.00482986021533232	0.00482986021533232
Rc3h1	1	1	28	2	0.0753523391623977	0.992730501104804	1	23.1701631701632	11.3365895079329	0.705044666936032	0.999973512932309	1	25.5850815850816	7.17282768432995	0.650190948642239	0.0172717311590679	0.0172717311590679
Serpinc1	1	1	28	22	0.000713772676812793	0.999999710304256	1	27.0844686648501	12.5759885924799	0.00722732508956615	0.999999999999958	1	27.542234332425	17.2144337439148	0.00420818280629155	0.000731451037703881	0.000731451037703881
Zbtb37	1	1	28	2	0.0166652057560895	0.995580212862678	1	22.5396825396825	4.2779552317123	0.146026701230227	0.999990218319211	1	25.2698412698413	3.30055937644815	0.115453795284124	0.00845523348291178	0.00845523348291178
Gas5	1	1	28	2	0.386708213349549	0.977448287168009	1	28	5.8887852495737	3.55146023159164	0.999743776716196	1	28	3.94439262478685	3.12994609025533	0.311761441855725	0.0996060100927467
Dars2	1	1	28	18	0.00992708624321357	0.899119512018023	1	25.5526992287918	17.1523894212643	0.0634034700886319	0.994731264584217	1	26.7763496143959	17.5935695295714	0.0521922393026488	0.0110616543997601	0.0110616543997601
Cenpl	1	1	28	14	0.0146972639444371	0.999999999991203	1	20	15.1714686190261	0.105355384023518	1	1	24	15.1028811714157	0.0728747938888889	0.0069670190076592	0.0069670190076592
Klhl20	0.710362661526393	1	20	18	0.0181889749076058	0.742709881879489	1	20.0808080808081	13.5428841977835	0.152498385827733	0.864952093977266	1	20.040404040404	15.7759992850838	0.142759781111183	0.030436930689462	0.030436930689462
Prdx6	1	1	28	8	0.0635320593653708	0.99199415277555	1	20.4948453608247	13.5965702709923	0.863742980140452	0.999967867340543	1	24.2474226804123	11.5069590945292	0.884177218782343	0.0578886694652623	0.0578886694652623
Fasl	1	1	28	10	0.0135152006093953	0.999996777539173	1	28	13.3264714435467	0.0375471327675853	0.999999999994808	1	28	11.6632357217734	0.0134381359486367	0.00840190276699444	0.00840190276699444
Suco	0.710362661526393	1	28	8	0.0625885667872336	0.849348587471441	1	25.5526992287918	10.7817222108745	0.461537276043131	0.908195043397637	1	26.7763496143959	9.47420781958516	0.377351241093908	0.0550772903941852	0.0550772903941852
Pigc	0.385279521298535	1	24	20	0.0166745395656012	0.557783418296294	1	24.788029925187	21.4653145932374	0.165776390824088	0.545330361541652	1	24.3940149625935	20.7262306149161	0.141258850013947	0.0315602856436717	0.0315602856436717
Dnm3	1	1	28	6	0.00670303994546131	0.999139827528704	1	26.7924528301887	6.253824537266	0.0176721026296259	0.999999629945541	1	27.3962264150944	6.13268787026773	0.014090099653497	0.00449649154481775	0.00449649154481775
2810442N19Rik	1	1	0	NaN	0	0.999990285194017	1	20	1.2600803806501	0.00137411961206614	0.999999999952811	1	20	1.2600803806501	0.000763778576581415	0.00021059484862793	0.00021059484862793
Dnm3os	1	1	28	10	0.00291584673610428	0.997688478214279	1	24.3031784841076	15.9419907952655	0.00553245941941064	0.999997326372673	1	26.1515892420538	13.2471667683828	0.00430093566394409	0.00223046765560521	0.00223046765560521
Eef1aknmt	1	1	28	26	0.0105413923304372	0.983509885154269	1	21.104033970276	11.476172278797	0.0475740432367259	0.99986328448997	1	24.552016985138	18.0747270123155	0.0399521693203657	0.00797221781934544	0.00797221781934544
Vamp4	0.385279521298535	1	20	14	0.0551978159995937	0.758567678764544	1	20	2.4810365810299	0.555653594469325	0.651773104271451	1	20	18.2405182905149	0.529692766247197	0.0148775678853695	0.0148775678853695
Myoc	1	1	28	12	0.0147969292310318	0.936885225487509	1	28	8.4434213947439	0.0249404574541648	0.997964985312421	1	28	10.221710697372	0.0199570850589013	0.013001758191424	0.013001758191424
Prrc2c	1	1	20	10	0.120117112803635	0.896140607292549	1	20.1622718052738	8.9441129825749	1.93399712524	0.99440954968143	1	20.0811359026369	9.47434426376242	1.83158680390677	0.0698729536497747	0.0381488627788407
Fmo1	1	1	28	6	0.00821004359519561	0.999951596024009	1	28	5.8214380181781	0.0251427682305033	0.999999998828509	1	28	5.91071900908905	0.0198815816464859	0.00335773611000741	0.00335773611000741
Fmo2	0.347509203599457	1	24	18	0.0153156090255948	0.750529211184717	1	21.1940298507463	19.7876284303122	0.0384150007643257	0.611336823990762	1	22.5970149253732	19.0226374433152	0.0327578031491093	0.017279275974345	0.017279275974345
Prrx1	1	1	20	4	0.0358765916619138	0.999996785949641	1	22.745995423341	3.4052549492759	0.173643469952122	0.999999999994835	1	21.3729977116705	3.73715295156126	0.189908745639633	0.0294238443493336	0.0294238443493336
Gorab	0.00406325644723076	0.979588177566887	28	14	0.0188022662965984	0.0943722330981234	1	26.9376693766938	15.1150663779948	0.0668103024634716	0.00339985077135485	0.936192321052607	27.4688346883469	14.5737636422756	0.0589870842478636	0.0226725631615498	0.0226725631615498
Kifap3	1	1	28	16	0.0211049029609899	0.788688135890992	1	23.8369304556355	6.4891547980358	0.183050324443264	0.975910317976627	1	25.9184652278177	10.9331824723931	0.161969454172804	0.0240827519916491	0.0240827519916491
Scyl3	0.583353997123441	1	28	16	0.0306052219774861	0.721400507671914	1	24.9122807017544	21.5059757134073	0.176754881594457	0.7850710625786	1	26.4561403508772	18.9782674458607	0.153193464229173	0.0253210016112338	0.0253210016112338
BC055324	0.583353997123441	1	28	2	0.00286550709724483	0.980780325396257	1	26.5066666666667	1.8478117160701	0.0151997098260349	0.891607891143189	1	27.2533333333334	1.92326470849613	0.0123516543769824	0.00547502317151538	0.00547502317151538
Mettl18	0.347509203599457	1	28	2	0.00452691670503937	0.9835358826475	1	20	14.1440919126799	0.0281596800028755	0.708719257837715	1	24	21.3435980047508	0.0258317641111111	0.00291081624395135	0.00291081624395135
Sell	1	1	28	10	0.0733195061614356	0.973521945478727	1	20	10.0000548483338	0.817066303153285	0.999646320786715	1	24	10.2857471947146	0.294928543888889	0.0791231589469677	0.0791231589469677
F5	1	1	28	14	0.0178925727154951	0.962205133337777	1	22.5396825396825	10.0000548483338	0.0896089848281011	0.999276602006443	1	25.2698412698413	11.9231248662446	0.0269572868213992	0.015359210016469	0.015359210016469
Slc19a2	1	1	28	20	0.0108499595876114	0.999999999845885	1	23.0626450116009	21.8913972543404	0.0413770918827483	1	1	25.5313225058004	21.2356803409429	0.0279614359467475	0.00010272067087035	0.00010272067087035
Ccdc181	0.859241172625395	1	24	2	0.0128305515395793	0.791685363425253	1	22.4379232505643	11.4851212017315	0.0602518952691296	0.942346340333272	1	23.2189616252821	6.90990928373335	0.0415230699493712	0.00951316516192848	0.00951316516192848
Blzf1	0.710362661526393	1	28	14	0.000624290434973982	0.898178691708917	1	26.3660477453581	10.0000548483338	0.0887782135987963	0.924742696059919	1	27.1830238726791	11.9507138195644	0.0734708539734316	0.0133610084247162	0.0133610084247162
Nme7	1	1	20	0	0.0109248103759339	0.99762420090569	1	20.244399185336	14.2397674646141	0.0670501773052318	0.999997175551671	1	20.122199592668	17.1380063632549	0.0599271563567927	0.00862393878052475	0.00862393878052475
Atp1b1	0.00584331289447498	1	28	6	0.0893469228140984	0.0829376756039377	1	25.9530026109661	8.2059761085059	0.242337185452131	0.004183392687513	1	26.976501305483	7.15513545944476	0.167165732238125	0.0898327915983646	0.0898327915983646
Dpt	1	1	20	4	0.33955242707064	0.999965783568083	1	22.039911308204	7.156774825568	0.690956677126872	0.999999999414611	1	21.019955654102	5.51478356070118	0.693124702486588	0.218002004661341	0.218002004661341
Xcl1	1	1	20	8	0.264828389406432	0.797644940551301	1	20	14.0671704360012	0.602670271544472	0.977985854875253	1	20	11.0335852180006	0.353790819300261	0.0193976612290817	0.0193976612290817
Sft2d2	0.040394502815343	1	28	22	0.178695358836708	0.268450554306571	1	24.4226044226044	0.680758769691899	0.862516386564709	0.0599034787107061	1	26.2113022113022	23.7682569821774	0.847919681188204	0.171074660842414	0.171074660842414
Tiprl	1	1	28	16	0.0268452382370692	0.994052876955391	1	24.5432098765432	10.0000548483338	0.368705452539563	0.999982280702552	1	26.2716049382716	12.8583148710088	0.323859943544691	0.0039474387141965	0.0039474387141965
Gm38190	0.022151118355579	1	20	14	0.00908743406366056	0.397773874275419	1	20	15.571160302413	0.0446493920205588	0.050503131784655	1	20	14.7855801512065	0.0391289714719113	0.013586738592512	0.013586738592512
Gpr161	1	1	20	18	0.00371866112723121	0.999855248530781	1	22.6423690205011	18.8300984281436	0.00883612125243376	0.999999989523001	1	21.3211845102505	18.4602131748554	0.00582068430953726	0.00275086776372554	0.00275086776372554
Dcaf6	0.710362661526393	1	28	22	0.0209500324337744	0.874090672526677	1	28	22.3803975612657	0.0954273027017994	0.916821963276489	1	28	22.1901987806328	0.0890093066183628	0.0173330687217052	0.0173330687217052
Mpc2	1	1	20	2	0.0520273613247876	0.999999012860893	1	20.5797101449275	6.87684843857861	0.73799407905691	0.999999999999513	1	20.2898550724638	4.40448846278166	0.70236627423494	0.0163861332196944	0.0163861332196944
Mpzl1	1	1	20	6	0.00370122847020123	0.92564865957771	1	21.7505470459519	10.5345654521249	0.0107182342500644	0.997164768975765	1	20.875273522976	8.18661066694093	0.00868003857643382	0.00413210689919046	0.00413210689919046
Rcsd1	1	1	28	22	0.1006485892846	0.833618054977788	1	28	19.9740984751659	0.708841281652649	0.985319826254122	1	28	20.9870492375829	0.659977209036014	0.114993285548565	0.114993285548565
Creg1	1	1	28	26	0.152114224982412	0.994334735220891	1	26.7924528301887	20.3492781836471	1.69459558725713	0.999983921996698	1	27.3962264150944	23.1236032831947	1.45854440502368	0.152462525339856	0.104530602438107
Cd247	1	1	28	4	0.0322347495547305	0.987837381262913	1	24.0677966101695	9.7716234049263	0.0612873137817757	0.999925733647787	1	26.0338983050847	7.14449851322877	0.0355167951177059	0.017060738448067	0.017060738448067
Pou2f1	0.475764435488483	1	24	6	0.0279466984701235	0.595877305859863	1	22.1380846325167	12.1629796180124	0.251107981614793	0.64086049300926	1	23.0690423162584	9.22086081686491	0.210828010298327	0.0185124471536037	0.0185124471536037
Ildr2	1	1	20	4	0.0096257420818092	0.99999041137797	1	28	0.945323619164899	0.0276949389368086	0.999999999954029	1	24	2.80513869392781	0.0288914633333333	0.00962302326346498	0.00962302326346498
Gm15853	1	1	28	6	0.0075287037851155	0.999997609721767	1	21.3763440860215	13.8709139068778	0.0245031691630526	0.999999999997143	1	24.6881720430108	10.655125659083	0.0136334617712313	0.00320312829751155	0.00320312829751155
Tada1	0.710362661526393	1	28	24	0.0103396689079003	0.692674206769045	1	28	21.4391174430277	0.210398066986659	0.840999454215461	1	28	22.7195587215138	0.190886685852951	0.0261441259753427	0.0261441259753427
Pogk	0.583353997123441	1	20	10	0.0254325838451486	0.934569288314999	1	20	14.4798390721988	0.137396828806039	0.87591046307861	1	20	12.2399195360994	0.107663839639022	0.0205368416971504	0.0205368416971504
Fam78b	1	1	28	12	0.0114297468430978	0.982706126290617	1	24.4226044226044	21.0896588676991	0.0328132473048254	0.999849591397451	1	26.2113022113022	16.9338344175433	0.0364800963121905	0.0241410329805189	0.0241410329805189
Uck2	0.247148491874073	1	24	12	0.0332269193636846	0.863529174360023	1	23.4988179669031	13.7111758817856	0.0869883960602115	0.543045640545402	1	23.7494089834516	12.8660480662058	0.0882836032562853	0.0441377659362917	0.0441377659362917
Tmco1	1	1	28	24	0.0830284782469245	0.998789774926546	1	25.9530026109661	1.0554760980386	1.18165156129192	0.999999267382032	1	26.976501305483	25.5981586088608	1.129209126064	0.0333217801444155	0.0295089539884988
Aldh9a1	0.000534082263634935	0.507882561479955	24	6	0.07981849630305	0.0475582807515176	1	24.9122807017544	1.169432199462	0.473624921326315	0.000294151701419887	0.357446063067645	24.4561403508772	3.63102757415895	0.424301046125337	0.104801418608576	0.104801418608576
Mgst3	1	1	28	10	0.0131642493717568	0.999999986616286	1	23.3882352941176	9.0404035594516	0.165443825410262	1	1	25.6941176470588	9.55409077043613	0.148445059526628	0.00167433318509388	0.00167433318509388
Rxrg	1	1	0	NaN	0	0.996147943218374	1	20.1622718052738	5.6754563894525	0.000979261121230536	0.999992571284529	1	20.1622718052738	5.6754563894525	0.000252037228396164	0.00047610586775073	0.00047610586775073
Lmx1a	1	1	20	12	0.00181693279456905	0.999455788227351	1	20.4106776180698	7.0127143763382	0.00318536764367718	0.999999851889903	1	20.2053388090349	9.53268360765855	0.0015368224925641	0.000729230117187328	0.000729230117187328
Pbx1	1	1	28	18	0.0335878195937344	0.998242942506385	1	26.3660477453581	19.0562057814186	0.197483410900062	0.999998455469607	1	27.1830238726791	18.560740412193	0.195682451182114	0.0261012225386649	0.0261012225386649
Nuf2	1	1	28	6	0.0210694698401846	0.850014429542101	1	27.5346260387812	6.8792732511703	0.0380244215429069	0.988143435024367	1	27.7673130193906	6.44377322942822	0.0224640722972843	0.0141989839058238	0.0141989839058238
Hsd17b7	1	1	28	26	0.0103566606838522	0.783414762693972	1	28	26.3613839018282	0.0476079773881265	0.974640832971223	1	28	26.1806919509141	0.0343729197223904	0.0104431794325361	0.0104431794325361
3110045C21Rik	1	1	20	8	0.00304714373744856	0.999585901938904	1	28	5.4689795499997	0.00394654561217393	0.999999914249561	1	24	7.1438483785713	0.00277682444444445	0.00023284137535534	0.00023284137535534
Ddr2	1	1	20	4	0.0734337304231016	0.999999989330144	1	20	11.0924807403924	0.15224261986194	1	1	20	7.5462403701962	0.151321007048349	0.0320437877745753	0.0320437877745753
Uap1	1	1	20	4	0.0708426949547023	0.792937605231704	1	23.8369304556355	23.093949385716	0.553664176606746	0.976907647674687	1	21.9184652278177	1.85025462242643	0.510595597068592	0.0590950522072777	0.0590950522072777
Gm37748	1	1	24	8	0.000463287170645271	0.999791300499304	1	23.6104513064133	9.5537977559884	0.00171113697969205	0.999999978220744	1	23.8052256532066	8.78384349973879	0.00193519466211918	0.0003771071628479	0.0003771071628479
Gm37502	1	1	0	NaN	0	1	1	NA	NA	0	1	1	NA	NA	0	NA	NA
Uhmk1	1	1	28	26	0.0324141991136601	0.878669304180795	1	20.6652806652807	6.527302561075	0.522934898677769	0.992322252979432	1	24.3326403326404	2.97381159651142	0.472930070945745	0.0503432324138008	0.0503432324138008
Sh2d1b1	0.529559216305962	1	20	8	0.0361503303745807	0.94598388895406	1	20.4948453608247	14.4439929052919	0.129929220785994	0.84723427969856	1	20.2474226804123	11.1842939088172	0.0992808167499845	0.0293925642040375	0.0293925642040375
Gm7694	1	1	28	6	0.0149252910321273	0.999999787868465	1	22.8505747126437	8.5942488275353	0.0346013106956903	0.999999999999977	1	25.4252873563218	7.50544537733933	0.0264491284114555	0.00332387669763854	0.00332387669763854
Nos1ap	0.859241172625395	1	28	4	0.0215448244951576	0.888017930346389	1	26.7924528301887	8.1039072295757	0.0633604568530642	0.9693952337145	1	27.3962264150944	6.10013856090751	0.0515444823503729	0.0133714555801558	0.0133714555801558
Olfml2b	1	1	20	4	0.021669053964224	0.999991522207952	1	28	1.7320601250136	0.0574800452663812	0.999999999964063	1	24	3.14231148214869	0.0648384822222222	0.0245978768470941	0.0245978768470941
Atf6	0.022151118355579	1	24	8	0.0771586434349387	0.153903447657057	1	21.7505470459519	12.2503131462488	0.775513432789525	0.0227774337654382	1	22.875273522976	10.2544356088369	0.724162964441714	0.0685779555790393	0.0685779555790393
Dusp12	1	1	28	22	0.0172960864262642	0.99724333038329	1	28	1.2769427915441	0.0944587106196025	0.999996196890065	1	28	25.6384713957721	0.0848799302127087	0.0121051269563586	0.0121051269563586
Fcrla	1	1	0	NaN	0	0.679189262498797	1	25.9530026109661	4.3119717110155	0.0649044113356088	0.941937332418594	1	25.9530026109661	4.3119717110155	0.0334238652914484	0.05279696351699	0.05279696351699
Fcgr2b	1	1	28	26	0.585350771640818	0.81194454904301	1	23.7231503579952	2.5268136859755	5.70854861825805	0.981091460493159	1	25.8615751789976	0.453663718518221	5.32357153897252	0.464581335221251	0.0872687314935412
Fcgr4	1	1	28	10	0.106381782782189	0.790404944234525	1	20.244399185336	17.2667486089343	0.549861417471873	0.976315994114577	1	24.122199592668	14.5946267141946	0.324693433031344	0.0184336268257704	0.0184336268257704
Fcgr3	0.583353997123441	1	28	22	0.401240671916494	0.987704564173148	1	28	20.7088679821088	4.33746367295713	0.893849071475055	1	28	21.3544339910544	3.85935007662291	0.442577432105699	0.114676674393055
Cfap126	1	1	28	10	0.0116723954848095	0.999977176276499	1	20	17.9999540776662	0.0373625954971373	0.999999999739537	1	24	3.08568673231401	0.0303482538888889	0.00615216474370505	0.00615216474370505
Sdhc	1	1	28	16	0.110270474098917	0.991514253192169	1	28	10.0000548483338	0.862672110898532	0.999963893776116	1	28	13.0000274241669	0.674448381319043	0.0596940718945557	0.0596940718945557
Tomm40l	1	1	24	10	0.0144980578220412	0.999712598261202	1	22.039911308204	1.2486067576454	0.109827343621284	0.999999958696163	1	23.019955654102	5.44788824741517	0.0907584213590608	0.00702816776516013	0.00702816776516013
Fcer1g	0.475764435488483	1	28	14	0.949884823439136	0.803709568189829	1	28	10.0000548483338	17.3633646023488	0.749973909358642	1	28	12.0000274241669	14.7313980763753	1.50955410493666	0.102471883327729
Ndufs2	0.475764435488483	1	20	0	0.0534515097374363	0.550059180991478	1	20.5797101449275	5.8740816738234	0.659156290434405	0.612521745546582	1	20.2898550724638	2.89567406456083	0.618933800438605	0.0359914792125311	0.0359914792125311
Adamts4	1	1	0	NaN	0	0.996310915071136	1	28	5.9469130987365	0.00167007987707104	0.999993186943052	1	28	5.9469130987365	0.0115965748980976	0.0155538648246134	0.0155538648246134
B4galt3	0.583353997123441	1	24	18	0.00974215660672983	0.987614814371477	1	21.9426048565121	20.5954501646434	0.157689542060951	0.893820203572049	1	22.9713024282561	19.394734105429	0.153467978757029	0.0155286586897398	0.0155286586897398
Ppox	0.00829789605146629	1	28	2	0.0220441599695078	0.0411086328996672	1	25.1645569620253	6.1780237986087	0.0959403578405357	0.00306433657158944	0.936192321052607	26.5822784810127	4.21240782730937	0.0866504191780469	0.0271136471215337	0.0271136471215337
Usp21	0.710362661526393	1	24	0	0.0224981013098261	0.436450839198638	1	22.1380846325167	9.9302860014482	0.121953306030741	0.673111671610269	1	23.0690423162584	5.17393875266602	0.111783804883623	3.63014241082236e-05	3.63014241082236e-05
Ufc1	1	1	20	0	0.0414185675759677	0.999985632988132	1	28	22.4817019904642	0.83744268514667	0.999999999896794	1	24	21.6350151387704	0.762147522222222	0.0162927089764482	0.0162927089764482
Gm20045	1	1	28	24	0.0107548162488824	0.873569502129292	1	28	26.5871415223461	0.0394610232482613	0.991647782207796	1	28	25.293570761173	0.023188245813888	0.0101515900608573	0.0101515900608573
Dedd	0.710362661526393	1	20	10	0.0128129481162616	0.659600711830587	1	21.1940298507463	20.8187329602442	0.146046971915042	0.823767927103823	1	20.5970149253732	15.265398620476	0.136500891347869	0.0225076381263726	0.0225076381263726
Nit1	1	1	28	22	0.0231779703378014	0.986520947585688	1	28	21.9999461649423	0.184497998096484	0.999908746643164	1	28	21.9999730824712	0.167425182593004	0.0258743419087359	0.0258743419087359
Pfdn2	0.583353997123441	1	28	12	0.0905972078113891	0.481319923910288	1	28	10.2042698575925	0.749551474902137	0.637422091930907	1	28	11.1021349287963	0.72065854396036	0.0798681719974274	0.0798681719974274
Klhdc9	1	1	0	NaN	0	0.894971164404537	1	28	3.9947457561055	0.00105356741691651	0.994280547590883	1	28	3.9947457561055	0.000871370496130904	0.00113735053933288	0.00113735053933288
Nectin4	1	1	20	12	0.022261922341609	0.842050942279801	1	20.1622718052738	0.926700268398498	0.0586483907349079	0.986811932181964	1	20.0811359026369	16.5263942682436	0.0533351285925062	0.00272978306779826	0.00272978306779826
Arhgap30	0.859241172625395	1	20	12	0.0705207315595585	0.998854582434999	1	20.0808080808081	16.7053362077423	1.32495294081059	0.989443030727583	1	20.040404040404	14.3479831427451	1.20497932555643	0.0504667340747409	0.0418818256914381
Usf1	1	1	28	22	0.0509444272894004	0.675936771445787	1	24.0677966101695	2.8219814646617	0.318250849535273	0.940671288317823	1	26.0338983050847	24.7708068220974	0.298881749194334	0.0203723352598535	0.0203723352598535
F11r	1	1	28	14	0.0149743246447619	0.976122180660877	1	23.1701631701632	15.7060972277794	0.0381942316727214	0.99971262839734	1	25.5850815850816	15.0678057671007	0.0215469600371062	0.0110124627728721	0.0110124627728721
B930036N10Rik	1	1	20	12	0.0467768283094345	0.957217831851983	1	21.2847965738758	19.1305378403602	0.374527950445554	0.99907150569698	1	20.6423982869379	15.4692981974029	0.390438942720387	0.0373484400286332	0.0373484400286332
Alyref2	1	1	24	22	0.0104560728262192	0.999810174762155	1	25.2926208651399	12.7482601263301	0.0723262986994723	0.999999981982049	1	24.6463104325699	17.5074754933803	0.0612037294503183	0.00723317568289482	0.00723317568289482
Cd244a	0.119750703967856	1	28	6	0.0240325795935434	0.531050559417137	1	28	6.9637131504819	0.180423528565364	0.238809601625258	1	28	6.48185657524095	0.130723789425252	0.0466374628802242	0.0466374628802242
Ly9	1	1	28	10	0.0902630291466002	0.967529469151117	1	21.1940298507463	19.6018256025086	0.491087967925461	0.999467032028314	1	24.5970149253732	3.46839712159983	0.432011709182509	0.021075329140629	0.021075329140629
Slamf7	0.247148491874073	1	24	8	0.235205777154219	0.477947585982206	1	23.7231503579952	6.9463059229311	1.07827673628331	0.370439322415159	1	23.8615751789976	7.47034804043648	0.934674330358557	0.26034348750375	0.26034348750375
Cd48	1	1	20	6	0.140230941971182	0.999999992910361	1	23.1701631701632	11.0588478457646	2.28232941301385	1	1	21.5850815850816	8.38891571119182	2.19753117214626	0.0255253277714659	0.0116154565154751
Slamf1	1	1	28	2	0.0158443778197119	0.997368191173967	1	21.8461538461538	21.0256049857938	0.0561301324458368	0.999996533748979	1	24.9230769230769	0.422050328918622	0.0366323602662073	0.00636607298985496	0.00636607298985496
Cd84	0.0161479984491827	1	24	10	0.114980512368401	0.115869195470886	1	21.6557734204793	12.1264342881191	1.34112650222475	0.0136236282234319	1	22.8278867102396	11.1471969783277	1.32423824252275	0.136778994024409	0.103288811357567
Gm37065	1	1	28	8	0.00450506710550071	0.952228246795115	1	26.3660477453581	3.9182657259976	0.0232998933470248	0.998840312625729	1	27.1830238726791	5.90312751299959	0.0093889983521057	0.0119214719448907	0.0119214719448907
Slamf6	0.475764435488483	1	24	8	0.0223223287061588	0.886480924983359	1	20.7515657620042	20.1217751258991	0.0809672845161714	0.785869987271832	1	22.3757828810021	3.38975509261967	0.0450605901341127	0.00737709536074427	0.00737709536074427
Vangl2	1	1	28	6	0.0079238895016647	0.997586687731212	1	28	12.0675117403117	0.0169522538357159	0.999997085616564	1	28	9.03375587015585	0.00981520953425736	0.00345472939928693	0.00345472939928693
Ncstn	1	1	20	18	0.0259939170278595	0.999969696664368	1	20	9.2545721059695	0.678822110193565	0.999999999540849	1	20	13.6272860529847	0.616299883690521	0.0132693887472514	0.0132693887472514
Copa	1	1	20	12	0.115677542877955	0.937247743831796	1	20	18.4014114914739	1.12591853113736	0.997988549385692	1	20	15.2007057457369	1.05580919570192	0.0336765426365608	0.031896428610069
Pex19	0.309738885900378	1	24	22	0.0364916525856263	0.615211861654715	1	24.4226044226044	23.5367389778024	0.190781791147857	0.506459886023765	1	24.2113022113022	22.7633974447978	0.163316373272044	0.0335288947916614	0.0335288947916614
Dcaf8	1	1	28	26	0.0793420477538865	0.989871448836413	1	23.1701631701632	8.9292259566436	0.635715216188085	0.999948532166074	1	25.5850815850816	4.01618592428129	0.524100835675944	0.0418286669599849	0.0418286669599849
Pea15a	1	1	28	22	0.253326590503652	0.941626330488181	1	24.5432098765432	1.6343973672371	1.73021467955894	0.998262103272454	1	26.2716049382716	24.3315380101471	1.50501439644952	0.198893542475819	0.132153913573869
Casq1	1	1	20	16	0.00511701888069637	0.699741540459212	1	21.104033970276	3.9138370182401	0.0121410948539153	0.949580226993779	1	20.552016985138	20.4025467924876	0.00641195375367196	0.00572832706480183	0.00572832706480183
Igsf8	1	1	20	0	0.041535593748254	0.970615058526698	1	21.2847965738758	0.250208178321003	0.347834390300667	0.9995639704982	1	20.6423982869379	0.121328311821653	0.293583663595038	0.0320789669982123	0.0320789669982123
Atp1a2	1	1	28	4	0.0164201614366033	0.999830348710837	1	20	5.7217426216469	0.0384984600965138	0.999999985608406	1	24	5.14733128727385	0.0272672305	0.000534395589470615	0.000534395589470615
Pigm	1	1	20	12	0.0134412761309562	0.999998824819853	1	22.039911308204	12.3015930167289	0.179852831001766	0.999999999999309	1	21.019955654102	12.1721386981717	0.160139790161514	0.010116073821608	0.010116073821608
Slamf9	1	1	28	6	0.180123997377418	0.999991356576024	1	28	5.1414325076521	0.956732812913569	0.999999999962646	1	28	5.57071625382605	1.02179376749102	0.0976716546908513	0.0955884228288854
Igsf9	1	1	28	4	0.0211534387704505	0.999976336850289	1	21.2847965738758	6.6658534325368	0.083198223679774	0.999999999720026	1	24.6423982869379	5.61885547631214	0.0698130707193039	0.00487415163883594	0.00487415163883594
Tagln2	0.000339192592624999	0.446612277535546	24	14	1.34015756207265	0.0287442596867327	1	22.745995423341	19.517346471999	6.59829812514948	0.000122246025401451	0.207967330250514	23.3729977116705	16.8447992251761	6.23257748647756	1.0356093657138	0.16616068840872
Cfap45	0.583353997123441	1	28	0	0.0228787368901388	0.526386064317192	1	25.5526992287918	2.7081659052928	0.144992955241592	0.669620576573688	1	26.7763496143959	1.41892636164637	0.10478030438528	0.0341573535151378	0.0341573535151378
4933439K11Rik	0.0191495584023809	1	20	6	0.00596532498659093	0.374962519813457	1	20	9.1045165199818	0.0121282200333471	0.0426255633828804	1	20	7.5522582599909	0.00843282459497954	0.00374636628030844	0.00374636628030844
Slamf8	1	1	28	2	0.0850260549037764	0.989326994853604	1	20.9263157894737	5.5263344640045	0.39466151401313	0.999942839759841	1	24.4631578947369	4.10386562258528	0.307059622371535	0.0330991150812947	0.0330991150812947
Dusp23	1	1	20	14	0.016838871181549	0.937205689277399	1	26.9376693766938	6.1537171961775	0.147555786774636	0.997985822986152	1	23.4688346883469	10.8947355473046	0.133423318663589	0.00819154686443719	0.00819154686443719
Ackr1	1	1	28	6	0.0095071496680025	0.999432093101347	1	28	1.5292997658167	0.0220228963543828	0.999999838710342	1	28	3.76464988290835	0.0340463262119003	0.00855686070012675	0.00855686070012675
Cadm3	1	1	20	4	0.0217322463294916	0.999999992920401	1	23.4988179669031	2.8920863036368	0.0629393031782384	1	1	21.7494089834516	3.51333093825756	0.0839139330438743	0.00348649076284971	0.00348649076284971
Aim2	0.859241172625395	1	24	4	0.0365083473767302	0.679787974827129	1	21.8461538461538	6.8431129205194	0.320608777770755	0.898161662589172	1	22.9230769230769	5.5004811467261	0.273043380112585	0.0507871181155465	0.0507871181155465
Ifi206	0.153711924959646	1	28	20	0.165834429989809	0.752531238059122	1	27.0844686648501	22.510939458623	0.477333510943208	0.365178331219166	1	27.542234332425	21.2822152820915	0.502147227220088	0.18069029656729	0.18069029656729
Ifi214	0.00829789605146629	1	28	20	0.059547385374164	0.23354621501991	1	26.9376693766938	22.5841992648542	0.144039620597316	0.0140425784786887	1	27.4688346883469	21.3250588549208	0.138954580825544	0.0503544227166197	0.0503544227166197
Ifi213	0.0116424884099877	1	28	20	0.200205193567013	0.264257989315783	1	27.2328767123288	21.7044739439557	0.510970764769622	0.0208715586367283	1	27.6164383561644	20.868099078664	0.507370584085861	0.222802544426968	0.222802544426968
Ifi209	0.153711924959646	1	28	18	0.290308487291743	0.486688968648567	1	27.843137254902	22.3136716551383	1.37349874280452	0.268777381900912	1	27.921568627451	20.1630534500921	1.08640394910578	0.324007291391762	0.298238322548858
Ifi208	0.475764435488483	1	24	0	0.07140505697778	0.673575235755201	1	26.6487935656836	24.7023598748539	0.398449536643361	0.685146355267822	1	25.3243967828418	24.3995470522796	0.33232936301845	0.0875683227593586	0.0875683227593586
Ifi207	1	1	20	12	0.508675824599549	0.994479451918058	1	22.3370786516854	5.2831389758526	3.09579092371641	0.99998473365566	1	21.1685393258427	8.85394052775942	3.12848986487486	0.296850230500341	0.0948861090563945
Ifi204	0.195687736186953	1	28	20	0.314361997246009	0.895229658222582	1	28	21.7675112199004	2.34580542134813	0.480342790266466	1	28	20.8837556099502	2.57203290429364	0.593313743065923	0.230678908530086
Mndal	0.0161479984491827	1	28	20	0.572853366390126	0.150581853943673	1	26.6487935656836	22.3436485461752	2.22212179118492	0.0170678740065203	1	27.3243967828418	21.2137667575852	2.31648337341585	0.591976070896485	0.255549458152841
Ifi211	0.0537425917725344	1	28	18	0.368269909055362	0.499492397519492	1	28	21.9999461649423	1.48960127500986	0.12395794427263	1	28	19.9999730824712	1.09407310386027	0.407279363465959	0.372259734773605
Ifi203	0.00406325644723076	0.979588177566887	28	20	0.468945439108325	0.0768642232744605	1	25.8181818181818	24.2092470692197	1.96353507329603	0.00283319767619716	0.932612396605132	26.9090909090909	22.2264761112506	2.00550800182363	0.486434881368453	0.242549459252285
Ifi205	1	1	28	10	0.0837039490707207	0.984459014668064	1	28	21.9999461649423	0.420489797450749	0.999878608398345	1	28	15.9999730824712	0.286413306265624	0.119877152769006	0.119877152769006
Olfr433	0.945897051104224	1	20	18	0.00225253390630374	0.973972141730079	1	20.8385744234801	0.286196729264702	0.00566149943246987	0.996816703571469	1	20.41928721174	19.5385419730363	0.0108921382855754	0.016111083132184	0.016111083132184
Olfr432	1	1	0	NaN	0	0.996310704982809	1	28	13.9582049851845	0.00293893344757872	0.999993186166563	1	28	13.9582049851845	0.00198822716940002	0.0005547104279032	0.0005547104279032
Spta1	1	1	0	NaN	0	0.998199321337602	1	27.0844686648501	10.8870720433507	0.00230673794226275	0.9999983778042	1	27.0844686648501	10.8870720433507	0.000938602080405274	0.00110379760867907	0.00110379760867907
Fmn2	1	1	0	NaN	0	0.945276824521801	1	20	12.9769792615651	0.00208017617466677	0.998474601675056	1	20	12.9769792615651	0.000651917924459546	0.000729215058217201	0.000729215058217201
Grem2	1	1	0	NaN	0	0.892300707226031	1	23.2786885245902	3.4426357113127	0.000835051177517441	0.993980235482006	1	23.2786885245902	3.4426357113127	0.000271066215987721	0.000522779935588034	0.000522779935588034
Fh1	0.385279521298535	1	24	4	0.161809366059261	0.80041325779956	1	22.8505747126437	7.1823462003973	0.865867017588112	0.671168504809231	1	23.4252873563218	5.63360163492731	0.742780700222137	0.124549110067397	0.124549110067397
Kmo	0.022151118355579	1	24	2	0.083409043116559	0.176223532397739	1	23.3882352941176	15.9958677792491	0.370605428490195	0.0255521171806419	1	23.6941176470588	20.9368483601501	0.334270449103367	0.0601648180891603	0.0601648180891603
Opn3	0.859241172625395	1	28	18	0.00708903044542796	0.973394238230045	1	28	10.0000548483338	0.0536852347307	0.985817947135705	1	28	14.0000274241669	0.0356908597400029	0.00781206060002291	0.00781206060002291
Chml	1	1	24	20	0.0189033684241724	0.999440469944791	1	28	4.4687406459614	0.187542074941395	0.999999843433855	1	26	25.9081057761011	0.156128807840229	0.0182482136952864	0.0182482136952864
Exo1	1	1	20	12	0.00914143121234569	0.736334581304555	1	25.4219948849105	8.1657308340407	0.00627466184274949	0.961704999496564	1	22.7109974424553	10.4607685388875	0.00520023071672877	0.00411270009159079	0.00411270009159079
Pld5	1	1	0	NaN	0	0.996184236902119	1	20	1.3406468051143	0.00139599358841231	0.999992710698668	1	20	1.3406468051143	0.000396932711303307	0.00071276599282869	0.00071276599282869
Rbm8a2	1	1	28	20	0.00586744266974502	0.998392016903797	1	25.9530026109661	23.2442236961466	0.00928045601134374	0.999998706501687	1	26.976501305483	21.7149134053076	0.00854928715580709	0.00334227387129897	0.00334227387129897
Cep170	0.00829789605146629	1	28	0	0.155812110605306	0.091128846563451	1	26.6487935656836	0.443060191614101	0.991230039995324	0.00619100386559968	1	27.3243967828418	0.227146351757089	0.89482793809042	0.149297651424305	0.149297651424305
Sdccag8	0.0708296121275345	1	24	6	0.0271995128765792	0.54240767447181	1	24.5432098765432	5.1019589752843	0.219913985248219	0.163632778343698	1	24.2716049382716	5.55669994963026	0.1871143455415	0.0443497636104502	0.0443497636104502
Akt3	1	1	20	6	0.013391220041916	0.999999999999291	1	20	2.0464500997711	0.161814362409064	1	1	20	4.02322504988555	0.147814184607087	0.00684385356870863	0.00684385356870863
Zbtb18	1	1	24	16	0.0368285960379296	0.996257299017411	1	25.8181818181818	17.2462395469324	0.329477814982127	0.999992987340448	1	24.9090909090909	16.6225190985576	0.249897524124898	0.0311991120094414	0.0311991120094414
Adss	1	1	20	10	0.0730243668620362	0.995136594941699	1	20	14.2078884767188	0.514774585788749	0.999988154426745	1	20	12.1039442383594	0.458884378220124	0.0443990641277756	0.0443990641277756
Catspere2	1	1	0	NaN	0	0.999995800700892	1	28	21.9999461649423	0.00179789141169842	0.999999999991183	1	28	21.9999461649423	0.000923248483826221	0.000190401340122249	0.000190401340122249
Desi2	0.195687736186953	1	24	6	0.022329159357665	0.788433720671818	1	21.8461538461538	12.125166415733	0.285577612677385	0.442639910067417	1	22.9230769230769	9.22682755885017	0.241066825426166	0.025871669822884	0.025871669822884
B230369F24Rik	1	1	20	6	0.00358955014650097	0.927356616468442	1	21.3763440860215	13.4310671227459	0.0090675719492248	0.997295151889933	1	20.6881720430108	9.60256512842423	0.00899512628780864	0.00636763442807963	0.00636763442807963
Cox20	1	1	28	16	0.0197620788992454	0.999997832382756	1	20	17.9999461649423	0.586777323063642	0.999999999997651	1	24	17.6571105561082	0.530399227777778	0.012858221529679	0.012858221529679
Hnrnpu	0.0537425917725344	1	24	10	0.142160989930431	0.236695039640361	1	22.9561200923788	16.2026891636668	3.01232979524993	0.0682400941281518	1	23.4780600461894	13.1768026523711	2.9007075786509	0.046636437859474	0.0160776074785051
Efcab2	1	1	20	12	0.00858645067695684	0.994848480486067	1	20.4948453608247	11.3412601780298	0.0343822221928844	0.999986708079175	1	20.2474226804123	11.6763985822048	0.024341245270042	0.00283359201935199	0.00283359201935199
Smyd3	1	1	28	26	0.0155075941735412	0.975823886410168	1	25.8181818181818	5.2616305441725	0.0812122265657468	0.999705373783794	1	26.9090909090909	1.78093751972699	0.0689752230745221	0.0135503505910566	0.0135503505910566
Tfb2m	1	1	20	16	0.0102191761446192	0.999664178565119	1	26.2269129287599	17.5448491616846	0.0702657863211342	0.999999943605669	1	23.11345646438	16.9764126992508	0.0682674115189337	0.00932100978413006	0.00932100978413006
Cnst	1	1	28	16	0.0142453307873773	0.94879308469203	1	28	10.0000548483338	0.0769521465082745	0.99866595602608	1	28	13.0000274241669	0.0503189612630665	0.00900484134473556	0.00900484134473556
Sccpdh	0.385279521298535	1	28	18	0.0192087734998212	0.532239256424071	1	26.6487935656836	21.449805220257	0.0617741859017639	0.529969266120701	1	27.3243967828418	19.7796433725965	0.042932586192897	0.0201431245252713	0.0201431245252713
Ahctf1	0.247148491874073	1	24	10	0.0418224669693814	0.504848066473003	1	24.6650124069479	10.1815011444709	0.329476297718496	0.384456784099562	1	24.3325062034739	10.0913948733435	0.293872689731966	0.0621014618357273	0.0621014618357273
Cdc42bpa	1	1	20	4	0.0198023433271331	0.839033453403205	1	21.2847965738758	20.449592503254	0.0864465113973592	0.986287768236458	1	20.6423982869379	1.65924147654117	0.0658510872947857	0.016577939102136	0.016577939102136
Coq8a	1	1	28	8	0.00817652319823347	0.999773994238465	1	22.039911308204	13.5458255668484	0.0393950961345262	0.999999974458774	1	25.019955654102	11.2629662854108	0.0302428494765886	0.000276275174236767	0.000276275174236767
Psen2	1	1	24	4	0.0327927840843073	0.994989178977904	1	24.4226044226044	1.6643543353431	0.348573862128963	0.999987424814759	1	24.2113022113022	2.84258576209901	0.320349941787225	0.0204330805805314	0.0204330805805314
Itpkb	0.195687736186953	1	28	8	0.116531056118187	0.762759793889867	1	25.1645569620253	8.9911708212843	0.99334076209926	0.433167507139955	1	26.5822784810127	8.5463261825735	0.995045691638558	0.144825113691922	0.144825113691922
Parp1	0.859241172625395	1	28	8	0.0267292020142764	0.785984253666183	1	24.1849148418491	12.7136627856888	0.401358097801751	0.940441233631232	1	26.0924574209245	10.5857091946254	0.394317834555134	0.0222130311357496	0.0222130311357496
Lin9	1	1	28	4	0.0217850619027454	0.998315244232461	1	28	4.6221845850182	0.0770707726692424	0.999998580001327	1	28	4.3110922925091	0.0651720697152664	0.0122797672238092	0.0122797672238092
Acbd3	1	1	24	8	0.0699897120445569	0.788858549366972	1	23.6104513064133	7.9915981620668	0.620026079381583	0.975950753051085	1	23.8052256532066	7.9963000223604	0.578696803837644	0.0737658756724279	0.0737658756724279
Gm37768	1	1	0	NaN	0	0.97744600483943	1	20	10.0000548483338	0.00616416668966704	0.999743724653863	1	20	10.0000548483338	0.00101625116381153	0.00106052986101762	0.00106052986101762
H3f3a	0.385279521298535	1	28	10	1.13975713632335	0.493582304321966	1	26.9376693766938	7.4326439879103	14.4584301019567	0.505816453539084	1	27.4688346883469	8.69475063405886	13.8486842466728	1.02882955190933	0.0742907798014466
H3f3aos	1	1	20	8	0.0061608368296085	0.990161692313499	1	21.7505470459519	14.1096338566191	0.0133326568357938	0.999951444353496	1	20.875273522976	10.9459755794516	0.0108569240537741	0.00184148644454942	0.00184148644454942
Sde2	1	1	28	8	0.15912434018974	0.939934310241935	1	25.1645569620253	3.4208261123344	0.916220269507108	0.998158812619359	1	26.5822784810127	5.60424270953658	0.866775010339331	0.0816276552840704	0.0816276552840704
Pycr2	1	1	20	0	0.0252995098844632	0.814549343174763	1	20.4106776180698	8.68536773902419	0.185693119430275	0.981629925870649	1	20.2053388090349	4.29899489698179	0.161425252032845	0.00297002340175033	0.00297002340175033
Lefty1	1	1	28	6	0.0121568555538038	0.999999521423235	1	28	11.122742862465	0.0609310177066419	0.999999999999886	1	28	8.5613714312325	0.0377438662237353	0.0112784628421967	0.0112784628421967
Tmem63a	1	1	28	10	0.0506440483287523	0.985450624467681	1	28	12.6917738398765	0.225377670099305	0.99989364075624	1	28	11.3458869199383	0.197930910156216	0.0254293658865568	0.0254293658865568
Ephx1	0.0925030711091867	1	24	16	0.134746763197655	0.777739198211539	1	22.039911308204	0.206561850459099	0.609984574844905	0.261289120621552	1	23.019955654102	19.291169875977	0.531730341054466	0.0638161619840046	0.0638161619840046
Nvl	0.710362661526393	1	28	8	0.00527805714681075	0.96491181760281	1	20.8385744234801	12.172250094347	0.193150247129748	0.94432577902001	1	24.41928721174	10.6203795161114	0.184581194205736	0.00783399546624739	0.00783399546624739
Cnih4	0.385279521298535	1	28	12	0.103494835500232	0.571164372453578	1	27.0844686648501	12.636093737079	0.868523336210751	0.553195816057509	1	27.542234332425	12.3267381162236	0.871329807021686	0.0867513040394267	0.0867513040394267
Wdr26	0.475764435488483	1	24	10	0.0981732912863781	0.930194059471459	1	23.9518072289157	9.0099773277403	1.96161501344744	0.803320219044982	1	23.9759036144578	9.50450076530326	1.82827637507608	0.105642204537311	0.0577824042237133
A430110L20Rik	1	1	20	10	0.0038929138048724	0.991728230748628	1	28	6.9275519684365	0.00814224271208372	0.999965694195917	1	24	8.96895084361564	0.00601865361111111	0.00113125856475677	0.00113125856475677
Lbr	1	1	20	4	0.0624832785875148	0.99997485932212	1	20.3271983640082	0.753288307310797	1.01197972584563	0.99999999968397	1	20.1635991820041	2.3899727305789	0.924166750269993	0.0195180295889049	0.0195180295889049
Enah	1	1	28	0	0.00744279596805558	0.999681399090454	1	20	17.9999461649423	0.057735792189525	0.999999949241339	1	24	22.7999676989654	0.0321920542777778	0.00243125816558743	0.00243125816558743
Srp9	1	1	20	14	0.0597317846805619	0.988467140706167	1	21.4686825053996	11.3373791387442	1.16722069928232	0.999933239435537	1	20.7343412526998	12.731810169428	1.16475418286231	0.0201430446940073	0.0172938161462592
Degs1	0.309738885900378	1	20	18	0.106542713214519	0.615856674233926	1	21.4686825053996	4.2015629743874	1.20898425090024	0.506790885901666	1	20.7343412526998	0.992206707692928	1.14295779847448	0.0063880664011956	0.00558906585153174
1700047M11Rik	1	1	0	NaN	0	0.995777489043731	1	20.4106776180698	5.6420222646899	0	0.999991072626441	1	20.4106776180698	5.6420222646899	0.000375472941730346	0.000696701932613305	0.000696701932613305
Fbxo28	0.247148491874073	1	20	14	0.0187741976929192	0.959477500513347	1	26.3660477453581	14.880217136515	0.262323207534217	0.578399790273969	1	23.1830238726791	14.6559646820544	0.243129965832579	0.016702537879091	0.016702537879091
Trp53bp2	1	1	24	10	0.0160512390801209	0.999996188096506	1	20	10.0000548483338	0.223387437165123	0.999999999992735	1	22	10.0833634999169	0.151574910911396	0.0137850453836321	0.0137850453836321
Capn2	0.0300656289114039	1	24	14	0.184413094980061	0.288057528409664	1	24.1849148418491	12.060224170581	0.934682264970461	0.0497896866732787	1	24.0924574209245	13.0340260906818	0.889455836958814	0.181075078691486	0.181075078691486
Tlr5	1	1	24	4	0.0183584790096579	0.967420125794788	1	28	26.4018151713778	0.15984662946237	0.999463416491383	1	26	1.42465228194922	0.14916831459481	0.0199433335060381	0.0199433335060381
Gm38079	1	1	28	20	0.0160235982760443	0.97915420825839	1	28	21.1487181712063	0.0590203477547779	0.999781200801653	1	28	20.5743590856031	0.0542234378038366	0.0140908748910993	0.0140908748910993
Disp1	1	1	20	10	0.0101571223980459	0.999703381568398	1	25.2926208651399	10.0000548483338	0.0384824420336191	0.999999956004403	1	22.6463104325699	10.1384633299821	0.0291168462396902	0.00530598686407246	0.00530598686407246
Brox	1	1	28	16	0.0667849626908633	0.999999850354448	1	21.104033970276	18.8052627764682	0.410430248268078	0.999999999999989	1	24.552016985138	17.9536979488261	0.389507415817393	0.00820912242458561	0.00820912242458561
Aida	0.710362661526393	1	20	12	0.0385679019429532	0.996425259004036	1	22.039911308204	18.5391074818964	0.541117415731146	0.952419280299689	1	21.019955654102	15.1465671252234	0.468491841374404	0.0520273805320288	0.0520273805320288
Mia3	1	1	28	18	0.0453874165174116	0.998203261440172	1	27.6880222841226	13.1281335910156	0.938233603628958	0.999998384897678	1	27.8440111420613	15.5509081777446	0.869564974833651	0.0527490949512559	0.0527490949512559
Taf1a	1	1	20	14	0.00908490792468477	0.999991227817189	1	24.1849148418491	0.109449075304198	0.0470072763021063	0.999999999961524	1	22.0924574209245	18.8285786268886	0.0369935448122327	0.00481717127766158	0.00481717127766158
Hhipl2	1	1	0	NaN	0	1	1	NA	NA	0	1	1	NA	NA	0	NA	NA
Dusp10	0.309738885900378	1	24	8	0.0729705418938523	0.462633013829725	1	23.6104513064133	7.1685922457024	0.252367994792151	0.421696511083085	1	23.8052256532066	7.58140237176664	0.188578024403878	0.0668551978668697	0.0668551978668697
1700056E22Rik	0.859241172625395	1	28	8	0.00532675134819037	0.993323654757524	1	22.6423690205011	22.5762130552465	0.0519015336634556	0.988703436121034	1	25.3211845102505	3.58032063879987	0.0404313887488779	0.00956475353901417	0.00956475353901417
Hlx	1	1	20	4	0.0220803461590351	0.999998134671363	1	20.9263157894737	4.9522131251202	0.302656626545934	0.99999999999826	1	20.4631578947369	4.46761918867732	0.288256651014883	0.0216552468425935	0.0216552468425935
Gm34342	1	1	20	12	0.00323152837138068	0.93136230941282	1	20	17.8285900896751	0.00915477591427484	0.997588610772512	1	20	14.9142950448375	0.00823809982322269	0.000278682525012178	0.000278682525012178
2-Mar	0.710362661526393	1	20	0	0.0629458148107586	0.907853838373072	1	21.9426048565121	21.207742780892	0.774899035209979	0.927794241327804	1	20.9713024282561	20.6201359434275	0.726028452201098	0.0408247726062912	0.0408247726062912
C130074G19Rik	1	1	0	NaN	0	0.991187726910975	1	26.3660477453581	4.1967187957958	0.0016177460396922	0.999961057361746	1	26.3660477453581	4.1967187957958	0.00106557773315168	0.000274945214853124	0.000274945214853124
Mark1	1	1	20	8	0.00154114276512999	0.99782929555416	1	20	6.9500894621979	0.00466924721199662	0.99999764231454	1	20	7.47504473109895	0.00205465946662096	0.00152656472903338	0.00152656472903338
Rab3gap2	1	1	20	12	0.0540218974224804	0.975013074538125	1	22.1380846325167	10.0000548483338	0.483704370968277	0.999685193715665	1	21.0690423162584	11.0792901025856	0.40476695307319	0.0433429406203507	0.0433429406203507
Iars2	1	1	20	14	0.0145578613780601	0.978305691343792	1	20.7515657620042	4.0360975979454	0.20249051297768	0.999762958070907	1	20.3757828810021	19.3009201045835	0.174505720433633	0.0131181447610569	0.0131181447610569
Bpnt1	1	1	28	8	0.0272626999385461	0.99851793744789	1	28	6.372726361325	0.156727344332652	0.999998901202333	1	28	7.1863631806625	0.130245303902704	0.0133376512211344	0.0133376512211344
4930532G15Rik	1	1	28	10	0.00511826798482534	0.920961710888048	1	28	13.1456486479037	0.0126247942936928	0.996790766743733	1	28	11.5728243239519	0.00697160457973997	0.00499471768110549	0.00499471768110549
Eprs	1	1	20	12	0.0549970330290757	0.938747272632788	1	20	10.0000548483338	0.641969448156786	0.998084531364544	1	20	11.0000274241669	0.578319679311782	0.0391485997277932	0.0391485997277932
Lyplal1	0.475764435488483	1	24	6	0.0139940766561386	0.459163350180335	1	24.6650124069479	4.6477968599563	0.0189947583526595	0.55076119435655	1	24.3325062034739	5.33413349720142	0.0155495701146535	0.0113005201610214	0.0113005201610214
Tgfb2	1	1	28	6	0.00772495632248636	0.999976138435305	1	28	5.7826059869111	0.0158638894979031	0.999999999715311	1	28	5.89130299345555	0.0194532665013807	0.00600624233627934	0.00600624233627934
Rrp15	1	1	28	10	0.0154307882349687	0.997765946023544	1	27.0844686648501	12.8690970883002	0.134425917319036	0.999997502640977	1	27.542234332425	11.4615576080809	0.127151840945886	0.02112526779408	0.02112526779408
A430105J06Rik	0.529559216305962	1	28	12	0.00090101455247099	0.849356479738079	1	28	13.0669023878517	0.00893344070352239	0.80915637464807	1	28	12.5334511939259	0.00409859860360678	0.00277572154145898	0.00277572154145898
Gpatch2	0.583353997123441	1	24	0	0.0277424860317168	0.449456509197097	1	22.5396825396825	4.9783090276602	0.217525727279119	0.613183055882861	1	23.2698412698413	2.56978909667249	0.203085860229669	0.0251876231730919	0.0251876231730919
Kctd3	0.0708296121275345	1	28	10	0.0225484048862397	0.142882553324662	1	27.5346260387812	8.9501141971137	0.0709794859063564	0.0566050558317788	1	27.7673130193906	9.47132323595092	0.0611554176138333	0.0199400710182496	0.0199400710182496
Kcnk2	1	1	0	NaN	0	0.998794415565756	1	23.3882352941176	2.6644645886421	0	0.99999927299087	1	23.3882352941176	2.6644645886421	0.000193876030108641	0.000296594092089341	0.000296594092089341
Cenpf	1	1	28	12	0.0595090389734202	0.945802896740582	1	28	9.5588851132428	0.188716078300247	0.998504061322867	1	28	10.7794425566214	0.0983793759944554	0.0586063894036562	0.0586063894036562
Ptpn14	1	1	0	NaN	0	0.998636863433975	1	28	6.0238476122383	0.00210032849793809	0.999999070506913	1	28	6.0238476122383	0.00107884544513038	0.000887236544074813	0.000887236544074813
Smyd2	0.583353997123441	1	20	18	0.0146097471058966	0.912822677724001	1	21.014799154334	4.6257368947241	0.0616439943345828	0.868066010239723	1	20.507399577167	1.23165456232997	0.064043675342002	0.0075835238241017	0.0075835238241017
Prox1	0.119750703967856	1	24	0	0.00371614665551731	0.271447979745764	1	21.3763440860215	17.3396299231709	0.00787171998717871	0.143882599144372	1	22.6881720430108	20.5459520018602	0.00421913242396942	0.00198039861977567	0.00198039861977567
Rps6kc1	0.385279521298535	1	24	10	0.0145682805964808	0.61471068342194	1	24.4226044226044	0.992566870745097	0.162063134753114	0.577970771191098	1	24.2113022113022	5.53601092904756	0.141084087805495	0.0229244454499216	0.0229244454499216
Angel2	1	1	20	10	0.02656594873617	0.721381697258946	1	20.9263157894737	18.9012347418087	0.41791675510155	0.956975496480913	1	20.4631578947369	14.3572382508663	0.379691575131658	0.0219999252584426	0.0219999252584426
Vash2	1	1	0	NaN	0	0.999999965616162	1	20	7.1042138969264	0.000837816549770231	0.999999999999999	1	20	7.1042138969264	0.00108102625532835	1.16675376504769e-05	1.16675376504769e-05
Flvcr1	1	1	20	4	0.0250677839212005	0.999998650616628	1	28	22.361747326447	0.235908743144425	0.99999999999909	1	24	23.9836059970487	0.211716416666667	0.00317232933039477	0.00317232933039477
Tatdn3	1	1	28	4	0.0134563268987938	0.985717257336739	1	24.788029925187	6.593554493732	0.0745096681205962	0.999897512527628	1	26.3940149625935	5.39565804871943	0.0588959714252013	0.0102996777411977	0.0102996777411977
Nsl1	1	1	20	8	0.0179775605866327	0.993810919660193	1	20	14.3604505936426	0.0411893641216126	0.99998080800772	1	20	11.1802252968213	0.0279468746991268	0.000252044145119854	0.000252044145119854
Batf3	1	1	28	2	0.115372956631959	0.991794255933821	1	22.039911308204	20.3875553844566	0.747151037938813	0.999966240414547	1	25.019955654102	24.9756389675249	0.604324334199316	0.0272018492494115	0.0272018492494115
Fam71a	1	1	28	6	0.00385565670212507	0.999563711540129	1	20	2.109576777138	0.0109344176646161	0.999999904812346	1	24	3.83717463771137	0.00647483555555556	0.00124647797188812	0.00124647797188812
Atf3	1	1	28	2	1.91195026829099	0.842524509707923	1	25.9530026109661	3.301889927443	11.2463887110945	0.98689321227347	1	26.976501305483	2.67949912762746	9.55976120667848	1.92740631228883	0.201616574997955
D730003I15Rik	1	1	28	4	0.0603232087923462	0.923458656601676	1	24.5432098765432	8.5259233028334	0.347736220663309	0.996992975454837	1	26.2716049382716	6.43971342829442	0.290978271381745	0.0462692372136495	0.0462692372136495
Nenf	1	1	28	22	0.0683415875589672	0.999561643554787	1	27.6880222841226	19.5853934285997	0.734980918066924	0.999999903907772	1	27.8440111420613	20.7865854995866	0.626824385744482	0.0617682730402499	0.0617682730402499
Pacc1	1	1	28	16	0.00804650747437669	0.999999695288775	1	20	4.2446891575654	0.0569475140368712	0.999999999999954	1	24	9.4039563516821	0.0434796344444444	0.000515197040710573	0.000515197040710573
Ppp2r5a	0.385279521298535	1	28	14	0.0674606032202871	0.409144167717588	1	26.0892388451444	8.3426427959666	0.799700637130533	0.448861171577384	1	27.0446194225722	11.0852288682004	0.766268380201507	0.0860605756553289	0.0860605756553289
Dtl	1	1	20	6	0.011159045861163	0.999995647603186	1	20	19.6565341919208	0.0301859848511938	0.999999999990528	1	20	2.8282670959604	0.0248627685883894	0.000227230716484285	0.000227230716484285
Ints7	1	1	28	8	0.00486382692332386	0.997942080978137	1	27.6880222841226	9.6660401421997	0.114280663898482	0.999997881030595	1	27.8440111420613	8.83796423062788	0.106069003445502	0.00780854703101741	0.00780854703101741
Lpgat1	1	1	28	0	0.0187704323493093	0.999989636572297	1	20	9.8246007418989	0.336554125887056	0.9999999999463	1	24	5.89476044513934	0.316395261111111	0.00859898077388884	0.00859898077388884
Nek2	1	1	28	10	0.0123291421210399	0.550653223359677	1	26.0892388451444	8.2328141537732	0.028630887435793	0.879200483753464	1	27.0446194225722	9.09654506995022	0.0127861066674505	0.015003330484617	0.015003330484617
1700034H15Rik	1	1	0	NaN	0	0.971174226421565	1	28	20.1944658039824	0.00688695138468366	0.999580486827377	1	28	20.1944658039824	0.00615755947228248	0.0024141038321707	0.0024141038321707
Slc30a1	0.0537425917725344	1	24	8	0.118747765166529	0.114049781353297	1	21.7505470459519	12.7717360615907	0.557353686452414	0.0373562469355119	1	22.875273522976	10.5286285241782	0.533198235481032	0.114046576111152	0.114046576111152
Gm26670	1	1	20	2	0.00236674331872726	0.999747134098725	1	20	1.8886327363046	0.00829376837653498	0.999999968026723	1	20	1.9443163681523	0.00582191859928974	0.0020735000807724	0.0020735000807724
Traf5	1	1	24	4	0.0200239841799291	0.84747131248847	1	20.7515657620042	14.5364751892507	0.174734607345586	0.987726365420525	1	22.3757828810021	20.8896597864727	0.156047378919175	0.000333508823067629	0.000333508823067629
Gm26879	0.1746998305733	1	24	6	0.0029948652117951	0.824873632342099	1	24.9122807017544	9.1724692382602	0.0139277902398335	0.423267640479346	1	24.4561403508772	7.55927885306201	0.00799365082674116	0.00320318980575013	0.00320318980575013
Rcor3	0.119750703967856	1	24	12	0.0218109066555978	0.652683917723853	1	22.1380846325167	15.6422927994392	0.184422285751822	0.277387991831836	1	23.0690423162584	13.9173042821124	0.157210859596385	0.0285914658944341	0.0285914658944341
Gm10516	1	1	0	NaN	0	0.999582583243598	1	24.6650124069479	1.6158551890462	0.00301430201021681	0.999999912869502	1	24.6650124069479	1.6158551890462	0.00132530218779577	0.0010670478325007	0.0010670478325007
Hhat	1	1	28	12	0.0060470852688258	0.99999479607567	1	23.0626450116009	21.3842799999348	0.0397767598868922	0.99999999998646	1	25.5313225058004	17.3076484403417	0.0239485727236335	0.00480275096782394	0.00480275096782394
Sertad4	0.0622861019500344	1	20	18	0.00286285049706791	0.74506526244388	1	20	14.4740944486181	0.0075793497710494	0.188891290213728	1	20	16.2370472243091	0.00685368696365548	0.00550836002464089	0.00550836002464089
Gm15867	1	1	0	NaN	0	0.996184236902119	1	20	6.6593650297228	0.000955113594787722	0.999992710698668	1	20	6.6593650297228	0.000271574027429619	0.000487660915690798	0.000487660915690798
Syt14	1	1	0	NaN	0	0.853463416769165	1	22.8505747126437	4.29885768600541	0.00167010235504007	0.988696914390109	1	22.8505747126437	4.29885768600541	0.000587800277065924	0.00132148428452142	0.00132148428452142
Utp25	1	1	28	0	0.0148170054067632	0.997302568047827	1	28	21.9976405682056	0.0870962667521782	0.999996358654864	1	28	24.9988202841028	0.0685612097346258	0.0121686198752082	0.0121686198752082
A130010J15Rik	1	1	20	16	0.00614283194641584	0.998926055669588	1	25.4219948849105	10.7155025883024	0.0474702455803886	0.999999423115237	1	22.7109974424553	13.8708005355397	0.0423568668134658	0.00552908315033288	0.00552908315033288
Traf3ip3	0.309738885900378	1	28	10	0.0247264351936505	0.438012235569983	1	28	8.2621711544943	0.101334211364098	0.406673714799082	1	28	9.13108557724715	0.0819685904858689	0.0343853687242017	0.0343853687242017
Lamb3	1	1	20	16	0.012599008716973	0.99956013021038	1	20	13.9723107442472	0.0331852409063156	0.999999903243096	1	20	14.9861553721236	0.0229834020781539	0.00905528114812251	0.00905528114812251
Hsd11b1	1	1	28	12	0.0316298267744933	0.996902237503183	1	27.2328767123288	10.2123899164978	0.0866931118064393	0.999995196971645	1	27.6164383561644	11.0959214162756	0.0610120215634911	0.0209968402777104	0.0209968402777104
G0s2	1	1	28	8	0.18017114442916	0.983535045785618	1	23.4988179669031	10.0000548483338	2.51933281356822	0.999863702528805	1	25.7494089834516	9.15739028777938	0.545702462104319	0.284554928048133	0.284554928048133
Plxna2	1	1	0	NaN	0	0.999851593981947	1	20	15.2509169702754	0.00417778940541062	0.999999988987282	1	20	15.2509169702754	0.00179675907213392	0.00140575813920656	0.00140575813920656
Cd34	1	1	20	4	0.112590979351669	0.999999912734905	1	28	1.8435615527621	0.341880268383636	0.999999999999996	1	24	3.19009780832661	0.311035439444444	0.0529554355581424	0.0529554355581424
Gm16897	1	1	0	NaN	0	0.999983845753811	1	20	9.9999920964146	0.000835051177519029	0.999999999869519	1	20	9.9999920964146	0.000687492002726182	0.000558946173236833	0.000558946173236833
A330023F24Rik	1	1	28	8	0.0171867323625537	0.996778078015071	1	28	7.3762739791977	0.0538289011576005	0.999994804026019	1	28	7.68813698959885	0.0521947978265284	0.00845496872397665	0.00845496872397665
Cd46	1	1	20	0	0.0050417006947915	0.988163256321152	1	20	13.2932523793988	0.0137072246120034	0.999929667697229	1	20	16.6466261896994	0.0135854323652162	0.00205247128687478	0.00205247128687478
Cr1l	1	1	24	22	0.0495126067681757	0.998620491156954	1	21.6557734204793	11.1981980096864	0.824063517303456	0.999999048039829	1	22.8278867102396	16.3649302391161	0.758659641675643	0.0575511197052455	0.0575511197052455
Fam171a1	1	1	28	6	0.00869765594622048	0.96338408532568	1	20	11.4645716024634	0.0323233554497942	0.999321302247545	1	24	9.45017153290661	0.0220446603333333	0.00576730807294866	0.00576730807294866
Nmt2	1	1	28	24	0.0134785159095874	0.969671507278773	1	20	14.2528887651758	0.268750504660283	0.999535370003528	1	24	18.8374475448198	0.264302505555556	0.0133612789483271	0.0133612789483271
Rpp38	1	1	28	2	0.0119230577676723	0.905805729725864	1	21.5618221258134	0.0755654064904974	0.0669793633138134	0.995417473073931	1	24.7809110629067	0.928456039155493	0.0565972403365884	0.00341007290270074	0.00341007290270074
Meig1	1	1	0	NaN	0	0.989974767626233	1	20	9.1529685839094	0.0114677146191399	0.999949578579581	1	20	9.1529685839094	0.0054419536640984	0.00512258834094912	0.00512258834094912
Dclre1c	0.247148491874073	1	24	2	0.164469148216694	0.39229452368562	1	22.5396825396825	4.22981621992241	0.902942095500894	0.323200299478312	1	23.2698412698413	3.1529959373254	0.802672248981362	0.179843440224022	0.179843440224022
Suv39h2	0.710362661526393	1	28	14	0.00884795714941593	0.934460974826237	1	28	11.9440909219682	0.0196136789030197	0.93581076773781	1	28	12.9720454609841	0.0117916092427906	0.00596240357606217	0.00596240357606217
Hspa14	1	1	20	14	0.054962632284171	0.983634503462642	1	20	16.1373146514885	0.420671506047009	0.999865348697416	1	20	15.0686573257442	0.381589759450741	0.0403995092901551	0.0403995092901551
Gm45902	1	1	28	4	0.0143848132568206	0.999882981521269	1	21.014799154334	13.1927465560516	0.0515145574987269	0.999999993153071	1	24.507399577167	9.44320047672674	0.0375707900095892	0.00153928206153461	0.00153928206153461
Cdnf	1	1	20	8	0.00300793484320847	0.956798761177434	1	20.7515657620042	7.3519066305776	0.0140743931366311	0.999053090379508	1	20.3757828810021	7.68454333245984	0.00766295954676396	0.00545299104178682	0.00545299104178682
Fam107b	0.475764435488483	1	28	6	0.0609441899675842	0.965536650430194	1	25.2926208651399	6.4120492938517	0.854107196338306	0.816712042179851	1	26.6463104325699	6.23257653051253	0.70449299648627	0.163165533168753	0.163165533168753
Frmd4a	0.153711924959646	1	28	22	0.0757108423004592	0.255500863413228	1	28	21.4991184327043	0.48163003014659	0.166409977510874	1	28	21.7495592163522	0.445790740332724	0.0883434763229106	0.0883434763229106
Prpf18	1	1	28	16	0.0410406190014235	0.999632220845224	1	28	4.913202035508	0.304652403697101	0.999999932360954	1	28	10.456601017754	0.274995051534365	0.017370341685142	0.017370341685142
Bend7	1	1	0	NaN	0	0.995777489043731	1	20.4106776180698	2.4668241629596	0.000506964614350306	0.999991072626441	1	20.4106776180698	2.4668241629596	0.000172199256407703	0.000312489101301685	0.000312489101301685
Sephs1	0.583353997123441	1	24	2	0.0225050168141461	0.999794182112512	1	23.1701631701632	16.5791079376948	0.120647781890575	0.897694373555439	1	23.5850815850816	21.2132512231195	0.103480497216599	0.00209250073598222	0.00209250073598222
Phyh	0.309738885900378	1	28	20	0.0614499127374889	0.37261626591241	1	27.6880222841226	20.9387527348795	0.393966757090761	0.364618780668406	1	27.8440111420613	20.4726484631031	0.375689305206765	0.0573385455298533	0.0573385455298533
Mcm10	1	1	28	8	0.0179691884423435	0.996820698750209	1	23.8369304556355	10.9464868600375	0.0376475464955899	0.999994940657211	1	25.9184652278177	9.65382652063821	0.0241784553713036	0.00921531766813181	0.00921531766813181
Optn	1	1	20	12	0.0264921851245236	0.999979636985899	1	22.9561200923788	8.9476536054257	0.149035986581279	0.999999999792672	1	21.4780600461894	10.6291915817873	0.146796959136987	0.0170310725475071	0.0170310725475071
4930551O13Rik	1	1	20	10	0.0029948652117951	0.978193654627237	1	20	10.0000548483338	0.00957048409459486	0.999760494343992	1	20	10.0000274241669	0.00297803364314939	0.00174908446804139	0.00174908446804139
Ccdc3	1	1	24	22	0.00181967424755971	0.864006357706233	1	21.4686825053996	1.93982633669711	0.0090498647726506	0.990302618155927	1	22.7343412526998	0.0798289411009764	0.00326636652664824	0.00402076158406258	0.00402076158406258
Camk1d	0.475764435488483	1	28	26	0.0805159157213342	0.692784130823885	1	28	27.0265374623469	0.714932560291273	0.695417234775967	1	28	26.5132687311735	0.630929177431948	0.0794513805082531	0.0794513805082531
Cdc123	1	1	20	10	0.021850023802733	0.999999999214773	1	22.5396825396825	0.4288201932874	0.397449509402021	1	1	21.2698412698413	5.51979097203958	0.349771831087621	0.00240359109092449	0.00240359109092449
Nudt5	0.309738885900378	1	24	16	0.0284997973943676	0.686783430435436	1	23.8369304556355	22.5383423710587	0.239299584221645	0.541968920082519	1	23.9184652278177	19.2805393889308	0.216804020781172	0.0175443662746826	0.0175443662746826
Sec61a2	1	1	28	14	0.00793105815021236	0.968698093489123	1	21.6557734204793	21.1190334361334	0.0641986912675731	0.999504902137471	1	24.8278867102396	18.313234506442	0.063293303720964	0.00854636566399924	0.00854636566399924
Dhtkd1	1	1	28	22	0.000414876519084896	0.997933758660077	1	23.6104513064133	3.0730383538523	0.0048011536828215	0.999997863851589	1	25.8052256532066	24.7197305845407	0.0018766190500512	0.00232616941246064	0.00232616941246064
Upf2	1	1	28	18	0.0506489980762206	0.987631567274422	1	24.4226044226044	2.7303276484328	0.335470005178411	0.999923193621224	1	26.2113022113022	22.9958601843081	0.320638898980548	0.0318987823715235	0.0318987823715235
Proser2	1	1	0	NaN	0	0.615663686204461	1	20.1622718052738	18.4778037652807	0.00365731382289863	0.914294083661492	1	20.1622718052738	18.4778037652807	0.00198599564044905	0.00118427458203153	0.00118427458203153
Echdc3	1	1	24	22	0.00363934778801264	0.959268942700379	1	23.4988179669031	1.2903600269718	0.0110184007802121	0.999158993095027	1	23.7494089834516	23.4119104785723	0.00898269824009485	0.00442566881766421	0.00442566881766421
Gm13383	1	1	20	12	0.00898459422117173	0.999918035035534	1	20.4948453608247	10.0000548483338	0.0213585477208276	0.999999996640781	1	20.2474226804123	11.0138917241759	0.00743073181304353	0.0047142219087185	0.0047142219087185
Usp6nl	0.153711924959646	1	24	10	0.0154566542010246	0.222153843192178	1	22.2371364653244	11.4963238732406	0.163136243904471	0.149466515994163	1	23.1185682326622	10.7923749666169	0.156292149041438	0.0228168550189301	0.0228168550189301
Celf2	0.119750703967856	1	24	10	0.231171591546193	0.54685507909447	1	23.8369304556355	10.0695089846768	2.67074312536589	0.243996290199599	1	23.9184652278177	10.0349895757065	2.42905902979896	0.213901268996237	0.0880593128335542
Gm10855	1	1	0	NaN	0	0.666575111034454	1	23.4988179669031	9.8298790364163	0.00103525899657074	0.93693960983735	1	23.4988179669031	9.8298790364163	0.000798367642295732	0.00129091344645618	0.00129091344645618
Gm10115	1	1	24	4	0.0098270030565112	0.997316588011483	1	23.4988179669031	4.7747398732234	0.0160271128825891	0.999996396425315	1	23.7494089834516	4.39194622647487	0.014462910343316	0.00424107625211532	0.00424107625211532
Gata3	0.0708296121275345	1	20	6	0.123469822483525	0.247605041278774	1	20	18.4048360481914	0.290172185200835	0.0884499579220961	1	20	2.2024180240957	0.225084436833053	0.0793143038113209	0.0793143038113209
Taf3	1	1	28	20	0.0482023379026371	0.964167220707327	1	24.1849148418491	0.800047165269497	0.279628064428423	0.999350197408944	1	26.0924574209245	22.7965382420978	0.234846114378295	0.0244146358502448	0.0244146358502448
Atp5c1	1	1	28	12	0.07051127400636	0.999998296436282	1	22.3370786516854	1.62146229236791	2.02033282372379	0.999999999998549	1	25.1685393258427	6.30675830999047	1.92833440469749	0.0451913248507449	0.0234354190542145
Kin	1	1	20	2	0.0236770127163907	0.999999596880844	1	20	10.0000548483338	0.199637502677098	0.999999999999919	1	20	6.0000274241669	0.179778949335335	0.0132290310272432	0.0132290310272432
Itih2	1	1	0	NaN	0	1	1	NA	NA	0	1	1	NA	NA	0	NA	NA
Itih5	1	1	20	4	0.0850739440640857	0.999868360739992	1	28	4.7083129854733	0.176995955262697	0.999999991335172	1	24	4.4178484223457	0.157810035944444	0.0309285242345493	0.0309285242345493
Sfmbt2	1	1	28	8	0.00323854057255301	0.960836989849466	1	24.1849148418491	6.929474920266	0.00774695114265688	0.999222917569649	1	26.0924574209245	7.46550644468604	0.0051180380814845	0.00446622950161579	0.00446622950161579
Prkcq	0.309738885900378	1	28	26	0.0150674696997273	0.52158653533359	1	25.4219948849105	10.0818438743413	0.0838270806198547	0.456056319133361	1	26.7109974424553	4.34255378468196	0.0663296283784773	0.0103976737189493	0.0103976737189493
Pfkfb3	0.00829789605146629	1	24	8	0.296756876872096	0.156334076288389	1	24.9122807017544	4.051676068783	1.09681180676684	0.00992069012840069	1	24.4561403508772	6.06476861712396	0.89379781134472	0.326606843854888	0.326606843854888
Rbm17	1	1	28	16	0.0719932283983709	0.886609040371473	1	28	10.0000548483338	0.709578273758142	0.993313466889956	1	28	13.0000274241669	0.581876328456624	0.053107517283945	0.053107517283945
Il2ra	1	1	28	6	0.0249207905635275	0.999997977539506	1	21.4686825053996	4.9080496900431	0.124049425034594	0.999999999997955	1	24.7343412526998	5.47742112266721	0.104254089692895	0.0139277261066699	0.0139277261066699
Il15ra	0.385279521298535	1	28	22	0.011788474134009	0.803947525161261	1	25.9530026109661	0.140938332044001	0.125161980470013	0.672767402372522	1	26.976501305483	24.1594101116199	0.067879015013511	0.0123704127669671	0.0123704127669671
Fbh1	1	1	28	4	0.0260423184870318	0.989465512589102	1	28	5.8821034365811	0.243811681854651	0.999944316409797	1	28	4.94105171829055	0.228190710771266	0.0228492173065961	0.0228492173065961
Ankrd16	0.0300656289114039	1	24	4	0.0211974278833082	0.0649004499777789	1	21.1940298507463	19.0071398482588	0.11452834489498	0.0141257975619959	1	22.5970149253732	0.717256596915107	0.112249549277883	0.01367103722882	0.01367103722882
Mindy3	1	1	28	4	0.0328398066852562	0.92547950676379	1	28	6.8558508646073	0.267966182796966	0.997151684682681	1	28	5.42792543230365	0.231556940367534	0.0283454809920412	0.0283454809920412
Pter	1	1	28	16	0.00657314725818447	0.987526768235404	1	25.1645569620253	17.0557332557786	0.0404648076307978	0.999921883778277	1	26.5822784810127	16.6032465270537	0.0197053339600591	0.0168990433830252	0.0168990433830252
C1ql3	1	1	0	NaN	0	0.99305080807231	1	20.7515657620042	4.4968684759916	0.000979261121230536	0.999975798239743	1	20.7515657620042	4.4968684759916	0.000900646982466299	0.000261333860433234	0.000261333860433234
Rsu1	1	1	28	26	0.0579869279873059	0.999999999997326	1	26.3660477453581	18.6193502419581	0.90399205565226	1	1	27.1830238726791	22.218833582717	0.84097130577949	0.0311497434585513	0.0311497434585513
Trdmt1	1	1	24	8	0.00875417286992038	0.985930344704908	1	22.4379232505643	11.2039807133554	0.050922407334971	0.999900554913017	1	23.2189616252821	9.66681615372277	0.0418914408710593	0.00815280716298167	0.00815280716298167
Vim	0.00829789605146629	1	24	10	3.61215528963533	0.0771914002356333	1	23.2786885245902	10.866777654087	14.723810305244	0.00535045671700751	1	23.6393442622951	10.4424314785392	14.1638535863413	3.56628632649857	0.251787855950281
St8sia6	0.278443688887225	1	20	8	0.0274242950512506	0.35827312489642	1	20.5797101449275	6.9301242383859	0.0622856432519459	0.329703043314424	1	20.2898550724638	7.47422944186608	0.0350509574045739	0.0282106327687393	0.0282106327687393
Hacd1	1	1	20	18	0.00422168115824144	0.999691348664249	1	20	1.5718260567209	0.0381287672905275	0.999999952362275	1	20	19.7859130283605	0.0290379896442645	0.00486809520957981	0.00486809520957981
Stamos	0.945897051104224	1	20	8	0.00684163428878744	0.987537731080046	1	20	14.3666672559375	0.0179026240584327	0.997779875184105	1	20	11.1833336279687	0.0155195081510876	0.00307847881576312	0.00307847881576312
Stam	0.583353997123441	1	24	22	0.0419740211657931	0.553466532567128	1	24.1849148418491	4.2200089157358	0.20267862769578	0.68787282646003	1	24.0924574209245	1.09808564989689	0.185099289457367	0.0229813354520123	0.0229813354520123
Mrc1	0.859241172625395	1	28	22	1.88061412417593	0.91331525640686	1	27.6880222841226	21.4174810176919	20.1819710398472	0.974967574343329	1	27.8440111420613	21.7077901042428	19.6538163350343	2.44153691172817	0.124227115492881
Cacnb2	1	1	0	NaN	0	0.999999616186479	1	20	10.0000548483338	0.0137717092782963	0.999999999999926	1	20	10.0000548483338	0.00256946998466822	0.0012562939284636	0.0012562939284636
Nsun6	1	1	24	22	0.0364352325355555	0.762071996234791	1	23.4988179669031	14.9712170606012	0.204114642781276	0.969137812954713	1	23.7494089834516	18.450580723257	0.179419307898826	0.0332754066510187	0.0332754066510187
Arl5b	1	1	24	16	0.12142303296247	0.993806186770345	1	22.5396825396825	10.1535404415877	0.658496739173714	0.999980778613193	1	23.2698412698413	12.997842731039	0.578549958557719	0.0840303506173426	0.0840303506173426
Plxdc2	0.153711924959646	1	28	0	0.0530904963703015	0.418040450301338	1	26.9376693766938	24.1246074115547	0.266761427668704	0.24063596762909	1	27.4688346883469	26.0345692920365	0.206261306266128	0.0514044162924682	0.0514044162924682
Nebl	1	1	20	10	0.00996771589175376	0.985466761155899	1	22.6423690205011	13.5178994168951	0.0280235126591619	0.99989387712755	1	21.3211845102505	11.6948604405475	0.0163267667956299	0.0017687953352495	0.0017687953352495
A930004D18Rik	1	1	0	NaN	0	0.999706159598767	1	22.8505747126437	3.275513314685	0.00144628962558247	0.99999995682468	1	22.8505747126437	3.275513314685	0.00216549057806258	0.00133858527320338	0.00133858527320338
Skida1	1	1	0	NaN	0	0.892300707226031	1	23.2786885245902	3.4426357113127	0.000835051177517441	0.993980235482006	1	23.2786885245902	3.4426357113127	0.000271066215987721	0.000522779935588034	0.000522779935588034
Mllt10	0.0300656289114039	1	28	2	0.0283569618245679	0.620535407946676	1	25.9530026109661	8.7362538697996	0.42401030721736	0.0929396305122111	1	26.976501305483	5.50383757090857	0.395784592902028	0.0322205291769603	0.0322205291769603
Dnajc1	1	1	20	14	0.0456256761473323	0.99999999943454	1	20	19.8224902597792	0.491311109014678	1	1	20	16.9112451298896	0.437364949884355	0.00265523788177291	0.00265523788177291
Commd3	1	1	20	12	0.0267488595827934	0.975295924235396	1	21.4686825053996	10.0000548483338	0.594125838580274	0.999692310033911	1	20.7343412526998	11.0493027049852	0.50343267527683	0.0305488525976874	0.0305488525976874
Bmi1	0.309738885900378	1	20	10	0.0251643039968325	0.757235448209097	1	20	5.5149424662214	0.285405097734964	0.574660919693178	1	20	7.7574712331107	0.251964566453361	0.0298337848971737	0.0298337848971737
Pip4k2a	1	1	20	8	0.0963553197519473	0.997001392994414	1	22.5396825396825	3.9119309397253	1.69316268329453	0.999995499677529	1	21.2698412698413	6.09973848609216	1.58920775640186	0.0489501582959143	0.030801610487192
Armc3	1	1	28	10	0.0161617598700203	0.999994286188795	1	20	16.726786277283	0.0754943695624643	0.999999999983676	1	24	14.3217860520841	0.0610487111111111	0.00274455787662381	0.00274455787662381
Msrb2	0.247148491874073	1	20	2	0.0192111012953448	0.527510261339192	1	20	1.9781698857679	0.11054357505282	0.395989920207587	1	20	1.98908494288395	0.0900818441698647	0.0313322500971596	0.0313322500971596
Otud1	1	1	28	10	0.0199042922150776	0.998373205140535	1	28	13.1818988776661	0.168200847285934	0.999998676051117	1	28	11.5909494388331	0.119557508228824	0.0274189612768186	0.0274189612768186
Etl4	1	1	24	22	0.0205542152708696	0.980829748617675	1	24.3031784841076	2.1346353407094	0.0626429043262846	0.999815065172016	1	24.1515892420538	0.05434413849897	0.0486323140827276	0.0155201442534445	0.0155201442534445
Arhgap21	0.859241172625395	1	28	0	0.0310229948059468	0.999173413024219	1	28	6.8865505350595	0.162617192638154	0.989484861098265	1	28	3.44327526752975	0.146532061819137	0.0131768967210387	0.0131768967210387
Gm13375	1	1	24	22	0.00308228553025997	0.859858382636165	1	25.5526992287918	10.0000548483338	0.00866734511931749	0.98968631437089	1	24.7763496143959	3.81576722154509	0.00433246195222265	0.0040529967222727	0.0040529967222727
Enkur	0.529559216305962	1	28	4	0.00834027993636811	0.575167534468008	1	28	1.9096440417186	0.0214226663614418	0.666677516254328	1	28	2.9548220208593	0.0152758396100933	0.0104225969717255	0.0104225969717255
Thnsl1	0.859241172625395	1	20	8	0.00577492481849456	0.981337094142149	1	20	13.8755561905438	0.0326139952309926	0.987009581433654	1	20	10.9377780952719	0.0267529366430508	0.00321562084924906	0.00321562084924906
Apbb1ip	0.385279521298535	1	20	14	0.0987999646712046	0.587292280067264	1	20.244399185336	10.0000548483338	1.39024229176694	0.562515680659652	1	20.122199592668	12.0126160295434	1.01204104513271	0.147364284271502	0.14561097593841
Pdss1	1	1	20	10	0.0142850176858015	0.93571006947308	1	20.6652806652807	13.1723756876489	0.0289331452148841	0.997887634288135	1	20.3326403326404	11.5633328309069	0.0252419973480809	0.0080260172884435	0.0080260172884435
Abi1	1	1	28	12	0.142489087476901	0.955917021508606	1	20.6652806652807	0.0131730568587969	1.79871604916818	0.999013744414971	1	24.3326403326404	5.22189261944282	1.71492151845877	0.036618851868743	0.0213530773709417
Acbd5	0.040394502815343	1	24	2	0.0679739627434285	0.290162303565692	1	22.745995423341	3.4651557793289	0.612231484131834	0.063836770960974	1	23.3729977116705	2.75421198363007	0.552047563375664	0.103891611253377	0.103891611253377
Mastl	1	1	28	14	0.00942282294170532	0.999932781537468	1	28	14.4933028055844	0.0188961468361439	0.999999997740789	1	28	14.2466514027922	0.0163714552956687	0.00503602575687976	0.00503602575687976
Yme1l1	1	1	28	16	0.0400097280251316	0.999920149989546	1	28	15.3470084363455	0.746648403524363	0.999999996811903	1	28	15.6735042181727	0.657112688648251	0.0387808930915035	0.0387808930915035
Spopl	0.309738885900378	1	20	12	0.00854885027386725	0.996862485854011	1	20	3.6298364925397	0.280393416746602	0.671620289349025	1	20	7.81491824626985	0.269597561459726	0.0187930125185686	0.0187930125185686
Hnmt	1	1	24	4	0.0329685213326356	0.98055814068362	1	24.3031784841076	0.181329072254897	0.150324160336326	0.99980977021491	1	24.1515892420538	2.10273145976206	0.124990608365417	0.0196059114027524	0.0196059114027524
Il1rn	0.710362661526393	1	28	14	0.484867786764372	0.563961544634958	1	24.9122807017544	16.1919040114161	1.66179787650785	0.767081373276872	1	26.4561403508772	15.2117080627952	1.54175738797896	0.655475557815469	0.425148316412294
Psd4	0.385279521298535	1	24	14	0.0361234691557303	0.600489511430072	1	25.5526992287918	16.1763163357691	0.178199087300885	0.570014820294473	1	24.7763496143959	15.0688566746285	0.167044446286286	0.0322865204916428	0.0322865204916428
Gm13415	1	1	0	NaN	0	0.850862924634851	1	22.8505747126437	13.3467973601812	0.00110629411280824	0.988280893786257	1	22.8505747126437	13.3467973601812	0.000408692007113083	0.000724596030592062	0.000724596030592062
Ehmt1	1	1	28	12	0.0140260286902601	0.977364576745154	1	25.0377833753149	15.5281546124802	0.295784388135874	0.999741863705861	1	26.5188916876575	13.9059803998799	0.260559765170796	0.0193840423798342	0.0193840423798342
Arrdc1	1	1	24	22	0.0160800324682508	0.998463140772348	1	28	12.8901363990938	0.35983674295928	0.999998818426398	1	26	17.9013728519602	0.339076499833341	0.022240015326885	0.022240015326885
Zmynd19	1	1	20	18	0.0195635586704273	0.995998112885995	1	20	17.9999461649423	0.0777750962033364	0.999991981746568	1	20	17.9999730824712	0.0640345104102161	0.0103815950402068	0.0103815950402068
Dph7	1	1	28	4	0.00941858171523176	0.978849969855283	1	20.0808080808081	10.0000548483338	0.0530360102298402	0.99977474440437	1	24.040404040404	7.70312004187857	0.0444126617565169	0.00406639166687823	0.00406639166687823
Mrpl41	1	1	24	10	0.0289336498310323	0.999994021674566	1	21.4686825053996	1.4058677241752	0.241079674850915	0.99999999998213	1	22.7343412526998	5.48069552412474	0.201612578237693	0.0116005889862903	0.0116005889862903
Pnpla7	1	1	28	26	0.0509863587215247	0.886712328671084	1	25.5526992287918	24.4526422313063	0.384476260891581	0.99332589174042	1	26.7763496143959	25.2436835222415	0.342467504212653	0.0388239024899542	0.0388239024899542
Nsmf	1	1	28	16	0.0168744669369139	0.999945914014808	1	24.0677966101695	17.798037504523	0.148049890717375	0.999999998537327	1	26.0338983050847	17.0642375061123	0.116975864484702	0.0107875932875295	0.0107875932875295
Tor4a	1	1	20	6	0.0256147787461561	0.987534185278355	1	21.4686825053996	18.790644265798	0.108214641302777	0.999921976846739	1	20.7343412526998	1.81693352693036	0.0751628378378323	0.00687569139238548	0.00687569139238548
Nelfb	1	1	24	22	0.0293066769423795	0.959838498988208	1	24.4226044226044	16.9057050517466	0.287272618399995	0.999182508360589	1	24.2113022113022	19.4765660410074	0.260744509548864	0.0300730697890084	0.0300730697890084
Tubb4b	0.475764435488483	1	24	10	0.0703439018312532	0.75911355705253	1	23.9518072289157	10.5895063822872	0.415681287518607	0.728976916475705	1	23.9759036144578	10.2950598242943	0.366472620053689	0.0920746732207893	0.0920746732207893
Ndor1	0.475764435488483	1	24	22	0.0103109957279232	0.717354915795308	1	22.8505747126437	15.6397135025289	0.109459465198926	0.708186608551843	1	23.4252873563218	18.7531232672261	0.0992464968308105	0.0130805306610094	0.0130805306610094
Tmem203	0.00406325644723076	0.979588177566887	28	2	0.0203163162654072	0.187126773606986	1	27.6880222841226	1.0528616396918	0.13171119334717	0.00622093710876237	1	27.8440111420613	1.52382559664098	0.121470316506054	0.0237164262514118	0.0237164262514118
Tprn	1	1	24	20	0.00363112767168135	0.999999999999355	1	25.0377833753149	10.0000548483338	0.0538164926403288	1	1	24.5188916876575	15.1126099952939	0.0453700757040929	0.00162630578643562	0.00162630578643562
Ssna1	1	1	20	18	0.0180741089465359	0.999992399478611	1	28	7.5368875634788	0.296404983311979	0.999999999971116	1	24	2.03009467006234	0.26943125	0.0107095864912519	0.0107095864912519
Anapc2	0.153711924959646	1	24	4	0.0393712106017201	0.495865634469216	1	24.3031784841076	1.1170550689542	0.305376555391177	0.272421481229817	1	24.1515892420538	2.56767619796104	0.310283871623725	0.0474525686625088	0.0474525686625088
Man1b1	1	1	24	4	0.021293276207498	0.999832185172902	1	26.0892388451444	0.0965979447354997	0.243313279187853	0.999999985918304	1	25.0446194225722	2.1334166884001	0.241610917777609	0.0138579579669103	0.0138579579669103
Dpp7	1	1	24	22	0.0459792648932647	0.992455669366832	1	25.5526992287918	0.208279617703802	0.354013245396632	0.999971469699776	1	24.7763496143959	23.8449775163831	0.311007002058213	0.0467731247239231	0.0467731247239231
Uap1l1	0.385279521298535	1	24	10	0.0528835262154483	0.545556387054918	1	24.0677966101695	10.0000811777619	0.606572231883895	0.538035121524781	1	24.0338983050847	10.000060425085	0.516778347039039	0.0599130449530025	0.0599130449530025
Sapcd2	1	1	0	NaN	0	0.990236610644917	1	28	7.9737544284447	0	0.999952182238617	1	28	7.9737544284447	0.00161079008340571	0.00186234447553853	0.00186234447553853
Entpd2	1	1	20	2	0.0143942016903311	0.999873580698164	1	21.6557734204793	5.69953873497	0.0532847502879555	0.999999992008743	1	20.8278867102396	3.78221879760017	0.0442533586021591	0.0072871443170747	0.0072871443170747
Npdc1	1	1	20	4	0.0156661522626206	0.826401821302248	1	20	6.9763101724743	0.0342623315088058	0.98397529215371	1	20	5.48815508623715	0.0369724397514315	0.0169159554425738	0.0169159554425738
Fut7	1	1	28	6	0.0105680643982235	0.993778914241358	1	28	7.4552572591752	0.0171467211766814	0.999980608792723	1	28	6.7276286295876	0.0163127157219548	0.00779621907041597	0.00779621907041597
Abca2	0.0537425917725344	1	20	6	0.0272833227078194	0.230881189718064	1	20.244399185336	0.610930050125496	0.13015827350084	0.0668725209818438	1	20.122199592668	3.32195111069295	0.1030690123487	0.0262219671973536	0.0262219671973536
Paxx	0.119750703967856	1	24	6	0.0355633274479456	0.181756190866206	1	24.788029925187	4.588620650289	0.15859418952152	0.105071147758427	1	24.3940149625935	5.30709327883158	0.137767576867773	0.0367536002204267	0.0367536002204267
C8g	1	1	28	4	0.00163042913839041	0.999351828201221	1	20	5.0636738180982	0.00386003402060716	0.999999789891259	1	24	4.75249000514463	0.00229896938888889	0.000858034623578464	0.000858034623578464
Fbxw5	1	1	20	8	0.024493089955859	0.999835887488551	1	20	10.0000548483338	0.156899635193738	0.999999986532805	1	20	9.0000274241669	0.1271623744889	0.0114201433412433	0.0114201433412433
Traf2	1	1	20	6	0.0189985997976957	0.850726326874502	1	21.7505470459519	5.9792758228944	0.13364019109293	0.988258821703613	1	20.875273522976	6.00062157927197	0.126962113444144	0.019335538528833	0.019335538528833
Edf1	1	1	24	20	0.106739465676384	0.948051739833741	1	23.9518072289157	17.4911746194183	1.16637116006748	0.998626697872715	1	23.9759036144578	18.7443455266417	1.19137271356675	0.105618539359283	0.0886528104568395
Mamdc4	1	1	0	NaN	0	0.720727646180511	1	28	0.137269546329598	0.00233388970903853	0.956761595386501	1	28	0.137269546329598	0.00118157539843512	0.00183097120564116	0.00183097120564116
Phpt1	1	1	24	10	0.0229591561443632	0.993354327840436	1	25.2926208651399	3.8873811826982	0.209429611476631	0.999977868439938	1	24.6463104325699	7.02867085062921	0.164375986266428	0.0284367500572843	0.0284367500572843
Rabl6	0.710362661526393	1	28	12	0.00910633326015472	0.825529910506514	1	25.9530026109661	10.0000548483338	0.406964286145712	0.899406511041679	1	26.976501305483	10.9778904554498	0.334577380832142	0.025665859751584	0.025665859751584
Tmem141	1	1	28	16	0.0700657260235345	0.999853686184875	1	28	13.5897930213632	0.373458150362756	0.999999989295612	1	28	14.7948965106816	0.315899069129337	0.0251560895904654	0.0251560895904654
Fcna	1	1	28	16	2.6419517528388	0.978997115732625	1	27.0844686648501	19.0922079171082	6.96795343440872	0.999777878867252	1	27.542234332425	17.5766563699348	4.77297706289662	1.80363012413166	0.377883677286534
Bmyc	1	1	28	2	0.04685367313888	0.999862047882813	1	27.0844686648501	5.3813928033108	0.357492970799844	0.999999990484169	1	27.542234332425	3.71982418671466	0.295847295835699	0.0217236676576434	0.0217236676576434
Camsap1	1	1	20	0	0.0234913353144859	0.999999890013388	1	28	14.2574962595262	0.113854161559798	0.999999999999994	1	24	18.1103555397969	0.0953076677777778	0.0104793497827905	0.0104793497827905
Ubac1	1	1	28	6	0.0183914301856612	0.963319853557432	1	28	6.0903658409601	0.111281481771335	0.999318904061889	1	28	6.04518292048005	0.089729581498147	0.0146554058489622	0.0146554058489622
Nacc2	0.859241172625395	1	28	22	0.0394103136067197	0.915759780585269	1	24.6650124069479	0.224518854724302	0.344050843602657	0.975473869107163	1	26.3325062034739	23.6310150502011	0.310526148189967	0.0509802458050992	0.0509802458050992
Tmem250-ps	1	1	20	6	0.00868026606915076	0.999998740640538	1	20	12.5134002291262	0.159737454477306	0.999999999999207	1	20	9.2567001145631	0.149067507288216	0.00737224160916524	0.00737224160916524
Qsox2	1	1	20	14	0.0114113670165344	0.993537509084551	1	24.6650124069479	10.0000529776046	0.0947455301498488	0.999979072976649	1	22.3325062034739	12.3435641329081	0.0561755609686158	0.00234095253342007	0.00234095253342007
Ccdc187	1	1	0	NaN	0	0.996170598561987	1	27.6880222841226	6.3119977286865	0.000865297377748784	0.999992658465093	1	27.6880222841226	6.3119977286865	0.00021151310722241	0.000384882769651451	0.000384882769651451
Gpsm1	0.859241172625395	1	20	10	0.00932415750409923	0.833249594764957	1	20	2.0667051547413	0.0569288630873728	0.955185204261738	1	20	6.03335257737065	0.0470622442033328	0.00920801280227629	0.00920801280227629
Dnlz	1	1	28	10	0.0273430696952957	0.999846752589665	1	25.5526992287918	9.8384489117484	0.176375275244123	0.999999988257016	1	26.7763496143959	9.93628395351493	0.161520684362352	0.0160252860153981	0.0160252860153981
Card9	0.00125858134619022	0.797893959360665	28	16	0.0238917663491379	0.116624470457743	1	28	14.0751630227864	0.0943659485298525	0.00144235698729234	0.731930547991102	28	15.0375815113932	0.0758779201550192	0.0233873438932953	0.0233873438932953
Snapc4	0.309738885900378	1	24	8	0.00689455416029144	0.503199116322458	1	23.1701631701632	10.1247096089903	0.0576752872684123	0.445572737888135	1	23.5850815850816	9.0838555738934	0.0478763431567756	0.0132189549065075	0.0132189549065075
Entr1	0.385279521298535	1	24	20	0.0268380186768332	0.684889164946335	1	23.1701631701632	6.8489804595261	0.243385652125819	0.615428685828724	1	23.5850815850816	1.5203906336452	0.235537495889088	0.0190859797738348	0.0190859797738348
Pmpca	0.195687736186953	1	20	10	0.0398394213568828	0.472564805831482	1	20	13.7560480896671	0.195655865623451	0.312641372945617	1	20	11.8780240448335	0.195223288309025	0.0277782627704529	0.0277782627704529
Inpp5e	1	1	28	26	0.0130385399281975	0.999604030129973	1	20.5797101449275	14.881780052574	0.0836872720795783	0.999999921593581	1	24.2898550724638	20.0597789685935	0.0640974099199703	0.0023558979806672	0.0023558979806672
Sec16a	1	1	28	18	0.0255370199811959	0.983225500644822	1	28	16.7757389477137	0.241457448580638	0.999858514741652	1	28	17.3878694738568	0.225889437309876	0.028034456690193	0.028034456690193
0610009E02Rik	0.583353997123441	1	24	22	0.0044221694420083	0.709127988813114	1	21.3763440860215	19.3075125989352	0.0108163279226881	0.778813353546823	1	22.6881720430108	20.6449355558685	0.00702641740363701	0.0029687515466803	0.0029687515466803
Notch1	1	1	20	8	0.0626785284474701	0.899185018158647	1	20.7515657620042	7.5586096015525	0.519471825251491	0.994738228076111	1	20.3757828810021	7.78602326187207	0.494157192775979	0.0568738687763401	0.0568738687763401
Agpat2	1	1	28	4	0.02562383855179	0.996578748041846	1	26.0892388451444	5.6496014966811	0.160886334405985	0.999994140831806	1	27.0446194225722	4.86000268620999	0.126189772442215	0.0170881975489635	0.0170881975489635
Dipk1b	1	1	28	10	0.0036338655891381	0.999755166987379	1	28	12.122880964112	0.00972774786085294	0.999999970025952	1	28	11.061440482056	0.00453128471374866	0.00177659759873237	0.00177659759873237
Surf6	0.309738885900378	1	20	14	0.0217641704328953	0.716072696669469	1	20.0808080808081	3.65338843898609	0.0916388151889982	0.555819499800566	1	20.040404040404	18.857362212751	0.0844596885427319	0.00391246675650716	0.00391246675650716
Med22	1	1	28	10	0.0142456984829035	0.997553741071812	1	20	14.0768788930655	0.110542546106772	0.999997005465829	1	24	12.7318416215536	0.08638381	0.00169904640777465	0.00169904640777465
Rpl7a	1	1	28	2	0.617572920552706	0.953413288387099	1	28	6.4156470031365	9.27327976422941	0.99889758394297	1	28	4.20782350156825	8.38786284165675	0.642682166774995	0.0766204906908151
Surf1	1	1	20	8	0.0362475840734981	0.978497053264756	1	20.4106776180698	1.4166351346448	0.272720826131359	0.999767136514636	1	20.2053388090349	4.74225939786859	0.225983641882684	0.0206088891229122	0.0206088891229122
Surf2	1	1	20	0	0.0159918845369081	0.81348110726439	1	21.4686825053996	13.7086450932344	0.120299667524877	0.981410108258092	1	20.7343412526998	16.9870394842498	0.113385722035927	0.0152466802685809	0.0152466802685809
Surf4	0.309738885900378	1	20	18	0.0740492651083575	0.603375443041978	1	20.9263157894737	10.0000548483338	1.02407148137939	0.500346512548874	1	20.4631578947369	14.0977838859215	0.860648443909865	0.105269989027415	0.105269989027415
Rexo4	1	1	20	8	0.0206892514528729	0.978103847344037	1	20.6652806652807	17.9159753552673	0.205096162483491	0.999758510184649	1	20.3326403326404	12.8803227835559	0.186488412223321	0.00496088063875197	0.00496088063875197
Cacfd1	1	1	28	12	0.0103602810705719	0.999768679325342	1	25.2926208651399	22.7639606695374	0.0961868585577017	0.99999997324331	1	26.6463104325699	17.7010804111742	0.084046157770028	0.00444472936280042	0.00444472936280042
Slc2a6	0.859241172625395	1	20	14	0.00784194325034638	0.978585733898418	1	20	4.0957159064815	0.188550133064252	0.986603082151285	1	20	9.04785795324075	0.162392923338958	0.0259838546607059	0.0259838546607059
Adamtsl2	1	1	0	NaN	0	0.998794415565756	1	23.3882352941176	2.6644645886421	0	0.99999927299087	1	23.3882352941176	2.6644645886421	9.69380150543203e-05	0.000148297046044671	0.000148297046044671
Sardh	1	1	28	0	0.00886362804990059	0.972427151780336	1	28	5.9461303594898	0.0136055082745646	0.999616326277612	1	28	2.9730651797449	0.0104987351865835	0.00387804417625123	0.00387804417625123
Vav2	1	1	28	26	0.0289980036191882	0.604649250447354	1	21.6557734204793	11.8975161907908	0.214874280307829	0.908852363924479	1	24.8278867102396	18.3473585938513	0.180833616051911	0.0139554789233996	0.0139554789233996
Brd3os	1	1	24	4	0.0027511891439304	0.993632252027885	1	22.4379232505643	12.4530041830662	0.0080466332935816	0.999979682721875	1	23.2189616252821	8.37815295705415	0.00529071832887682	0.000959695074886225	0.000959695074886225
Brd3	1	1	28	24	0.0220118098342685	0.999980818141432	1	20.5797101449275	19.6129364027768	0.300672441973748	0.999999999816027	1	24.2898550724638	21.9843327512459	0.261314881827056	0.0121976997806098	0.0121976997806098
Wdr5	1	1	24	10	0.0257039183947594	0.913786756083652	1	24.4226044226044	9.6821148608529	0.133436601451242	0.996171981906033	1	24.2113022113022	9.84319432414425	0.117281792742372	0.0205188857271962	0.0205188857271962
Rxra	1	1	28	0	0.0626721468087699	0.987843056640383	1	21.6557734204793	6.0548499205341	0.301333781718571	0.999925803082148	1	24.8278867102396	3.47087875726391	0.272474475949726	0.0255009312007983	0.0255009312007983
Col5a1	1	1	20	4	0.122894432018004	0.999999977711034	1	20.3271983640082	7.2637601698235	0.308627726166063	1	1	20.1635991820041	5.61900957989355	0.25750140138382	0.0552170090166757	0.0552170090166757
Olfm1	1	1	28	2	0.151849979178283	0.998892905596428	1	22.3370786516854	2.1187048810262	0.941448407746717	0.999999386944712	1	25.1685393258427	2.0925129571852	0.784864462914037	0.0386447319065391	0.0386447319065391
Gm13373	1	1	28	26	0.0185938607149793	0.999999758182516	1	26.9376693766938	0.176537211802099	0.0914467630280168	0.999999999999971	1	27.4688346883469	26.5778139916718	0.0549332981853844	0.00781048382005637	0.00781048382005637
Mrps2	1	1	28	8	0.0295580109766845	0.723826137144241	1	27.3829201101928	6.5694464724741	0.101302252072342	0.957769681594614	1	27.6914600550964	7.27765706729293	0.0789005345963668	0.0231812608776454	0.0231812608776454
Gm10134	1	1	28	26	0.101943443222308	0.966898110876027	1	28	27.6280021721857	0.743664513337264	0.99944598523309	1	28	26.8140010860928	0.676041793687807	0.0801946473006441	0.0801946473006441
Ralgds	1	1	20	12	0.122170020566115	0.833388389330372	1	23.6104513064133	10.0000670243634	0.554478132858417	0.985278000071395	1	21.8052256532066	11.1593048832686	0.468349790870237	0.0810526128129798	0.0810526128129798
Gtf3c5	1	1	20	10	0.00983811806800468	0.999244285475843	1	22.5396825396825	10.5280516687924	0.066756544630143	0.99999971437582	1	21.2698412698413	10.2849213161159	0.058750612445123	0.00462055385176821	0.00462055385176821
Tsc1	0.859241172625395	1	24	2	0.0373172775344076	0.768295254227568	1	22.9561200923788	10.2118736021248	0.255453142802669	0.934302883343728	1	23.4780600461894	6.20028001898696	0.224560410186336	0.0241151836473457	0.0241151836473457
Spaca9	1	1	20	8	0.0204637126739456	0.998877338621077	1	20	13.7330474332534	0.0473423682091147	0.999999369579754	1	20	10.8665237166267	0.0423306329302018	0.0118401372125339	0.0118401372125339
Ak8	0.710362661526393	1	20	4	0.0098431385261511	0.862841382438316	1	20	6.2794394007727	0.0773385154381275	0.912962166260048	1	20	5.13971970038635	0.0683185353830058	0.012819313100786	0.012819313100786
Gtf3c4	1	1	28	6	0.0126052885322967	0.999531177221312	1	28	4.8986328631904	0.115078910429375	0.999999890085423	1	28	5.4493164315952	0.0976465035123298	0.0018283252547546	0.0018283252547546
Ddx31	1	1	24	20	0.00497334362159403	0.99999710089814	1	24.9122807017544	7.4708311710954	0.0964182423351343	0.999999999995798	1	24.4561403508772	1.62900895638476	0.0819427327293983	0.00472152099617514	0.00472152099617514
Ttf1	1	1	28	26	0.0232635302583249	0.9844271354421	1	25.5526992287918	2.21923077361841	0.177220746737932	0.999878108557465	1	26.7763496143959	0.206453697776069	0.161444440186486	0.0116935161423511	0.0116935161423511
Setx	0.859241172625395	1	28	2	0.0403107433818827	0.900978701674044	1	26.9376693766938	0.00404200019249856	0.422422068330174	0.972326415637389	1	27.4688346883469	0.983090661100476	0.381911959622783	0.0626041275895584	0.0626041275895584
Ntng2	0.0816663416183606	1	20	6	0.00374334516430226	0.408778602669419	1	20	15.3983805788882	0.00729554926048338	0.146877008647309	1	20	10.6991902894441	0.00557727582625419	0.000348556919823524	0.000348556919823524
6530402F18Rik	1	1	20	12	0.0128366079091601	0.99514285024331	1	20.7515657620042	16.4620654150964	0.0560094775215992	0.999988184903368	1	20.3757828810021	14.1947146656759	0.0464474788436907	0.00439674372974083	0.00439674372974083
Med27	1	1	28	12	0.0180213234253204	0.891757972361116	1	22.3370786516854	13.2470661996749	0.161333610298826	0.993918224620621	1	25.1685393258427	12.8563943141071	0.142190323911172	0.0152768052960456	0.0152768052960456
Rapgef1	1	1	20	10	0.0359589961184263	0.765668882848279	1	20.3271983640082	0.1827525298079	0.153242700621151	0.970106663174408	1	20.1635991820041	5.13154063774981	0.129647396258236	0.0204237941047596	0.0204237941047596
Trub2	1	1	20	8	0.0123653035618298	0.987834708634343	1	20.7515657620042	19.7807807125214	0.0667217839500632	0.999925700938711	1	20.3757828810021	3.59855385572999	0.0703439280218295	0.00748988090772483	0.00748988090772483
Coq4	1	1	28	10	0.00974127979432118	0.999999915011553	1	28	20.5455573061699	0.0428116477171262	0.999999999999996	1	28	15.2727786530849	0.0371867508896369	0.00559062783585429	0.00559062783585429
Slc27a4	1	1	28	16	0.0311956207844378	0.980100136149472	1	25.4219948849105	21.55379404891	0.122941906217769	0.99980067107672	1	26.7109974424553	18.9550447947667	0.132780916212795	0.0257989879665644	0.0257989879665644
Urm1	1	1	20	8	0.0167757901855993	0.999988794616981	1	21.5618221258134	20.7739136597147	0.205098140467904	0.999999999937219	1	20.7809110629067	3.77649593968267	0.196492878138972	0.0111473292118084	0.0111473292118084
2600006K01Rik	1	1	20	8	0.00162492219077853	0.999999992593063	1	20	14.5351012545345	0.00897790072233393	1	1	20	11.2675506272672	0.0035591063600589	0.0017784371417547	0.0017784371417547
Cercam	1	1	28	0	0.0164848412009852	0.949605118077808	1	20.3271983640082	4.57110102009649	0.0494248406399651	0.998708292792783	1	24.1635991820041	2.71690793025453	0.0298829486762181	0.00154303221257748	0.00154303221257748
Odf2	1	1	28	6	0.0124511604672014	0.99999999989655	1	24.5432098765432	15.0904785218838	0.226470513356003	1	1	26.2716049382716	10.8914089532878	0.212430199081907	0.00124604831807975	0.00124604831807975
Gle1	0.475764435488483	1	24	0	0.0147936496697806	0.626858843916488	1	21.5618221258134	6.1157565632514	0.165757393675958	0.659064221013691	1	22.7809110629067	3.23076838165323	0.143564450506281	0.0305790208208634	0.0305790208208634
Sptan1	0.247148491874073	1	24	14	0.0404778327142771	0.859550417597782	1	23.7231503579952	9.4144066718027	0.508609687749094	0.5415246036128	1	23.8615751789976	11.6942960085968	0.486273078509663	0.0397856749189587	0.0397856749189587
Wdr34	1	1	28	16	0.0072253090140457	0.996954447053179	1	20	1.5748001819336	0.028193821478947	0.999995357588325	1	24	7.80202296630301	0.0267755438888889	0.00286062781358393	0.00286062781358393
Set	0.195687736186953	1	24	14	0.239479389118354	0.523484535210227	1	22.9561200923788	10.0000473120553	2.06693655477861	0.335846157145526	1	23.4780600461894	11.9614737999082	1.8758199026748	0.188693641716575	0.100592621630419
Pkn3	1	1	28	10	0.00598972971648342	0.976926920805624	1	23.9518072289157	7.7999671880325	0.0115086258271697	0.999731745334023	1	25.9759036144578	8.86811388925129	0.00727559752154645	0.0033692592368982	0.0033692592368982
Zdhhc12	0.0708296121275345	1	20	16	0.0078007754935457	0.296739917219132	1	20	1.6770151808015	0.0638507759472038	0.102197316785928	1	20	18.8385075904007	0.0617263201312167	0.00178000397511558	0.00178000397511558
Zer1	1	1	24	22	0.015094728666142	0.99138454508375	1	24.788029925187	10.0000548483338	0.101654404499596	0.999962779924896	1	24.3940149625935	3.9041328369745	0.0870240777439668	0.00947768149974102	0.00947768149974102
Tbc1d13	0.247148491874073	1	20	16	0.0402264916089043	0.895386567387078	1	20	19.2183225418634	0.330911677452885	0.555062739398594	1	20	17.6091612709317	0.297901070913684	0.0244629862747943	0.0244629862747943
Endog	1	1	24	4	0.00821235229883619	0.986363928434846	1	28	22.755948910949	0.0927052058155397	0.999906603283709	1	26	25.7319286610358	0.0837173093936471	0.0110534309564678	0.0110534309564678
Spout1	1	1	20	16	0.0208731381068543	0.99599895486653	1	20	0.566231204170997	0.0846246548289307	0.999991985122483	1	20	18.2831156020855	0.0890393035355151	0.014322992265832	0.014322992265832
Kyat1	1	1	24	20	0.00579059571897923	0.99998094467035	1	21.8461538461538	13.7587722032533	0.0399030824100867	0.999999999818446	1	22.9230769230769	16.7697928198903	0.0218934824179418	8.56172011528403e-06	8.56172011528403e-06
1700084E18Rik	1	1	20	8	0.0036221467084535	0.835978671731585	1	28	4.876104097209	0.00337776503073971	0.985746071956577	1	24	6.88975889880386	0.00287417327777778	0.00142325921206325	0.00142325921206325
Lrrc8a	0.0925030711091867	1	24	0	0.0563444603559658	0.18638620879074	1	23.8369304556355	23.4229056703501	0.271729154672357	0.0872486820921291	1	23.9184652278177	23.710744744496	0.245225414298173	0.0688781149598063	0.0688781149598063
Phyhd1	0.710362661526393	1	28	22	0.0322636560799454	0.977071396738499	1	28	19.6029669063774	0.217634251657841	0.94753402905425	1	28	20.8014834531887	0.158818499088228	0.0388589263509162	0.0388589263509162
Dolk	1	1	20	8	0.00813487460882158	0.999702658004258	1	22.039911308204	9.5778542923476	0.0877771178271504	0.999999955789487	1	21.019955654102	8.77129790604451	0.072300539554127	0.00722037847016269	0.00722037847016269
Nup188	1	1	28	18	0.0192239847808981	0.950834882053734	1	28	15.7462018731005	0.105085902291759	0.998771086769689	1	28	16.8731009365503	0.103009181626359	0.0193388213623341	0.0193388213623341
Sh3glb2	1	1	28	4	0.0408069838498516	0.749103145803631	1	21.2847965738758	5.6520383651778	0.235981495314984	0.965503009019433	1	24.6423982869379	5.03198506408038	0.190741344774208	0.0341937249786006	0.0341937249786006
Miga2	0.153711924959646	1	28	4	0.0109706132176852	0.51024685467968	1	25.6847545219638	3.7672092245177	0.0500632071911471	0.278080002499631	1	26.8423772609819	3.88581212952134	0.0376885139841773	0.012992399307753	0.012992399307753
Dolpp1	1	1	20	14	0.0173892371380838	0.999814351450862	1	20	10.0000548483338	0.12174932202149	0.999999982766242	1	20	12.0000274241669	0.104027131339131	0.0114362626712625	0.0114362626712625
Crat	1	1	20	0	0.0578200861422849	0.996559422988739	1	25.0377833753149	23.019828366245	0.405367723561104	0.999994074415201	1	22.5188916876575	21.6114209743232	0.360997694630697	0.0357660574911628	0.0357660574911628
Ptpa	1	1	28	16	0.0627360692617892	0.997040240589251	1	24.788029925187	23.3730716081371	0.747207704461153	0.999995615584373	1	26.3940149625935	19.9848387770651	0.666387949572213	0.0204457607865854	0.0204457607865854
Ier5l	0.0925030711091867	1	20	14	0.0562380761407363	0.443153295188068	1	20.1622718052738	14.0546256579366	0.272789606185629	0.171939282079628	1	20.0811359026369	14.0274314700262	0.242521810514327	0.0577103517317044	0.0577103517317044
Gm14488	1	1	0	NaN	0	0.993257289801453	1	20	12.9434277688604	0.00228883711078764	0.999977216664719	1	20	12.9434277688604	0.00113544607854113	0.000142145901488658	0.000142145901488658
Ntmt1	1	1	24	4	0.0138723602445727	0.963489360948535	1	22.039911308204	12.2614947626967	0.0684034727612218	0.999325223603187	1	23.019955654102	8.32169174178132	0.0537256671806025	0.00344807727728531	0.00344807727728531
Asb6	1	1	28	14	0.0157350067854386	0.713158260217865	1	20.4948453608247	10.000069867538	0.101667303637995	0.954242778890702	1	24.2474226804123	11.9773899579425	0.0885561718471255	0.00365384113927933	0.00365384113927933
Prrx2	1	1	20	12	0.00287091275181031	0.999998560252359	1	26.3660477453581	25.2678397873476	0.0113147390287012	0.999999999998964	1	23.1830238726791	18.0636053379314	0.00690676803357354	0.00102764362244844	0.00102764362244844
Ptges	1	1	20	4	0.00678331141436839	0.996713390444739	1	21.9426048565121	8.1662982494805	0.0134745354049392	0.999994593172189	1	20.9713024282561	5.99953634795965	0.0132243958147418	0.00200237597950268	0.00200237597950268
Tor1b	0.475764435488483	1	24	0	0.0343059925960465	0.510149930481482	1	25.2926208651399	22.0663993791272	0.293822996517651	0.586361857862807	1	24.6463104325699	23.0744200244452	0.280156779401143	0.0524356199066741	0.0524356199066741
Tor1a	1	1	28	4	0.0325589438717689	0.91806211732418	1	28	5.1159124839665	0.358784822572691	0.996547454041513	1	28	4.55795624198325	0.31791697626252	0.0336616042679302	0.0336616042679302
BC005624	1	1	20	2	0.0390364308961674	0.999999993837505	1	20.9263157894737	19.4782292334382	0.514922820673933	1	1	20.4631578947369	0.315139719451879	0.473078975907959	0.0100080167186999	0.0100080167186999
Usp20	1	1	24	16	0.00743922012906312	0.999998351740282	1	28	4.2501710632808	0.0494166186101947	0.999999999998642	1	26	23.6399603746185	0.0423703128920235	0.00388363747038559	0.00388363747038559
Fnbp1	0.710362661526393	1	24	4	0.106648036769577	0.788203295674179	1	22.039911308204	5.9465022327611	1.34582422930105	0.884646277185156	1	23.019955654102	5.02379171935721	1.25215910117668	0.113831682329153	0.0909083216519237
D330023K18Rik	1	1	28	26	0.0125016337492425	0.999365427983642	1	28	27.1035465120403	0.062956079665792	0.999999798616576	1	28	26.5517732560201	0.0560328762641774	0.00698058784656362	0.00698058784656362
Gpr107	0.247148491874073	1	28	26	0.0549240242539183	0.851521281740837	1	28	26.2791399511982	0.399295962453772	0.538441266433137	1	28	26.1395699755991	0.346881681467415	0.0447955449952712	0.0447955449952712
Ncs1	1	1	24	8	0.00705494507014764	0.921819195893321	1	24.1849148418491	9.4419648852543	0.0203050777668203	0.996860970261834	1	24.0924574209245	8.7183439913708	0.0163827138225185	0.00778940288413512	0.00778940288413512
Hmcn2	0.0925030711091867	1	24	10	0.00673043396927126	0.319263393047962	1	24.6650124069479	9.9205078029989	0.00847462283193637	0.133554972316743	1	24.3325062034739	9.96265741325931	0.00553011775659036	0.00656079848262803	0.00656079848262803
Ass1	1	1	20	10	0.0317855246166427	0.999961762155312	1	28	14.3083122686393	0.134806061792798	0.999999999268924	1	24	12.1321338294168	0.130120963888889	0.0112892701559946	0.0112892701559946
Fubp3	1	1	28	16	0.040817456101281	0.973260230198966	1	28	15.1540036178284	0.284540450030156	0.999639262498263	1	28	15.5770018089142	0.241692567853878	0.0253471208134076	0.0253471208134076
Exosc2	1	1	20	18	0.0328857138252578	0.99981173221236	1	28	14.6238916993738	0.185492592038526	0.999999982276508	1	24	17.0673821568745	0.159412907222222	0.014508032788286	0.014508032788286
Abl1	0.385279521298535	1	24	20	0.0441048662376953	0.882958805345206	1	20.9263157894737	20.7628266892117	0.333331707956601	0.706995834208049	1	22.4631578947369	20.5034801476505	0.313651831683314	0.0541057781615869	0.0541057781615869
Aif1l	1	1	20	4	0.00616457106051995	0.998710429253108	1	20	9.8271762514504	0.0118625002567728	0.999999168145989	1	20	6.9135881257252	0.0105352791192856	0.000899594611886565	0.000899594611886565
Nup214	1	1	28	22	0.0293509418268819	0.985546573758385	1	23.9518072289157	2.9253570364787	0.313685561436191	0.999895042342631	1	25.9759036144578	24.7790562379209	0.26272440220323	0.0254975565053713	0.0254975565053713
Fam78a	1	1	28	16	0.0333642642493284	0.967542759064412	1	28	13.0409860799709	0.157796682426135	0.999467470629044	1	28	14.5204930399854	0.111239720977452	0.0180929862662867	0.0180929862662867
Plpp7	0.278443688887225	1	20	12	0.00586382617211264	0.927292292041068	1	20	10.0000725072619	0.0223749680204437	0.607806392160313	1	20	11.0000362536309	0.0159221018577058	0.00520314503236368	0.00520314503236368
Prrc2b	0.195687736186953	1	28	0	0.0611038546787762	0.516772741598916	1	23.4988179669031	7.2569953839989	0.349892649508976	0.33284510586882	1	25.7494089834516	3.97601578081066	0.323636708470304	0.0387467002543783	0.0387467002543783
Pomt1	1	1	24	4	0.0169767004353378	0.979301927983316	1	26.3660477453581	26.2753547268666	0.058952208146629	0.999784301542709	1	25.1830238726791	2.05527347576358	0.0536604881842861	0.0108863590085521	0.0108863590085521
Uck1	0.859241172625395	1	24	6	0.0157904156728124	0.845598972312835	1	23.0626450116009	3.5985059973865	0.113630028053678	0.958652417880967	1	23.5313225058004	4.77723260827002	0.0959547859416739	0.023615282987067	0.023615282987067
Swi5	1	1	24	20	0.0626541155858497	0.999999767864801	1	25.1645569620253	21.6464801744093	1.19957566634257	0.999999999999973	1	24.5822784810127	20.815418976085	1.11835312514503	0.0048346302985342	0.00432299082448333
Golga2	1	1	28	26	0.0219970313025417	0.996351597955136	1	21.1940298507463	2.17794950712741	0.238339289193169	0.999993336472581	1	24.5970149253732	0.385359402273986	0.228294896383757	0.00943257700256477	0.00943257700256477
Dnm1	1	1	28	22	0.0593088641147341	0.993477159395874	1	28	19.8320403029186	0.342565582630761	0.999978679868738	1	28	20.9160201514593	0.276418592977629	0.0535036402593577	0.0535036402593577
Ciz1	1	1	20	6	0.0223154238084405	0.934095169734394	1	21.3763440860215	21.3449275240079	0.276227915705332	0.997778930494231	1	20.6881720430108	3.08802322463215	0.249229322161885	0.0169290554451659	0.0169290554451659
1110008P14Rik	1	1	28	22	0.0205921515496803	0.991941663974555	1	22.6423690205011	10.072839103439	0.22030800184985	0.999967444043412	1	25.3211845102505	15.5798858399841	0.198079545565773	0.00113990498418021	0.00113990498418021
Lcn2	1	1	0	NaN	0	0.998167352626518	1	26.9376693766938	22.6594555587408	0.0309184687494334	0.999998319675007	1	26.9376693766938	22.6594555587408	0.1003709114665	0.0520680510955531	0.0520680510955531
Ptges2	1	1	20	18	0.0146906100696261	0.993792952638476	1	25.4219948849105	1.0669025559069	0.0749932172519626	0.999980696300429	1	22.7109974424553	22.0520116898724	0.0678920847705296	0.00746417000979186	0.00746417000979186
Slc25a25	0.385279521298535	1	24	6	0.0210554266995103	0.767485241475402	1	22.4379232505643	12.3350224361388	0.133141271903885	0.655979341716097	1	23.2189616252821	9.28456541332746	0.110589890692761	0.0214563182042505	0.0214563182042505
Naif1	1	1	28	14	0.00476015799813409	0.999999704731744	1	21.3763440860215	2.1169444834948	0.0471125517176253	0.999999999999956	1	24.6881720430108	7.39450390967222	0.0344130403299378	0.000130246491769502	0.000130246491769502
Fam102a	0.710362661526393	1	20	6	0.0354122364064756	0.813264093481025	1	20	13.5798192588282	0.108642634145992	0.894691151844115	1	20	9.7899096294141	0.081365409952918	0.00505462114139236	0.00505462114139236
Dpm2	0.022151118355579	1	20	16	0.0485757786714512	0.256830444086745	1	20	10.2033569698644	0.319441695074866	0.035097118715787	1	20	13.1016784849322	0.288588229820918	0.0661269417383948	0.0661269417383948
St6galnac4	1	1	20	10	0.0704445761592248	0.999998643674621	1	20	10.0000548483338	0.851614629394162	0.99999999999908	1	20	10.0000274241669	0.653278676231359	0.0328543845069077	0.0328543845069077
St6galnac6	1	1	28	24	0.0409005411480704	0.999999999797108	1	28	4.122288205273	0.231226074358895	1	1	28	0.0611441026364992	0.198135160744147	0.00927840671280347	0.00927840671280347
Ak1	1	1	28	10	0.0112626681173051	0.999307243800768	1	23.4988179669031	10.3438998933899	0.0328849811373354	0.999999759988995	1	25.7494089834516	10.2654003787754	0.0190068241591596	0.00515193336322886	0.00515193336322886
Eng	0.859241172625395	1	20	0	0.0321365889913662	0.943752735607624	1	20	11.1679238341228	0.244931202636866	0.980875533551209	1	20	15.5839619170614	0.220810705921164	0.0153870024337798	0.0153870024337798
Fpgs	1	1	20	12	0.00653222062479617	0.999999659777769	1	20	12.1600473217937	0.0616817264133414	0.999999999999942	1	20	12.0800236608968	0.0434960115747063	0.00303506912990872	0.00303506912990872
Cdk9	1	1	28	26	0.0827150178108244	0.767255038040869	1	25.2926208651399	18.4587095723061	0.694957881205748	0.970528533486321	1	26.6463104325699	22.0948215258456	0.65982105379391	0.0235671661638874	0.0235671661638874
Sh2d3c	1	1	28	10	0.0329845514433651	0.983569149320753	1	20	6.382138236255	0.10508244389904	0.999864268124716	1	24	8.11499722746728	0.108479503888889	0.00796246288222861	0.00796246288222861
Tor2a	0.247148491874073	1	28	26	0.0222242954220151	0.622783226210945	1	25.4219948849105	24.5771689496292	0.209007694476134	0.441953805787888	1	26.7109974424553	25.3132021581383	0.196359056798104	0.0235815333889813	0.0235815333889813
Ptrh1	1	1	28	12	0.00923810260882883	0.999984946137907	1	20	10.6779729404747	0.0638959332626304	0.99999999988669	1	24	11.549640907142	0.0396277804444444	0.00179250010998056	0.00179250010998056
Stxbp1	1	1	20	2	0.0152029283780322	0.969877939156608	1	20	17.3795806686972	0.10866304321197	0.999541705703471	1	20	19.6897903343486	0.103002975279034	0.0042363882586593	0.0042363882586593
Gm13524	1	1	0	NaN	0	0.940116250281379	1	25.8181818181818	9.7042831687384	0.000697996903762405	0.998170065340025	1	25.8181818181818	9.7042831687384	0.000687634461928224	0.00115829523359173	0.00115829523359173
Fam129b	0.710362661526393	1	24	8	0.11001930977024	0.55659372838878	1	24.1849148418491	9.2644033094736	0.764594423249451	0.76225940274579	1	24.0924574209245	8.62990260689492	0.657247361652357	0.206020525322659	0.206020525322659
Lrsam1	0.859241172625395	1	20	2	0.0177350441738892	0.963751828239454	1	20	12.8032097460965	0.0807263906391218	0.9842964515669	1	20	17.4016048730482	0.0573097042988607	0.00364160206003058	0.00364160206003058
Rpl12	1	1	28	2	1.40532735145392	0.995664432790494	1	28	0.2634074836404	13.0878091866006	0.999990587816252	1	28	1.1317037418202	11.3899255685117	0.792103768212635	0.0695442444683275
Slc2a8	1	1	28	16	0.0265259441700244	0.999765771397104	1	28	20.7711496069747	0.10018097304985	0.999999972566339	1	28	18.3855748034874	0.0994404035214462	0.016691680951555	0.016691680951555
Garnl3	0.583353997123441	1	28	4	0.00273432747562623	0.85052138341105	1	27.6880222841226	0.838983318165404	0.0214308028112804	0.843893651401378	1	27.8440111420613	2.41071293109197	0.013026133450226	0.0099860829592345	0.0099860829592345
Ralgps1	0.119750703967856	1	28	8	0.0173054980175218	0.259079755130307	1	28	6.51387573831	0.0560038759331675	0.138773585603694	1	28	7.256937869155	0.0479865409019	0.0169848888554812	0.0169848888554812
Angptl2	1	1	20	2	0.0215575492352385	0.99998918167281	1	20	6.6712171625349	0.0663683513517592	0.999999999941482	1	20	4.33560858126745	0.0719566204044123	0.0134384896193102	0.0134384896193102
Zbtb34	1	1	20	6	0.0215381190015516	0.99956974450016	1	23.0626450116009	7.6376165511961	0.142536518980631	0.999999907426825	1	21.5313225058004	6.7949439289435	0.118778785502861	0.011701892654291	0.011701892654291
Zbtb43	0.309738885900378	1	28	4	0.025826686274109	0.470982448077983	1	28	3.0558208921944	0.133607146892639	0.426697795826694	1	28	3.5279104460972	0.12938247035703	0.0227007440766374	0.0227007440766374
Lmx1b	1	1	0	NaN	0	0.73926106500267	1	20	1.340646805102	0.000697996903762405	0.962594902510543	1	20	1.340646805102	0.000360349679892783	0.00067007386794655	0.00067007386794655
Mvb12b	1	1	28	4	0.016574872864793	0.983107677907609	1	28	3.7396694336995	0.0568883609349359	0.999856514499974	1	28	3.86983471684975	0.0449775771068569	0.01181187983106	0.01181187983106
Pbx3	0.710362661526393	1	24	0	0.0449053818246767	0.828219854088173	1	24.3031784841076	17.1955839267436	0.329717081540841	0.900423232160554	1	24.1515892420538	20.6199585057539	0.271925378113641	0.0511680319206669	0.0511680319206669
Mapkap1	1	1	28	26	0.0388700133152151	0.999887594750952	1	23.0626450116009	11.0075786696364	0.280115369103329	0.999999993682293	1	25.5313225058004	17.9467556543872	0.243146058053887	0.009787400742566	0.009787400742566
Gapvd1	0.385279521298535	1	24	6	0.106369648829824	0.403580583002966	1	25.2926208651399	3.2784849455662	0.961627498475482	0.444886405671965	1	24.6463104325699	4.67814318952166	0.848089391969322	0.141384970689623	0.141384970689623
Hspa5	1	1	28	24	1.60666115815439	0.917699282996235	1	28	26.8882015164004	11.3880619928398	0.996516363544573	1	28	25.4441007582002	10.5967665776181	1.34461442667158	0.126889123849496
Rabepk	1	1	20	8	0.0149678913872667	0.996646863686632	1	22.9561200923788	18.3101023964341	0.0992150085250836	0.999994371944365	1	21.4780600461894	12.8612031705476	0.0820997452243347	0.00656921858168605	0.00656921858168605
Fbxw2	1	1	28	12	0.0430039009793879	0.934675610783122	1	28	12.7952764769038	0.47055766965153	0.997818322891334	1	28	12.3976382384519	0.436230859260287	0.0448432358131796	0.0448432358131796
Psmd5	1	1	28	18	0.0328945367501201	0.727553391684681	1	28	19.1390445821076	0.163281411192632	0.958964765293522	1	28	18.5695222910538	0.161679072690234	0.0329676307777817	0.0329676307777817
Phf19	1	1	28	14	0.0106440281726196	0.948304555687111	1	24.0677966101695	23.4468088296907	0.0339056135024158	0.998640150931818	1	26.0338983050847	19.189565548949	0.021238357832542	0.00413257623951478	0.00413257623951478
Traf1	1	1	28	2	0.171720386836406	0.999468928383962	1	25.8181818181818	2.7400595663655	1.45710215562996	0.999999858956499	1	26.9090909090909	2.38895732660972	1.21066212281457	0.0497845814093885	0.0411217799509977
Cntrl	1	1	24	22	0.00645977399952976	0.999999995971223	1	20.9263157894737	11.8499584702616	0.343670299405884	1	1	22.4631578947369	16.6557275601225	0.282282332764523	0.00460233903724777	0.00460233903724777
Rab14	0.859241172625395	1	28	22	0.0775604215080089	0.943107352071277	1	25.6847545219638	0.530939926084301	2.36563111555519	0.980759114111908	1	26.8423772609819	24.2438430751807	2.16469555155596	0.106480055336318	0.0491893907481732
Gsn	1	1	20	4	1.06537445268999	0.999999813179686	1	22.745995423341	6.0139742180715	3.49257089365492	0.999999999999983	1	21.3729977116705	4.96277860400346	3.66946399363091	0.441548364803457	0.120330480301715
Stom	0.0925030711091867	1	28	18	0.100727148847989	0.403727982311723	1	27.5346260387812	26.1194105925574	0.808863917746984	0.160122332789478	1	27.7673130193906	22.0952767592405	0.775732339597979	0.0650375210436756	0.0650375210436756
Ggta1	1	1	28	10	0.0383105009324656	0.999991548311771	1	20	10.8858556002461	0.108917639152169	0.999999999964284	1	24	10.8172276458619	0.091111905	0.0161681239359639	0.0161681239359639
Dab2ip	0.784801917075894	1	28	6	0.0163145515032991	0.918762641877444	1	28	6.3601273764572	0.0389891596525444	0.95686600731161	1	28	6.1800636882286	0.0234999490612997	0.0108518792931375	0.0108518792931375
Ndufa8	1	1	28	18	0.0543144982085353	0.998494366562542	1	28	18.3234159641557	0.604519649401677	0.999998865964686	1	28	18.1617079820778	0.558725296220217	0.0432198690193279	0.0432198690193279
Rbm18	1	1	28	0	0.029306323388989	0.986597966864427	1	28	5.2158573679435	0.216998116936812	0.99990978884376	1	28	2.60792868397175	0.188058463710907	0.0230881184340035	0.0230881184340035
Mrrf	0.385279521298535	1	20	2	0.00391187381254976	0.994143993744399	1	20	12.4732957632666	0.0923555932182705	0.750595252891697	1	20	17.2366478816333	0.0848977025056742	0.0089110374281964	0.0089110374281964
Ptgs1	0.247148491874073	1	24	20	0.0861008572111799	0.492101392657978	1	24.4226044226044	19.3378669331813	0.480323615621597	0.377860025435705	1	24.2113022113022	19.6733212982825	0.447770097701447	0.148234411622801	0.148234411622801
Pdcl	0.195687736186953	1	24	22	0.0344699706586037	0.356236813623807	1	25.0377833753149	20.250084163429	0.257962291203586	0.255379546737639	1	24.5188916876575	21.1530325624173	0.221367278274637	0.0420340361922719	0.0420340361922719
Rc3h2	0.583353997123441	1	20	12	0.0125928116331427	0.998849139884476	1	20	10.7189694942852	0.588199678625714	0.897396873348423	1	20	11.3594847471426	0.545607385051484	0.0329970403697555	0.0329970403697555
Zbtb6	1	1	24	4	0.0132807310718217	0.999999999314109	1	28	12.4941443146289	0.13435487767362	1	1	26	7.96751938417294	0.125770190386097	0.00520161465884068	0.00520161465884068
Zbtb26	0.583353997123441	1	20	16	0.0168203980168905	0.922916870284243	1	20	0.533840755717399	0.044054062946295	0.871744347478243	1	20	18.2669203778587	0.0365389027308188	0.00626169316080677	0.00626169316080677
Rabgap1	0.0537425917725344	1	20	12	0.0432354961278961	0.197520277358647	1	20.3271983640082	12.9587828137413	0.267152444188254	0.0588664902473873	1	20.1635991820041	12.4763231421007	0.254983793523264	0.0342039826453949	0.0342039826453949
Strbp	1	1	28	4	0.0168181105264533	0.997536061716223	1	20	19.0438918735239	0.0985110077845454	0.999996962007899	1	24	1.14062083840005	0.0915645827777778	0.00420207173043822	0.00420207173043822
Gpr21	0.646858329324917	1	20	8	0.00718690480732259	0.905739074459543	1	25.4219948849105	10.0000811589403	0.0194108799729317	0.899117652987552	1	22.7109974424553	9.00903654540201	0.0127701073095455	0.00464091878174924	0.00464091878174924
Dennd1a	0.309738885900378	1	28	20	0.0408455989511721	0.750319697267461	1	28	16.7352380907708	0.704081348597217	0.571544867929737	1	28	18.3676190453854	0.704535971066344	0.0915873147345842	0.0915873147345842
Nek6	1	1	20	18	0.0289812416529401	0.605370046826784	1	23.0626450116009	1.3767643002346	0.115410625814639	0.909214571984931	1	21.5313225058004	21.0974310639197	0.100552336755946	0.00520539204773503	0.00520539204773503
Psmb7	0.0708296121275345	1	24	12	0.0662296717355973	0.65870458128588	1	21.8461538461538	10.0000548483338	0.796307063239254	0.189653838171067	1	22.9230769230769	10.9772768800711	0.716429529694094	0.0929559193991691	0.0929559193991691
Nr6a1	0.859241172625395	1	28	8	0.00448160247407381	0.824760332851084	1	28	8.9442428749289	0.0159377805915022	0.952710684261824	1	28	8.47212143746445	0.0120076424585943	0.00502881616362905	0.00502881616362905
Olfml2a	1	1	0	NaN	0	1	1	NA	NA	0	1	1	NA	NA	0	NA	NA
Rpl35	1	1	20	2	1.69007536315045	0.997634483795743	1	21.1940298507463	15.5545213815804	16.4770235988581	0.999997199957824	1	20.5970149253732	18.8865411338077	14.8947979073351	0.88211186379401	0.0592228151923838
Arpc5l	0.309738885900378	1	20	8	0.0417311794839302	0.640870362255336	1	20	0.967978802299498	0.409000145246809	0.519471783646356	1	20	4.48398940114975	0.365673007773525	0.022311862845774	0.022311862845774
Golga1	1	1	20	12	0.0162694681426976	0.988800598980654	1	25.9530026109661	18.7311034817458	0.0892236824039083	0.999937051271442	1	22.976501305483	15.1843845284338	0.086989298408201	0.00181162848008983	0.00181162848008983
Scai	1	1	28	4	0.0204039692220031	0.956947374463745	1	28	7.414054098179	0.127711855538369	0.999059641926809	1	28	5.7070270490895	0.101199630820478	0.0132125052589885	0.0132125052589885
Ppp6c	0.475764435488483	1	20	12	0.0439179955930973	0.808387996776895	1	20	10.0000548483338	0.477636295712384	0.752107244594115	1	20	11.0000274241669	0.418467387762781	0.0397059184439515	0.0397059184439515
Arhgap15	1	1	24	22	0.0229267352984458	0.999912152253355	1	22.1380846325167	14.9049253901361	0.963379501238198	0.999999996141274	1	23.0690423162584	18.339167057143	0.949944145118619	0.0201291183195016	0.0201291183195016
Gtdc1	0.710362661526393	1	24	10	0.0185122110949557	0.52548515501272	1	21.4686825053996	13.4838642502172	0.0954823468925688	0.741124952906719	1	22.7343412526998	11.8757152139194	0.0943901331873188	0.0200304310576369	0.0200304310576369
Zeb2	0.00406325644723076	0.979588177566887	28	16	0.932156242221228	0.142943281100558	1	27.843137254902	13.8385048862313	9.44314281082657	0.00490851457812647	1	27.921568627451	14.9163343314827	9.01405805220205	1.13250627683015	0.125637783811864
Zeb2os	0.385279521298535	1	20	16	0.0399615386979937	0.868291828512026	1	20	10.5141787219921	0.390499314990433	0.700855497657722	1	20	13.257089360996	0.337660997551565	0.0305804321594424	0.0305804321594424
Gm13470	1	1	28	6	0.00276897217237046	0.879400146060538	1	20.5797101449275	12.7192806662438	0.00403046149573759	0.992416481084854	1	24.2898550724638	10.1086515131147	0.00369055931525468	0.000491319491298295	0.000491319491298295
Acvr2a	0.195687736186953	1	28	4	0.0079949593900282	0.566000427319667	1	27.843137254902	4.7745194057148	0.0839963175328735	0.354473702764543	1	27.921568627451	4.38838213718036	0.0742164015979702	0.0112749716150271	0.0112749716150271
Orc4	1	1	20	2	0.0206459270203895	0.997681295085851	1	20	10.3787118378115	0.269011799979534	0.999997309723637	1	20	6.18935591890575	0.247415668721184	0.00614197084636403	0.00614197084636403
Mbd5	1	1	28	4	0.02211052901199	0.970919057180269	1	26.2269129287599	0.791455903750396	0.156118786450547	0.999572989756059	1	27.11345646438	2.34578013311663	0.13987027274958	0.0187793775273755	0.0187793775273755
Epc2	1	1	20	8	0.0352068996682868	0.999634909653367	1	23.1701631701632	3.6001885175814	0.317171836513577	0.999999933346407	1	21.5850815850816	5.99396529452154	0.277719253986009	0.0195920010909151	0.0195920010909151
Kif5c	1	1	20	8	0.0104437196707519	0.99996598603385	1	24.3031784841076	7.6010592962314	0.0216109252061122	0.999999999421519	1	22.1515892420538	7.89438209508362	0.0181972415840219	0.00393613843474351	0.00393613843474351
Mmadhc	1	1	28	8	0.0628641970105401	0.893073728668118	1	27.3829201101928	6.5589260752888	0.276543032657802	0.994067988142176	1	27.6914600550964	7.27233759885698	0.268601774987808	0.0371472738804085	0.0371472738804085
Gm13483	1	1	0	NaN	0	1	1	NA	NA	0	1	1	NA	NA	0	NA	NA
Rnd3	1	1	24	10	0.123463318868905	0.934805223810687	1	23.0626450116009	8.2104981633214	0.698889839633459	0.997827070010239	1	23.5313225058004	9.09103452803132	0.592788908035307	0.119719652471324	0.119719652471324
Rbm43	1	1	20	4	0.0223255283643436	0.991939762937183	1	23.7231503579952	2.4385662923359	0.121038909636693	0.999967428660335	1	21.8615751789976	3.30976250974065	0.115217563456819	0.0119399662336292	0.0119399662336292
Nmi	0.385279521298535	1	28	18	0.0405910405099451	0.661418898472405	1	28	10.0000548483338	0.384116418366001	0.603224613078441	1	28	14.0000274241669	0.250550097224647	0.0691630494089843	0.0691630494089843
Tnfaip6	0.859241172625395	1	28	18	0.0604636048437508	0.951227041441943	1	26.3660477453581	12.4613323900579	0.169156591608354	0.982196247716276	1	27.1830238726791	15.1611296217169	0.0907344414328854	0.0448026751128614	0.0448026751128614
Rif1	1	1	20	14	0.0371727873347399	0.999988130309093	1	20	6.6658282371682	0.289907602610947	0.999999999929555	1	20	10.3329141185841	0.258235935927301	0.0172570220738683	0.0172570220738683
Neb	1	1	28	10	0.0112626681173052	0.999995966512428	1	28	13.2209231592897	0.02888666833514	0.999999999991866	1	28	11.6104615796448	0.01442981540758	0.006046531963996	0.006046531963996
Arl5a	1	1	28	22	0.0740618692867322	0.999954701365186	1	26.7924528301887	26.3888242335454	0.500317558391207	0.999999998974001	1	27.3962264150944	24.2545542158774	0.458910902864757	0.0330285097784336	0.0330285097784336
A430018G15Rik	1	1	28	26	0.00886751501587677	0.99999875178046	1	26.2269129287599	23.8577296459313	0.0284071691090012	0.999999999999221	1	27.11345646438	24.9204845577373	0.0201415876919532	0.00185212678391881	0.00185212678391881
Cacnb4	0.529559216305962	1	28	16	0.0029948652117951	0.894682835402183	1	26.9376693766938	10.0000548483338	0.00631399687388704	0.827705073417705	1	27.4688346883469	12.9468579966057	0.00830639796945802	0.00554649738373732	0.00554649738373732
Stam2	1	1	28	10	0.0391855243609806	0.994232505004206	1	28	12.2583848957348	0.322644278260767	0.999983335933218	1	28	11.1291924478674	0.269473173448057	0.0306241401101142	0.0306241401101142
Fmnl2	1	1	20	16	0.0163174842286741	0.835315973783447	1	21.104033970276	14.6878442541143	0.0761730263917175	0.985627085438712	1	20.552016985138	15.3726343785535	0.0713744215850275	0.0188393866464772	0.0188393866464772
Prpf40a	1	1	20	14	0.0563987308014219	0.999758423031063	1	20	10.0000548483338	1.16873986265666	0.999999970817934	1	20	12.0000274241669	0.986488125631282	0.0301284795680309	0.0301284795680309
Arl6ip6	0.153711924959646	1	28	18	0.0238843700122067	0.730075565182692	1	20	3.3019522093215	0.296140353996037	0.357681026433207	1	24	9.69545703987861	0.273925483333333	0.00855897996140144	0.00855897996140144
Nr4a2	1	1	20	10	0.0983687356006979	0.975137055431272	1	28	6.711904588632	0.557904104456819	0.999688323095308	1	24	8.87653053798514	0.419053366666667	0.0722976133039253	0.0722976133039253
A930012O16Rik	1	1	24	22	0.00249023492186741	0.999988834027268	1	20	1.5487239019426	0.0131010499583868	0.99999999993766	1	22	21.9351314794018	0.00870166563993033	0.000696961492633892	0.000696961492633892
Gpd2	1	1	28	2	0.0614203061765606	0.455079708469831	1	24.4226044226044	6.0968315131974	0.23950757187529	0.813356086393875	1	26.2113022113022	4.2077979453126	0.203379348693198	0.0588895740983679	0.0588895740983679
Galnt5	1	1	0	NaN	0	0.929282298529207	1	20	14.0000102415991	0.000865297377752329	0.997438383239136	1	20	14.0000102415991	0.000310146748086718	0.000718344325599178	0.000718344325599178
Cytip	1	1	24	16	0.429261192334574	0.998924428252921	1	23.7231503579952	6.783456566683	2.23945255162391	0.999999421365217	1	23.8615751789976	11.365377444996	1.7125751981854	0.315855623402821	0.184433141235196
Acvr1	1	1	20	12	0.0103714339122781	0.999999999480629	1	20	12.2207953594766	0.117469151764397	1	1	20	12.1103976797383	0.109398109036209	0.00447909399695748	0.00447909399695748
Upp2	0.475764435488483	1	24	22	0.00861238381815685	0.880749061878457	1	22.5396825396825	19.4986282280549	0.04686809064063	0.783506841875662	1	23.2698412698413	20.7304808809525	0.0380369202842183	0.00890957547435602	0.00890957547435602
Pkp4	1	1	28	26	0.0337794101760969	0.991709229705604	1	28	20.8883382245211	0.275538309942599	0.999965536187994	1	28	23.4441691122605	0.235069976927053	0.0411245350468572	0.0411245350468572
Tanc1	1	1	28	22	0.0253834576015256	0.901812790108673	1	28	20.7670593064731	0.0605849737578844	0.995013636146103	1	28	21.3835296532366	0.0556308270826279	0.0207446948557901	0.0207446948557901
Wdsub1	1	1	20	0	0.0266921566900101	0.999999999992179	1	20.5797101449275	16.4664020546639	0.146367077857132	1	1	20.2898550724638	18.2621679857141	0.126089576840334	0.00698913140074519	0.00698913140074519
Baz2b	1	1	28	26	0.101745736166289	0.967086102249437	1	20	11.2873072403942	0.749509889283728	0.999452295153753	1	24	17.9152414870937	0.732251261111111	0.0261946422085904	0.0261946422085904
Gm13620	0.710362661526393	1	20	12	0.00363934778801264	0.538388193804209	1	20.9263157894737	10.374480913318	0.00467923036423556	0.750045466216771	1	20.4631578947369	11.2113796862003	0.0041354842782779	0.00326079666702877	0.00326079666702877
7-Mar	1	1	20	12	0.147756449633647	0.986648042546386	1	20	16.5662415847128	0.998432453441217	0.99991046322666	1	20	14.2831207923564	0.913640755881571	0.13930424094899	0.13930424094899
Cd302	1	1	28	18	0.347243876784746	0.882368858420959	1	23.8369304556355	2.3387253632818	1.94571937308344	0.992793000597607	1	25.9184652278177	22.5616439082804	1.66760775114686	0.301995633700637	0.181095124733586
Pla2r1	0.0816663416183606	1	24	20	0.00550237828786081	0.570684312980736	1	23.6104513064133	20.0662832149798	0.0174312725616158	0.189500287701593	1	23.8052256532066	20.0347540010692	0.0134747039468794	0.00854731923935653	0.00854731923935653
Itgb6	1	1	0	NaN	0	1	1	NA	NA	0	1	1	NA	NA	0	NA	NA
Rbms1	1	1	28	10	0.301006871469739	0.986135423857358	1	20	13.794239042446	2.41249184297225	0.999903439469328	1	24	12.5622577111819	2.3382445	0.198601348793426	0.0849360914966018
Tank	0.247148491874073	1	24	8	0.12111218882146	0.364416995907592	1	24.6650124069479	4.1862639488615	0.898847580805586	0.306871864862486	1	24.3325062034739	6.12033240291983	0.79944562162595	0.128488583683914	0.128488583683914
Psmd14	1	1	24	16	0.0531822081198214	0.999686527688585	1	27.2328767123288	15.2410652939851	0.546494900895321	0.99999995086242	1	25.6164383561644	15.7070200539375	0.54267262319729	0.0396639040452395	0.0396639040452395
Slc4a10	1	1	0	NaN	0	0.99968128013274	1	20	16.986602428789	0.00358213630478163	0.999999949203426	1	20	16.986602428789	0.00209279136026598	0.00129882546240045	0.00129882546240045
Dpp4	1	1	28	2	0.119045457121408	0.99999598793267	1	20.8385744234801	12.9992058866488	0.326335169699891	0.999999999991952	1	24.41928721174	20.6981971314244	0.328593789749825	0.000438386150452307	0.000438386150452307
Gm13561	1	1	0	NaN	0	0.867187565567604	1	27.2328767123288	14.5113448413636	0.00625331142548118	0.990761782385639	1	27.2328767123288	14.5113448413636	0.00205530454031696	0.00364645164020487	0.00364645164020487
Fap	1	1	24	20	0.00556950888434631	0.999831146027434	1	28	3.9995600020646	0.0220417977323056	0.999999985743366	1	26	25.6902719057205	0.0224244347497499	0.00620348262218893	0.00620348262218893
Ifih1	0.040394502815343	1	28	18	0.24365450110787	0.689247996200624	1	27.3829201101928	23.2341059445567	0.708283465793695	0.127549429512855	1	27.6914600550964	20.648775790078	0.579012798851525	0.301633136590549	0.301633136590549
Gca	0.583353997123441	1	24	6	0.00811256044012767	0.883261780987737	1	21.6557734204793	10.4726047801346	0.0501423938691065	0.856916696248478	1	22.8278867102396	8.37320177873219	0.0305905946550378	0.0181438716796442	0.0181438716796442
Fign	1	1	24	8	0.00245675058735111	0.964953802164621	1	24.1849148418491	8.4054254543375	0.00447138664855681	0.999378579421312	1	24.0924574209245	8.20205558870791	0.00215316817635247	0.00167266332396401	0.00167266332396401
Grb14	1	1	0	NaN	0	0.999989038437046	1	23.9518072289157	4.1227741899355	0	0.999999999939922	1	23.9518072289157	4.1227741899355	0.000428819697847542	0.000325766953004313	0.000325766953004313
Cobll1	0.583353997123441	1	28	2	0.0253222504385461	0.559830874428469	1	26.6487935656836	2.6364362496318	0.105432473629047	0.692048784653851	1	27.3243967828418	2.32750905292077	0.0853128132660209	0.0219877933507301	0.0219877933507301
Scn2a	1	1	0	NaN	0	0.880300710885015	1	20	17.9999461649423	0.00392736816947237	0.992531756441833	1	20	17.9999461649423	0.00113224983881498	0.000297278328714801	0.000297278328714801
Ttc21b	0.0537425917725344	1	24	22	0.0110926782328943	0.1429595641204	1	21.9426048565121	5.3434701139368	0.0412389413810148	0.0450896544179844	1	22.9713024282561	1.8398518357254	0.0353108632972196	0.0132160192113565	0.0132160192113565
Scn7a	1	1	20	4	0.0301326786022984	0.988999636843485	1	20	7.5385794164219	0.0484662575350521	0.999939272921549	1	20	5.76928970821095	0.0419192155045642	0.0140723521123023	0.0140723521123023
Xirp2	0.784801917075894	1	28	10	0.0161885323469696	0.534104563297096	1	25.8181818181818	11.2147170547079	0.0276987772319821	0.78362616234424	1	26.9090909090909	10.6494839745496	0.0143540209254296	0.015191848627076	0.015191848627076
B3galt1	1	1	0	NaN	0	0.972409521399331	1	28	27.0705955438193	0.00142884099415972	0.999615833170318	1	28	27.0705955438193	0.000982978141393855	0.000705106675405739	0.000705106675405739
Stk39	1	1	28	20	0.0368581884567222	0.996529144247726	1	26.5066666666667	14.4087341954601	0.247461519793836	0.999993969599247	1	27.2533333333334	17.1406403493093	0.151202024331091	0.0421946987301634	0.0421946987301634
Cers6	1	1	20	10	0.0486227128840524	0.989427421086366	1	20.244399185336	13.7114122246758	0.472523479586037	0.999943912273554	1	20.122199592668	11.8448734786397	0.456280243102925	0.0612515470171191	0.0612515470171191
Nostrin	1	1	28	24	0.0240628013373713	0.999792848393907	1	20	17.9999547610361	0.117525324585257	0.999999978542624	1	24	21.0856871423359	0.11215214	0.00205153825020588	0.00205153825020588
Spc25	1	1	28	10	0.0273340823681069	0.970503711954807	1	23.9518072289157	13.1040033328141	0.0632466824766697	0.999560643163284	1	25.9759036144578	11.7442461649427	0.0493518616066395	0.0108881313864987	0.0108881313864987
Dhrs9	1	1	24	10	0.0147360982488598	0.983284762346702	1	23.3882352941176	14.3324413009181	0.0453990706901725	0.999859515473206	1	23.6941176470588	12.1962183679652	0.043699626150069	0.0281434177159401	0.0281434177159401
Bbs5	0.385279521298535	1	28	4	0.00428577702919879	0.795381081542015	1	26.5066666666667	7.4074030128788	0.0279501278165769	0.668881573851706	1	27.2533333333334	5.75469779300577	0.0199992414004517	0.00860980897810782	0.00860980897810782
Klhl41	1	1	20	10	0.00389408795568256	0.999482601399129	1	22.745995423341	20.0345961508196	0.012233134326677	0.999999866126253	1	21.3729977116705	14.755881623524	0.00607684088356076	0.00395492887275943	0.00395492887275943
Fastkd1	1	1	20	16	0.00802179232460727	0.99999998571585	1	23.0626450116009	0.394739924963499	0.0514565468202611	1	1	21.5313225058004	19.5624551698915	0.0396429687827202	0.00252439887638452	0.00252439887638452
Ppig	1	1	20	10	0.0833231296426449	0.995906174913877	1	20.3271983640082	10.0000548483338	1.21280732290347	0.999991608839607	1	20.1635991820041	10.0006855502581	0.989940608101088	0.0466344719531447	0.0466344719531447
Ccdc173	1	1	28	6	0.00563688201845777	0.997957155995933	1	23.7231503579952	9.7834658462404	0.0115478441569805	0.999997911971864	1	25.8615751789976	8.10356091756167	0.0135965484927301	0.00190926322465346	0.00190926322465346
Phospho2	1	1	20	10	0.0192367127029594	0.992113660796295	1	20	13.9914680858732	0.128443108681746	0.999968820755486	1	20	11.9957340429366	0.113667514895766	0.017663457779881	0.017663457779881
Klhl23	0.646858329324917	1	24	0	0.00231264717509276	0.563973378689669	1	22.1380846325167	4.4213040469848	0.00226363182835198	0.732677485178701	1	23.0690423162584	2.30361505627105	0.00259286861619177	0.00328012159332495	0.00328012159332495
Ssb	1	1	28	12	0.0980806602980425	0.990325399299863	1	26.7924528301887	10.0000548483338	1.58387339160338	0.999953049395951	1	27.3962264150944	10.983324044606	1.33388408881845	0.0283742464022981	0.0212718980908092
Mettl5	1	1	20	4	0.0209921318037593	0.999986713580834	1	20	17.6999699996903	0.125392116568836	0.999999999911735	1	20	0.84998499984515	0.112344793484163	0.00216053730797437	0.00216053730797437
Gm13625	1	1	24	8	0.00320398002151574	0.998759365570349	1	24.4226044226044	4.7217378186396	0.0128918809988422	0.99999923009465	1	24.2113022113022	6.37565991574393	0.0070954545760741	0.00260900180799653	0.00260900180799653
Ubr3	0.195687736186953	1	20	12	0.0462691963512207	0.46730616748289	1	20.5797101449275	15.7217899221536	0.384040080169316	0.310185645407578	1	20.2898550724638	13.8371346523782	0.356815232346457	0.0221009260626511	0.0221009260626511
Gorasp2	1	1	20	14	0.0438116290555373	0.992275317477802	1	20	18.1885515784178	0.438945347049863	0.999970087518972	1	20	16.0942757892089	0.376262073485159	0.0369228718807515	0.0369228718807515
Tlk1	1	1	28	10	0.0348163115600289	0.999997881789912	1	22.1380846325167	12.5584806298405	0.378933113998682	0.999999999997757	1	25.0690423162584	11.5871910559458	0.362185706710238	0.00454318214726087	0.00454318214726087
Mettl8	0.119750703967856	1	20	8	0.0111238715414396	0.184680505168603	1	20	0.316353547908903	0.0483083335720198	0.106408669131108	1	20	4.15817677395445	0.0404289478250741	0.00941328337184614	0.00941328337184614
Dcaf17	0.385279521298535	1	20	8	0.0203801715432823	0.893346356826286	1	20.244399185336	13.6966568816102	0.134167468274827	0.711287712318499	1	20.122199592668	10.8314303607021	0.118028708184882	0.0102106997187643	0.0102106997187643
Cybrd1	1	1	24	8	0.00122837529367555	0.85709178348411	1	25.6847545219638	21.4268171660749	0.00335567053156076	0.989264136719624	1	24.8423772609819	2.08125085103307	0.00162048577364869	0.00199899488534517	0.00199899488534517
Dync1i2	1	1	28	14	0.165987660029292	0.915026161463666	1	28	16.1973803117136	1.87512760561404	0.996282884122126	1	28	15.0986901558568	1.85786894477364	0.183295027640497	0.0986587499382684
Slc25a12	0.040394502815343	1	28	18	0.0330928519179717	0.177417808223744	1	27.0844686648501	23.8310088352421	0.188700708610899	0.0425581066561278	1	27.542234332425	20.9697542601018	0.151287933296294	0.0181367758480743	0.0181367758480743
Hat1	1	1	28	8	0.0327768741817306	0.998945644015378	1	20.4106776180698	10.0000548483338	0.224824971245481	0.999999443971277	1	24.2053388090349	9.38751553168099	0.209266782335455	0.0103910323454612	0.0103910323454612
Metap1d	1	1	28	26	0.0137709682032183	0.999910624498676	1	28	21.9827022902098	0.117544829220541	0.999999996005891	1	28	23.9913511451049	0.112548652843403	0.00814031633766961	0.00814031633766961
Itga6	0.221418114030513	1	24	12	0.0178496287064601	0.816218606961815	1	22.8505747126437	12.8656686698454	0.0408310239719903	0.489906487907175	1	23.4252873563218	12.4509477820244	0.0388811436462837	0.0198632908989678	0.0198632908989678
Pdk1	1	1	28	20	0.0214063991503522	0.999826966092218	1	24.4226044226044	1.8600819403007	0.134099034071762	0.99999998502877	1	26.2113022113022	23.4649871136679	0.0959446519148059	0.0187801328264021	0.0187801328264021
Rapgef4	1	1	0	NaN	0	0.996682334164389	1	28	23.886296160709	0.0122400621590402	0.999994490450379	1	28	23.886296160709	0.00387980369306952	0.00420237230226814	0.00420237230226814
Map3k20	1	1	28	20	0.0473160502630979	0.999990328957083	1	20	9.300627082601	0.200105617173952	0.999999999953235	1	24	14.1518048209892	0.20716615	0.0137661050779421	0.0137661050779421
Cdca7	0.583353997123441	1	20	16	0.0118069989174626	0.748922143863145	1	20	5.1758251527614	0.0305110385897479	0.798664465387507	1	20	0.5879125763807	0.0289629698037953	0.00184542075547146	0.00184542075547146
Sp3	1	1	20	6	0.079529731571283	0.854046315154369	1	21.2847965738758	0.194569796863604	1.10880331643369	0.988789077146288	1	20.6423982869379	3.19070847753591	0.989781466664767	0.0759316371359737	0.0759316371359737
Sp3os	0.00829789605146629	1	24	6	0.0285940335150963	0.0645309570618889	1	21.9426048565121	10.4273367840099	0.123829994654158	0.00456883469862313	1	22.9713024282561	8.32950468353236	0.109163066683745	0.0300806760262921	0.0300806760262921
Ola1	1	1	24	20	0.0460788255280557	0.999576559619763	1	25.5526992287918	10.4746683486533	0.445126209737268	0.999999910336466	1	24.7763496143959	15.4016909549078	0.399313445884561	0.0227466074991695	0.0227466074991695
Cir1	0.119750703967856	1	28	22	0.0634283975112488	0.524324113958116	1	26.0892388451444	22.8909408929084	0.443373591699616	0.236585141249559	1	27.0446194225722	22.4892722661377	0.429430508989949	0.0521653166787122	0.0521653166787122
Scrn3	0.385279521298535	1	28	20	0.00934404841785401	0.945490737169451	1	20.4106776180698	14.0516547169495	0.0745148985662988	0.732139975549199	1	24.2053388090349	16.9768013756312	0.0631813080777055	0.00884838317270654	0.00884838317270654
Gpr155	0.475764435488483	1	28	0	0.0354879710782745	0.915348399596302	1	28	25.9151061307771	0.376839455112817	0.797505805892713	1	28	26.9575530653885	0.31342951729106	0.0759346754064512	0.0759346754064512
Wipf1	0.859241172625395	1	28	18	0.0494741401592793	0.83584542485419	1	26.2269129287599	15.5131112768045	1.28675644970426	0.95592698672224	1	27.11345646438	16.7337886462692	1.18745609726081	0.141848564607166	0.119455839196395
Chrna1os	0.784801917075894	1	0	NaN	0	0.61648336193667	1	22.4379232505643	10.3465938610855	0.00224012928572922	0.835091863350507	1	22.4379232505643	10.3465938610855	0.00107614738962057	0.000889689703653362	0.000889689703653362
Chn1	1	1	0	NaN	0	0.97555676923101	1	28	6.0000059075854	0.00173059502007659	0.999698800021172	1	28	6.0000059075854	0.0013151758629259	0.00120010398950839	0.00120010398950839
Atf2	1	1	20	14	0.0357511774354357	0.96331029254125	1	21.014799154334	16.8296814670581	0.423576926592124	0.999318546721375	1	20.507399577167	15.3892553565589	0.373823059384591	9.89311295341203e-05	9.89311295341203e-05
Atp5g3	1	1	28	10	0.174240303272521	0.99999998066666	1	28	10.0000548483338	1.9384607467504	1	1	28	10.0000274241669	1.74930719261417	0.0458078308064582	0.0261862701987767
Lnpk	1	1	20	14	0.0253111523976154	0.979605678350603	1	20	9.7354195755703	0.251327821330945	0.999790607464245	1	20	11.8677097877851	0.228910963400805	0.0215010738797545	0.0215010738797545
Hoxd9	1	1	0	NaN	0	0.892402238015491	1	21.6557734204793	19.2080837503662	0.001987012534966	0.993991799351267	1	21.6557734204793	19.2080837503662	0.00121241504693158	0.000767295422787131	0.000767295422787131
Hoxd3os1	1	1	28	4	0.00308228553025997	0.999931839302084	1	28	5.0186500471768	0.0058741953631061	0.999999997677007	1	28	4.5093250235884	0.00578640176459836	0.00288735386649037	0.00288735386649037
Hoxd8	1	1	28	4	0.00426736608993704	0.999396810252129	1	20.9263157894737	13.5072597423186	0.0148021545799018	0.999999818044476	1	24.4631578947369	21.8740358093537	0.00943464500353398	0.000136876757649565	0.000136876757649565
Hoxd4	1	1	0	NaN	0	0.995777489043731	1	20.4106776180698	5.6420222646899	0	0.999991072626441	1	20.4106776180698	5.6420222646899	0.000375472941730346	0.000696701932613305	0.000696701932613305
Mtx2	1	1	20	18	0.0362236485089549	0.996708447386958	1	20	8.2776586785638	0.252253053770519	0.999994576887275	1	20	13.1388293392819	0.223114559852321	0.0154656273725466	0.0154656273725466
Hnrnpa3	0.0925030711091867	1	20	14	0.289584268526451	0.412104309174469	1	20	9.1184293838023	4.44251346369256	0.162661644298893	1	20	11.5592146919011	4.25061029266028	0.293131238125696	0.0689621531834755
Nfe2l2	1	1	20	10	0.267132921116997	0.990607256547319	1	22.5396825396825	6.0148823121418	2.76950854605564	0.9999557494226	1	21.2698412698413	8.15546816896384	2.55843809564344	0.102174623965553	0.0399363283948664
E030042O20Rik	1	1	20	8	0.00566589885233054	0.999999999771619	1	20	19.6518574057998	0.0088922217116132	1	1	20	3.8259287028999	0.00956991705459949	8.14785722032747e-05	8.14785722032747e-05
Agps	0.0708296121275345	1	28	18	0.0599705039298904	0.486123080381597	1	27.843137254902	18.1990348996981	0.42792383450793	0.150425145477712	1	27.921568627451	18.0999398093361	0.391100867094223	0.0679675343961544	0.0679675343961544
Ttc30b	1	1	20	2	0.00590201930746156	0.958770497683105	1	28	26.6364619324884	0.0245636125592459	0.999138136335044	1	24	0.615626542495028	0.0213751798333333	0.00196134999809038	0.00196134999809038
Ttc30a1	0.00997019223072698	1	20	8	0.00847720091149656	0.340863960263969	1	20	1.4591096662479	0.0212697307352677	0.0227168869918132	1	20	4.72955483312395	0.0157847709266697	0.00745034045861134	0.00745034045861134
Pde11a	1	1	0	NaN	0	0.536686061143351	1	26.0892388451444	1.443360172746	0.00228191411128173	0.870688322537794	1	26.0892388451444	1.443360172746	0.00128113869055285	0.00161038372229022	0.00161038372229022
Rbm45	0.385279521298535	1	28	24	0.0217159280727488	0.504554191265818	1	28	24.7117763664743	0.0644174832105086	0.51278641159929	1	28	24.3558881832371	0.0665532605640031	0.0194305370409955	0.0194305370409955
Osbpl6	1	1	24	10	0.00304714373744856	0.961778140206041	1	26.2269129287599	2.0348360887244	0.00383856746127382	0.999260056223212	1	25.11345646438	6.20619393439566	0.00314381544394058	0.00211289261052119	0.00211289261052119
Prkra	0.385279521298535	1	24	20	0.0261012204819047	0.833713872712465	1	23.3882352941176	14.7029268758734	0.207497435005022	0.685998674032884	1	23.6941176470588	17.3201583576383	0.188335904885271	0.0234529005559003	0.0234529005559003
Fkbp7	1	1	20	6	0.0219535177189944	0.988962870507029	1	20	7.6438436508885	0.113359809707358	0.999938865554129	1	20	6.82192182544425	0.102454571065145	0.0102376571174139	0.0102376571174139
Plekha3	1	1	24	10	0.0113900760313529	0.99086626686385	1	21.5618221258134	3.0587148437164	0.213281561258381	0.999958159879251	1	22.7809110629067	6.36184925926802	0.196125389930348	0.00206216566991747	0.00206216566991747
Ttn	0.646858329324917	1	28	10	0.0150672151412861	0.644111718683112	1	24.4226044226044	11.7652081993669	0.0475547841182273	0.781429866722566	1	26.2113022113022	10.9940323903908	0.0242169827487726	0.0174387942159672	0.0174387942159672
Ccdc141	0.347509203599457	1	20	6	0.0099350378357447	0.975189684663056	1	20	0.844405031106	0.034988410293728	0.705593168748596	1	20	3.422202515553	0.0193717635614449	0.00951638355880578	0.00951638355880578
Sestd1	1	1	20	12	0.0400207058579095	0.980542206125814	1	20.9263157894737	20.5209350346992	0.318506279377703	0.999809457236876	1	20.4631578947369	16.1723220433343	0.315187876582939	0.0111811141781526	0.0111811141781526
Zfp385b	1	1	0	NaN	0	0.970694337800735	1	28	26.2829443075673	0.00239963238399941	0.999566331790856	1	28	26.2829443075673	0.000738118457321068	0.00132133555863659	0.00132133555863659
Cwc22	1	1	28	12	0.0157710975155504	0.999999985776512	1	24.3031784841076	19.3151274405492	0.192740300039892	1	1	26.1515892420538	15.9959946315525	0.163670054985093	0.00519344523108573	0.00519344523108573
Ube2e3	1	1	28	26	0.0294094902683641	0.984583091487683	1	28	25.4945009545617	0.582376650362484	0.999880543996391	1	28	25.7472504772809	0.517668947874192	0.0497731388257671	0.0497731388257671
Itga4	1	1	28	22	0.0769774119669207	0.999956988242063	1	26.2269129287599	23.1939040075043	1.08054931568769	0.999999999074981	1	27.11345646438	22.6406766885272	0.98216427738804	0.0431818314391406	0.0431818314391406
Cerkl	0.784801917075894	1	24	4	0.00616457106051995	0.704544311669642	1	22.1380846325167	4.6390775035555	0.00795233624693021	0.88055287506582	1	23.0690423162584	4.33950091645351	0.00555504705671117	0.00590094630967013	0.00590094630967013
Itprid2	1	1	28	12	0.123970738695085	0.961983901120887	1	22.4379232505643	3.9413541584999	0.955618586493349	0.999268053021788	1	25.2189616252821	7.61899321843375	0.917121524515052	0.0541229557813818	0.0541229557813818
Pde1a	0.347509203599457	1	28	8	0.00693794223238505	0.313299722103511	1	28	6.637941547437	0.00606320805601555	0.350310256704875	1	28	7.3189707737185	0.00629143200619382	0.00583745439070475	0.00583745439070475
Dnajc10	1	1	28	22	0.0307458513741285	0.999269497216984	1	25.2926208651399	19.3413063375366	0.326769431846992	0.999999733117848	1	26.6463104325699	20.6564308070953	0.275335211620455	0.0286873339499747	0.0286873339499747
Nckap1	1	1	20	4	0.0236258765217423	0.999975704515889	1	20	14.0287778727028	0.0579543160914284	0.999999999704862	1	20	19.0143889363514	0.052672910364737	0.00496660488315107	0.00496660488315107
Dusp19	0.040394502815343	1	24	18	0.0162923101666037	0.257902254511621	1	23.7231503579952	16.1680788837435	0.0496654064110638	0.0579672853929482	1	23.8615751789976	17.0793005854675	0.0437392836065886	0.0202915373346497	0.0202915373346497
Nup35	0.583353997123441	1	24	6	0.00484156720185211	0.861117088363787	1	21.4686825053996	20.8919641206354	0.0627641275080472	0.848187399418535	1	22.7343412526998	2.53643361644522	0.0615807037789402	0.00184472496796601	0.00184472496796601
Zc3h15	0.385279521298535	1	24	4	0.059889823046157	0.624616601025203	1	22.5396825396825	2.5642184874438	0.630822410701184	0.583437499073312	1	23.2698412698413	3.26279579922126	0.59616371696224	0.0534260182183128	0.0534260182183128
Itgav	0.195687736186953	1	24	10	0.0783805946635071	0.755995065380739	1	22.039911308204	20.4976308475615	0.276171187669117	0.430643738204414	1	23.019955654102	3.99039372526905	0.284174182423117	0.0360228138447245	0.0360228138447245
Gm13684	1	1	0	NaN	0	0.975058963720424	1	21.014799154334	7.7697144014942	0.00156942930034512	0.999686353833937	1	21.014799154334	7.7697144014942	0.00109100306710568	0.00130347424826975	0.00130347424826975
Fam171b	1	1	24	4	0.00828331682828929	0.995264751593441	1	23.1701631701632	10.3341783314434	0.0176882046322964	0.999988770973168	1	23.5850815850816	7.22504199447499	0.0140476724421049	0.00181008949694495	0.00181008949694495
Calcrl	1	1	20	0	0.0484344457035615	0.856600967575533	1	20.3271983640082	6.2359792773933	0.28789079018971	0.989188307306694	1	20.1635991820041	3.09289515468299	0.2616818628815	0.0274946084707766	0.0274946084707766
Tfpi	1	1	28	24	0.0250920376837952	0.977821000347703	1	28	25.3469853527161	0.240343740703073	0.999752207212397	1	28	24.673492676358	0.201449376768793	0.023678176078163	0.023678176078163
Ctnnd1	1	1	28	16	0.10178102079467	0.999994730085332	1	28	18.2324507192861	0.876620887101308	0.999999999986114	1	28	17.116225359643	0.832317690043743	0.0383206599949111	0.0383206599949111
Selenoh	1	1	28	6	0.0690280468221432	0.97250206655311	1	28	6.8554575361383	0.450117490894551	0.999618418017632	1	28	6.42772876806915	0.365907765622361	0.050813748881502	0.050813748881502
Tmx2	1	1	28	16	0.0303584275687164	0.949318612191425	1	27.843137254902	10.0000586273661	0.273068985489402	0.998693434621458	1	27.921568627451	12.9917049397136	0.221303635597932	0.0285030115101638	0.0285030115101638
Med19	0.710362661526393	1	20	2	0.032400481242105	0.850751027299781	1	20	15.535302613031	0.186038295902711	0.908697587247547	1	20	18.7676513065155	0.156845021411998	0.01151087538172	0.01151087538172
Zdhhc5	0.0708296121275345	1	24	12	0.0412571350978228	0.356013365514423	1	23.3882352941176	10.9954648897739	0.298699865066524	0.118018915966041	1	23.6941176470588	11.4931637900355	0.294849741798689	0.0448198538072875	0.0448198538072875
Clp1	1	1	28	0	0.015380753359132	0.990092797899832	1	22.1380846325167	10.759960578723	0.0990764149333882	0.999950760795945	1	25.0690423162584	6.09225936992485	0.0867309092472544	0.0105388918284559	0.0105388918284559
Ypel4	1	1	24	22	0.00177389615454569	0.945487739442904	1	23.2786885245902	2.7858975759812	0.00470973329786111	0.998486447902301	1	23.6393442622951	0.429557007110316	0.0027966922397203	0.00201987272656018	0.00201987272656018
Gm19426	1	1	0	NaN	0	0.996184236902119	1	20	6.6593650297228	0.000955113594787722	0.999992710698668	1	20	6.6593650297228	0.000271574027429619	0.000487660915690798	0.000487660915690798
Serping1	1	1	20	4	0.274805234753838	0.999999999990399	1	23.1701631701632	7.9921043497731	0.628420520864219	1	1	21.5850815850816	5.88118855483104	0.683250832959584	0.00461784782544163	0.00461784782544163
Ube2l6	0.195687736186953	1	28	20	0.0760711839161518	0.448218875600277	1	27.843137254902	21.152343779909	0.314081062466187	0.301173805745731	1	27.921568627451	20.5779527189655	0.333214606231809	0.0848836904928904	0.0848836904928904
Smtnl1	1	1	0	NaN	0	0.949991264364982	1	25.6847545219638	13.8568803361941	0.00111003126839841	0.99872818154851	1	25.6847545219638	13.8568803361941	0.00129641255928793	0.00121224671980175	0.00121224671980175
Timm10	1	1	28	8	0.0141704198949784	0.985598568291609	1	20	1.7836196605069	0.189899264100117	0.999895797954039	1	24	4.49874322487557	0.188093027777778	0.00954781383432159	0.00954781383432159
Slc43a1	0.119750703967856	1	20	4	0.00465866484051005	0.325687479091768	1	20	11.7493740041579	0.0133738791854261	0.165527784990675	1	20	7.87468700207895	0.00774772274011268	0.00109573601232242	0.00109573601232242
Slc43a3	1	1	20	4	0.0644955206390087	0.999949653018892	1	28	4.7609855648714	0.210187978447086	0.99999999873257	1	24	4.44042238494489	0.178824361111111	0.0484875247244129	0.0484875247244129
Ssrp1	0.309738885900378	1	20	18	0.0632643310603441	0.801528695502838	1	20.0808080808081	18.8844108212712	0.724461716854739	0.59416178502618	1	20.040404040404	18.4413888275888	0.616448007460243	0.0765691706177876	0.0765691706177876
Tnks1bp1	1	1	24	0	0.00645230695192038	0.999999998052339	1	26.2269129287599	20.3884899233065	0.0494612474237607	1	1	25.11345646438	22.3181792930567	0.0471878182318255	0.00316819722581739	0.00316819722581739
Gm13713	1	1	0	NaN	0	0.967602653938788	1	25.6847545219638	0.945682599050897	0.00664191006736701	0.999469445046102	1	25.6847545219638	0.945682599050897	0.00135175018645925	0.000898975073487526	0.000898975073487526
Olfr1033	0.0622861019500344	1	28	16	0.0125403789582109	0.319395577675515	1	28	14.0758024405534	0.0225700460732922	0.0978251341366654	1	28	15.0379012202767	0.0136241920964797	0.0101565610107243	0.0101565610107243
Olfr1167	1	1	20	8	0.0077309872362231	0.998380215949895	1	23.2786885245902	10.7195853639071	0.0194661035345149	0.999998687440937	1	21.6393442622951	9.3102113455426	0.0164022062811362	0.00336609472522357	0.00336609472522357
Olfr1238	1	1	0	NaN	0	0.683723008855444	1	20	14.2601154244458	0.000813304736025554	0.943676138571699	1	20	14.2601154244458	0.00076841189365339	0.000834817831739392	0.000834817831739392
Ptprj	1	1	28	18	0.197277135096797	0.825211254807176	1	26.2269129287599	25.2025393958572	2.01304352643303	0.983747423875915	1	27.11345646438	21.7422676880894	1.86089820573402	0.180277981301816	0.0968768634126909
4933423P22Rik	1	1	28	20	0.00415492267669953	0.983863259939402	1	20.4948453608247	9.1252641008141	0.0317652613560102	0.999869096784966	1	24.2474226804123	14.0578373670272	0.0191561945671898	0.000313875254766306	0.000313875254766306
Nup160	1	1	20	0	0.0116926664684591	0.99984921743891	1	21.6557734204793	12.0714308440849	0.112762683304259	0.999999988631738	1	20.8278867102396	16.2189171413095	0.0932662443173058	0.00476727386375481	0.00476727386375481
Fnbp4	1	1	28	14	0.0421222802446045	0.999545248462898	1	28	10.0000548483338	0.426682949962537	0.999999896584842	1	28	12.0000274241669	0.33116261434961	0.00840157918358053	0.00840157918358053
Agbl2	1	1	0	NaN	0	1	1	NA	NA	0	1	1	NA	NA	0	NA	NA
Mtch2	0.859241172625395	1	28	10	0.0744302719197303	0.954613715165143	1	28	10.883714221538	0.564524402011031	0.982778038181232	1	28	10.441857110769	0.515203121500774	0.047856933532667	0.047856933532667
C1qtnf4	0.646858329324917	1	20	8	0.00181967424755971	0.629811076776787	1	20	7.2181509098137	0.00476747240967735	0.773227502209168	1	20	7.60907545490685	0.002402890458457	0.00300500634768312	0.00300500634768312
Ndufs3	1	1	28	10	0.0685284051705569	0.997373662100713	1	21.6557734204793	12.3758577928306	0.546839110955109	0.999996548151388	1	24.8278867102396	11.527880947105	0.492372178808943	0.024081332771566	0.024081332771566
Kbtbd4	1	1	28	24	0.0164884962359371	0.991255734398287	1	24.4226044226044	24.1457701906461	0.0671582917196498	0.999961656985497	1	26.2113022113022	24.1905116314943	0.0561403043338953	0.0106169912405827	0.0106169912405827
Ptpmt1	1	1	28	10	0.0446873100933587	0.979828091219275	1	22.1380846325167	19.4680952675296	0.333206606313999	0.999795165069633	1	25.0690423162584	2.96487424197295	0.320567419016947	0.0121995931518988	0.0121995931518988
Celf1	0.710362661526393	1	20	10	0.0543736476907817	0.51114974689679	1	20	13.3342152692166	1.00794220100815	0.730949975705061	1	20	11.6671076346083	0.953798508771555	0.105896044239529	0.105896044239529
Rapsn	0.00707060447297064	1	28	4	0.0137044513754189	0.841523599498259	1	24.9122807017544	4.5206045184414	0.049490059144276	0.0364403788012753	1	26.4561403508772	4.29010163958315	0.0241818324361064	0.0222535623071157	0.0222535623071157
Psmc3	1	1	28	10	0.05583689910843	0.967707064840925	1	28	21.9999461649423	0.934885983706345	0.999472878056307	1	28	15.9999730824712	0.870039420701834	0.0736271602538332	0.0736271602538332
Slc39a13	1	1	24	20	0.0167208267754977	0.999996687753505	1	20	16.3666115550256	0.109637013490818	0.999999999994514	1	22	18.1683030219307	0.0999551295673294	0.00248338088332381	0.00248338088332381
Spi1	1	1	24	10	0.0769523096761883	0.999008155228706	1	21.7505470459519	6.3337920587506	2.59862506807739	0.999999507959272	1	22.875273522976	8.09633903537076	2.66797074275362	0.0877656345462162	0.0328960258595763
Madd	0.859241172625395	1	24	20	0.0554826386110556	0.565009436119025	1	25.5526992287918	16.2770836359264	0.56028979615707	0.836295736885803	1	24.7763496143959	18.2147532556491	0.488498526835387	0.0630286719619962	0.0630286719619962
Nr1h3	0.309738885900378	1	24	14	0.0200962080665595	0.745308647452074	1	23.3882352941176	22.9182181950984	0.0626871768349034	0.569274697737692	1	23.6941176470588	18.5197610352869	0.0696654663001634	0.00124125385304296	0.00124125385304296
Acp2	1	1	28	16	0.10317239480801	0.999734759471743	1	20	10.0000548483338	0.92449814170559	0.999999964820621	1	24	12.8571757661431	0.756825138888889	0.0163626922626737	0.0163626922626737
Ddb2	0.475764435488483	1	20	8	0.0100747619589305	0.550767876060999	1	20.9263157894737	12.7855146722436	0.0493766397177809	0.612973528228118	1	20.4631578947369	10.3438993160806	0.0445503940104133	0.00796412784235053	0.00796412784235053
Pacsin3	0.784801917075894	1	24	18	0.00149292373950731	0.935308043035403	1	23.0626450116009	17.2432366209315	0.00701116949278779	0.960996502336289	1	23.5313225058004	17.6210721876373	0.00409071064743646	0.00259243487484196	0.00259243487484196
Arfgap2	1	1	28	26	0.0246808550905352	0.999549430692727	1	27.6880222841226	6.9423655376079	0.324973137137595	0.999999898478401	1	27.8440111420613	2.49630975870548	0.294172428333376	0.0126103222825911	0.0126103222825911
1110051M20Rik	0.309738885900378	1	28	0	0.00663522840514553	0.6466816321595	1	26.7924528301887	25.9731853030353	0.0517274908652642	0.52237412563868	1	27.3962264150944	26.9773614681131	0.0466053521112716	0.00945324931752643	0.00945324931752643
Lrp4	1	1	20	10	0.00513389928733025	0.96320752001258	1	20	15.7242681574844	0.0205511978016875	0.999314699632179	1	20	12.8621340787422	0.0209703612856091	0.00740195336198602	0.00740195336198602
Ckap5	1	1	28	14	0.0301088188749576	0.99996325882988	1	20	10.0000548483338	0.362918012187894	0.999999999325035	1	24	12.0000329090003	0.300186644444445	0.00508855089815291	0.00508855089815291
Zfp408	0.859241172625395	1	24	22	0.00995953537340222	0.497591474737366	1	22.2371364653244	5.1600894823212	0.0404829274201647	0.7908333301716	1	23.1185682326622	1.71903843180342	0.0366249328862609	0.011232149026813	0.011232149026813
Arhgap1	1	1	20	6	0.0242086845373979	0.999165245438944	1	21.5618221258134	11.7089620922111	0.314201217406565	0.999999651495426	1	20.7809110629067	8.75958418676913	0.297659397449218	0.0205936526550736	0.0205936526550736
Atg13	1	1	20	6	0.0132137150266347	0.97716855863971	1	24.9122807017544	17.1598213312332	0.115328894689886	0.999737356108253	1	22.4561403508772	11.1024250329057	0.0920630724789862	0.0109036661487986	0.0109036661487986
Harbi1	1	1	28	10	0.00828507823128122	0.999999921701845	1	28	10.4565974715762	0.0494267238345996	0.999999999999997	1	28	10.2282987357881	0.04145429068064	0.00364287525708071	0.00364287525708071
Ambra1	0.710362661526393	1	20	14	0.0199591124360561	0.967925466395981	1	20	4.7921550088846	0.115034706374534	0.945131009534645	1	20	9.3960775044423	0.107662101854985	0.00261831190733752	0.00261831190733752
Mdk	1	1	28	8	0.00450506710550071	0.906607342575524	1	24.9122807017544	10.0000548483338	0.0157830377522701	0.995496422373716	1	26.4561403508772	9.0893369001762	0.00368666129188392	0.00271603635616276	0.00271603635616276
Dgkz	1	1	24	8	0.0320847580643052	0.998621689546887	1	21.4686825053996	4.926209306483	0.478883572699598	0.999999049693441	1	22.7343412526998	6.39737071649826	0.44946310488036	0.0178017772713642	0.0178017772713642
Creb3l1	1	1	20	6	0.0385095196715645	0.805543033738233	1	20	4.4922960007481	0.127885952725485	0.979732574219175	1	20	5.24614800037405	0.113324592854703	0.0313777261725033	0.0313777261725033
Phf21a	0.583353997123441	1	20	6	0.0528602624023472	0.781446016559601	1	20	8.7719104933876	0.402028745318951	0.813969458620375	1	20	7.3859552466938	0.344663906415641	0.052467344362567	0.052467344362567
Pex16	1	1	28	6	0.0135038727587607	0.951142567716454	1	28	5.4057741425347	0.0952024125417348	0.998786548920968	1	28	5.70288707126735	0.0913016634895383	0.00877732304234562	0.00877732304234562
Mapk8ip1	1	1	24	8	0.00417005546892371	0.991816340161422	1	25.0377833753149	2.40277976561681	0.00791837934065764	0.999966422133799	1	24.5188916876575	5.26297381104724	0.00529088336509426	0.00270803772643537	0.00270803772643537
Cry2	0.0925030711091867	1	24	16	0.0349761106215092	0.359662489565355	1	23.7231503579952	12.1700200105791	0.140665922900862	0.146490718141088	1	23.8615751789976	14.074374492887	0.130682929894285	0.049357944488297	0.049357944488297
Slc35c1	1	1	20	16	0.0184896437820341	0.997475605241827	1	20	15.1821459578313	0.147631798135436	0.999996811031017	1	20	15.5910729789157	0.119124169211016	0.0223454572225194	0.0223454572225194
Chst1	0.119750703967856	1	20	4	0.0253637222512627	0.454831094606803	1	20	14.6313666551472	0.0802416421172206	0.212972789418534	1	20	19.3156833275736	0.0601576483430631	0.0213404253769861	0.0213404253769861
Syt13	1	1	0	NaN	0	1	1	NA	NA	0	1	1	NA	NA	0	NA	NA
Prdm11	1	1	28	4	0.00437267055311168	0.991516699199367	1	28	4.9586456251221	0.024273701590533	0.999963914617864	1	28	4.47932281256105	0.0206198574580798	0.00535838414960923	0.00535838414960923
Trp53i11	1	1	28	2	0.0136713326151085	0.993913817389919	1	25.5526992287918	10.5537872940547	0.056265930818965	0.999981441502183	1	26.7763496143959	6.48588816303294	0.0392504945737609	0.00532730577846278	0.00532730577846278
Tspan18	0.430521978393509	1	24	22	0.00223180931365395	0.356230459203952	1	22.2371364653244	19.534515500862	0.00541718146601873	0.440914420377435	1	23.1185682326622	20.7504210630038	0.0026262008877026	0.00327747321154986	0.00327747321154986
Cd82	1	1	24	4	0.0273712549715938	0.999643837866184	1	22.6423690205011	5.7719733864762	0.40021009092494	0.999999936566736	1	23.3211845102505	4.9159402684134	0.362005008671958	0.0344647657023759	0.0344647657023759
Ext2	0.309738885900378	1	20	2	0.0350695088207023	0.627653050676996	1	20.0808080808081	1.41828563067619	0.333037269915068	0.512809602234989	1	20.040404040404	1.70973617064736	0.294650650710695	0.0501469619928036	0.0501469619928036
Accs	0.475764435488483	1	20	6	0.0110273426269729	0.89779269028994	1	20	14.2903117689113	0.0884646810602957	0.790481999714711	1	20	10.1451558844556	0.0780675650924452	0.0040974796296065	0.0040974796296065
Gm13889	1	1	24	16	0.00450506710550071	0.991341545129713	1	28	6.7283511629177	0.0310326250003588	0.999962406923101	1	26	11.790543992307	0.0132317453301749	0.00938190507696227	0.00938190507696227
Alkbh3	1	1	20	10	0.0242760612070433	0.693577970773052	1	20.6652806652807	15.8743110977955	0.131498009969308	0.947352334438982	1	20.3326403326404	12.8925545769448	0.115082284606152	0.00940851959369064	0.00940851959369064
Hsd17b12	0.195687736186953	1	28	20	0.148780216509118	0.799666272012548	1	28	14.8186706978268	0.878212573739586	0.446732396406416	1	28	17.4093353489134	0.82009384340761	0.133048506871612	0.133048506871612
Ttc17	0.309738885900378	1	28	10	0.0138649214812346	0.770356392560481	1	28	6.2130063018839	0.12570555865241	0.580519241671595	1	28	8.10650315094195	0.10922186618041	0.0169186255280972	0.0169186255280972
2810002D19Rik	0.309738885900378	1	24	22	0.0145939853421905	0.510955788037025	1	22.9561200923788	3.1294923609421	0.0453964162185693	0.45002014962281	1	23.4780600461894	0.622070402569271	0.0340236001260833	0.0125510346250224	0.0125510346250224
Api5	1	1	28	2	0.0336441406488559	0.998994516787923	1	28	1.2243591169038	0.674182242059339	0.999999494332247	1	28	1.6121795584519	0.657940840003088	0.0325708733031354	0.0325708733031354
Lrrc4c	1	1	0	NaN	0	0.996170598561987	1	27.6880222841226	26.3119803999757	0.00318071382568108	0.999992658465093	1	27.6880222841226	26.3119803999757	0.00077749380324797	0.00141477751841005	0.00141477751841005
B230118H07Rik	0.0537425917725344	1	24	20	0.018538055847808	0.29659494834895	1	24.9122807017544	21.4988207517618	0.0934500912274814	0.0819135368035465	1	24.4561403508772	20.7426486654321	0.0798866832900909	0.0310365036990314	0.0310365036990314
Traf6	0.309738885900378	1	20	10	0.0223503902387702	0.554753007429896	1	21.104033970276	10.0000651250261	0.205354130549502	0.474463025924361	1	20.552016985138	10.0072512488123	0.17867311463041	0.0295216662430468	0.0295216662430468
Prr5l	1	1	24	22	0.0216831395313051	0.999999999967005	1	20	14.0760007919578	0.156558654955201	1	1	22	17.8251337689101	0.140348502521875	0.00792507232145383	0.00792507232145383
Commd9	1	1	28	16	0.0296650457301527	0.960005109868955	1	20	6.3044265685113	0.176189265380391	0.999189323320888	1	24	10.6397987982496	0.168310265	0.0189867915032437	0.0189867915032437
Ldlrad3	1	1	28	2	0.0144153051154389	0.999993149156067	1	26.5066666666667	8.2813247878339	0.0753536112278747	0.999999999976533	1	27.2533333333334	5.23063410454372	0.0586118960174441	0.00667781874589021	0.00667781874589021
Trim44	1	1	20	10	0.0226708510320039	0.985753592487071	1	20.4106776180698	14.353418099669	0.298355467778416	0.99989803456535	1	20.2053388090349	12.1558434598414	0.282417910804699	0.00614295214390561	0.00614295214390561
Fjx1	1	1	0	NaN	0	0.939804197532967	1	20.7515657620042	15.7452488789297	0.00066027739558989	0.998150743744014	1	20.7515657620042	15.7452488789297	0.000463538482611514	0.000175893512529898	0.000175893512529898
Pamr1	1	1	28	10	0.00986418202395921	0.999999999501323	1	20.244399185336	10.9137039748296	0.0363775979337492	1	1	24.122199592668	10.8096437842985	0.043886443764722	0.0106185267063609	0.0106185267063609
Cd44	1	1	20	16	1.03440582732445	0.76863948588316	1	22.8505747126437	10.0000548483338	5.71991295215303	0.970894075276528	1	21.4252873563218	13.2582694287697	3.28039054103297	1.0421635533872	0.317694963557304
Pdhx	0.153711924959646	1	28	16	0.0282493048171322	0.778180888150168	1	25.8181818181818	15.2101962104951	0.114134017074272	0.373616153430091	1	26.9090909090909	15.6147519670204	0.0855998373240063	0.0188341665989867	0.0188341665989867
Apip	0.0925030711091867	1	28	22	0.0353627636805298	0.596658970417167	1	28	20.8528783055874	0.239956685380643	0.2150820418322	1	28	21.4264391527937	0.214151556101943	0.0383841249088527	0.0383841249088527
Ehf	1	1	20	16	0.074937385922227	0.998544158998052	1	28	26.7961627541361	0.297782899466576	0.999998939748845	1	24	21.0840697517726	0.168766851111111	0.0309984325066605	0.0309984325066605
Cat	1	1	20	6	0.0829321703033268	0.999556519520451	1	27.5346260387812	6.4928323581587	0.738816367160534	0.999999901647992	1	23.7673130193906	6.36733546563503	0.647037935754833	0.0312923306165441	0.0312923306165441
Abtb2	1	1	24	16	0.0167986721610385	0.864956008025222	1	24.0677966101695	15.3181973431492	0.0506520830554628	0.990440911734681	1	24.0338983050847	15.6596106436851	0.0476277098333573	0.021307165440339	0.021307165440339
Nat10	1	1	28	8	0.0134363087058183	0.97579038895329	1	21.9426048565121	9.9272898912823	0.0986072292729087	0.999704553420457	1	24.9713024282561	9.21609668744631	0.0868236774773496	0.0164631888990415	0.0164631888990415
Caprin1	1	1	28	8	0.121519058063355	0.996064547736971	1	24.9122807017544	5.9176284224135	1.41792247404101	0.999992245929133	1	26.4561403508772	6.92162596697626	1.30311876879053	0.0461687001677744	0.0354293877684114
Lmo2	1	1	28	24	0.110324214214288	0.999768683273688	1	24.3031784841076	2.1250420727259	1.14830140687146	0.999999973244223	1	26.1515892420538	25.4269510773737	1.09449766152702	0.0698502737585703	0.0638194819540471
Fbxo3	1	1	28	26	0.0234734702616593	0.999999968055667	1	20	12.300115148572	0.316950056641075	0.999999999999999	1	24	18.5229262320003	0.300957244444444	0.000883480350784368	0.000883480350784368
Cd59b	1	1	0	NaN	0	0.972003478625572	1	20	0.472248295639801	0.00117357952319341	0.999604388020004	1	20	0.472248295639801	0.00070198707919882	0.000247573049656866	0.000247573049656866
Cd59a	1	1	20	14	0.00686369389904012	0.999217064422844	1	20	14.7136088166785	0.0162475821305655	0.999999693425921	1	20	14.3568044083393	0.011459207881841	0.00459548533336993	0.00459548533336993
Hipk3	1	1	24	4	0.0397464721704958	0.953372013189584	1	22.3370786516854	14.1520091350134	0.423630687709229	0.998895613941986	1	23.1685393258427	9.27010870213619	0.388144998319006	0.00883938975567242	0.00883938975567242
Cstf3	1	1	24	16	0.0226395792346059	0.998143056377356	1	24.9122807017544	11.876513706869	0.167226739452512	0.999998274812001	1	24.4561403508772	13.981574990448	0.150163844006773	0.0149225123397271	0.0149225123397271
Tcp11l1	0.859241172625395	1	24	8	0.00623309677868474	0.743350771918279	1	21.4686825053996	3.988859290109	0.0905121951954865	0.925050136477939	1	22.7343412526998	5.90106557201371	0.0801952358420846	0.0130993142100543	0.0130993142100543
Depdc7	0.0161479984491827	1	20	6	0.021902155250176	0.401434142877227	1	20	14.5632497161692	0.0712881343123684	0.039144826495584	1	20	10.2816248580846	0.0624255060885716	0.00810924551571722	0.00810924551571722
Qser1	1	1	28	22	0.0305771215540018	0.997876407709861	1	23.6104513064133	19.1165124063392	0.193068199856655	0.999997743580088	1	25.8052256532066	20.5845373809866	0.164781570049299	0.0256592496457893	0.0256592496457893
Prrg4	1	1	28	0	0.00123021094287951	0.999758151727353	1	20	15.2195520771969	0.00323941675313151	0.999999970752349	1	24	21.1317312463181	0.00185638216666667	0.000479040910511449	0.000479040910511449
Ccdc73	1	1	20	16	0.00865421625533185	0.981243501557627	1	20	16.3708026692131	0.0623726035303527	0.999822986676066	1	20	16.1854013346065	0.0538324720446823	0.0149657736225803	0.0149657736225803
Eif3m	1	1	20	8	0.0760332476373412	0.999999999905842	1	23.6104513064133	7.1685922457024	1.43952888936859	1	1	21.8052256532066	7.67129044329465	1.30413398329232	0.0112276797044208	0.00860929923478896
Rcn1	0.583353997123441	1	28	2	0.0209531083482726	0.846471215700046	1	25.6847545219638	7.4158750273064	0.0697291747280952	0.84223209188106	1	26.8423772609819	4.83371215487707	0.0566125891009574	0.0203448420052379	0.0203448420052379
Elp4	1	1	28	22	0.0129347649369905	0.998792446663276	1	28	20.7929620148402	0.0610194078045284	0.999999270613819	1	28	21.3964810074201	0.0573353610394415	0.00931532642020891	0.00931532642020891
Immp1l	1	1	28	6	0.0301625589903278	0.835072578979534	1	25.6847545219638	2.875006804206	0.257644668880014	0.98558325224494	1	26.8423772609819	4.37826128007965	0.240139197533417	0.0388904194359111	0.0388904194359111
Dnajc24	0.583353997123441	1	24	20	0.019722551630177	0.995624238997897	1	23.3882352941176	13.3833066485489	0.224161213612782	0.89637774154807	1	23.6941176470588	16.6517189366545	0.200024815079933	0.0113151774303426	0.0113151774303426
BB218582	1	1	0	NaN	0	0.996170598561987	1	27.6880222841226	6.3119977286865	0.000865297377748784	0.999992658465093	1	27.6880222841226	6.3119977286865	0.00021151310722241	0.000384882769651451	0.000384882769651451
Mpped2	0.646858329324917	1	20	8	0.00416200788664702	0.848543687156166	1	20	14.4084180722473	0.00953177258342178	0.878144161943477	1	20	11.2042090361236	0.00574723834466581	0.00172572604161483	0.00172572604161483
Arl14ep	1	1	28	14	0.0273032807967184	0.985196830469704	1	24.9122807017544	16.5640322890015	0.168000822469912	0.999889888402528	1	26.4561403508772	15.4093029369497	0.137584778099567	0.0200733848486395	0.0200733848486395
Mettl15	1	1	20	10	0.00570394791467279	0.9998782333411	1	21.1940298507463	12.1475485941436	0.0257527701285728	0.999999992586139	1	20.5970149253732	11.0519357946948	0.0147880500395717	0.00541535123330893	0.00541535123330893
Kif18a	1	1	28	8	0.0115279696318589	0.912728319575466	1	28	7.1603484448084	0.0414902681505378	0.996075942112855	1	28	7.5801742224042	0.0250556053109204	0.00967229729607127	0.00967229729607127
Bdnf	1	1	0	NaN	0	1	1	NA	NA	0	1	1	NA	NA	0	NA	NA
Lin7c	0.583353997123441	1	20	12	0.0262412983352577	0.779005299508805	1	20	4.6964392363348	0.417524904642738	0.812848736215538	1	20	8.3482196181674	0.412658504808425	0.00288169676393369	0.00288169676393369
Lgr4	0.247148491874073	1	24	22	0.0107683941132947	0.388322608613671	1	24.788029925187	24.1283140456628	0.037409586794885	0.320904618058282	1	24.3940149625935	23.05298294746	0.0289924841908957	0.0128740013018796	0.0128740013018796
Ccdc34	1	1	20	0	0.0484362841811926	0.993753873329291	1	20	1.781195364698	0.30233330662015	0.999980452208988	1	20	0.890597682349	0.248781983240429	0.0358563537622101	0.0358563537622101
Fibin	1	1	24	10	0.00225253390630374	0.979611204232673	1	22.4379232505643	10.0000732011685	0.00684995047852762	0.999790721310329	1	23.2189616252821	10.011365812136	0.00229950321231736	0.00152270832063967	0.00152270832063967
Ano3	0.347509203599457	1	20	6	0.00449801654378549	0.348338110314542	1	20	9.5650781828116	0.00916239637462075	0.37665479725051	1	20	7.7825390914058	0.00617388066968026	0.00436352846936481	0.00436352846936481
Lpcat4	1	1	28	10	0.0177924845790453	0.925805144128705	1	28	13.2131125784107	0.0669135486868922	0.997176845829261	1	28	11.6065562892054	0.0391021623653894	0.0149673137868056	0.0149673137868056
Nop10	0.0925030711091867	1	24	20	0.0938602227638524	0.771924027550104	1	23.4988179669031	21.8690667249584	1.20956538973475	0.259871362026936	1	23.7494089834516	20.9467261266862	1.14422372966406	0.0892049146934055	0.0779610773494412
Slc12a6	0.119750703967856	1	24	0	0.0912883339793207	0.375467884805447	1	22.8505747126437	4.0118774316981	0.723304522109632	0.184433003910018	1	23.4252873563218	2.05638989079495	0.627519716145638	0.0962258552937766	0.0962258552937766
Emc4	0.859241172625395	1	20	0	0.0159234790268961	0.987644536135919	1	20.0808080808081	6.4716869743016	0.244629792263888	0.987916489087852	1	20.040404040404	3.2293327356676	0.226517179213901	0.00903092830710719	0.00903092830710719
Katnbl1	1	1	28	12	0.0462447834896002	0.973021017721208	1	27.843137254902	14.6301900277681	0.28550642371465	0.99963274953582	1	27.921568627451	13.3188941926425	0.254864349522975	0.0226991117500473	0.0226991117500473
Emc7	1	1	24	16	0.0403782013688079	0.999896536250312	1	21.6557734204793	13.0326259035044	0.814116081802325	0.999999994647442	1	22.8278867102396	14.478302321434	0.785807662517089	0.0432110475274012	0.0432110475274012
Aven	1	1	24	10	0.00844080435770194	0.998690279124953	1	28	25.9189166332907	0.123662326967117	0.999999141940927	1	26	4.45044938926592	0.0891814537436156	0.0115430989026788	0.0115430989026788
Fmn1	1	1	20	18	0.0232078986323151	0.997316540422776	1	23.9518072289157	1.8383708135417	0.11053713669861	0.999996396297442	1	21.9759036144578	21.7204656681163	0.0811993056473099	0.00598352733606529	0.00598352733606529
Arhgap11a	1	1	20	14	0.0377403395215915	0.999806202484047	1	20	2.0693774408812	0.245698356266516	0.999999981220048	1	20	18.0346887204406	0.214626444495312	0.0123112391023098	0.0123112391023098
Actc1	1	1	0	NaN	0	0.99672827427845	1	28	10	0.0011363566661614	0.999994642058972	1	28	10	0.0023954169972862	0.00519840609769675	0.00519840609769675
Aqr	1	1	24	20	0.0205664835735232	0.996221280086456	1	25.6847545219638	10.0000548483338	0.318151740887327	0.999992851628329	1	24.8423772609819	15.1870331467311	0.316532938006497	0.0163476998675784	0.0163476998675784
Zfp770	1	1	20	6	0.0114089048707223	0.969821820624215	1	20	1.58427293789	0.050399804095696	0.999539987691697	1	20	3.792136468945	0.0400836858036929	0.0124945340622499	0.0124945340622499
Dph6	1	1	20	12	0.0155404339802265	0.975198803422811	1	20	1.6130581684073	0.0987080456715198	0.999689875784842	1	20	16.8065290842037	0.0819150358097565	0.00822184792906356	0.00822184792906356
BC052040	1	1	28	6	0.0118714955411881	0.999988039211569	1	25.4219948849105	19.9971460905248	0.0320995566169353	0.999999999928469	1	26.7109974424553	0.0119368080415222	0.0284141064540612	0.00715891237434189	0.00715891237434189
Meis2	0.247148491874073	1	20	0	0.0103299868482989	0.612453018959464	1	20	14.030505567436	0.0365171024685972	0.437154848498986	1	20	17.015252783718	0.0301978032526328	0.00493375774867034	0.00493375774867034
2700033N17Rik	1	1	0	NaN	0	0.996246577837511	1	28	4.9258683122199	0.00327305615645556	0.999992947081311	1	28	4.9258683122199	0.00101688967257759	0.00142667199677327	0.00142667199677327
Gm29340	0.247148491874073	1	28	18	0.0105793144671122	0.997509123701888	1	28	18.8924180211464	0.0635257835407925	0.59174298138785	1	28	18.4462090105732	0.0449884196313993	0.010528115664303	0.010528115664303
Spred1	0.710362661526393	1	20	14	0.129705374690508	0.98874616186285	1	20	19.0394730897612	1.300193584526	0.950513191691556	1	20	16.5197365448806	1.12896184766522	0.0830299700323466	0.0735454171494446
Fam98b	1	1	28	6	0.0209148750846138	0.993143920288882	1	26.0892388451444	7.9150550626122	0.166687235688843	0.999976443187989	1	27.0446194225722	7.00008886998163	0.169713373983511	0.0178998239526121	0.0178998239526121
Rasgrp1	0.475764435488483	1	28	8	0.0132984935941651	0.999658157124423	1	26.5066666666667	9.8296465650649	0.158753587239978	0.829056847926786	1	27.2533333333334	8.9466023421343	0.122825495284091	0.0206526132524319	0.0206526132524319
Thbs1	0.583353997123441	1	28	10	1.28068585833727	0.979851947226362	1	27.2328767123288	10.0000548483338	15.608028151691	0.891305237726249	1	27.6164383561644	10.0019571949491	3.48943062690422	2.69471990000924	0.772252034252351
Eif2ak4	0.022151118355579	1	20	12	0.0144071698519214	0.645125280881621	1	22.1380846325167	10.0220126963964	0.0905138044055523	0.0749977576215942	1	21.0690423162584	11.0897388572472	0.0582174927480835	0.0227658325593119	0.0227658325593119
Srp14	1	1	28	10	0.066674512611642	0.999999999772949	1	24.0677966101695	1.077854358923	1.42070192385008	1	1	26.0338983050847	5.23186262827922	1.38632480506019	0.0284656510449899	0.0205331758770299
Bmf	0.247148491874073	1	24	2	0.0116704933675681	0.96803260854622	1	28	26.3938322808978	0.144084375593143	0.581433267417833	1	26	0.337612606607313	0.10418831574618	0.0297153910144278	0.0297153910144278
Bub1b	1	1	20	10	0.0166480301323745	0.998472109244145	1	22.4379232505643	13.1869926175477	0.0574700404250906	0.99999883218	1	21.2189616252821	11.540038726489	0.0461185887583853	0.0190058651700352	0.0190058651700352
Plcb2	0.859241172625395	1	24	20	0.0192211563537733	0.967498520728722	1	23.7231503579952	17.5038025318864	0.148124090900623	0.984897451493596	1	23.8615751789976	18.7452916891263	0.111932055073665	0.0302367164815099	0.0302367164815099
Inafm2	1	1	28	8	0.0162398244586633	0.958734872606587	1	25.2926208651399	3.30176533088061	0.0755267992128815	0.999136635731093	1	26.6463104325699	5.54585554192558	0.0629026856731295	0.0128534326195009	0.0128534326195009
Ccdc9b	1	1	24	16	0.00196416656854771	0.999084805924566	1	21.5618221258134	16.9061861017956	0.00761068380140024	0.999999581082086	1	22.7809110629067	16.524661489835	0.00482252772437763	0.00275137004811159	0.00275137004811159
Knstrn	0.153711924959646	1	28	10	0.0314408051110668	0.318849317108509	1	28	7.0212869952852	0.0911967807640466	0.19681381412089	1	28	8.5106434976426	0.052250440850149	0.0338883881588729	0.0338883881588729
Ivd	0.0161479984491827	1	24	20	0.0498481501490522	0.0689512138395701	1	21.9426048565121	20.0845810500069	0.188306276008252	0.00868505893273863	1	22.9713024282561	20.0844620483112	0.163002665926109	0.0520424210130585	0.0520424210130585
Bahd1	0.0708296121275345	1	20	16	0.0296015758254734	0.516333407127937	1	20	17.9999461649423	0.180941306626611	0.157568441868612	1	20	16.9999730824712	0.160958947652354	0.0240672824927373	0.0240672824927373
Chst14	1	1	28	16	0.0233448404670936	0.854498820696545	1	24.5432098765432	15.1790165115952	0.0967361516166773	0.988860349023391	1	26.2716049382716	15.6301535076839	0.0768113828737371	0.00985795981633987	0.00985795981633987
Ccdc32	1	1	28	16	0.026990548680603	0.778804327572612	1	26.2269129287599	17.0562905655868	0.203440147969528	0.973501864956492	1	27.11345646438	16.563122463262	0.180783373098527	0.0191410970381279	0.0191410970381279
Rpusd2	1	1	28	10	0.00418544494090945	0.983707588757128	1	28	13.2775531531692	0.0100336270399984	0.99986655195476	1	28	11.6387765765846	0.00602607536026971	0.0026668531064809	0.0026668531064809
Knl1	1	1	28	4	0.0255029232922071	0.954911133627302	1	28	6.6293557996148	0.0972275248057825	0.998967865376239	1	28	5.3146778998074	0.053312354466621	0.0211233784862234	0.0211233784862234
Rad51	1	1	28	10	0.0166896971065627	0.986079431524648	1	28	10.5187741192128	0.0302767547024191	0.999902656137858	1	28	10.2593870596064	0.0201047253005473	0.00952222588033208	0.00952222588033208
Rmdn3	1	1	20	6	0.0134614604940252	0.999957226882067	1	20	10.0000548483338	0.126562078064595	0.999999999085217	1	20	8.0000274241669	0.0942715416586929	0.0085766671317872	0.0085766671317872
Dnajc17	1	1	28	8	0.0192855313551325	0.999719535575591	1	28	5.9753454155932	0.0815557871511836	0.999999960666176	1	28	6.9876727077966	0.0681534007175591	0.0110958523043102	0.0110958523043102
Zfyve19	1	1	28	10	0.00834625710998947	0.998732377262333	1	20.4948453608247	4.7124274059684	0.0750249325652648	0.999999196226598	1	24.2474226804123	7.11753002060625	0.0653586188307382	0.00628239266411226	0.00628239266411226
Rhov	1	1	0	NaN	0	0.963695698767581	1	28	21.9999211706898	0.04191048537712	0.999332876004879	1	28	21.9999211706898	0.0246334724985259	0.00276349577176267	0.00276349577176267
Vps18	0.247148491874073	1	28	0	0.0635340392643582	0.825583943512687	1	25.9530026109661	23.5717903353291	0.365001958134	0.5283520828476	1	26.976501305483	25.7389416861731	0.312872583114184	0.0478128917135398	0.0478128917135398
Ino80	0.859241172625395	1	28	22	0.0222496805554597	0.893348065804007	1	28	16.9844672131351	0.221936033188917	0.970620229557581	1	28	19.4922336065675	0.186548711671677	0.0276141661278513	0.0276141661278513
Exd1	1	1	20	8	0.00417279692191437	0.969734343719626	1	21.104033970276	13.6154182847107	0.00561065762358729	0.999537303199114	1	20.552016985138	10.7400436885769	0.00601614441512246	0.000986930003937004	0.000986930003937004
Chp1	1	1	28	10	0.0640571568610799	0.968995164753347	1	28	15.4068507476426	0.612043515331012	0.999514304134332	1	28	12.7034253738213	0.574211756054789	0.047158127964046	0.047158127964046
Oip5os1	0.583353997123441	1	24	0	0.055957814368013	0.878247352891953	1	22.1380846325167	11.5983297205301	0.951424970900687	0.854968701224195	1	23.0690423162584	17.5775543193591	0.798178973468541	0.0153533017211239	0.0153533017211239
Oip5	0.247148491874073	1	24	14	0.00602725092361352	0.746964063987726	1	24.1849148418491	9.5712383974974	0.0175287546547049	0.496512162110031	1	24.0924574209245	11.7942908228209	0.0131418228287871	0.00585841786366282	0.00585841786366282
Nusap1	1	1	28	12	0.0890382636330426	0.967900184382896	1	28	9.4558354456544	0.205921922469567	0.999479198102096	1	28	10.7279177228272	0.12093439240806	0.0551890054511705	0.0551890054511705
Ndufaf1	1	1	24	4	0.0149129951523093	0.907233800956524	1	22.4379232505643	18.6915900399039	0.0698054914837654	0.99555762762382	1	23.2189616252821	23.2155057074936	0.0550435719538138	0.0154555956098558	0.0154555956098558
Rtf1	1	1	20	2	0.0990345473458631	0.994005217468047	1	20.4106776180698	6.4346657409371	0.819932093388623	0.999981995277017	1	20.2053388090349	4.19523227701216	0.720906093191014	0.0192795845977521	0.0192795845977521
Rpap1	0.385279521298535	1	24	0	0.0112070272989072	0.88235160346616	1	21.5618221258134	7.0224154666998	0.0762861292154703	0.70674350228322	1	22.7809110629067	3.70972873396788	0.0711248210830813	0.0114926449167088	0.0114926449167088
Tyro3	1	1	0	NaN	0	0.999999822392948	1	24.4226044226044	14.2943755869343	0.0020144802252946	0.999999999999984	1	24.4226044226044	14.2943755869343	0.00149077097754104	0.000435631310979307	0.000435631310979307
Mga	0.153711924959646	1	28	2	0.0396977525132721	0.382677917187221	1	26.5066666666667	7.033251136344	0.581648844945477	0.225479256023558	1	27.2533333333334	4.58901877666511	0.510486546736621	0.0597797086439654	0.0597797086439654
Mapkbp1	1	1	28	16	0.0104725837695599	0.986039421295699	1	25.2926208651399	15.7378325504632	0.0544743967704398	0.999902094448014	1	26.6463104325699	15.9033010928294	0.0442175192161936	0.00614073468809815	0.00614073468809815
Jmjd7	1	1	28	6	0.0121599477317579	0.999491710462725	1	28	7.0934694658346	0.0479197795801949	0.999999870798981	1	28	6.5467347329173	0.0391128319800613	0.00848963905975123	0.00848963905975123
Pla2g4b	0.309738885900378	1	20	18	0.00886536435060179	0.879215979952514	1	20	13.5809814483924	0.0182389012007477	0.626557307878392	1	20	15.7904907241962	0.0111322610426654	0.00789921887657445	0.00789921887657445
Sptbn5	1	1	28	26	0.00727869628313206	0.985443009951525	1	28	27.1493075829978	0.0176000343483025	0.999893529126526	1	28	26.5746537914989	0.0102246969398669	0.00599181636945801	0.00599181636945801
Ehd4	1	1	28	26	0.627720609969515	0.990381042074842	1	27.6880222841226	22.1904224870785	4.10184985636199	0.999953588775369	1	27.8440111420613	24.0852960775685	4.13498419696966	0.401874224733073	0.0971888175600739
Vps39	1	1	28	22	0.0250563287913453	0.992728851465953	1	28	21.2602175450221	0.272696498451394	0.99997350089509	1	28	21.6301087725111	0.234274333453996	0.0262519184825768	0.0262519184825768
Tmem87a	0.710362661526393	1	24	0	0.0226957942237103	0.521843456044868	1	21.6557734204793	12.3907285887463	0.255075184342323	0.738566776778406	1	22.8278867102396	17.9446301837357	0.221485440436267	0.0122956864264633	0.0122956864264633
Ganc	0.247148491874073	1	24	0	0.0185869197548152	0.853378437810104	1	22.1380846325167	11.5857027415256	0.1002154037207	0.539156105857298	1	23.0690423162584	17.5709753330146	0.0839290146870467	0.00792267858327023	0.00792267858327023
Capn3	1	1	0	NaN	0	0.83787202730853	1	25.4219948849105	8.9365965449135	0.00194537233239555	0.986083128278647	1	25.4219948849105	8.9365965449135	0.00106168612278193	0.00187886808654501	0.00187886808654501
Zfp106	1	1	28	18	0.115213009078055	0.867518501371854	1	28	19.0020644425458	0.927299259677996	0.990808877595671	1	28	18.5010322212729	0.832720546954241	0.106824677339051	0.106824677339051
Snap23	1	1	28	16	0.162515058626886	0.999605750372257	1	28	14.1425638362812	1.4115514123059	0.9999999222734	1	28	15.0712819181406	1.29870209306385	0.081170188436016	0.0625010068664188
Lrrc57	0.022151118355579	1	28	18	0.0442026591055334	0.519615908182376	1	26.2269129287599	17.6711822545736	0.197125934980496	0.0628971725986101	1	27.11345646438	17.8492985742146	0.190195453715148	0.0667514673828632	0.0667514673828632
Haus2	1	1	28	16	0.00948475559624233	0.999999999326609	1	21.104033970276	14.6878442541143	0.12985493145531	1	1	24.552016985138	15.5586361886399	0.102164214592247	0.000253880397334721	0.000253880397334721
Stard9	1	1	28	24	0.0699386589349554	0.718255889149577	1	24.1849148418491	1.4501839468927	0.532035942473697	0.955947866558179	1	26.0924574209245	25.0109927885686	0.479761428518018	0.0623236473613457	0.0623236473613457
Cdan1	1	1	20	6	0.0141554911030606	0.878364884313386	1	21.5618221258134	13.1842032329723	0.0668451776020844	0.992282824543138	1	20.7809110629067	9.4704901288462	0.0539772365400294	0.000351965241057265	0.000351965241057265
Ttbk2	1	1	20	2	0.0105370648369363	0.998878615791484	1	25.8181818181818	0.312270946337001	0.0630746390830907	0.999999371013573	1	22.9090909090909	1.28399728925195	0.0562676249759706	0.0057520884379771	0.0057520884379771
Ubr1	0.153711924959646	1	24	6	0.0309757388597601	0.40688924997679	1	25.1645569620253	8.2361601303649	0.19271288011814	0.235908024759921	1	24.5822784810127	7.09557730840843	0.175663816810436	0.033661092391949	0.033661092391949
Tmem62	1	1	20	4	0.0139551306288445	0.989642902303471	1	20	1.2297613536404	0.0552854878836351	0.999946179132022	1	20	2.6148806768202	0.0441387634732614	0.00370402379480411	0.00370402379480411
Ccndbp1	1	1	28	22	0.0184130605820977	0.999999999999245	1	27.0844686648501	19.423298750026	0.341972088630881	1	1	27.542234332425	20.6959534155685	0.325978705795341	0.00873835418090348	0.00873835418090348
Lcmt2	0.859241172625395	1	24	12	0.00754189486211854	0.894357016667007	1	23.6104513064133	10.7287386194252	0.0375474374840941	0.970849030413294	1	23.8052256532066	11.3599290714445	0.0333539313444491	0.00615859268878995	0.00615859268878995
Adal	1	1	28	0	0.00739247188554532	0.987825352598597	1	21.6557734204793	11.3357741165309	0.030615797516684	0.999925586377517	1	24.8278867102396	18.9120561233284	0.0226289288836884	0.000343012906656692	0.000343012906656692
Zscan29	0.195687736186953	1	24	22	0.0160107996433048	0.715933449262809	1	25.2926208651399	16.2637633430119	0.136047782208866	0.41545118826521	1	24.6463104325699	19.2203107125342	0.122783617577524	0.0227292139501898	0.0227292139501898
Tubgcp4	1	1	28	10	0.041108289120383	0.885481868446498	1	26.7924528301887	13.773433859372	0.23180985248678	0.993177093634113	1	27.3962264150944	11.9340938390464	0.226062348816153	0.0393773038479886	0.0393773038479886
Trp53bp1	1	1	24	4	0.0197235981482132	0.999617791333511	1	24.4226044226044	10.4514101277366	0.140021490414092	0.99999992694896	1	24.2113022113022	7.1981012439021	0.127965966725109	0.0120508587269831	0.0120508587269831
Map1a	1	1	20	4	0.00308228553025997	0.99928329459736	1	22.5396825396825	4.7207414576917	0.00684156250000148	0.999999743105303	1	21.2698412698413	4.35437622321894	0.00626483825960385	0.00315391667779158	0.00315391667779158
Ppip5k1	0.475764435488483	1	24	22	0.00567729670653648	0.742496630016415	1	21.4686825053996	19.3400711917899	0.0899554985862675	0.720838254320254	1	22.7343412526998	20.6600265968627	0.0761004533896998	0.0107049909884674	0.0107049909884674
Catsper2	1	1	20	4	0.00441297846806644	0.999999289988032	1	20	5.1547161281636	0.0145058553310941	0.999999999999748	1	20	4.5773580640818	0.00912203264487615	0.000520562687235102	0.000520562687235102
Pdia3	0.475764435488483	1	24	22	0.392589220448677	0.649094959355204	1	25.0377833753149	24.82193528702	4.09854335794095	0.671678128552724	1	24.5188916876575	23.3915838117652	4.14044848116111	0.366393623581605	0.088491289107613
Serf2	1	1	24	20	0.747145288457674	0.956545332926021	1	27.5346260387812	13.3074188031971	7.52523706480302	0.999041864866919	1	25.7673130193906	16.963020752077	7.25083674135419	0.571129957288757	0.0787674550761007
Hypk	0.247148491874073	1	28	14	0.0418686410421928	0.968112388836182	1	25.5526992287918	10.7968151096368	0.733408462848039	0.581461467779176	1	26.7763496143959	12.3510102497749	0.710344637006666	0.051577704960861	0.051577704960861
Mfap1b	0.195687736186953	1	24	2	0.0604153448059348	0.18363259425089	1	24.6650124069479	4.8160974598912	0.341642171032934	0.155455198951927	1	24.3325062034739	3.38944052633655	0.298817947735877	0.0490566686157385	0.0490566686157385
Mfap1a	0.022151118355579	1	24	0	0.0178810334399329	0.330362317659758	1	22.2371364653244	4.5121426778806	0.23705778697254	0.0433031491587126	1	23.1185682326622	2.34549710428663	0.230002098694069	0.0327622730049991	0.0327622730049991
Wdr76	0.475764435488483	1	28	12	0.0115332934388144	0.833147278165128	1	23.9518072289157	19.6737034093941	0.0926895797795355	0.763184597000493	1	25.9759036144578	16.2344000075885	0.0864202011751437	0.0174970109652321	0.0174970109652321
Casc4	0.859241172625395	1	20	0	0.00342264041922901	0.891459802632525	1	20.4106776180698	15.4853637609418	0.0233858431643074	0.970189394334739	1	20.2053388090349	17.7674571010802	0.0146961701859171	0.0078485393559725	0.0078485393559725
Ctdspl2	0.195687736186953	1	20	18	0.00869681236783054	0.929559428537695	1	20	6.2389312448485	0.299973246654277	0.491917602264486	1	20	2.11946562242425	0.25060856096913	0.0025574124611367	0.0025574124611367
Eif3j1	0.475764435488483	1	28	12	0.113041342731675	0.569836358906434	1	28	12.8085462533088	0.882119025344421	0.624968302404479	1	28	12.4042731266544	0.81930220888207	0.0841230571593951	0.0841230571593951
Spg11	0.0161479984491827	1	28	18	0.0270257838115095	0.480561471160084	1	25.9530026109661	23.7830083752482	0.141219936873705	0.0454645925512964	1	26.976501305483	21.0314831929125	0.134305895237187	0.0319074337783176	0.0319074337783176
B2m	0.859241172625395	1	28	20	3.43212661025202	0.980507923595928	1	28	10.0000548483338	50.4501229665505	0.986887774374314	1	28	15.0000274241669	38.9957963665099	3.00069694991511	0.0769492414441917
Sord	1	1	20	8	0.0494535279966076	0.983626826885695	1	21.104033970276	13.0029483672151	0.317727995473159	0.999865221997105	1	20.552016985138	10.4418188997762	0.256075624341517	0.00744782986700796	0.00744782986700796
Duoxa1	1	1	0	NaN	0	0.803681357972194	1	23.1701631701632	18.1404106545204	0.00297645634607361	0.979327855057812	1	23.1701631701632	18.1404106545204	0.0019132234776318	0.00291450646516811	0.00291450646516811
Duox1	1	1	24	4	0.00126986549116845	0.999976267228147	1	25.1645569620253	2.5658874734642	0.00367806983279113	0.999999999718375	1	24.5822784810127	3.3017811226131	0.00273029685116535	0.000192107825855756	0.000192107825855756
Shf	1	1	28	10	0.00545079838370715	0.99999452314954	1	27.3829201101928	5.7311177827567	0.0115350328821831	0.999999999985002	1	27.6914600550964	7.84275046015405	0.00767021330466271	0.00197675968322016	0.00197675968322016
Slc28a2	1	1	28	16	0.123652045668804	0.826799571552336	1	27.2328767123288	10.0000712189284	0.743441718369189	0.984051037143474	1	27.6164383561644	12.9608696051213	0.609445085795478	0.0213930093493687	0.0213930093493687
Gatm	1	1	20	0	0.0903770147597276	0.999166348716309	1	20	5.5562771614133	0.775146493289826	0.999999652416167	1	20	2.77813858070665	0.651727609493788	0.0222633034149514	0.0222633034149514
AA467197	0.385279521298535	1	28	14	0.0246146020135652	0.794578956619969	1	26.7924528301887	10.0000548483338	0.138755373377386	0.66851590741783	1	27.3962264150944	11.9617607022879	0.0615290951186487	0.0423308272431807	0.0423308272431807
Slc30a4	0.309738885900378	1	28	2	0.0240675955213478	0.312543723292408	1	28	0.6435779385423	0.104280724299666	0.322854698214303	1	28	1.32178896927115	0.0892744811948902	0.0287364658989796	0.0287364658989796
Bloc1s6os	0.0925030711091867	1	20	10	0.00330847378676575	0.358483859475967	1	20.1622718052738	10.0000548483338	0.0115715861978404	0.146119509560175	1	20.0811359026369	10.0001905651212	0.00589456504260319	0.00636096037595804	0.00636096037595804
Bloc1s6	0.0925030711091867	1	28	20	0.0430450050965783	0.309333629817002	1	28	21.2826148235672	0.165757143371946	0.130305230682242	1	28	20.6413074117836	0.150460743792186	0.0438092856158701	0.0438092856158701
Sqor	1	1	24	22	0.0388444867604142	0.980175391081453	1	24.9122807017544	22.5557419387368	0.473116045936299	0.999802180851876	1	24.4561403508772	22.2804390678372	0.39766726482615	0.0558442690497803	0.0558442690497803
Sema6d	1	1	20	10	0.0161686683032725	0.999999999999412	1	20	0.623740134312797	0.27399107993038	1	1	20	5.3118700671564	0.254922886133788	0.00608306025994618	0.00608306025994618
Slc24a5	1	1	20	2	0.0109861784057061	0.958431777845639	1	28	8.9069701520788	0.0501520041665196	0.999123815188996	1	24	5.01727292231949	0.0376163083333333	0.00547938840726636	0.00547938840726636
Myef2	1	1	20	4	0.0191313909156686	0.999972169509121	1	20	3.2542317279162	0.169196183142367	0.999999999612728	1	20	3.6271158639581	0.155193624694405	0.013562156907655	0.013562156907655
Dut	1	1	28	6	0.0384404176613731	0.995689273839879	1	26.9376693766938	6.3214603309862	0.173537128757485	0.999990695440559	1	27.4688346883469	6.16614385317178	0.157063491390238	0.0249512628728639	0.0249512628728639
Fbn1	1	1	24	4	0.230379999646791	0.957399113566995	1	23.4988179669031	4.6287765046566	0.434118271315831	0.999079414947131	1	23.7494089834516	4.31818626668502	0.38846257993939	0.13893970495743	0.13893970495743
Gm9913	1	1	0	NaN	0	0.97337004618236	1	20.6652806652807	6.3428613705852	0.00166154720965006	0.999642232731439	1	20.6652806652807	6.3428613705852	0.00133649565041453	0.00106801828358791	0.00106801828358791
Cep152	0.710362661526393	1	28	26	0.0104874754383717	0.500605158821203	1	27.2328767123288	23.5326876060381	0.0534189594748187	0.723283777996457	1	27.6164383561644	24.7539847633934	0.0404765809640914	0.00802899289315837	0.00802899289315837
Shc4	0.784801917075894	1	28	16	0.00414876519084896	0.922280413885832	1	21.6557734204793	20.7410445608553	0.0199662692829131	0.957763637357959	1	24.8278867102396	18.9832666161805	0.0147235150903293	0.00556879876097912	0.00556879876097912
Eid1	0.385279521298535	1	24	6	0.15981249650919	0.294686723737582	1	24.3031784841076	18.3767276759831	1.965066867868	0.360550583917218	1	24.1515892420538	0.0742061460689066	1.90053490064371	0.0044027906841563	0.00231660606846267
Secisbp2l	0.119750703967856	1	28	22	0.105810751629974	0.554431454767878	1	26.3660477453581	22.5470712219129	0.619755348926408	0.246463191898394	1	27.1830238726791	22.3019015255426	0.637404338000227	0.0908396704692972	0.0908396704692972
Cops2	1	1	28	4	0.0207333607738832	0.999858864258339	1	21.9426048565121	11.493164865324	0.471486308564012	0.999999990039883	1	24.9713024282561	8.32343714309199	0.447911345770217	0.0115955460517303	0.0115955460517303
Galk2	1	1	24	22	0.0172380612438	0.999999997662662	1	24.1849148418491	2.2833996570947	0.382181084716355	1	1	24.0924574209245	0.133482788776956	0.305158670921912	0.0309529124235431	0.0309529124235431
Fgf7	1	1	28	6	0.00698538485476198	0.999999997269817	1	22.6423690205011	11.254534821314	0.0172486803282622	1	1	25.3211845102505	9.00601268010866	0.0148315232590536	8.54926614581485e-05	8.54926614581485e-05
Dtwd1	1	1	28	0	0.00991722210361601	0.999999784126676	1	25.1645569620253	3.6634104800308	0.0421182329413833	0.999999999999977	1	26.5822784810127	1.93489990142472	0.0377404486654493	0.00450630494638223	0.00450630494638223
Atp8b4	0.195687736186953	1	24	14	0.0572755573522288	0.544264266413232	1	22.4379232505643	11.8475801074746	0.185910675203434	0.345031580343569	1	23.2189616252821	12.9021875323312	0.173436081143269	0.068037417457536	0.068037417457536
Hdc	0.475764435488483	1	28	14	0.410652892499123	0.964036810666181	1	26.9376693766938	12.1470196409358	1.35423438192518	0.816156398639606	1	27.4688346883469	13.0604778411272	1.04478527636957	0.595869361119971	0.570327104140006
Gabpb1	1	1	20	12	0.0253171097722469	0.744027236041447	1	21.104033970276	16.0610917838477	0.199231045481628	0.964019451233783	1	20.552016985138	13.9860964671534	0.156686560317441	0.0355982388526568	0.0355982388526568
Gm27003	1	1	20	8	0.0071880017067169	0.886392413202951	1	20.6652806652807	2.06295702447559	0.0184170840782927	0.993287369092271	1	20.3326403326404	5.08140330291495	0.0130814530907401	0.00599669818212227	0.00599669818212227
Usp8	0.583353997123441	1	28	24	0.0302012377312586	0.617149786985174	1	22.9561200923788	3.7926982345305	0.739521818762025	0.727811607415469	1	25.4780600461894	0.284818996868786	0.687361223571202	0.088782238808424	0.088782238808424
Usp50	0.583353997123441	1	28	14	0.0541479038508879	0.531034401574834	1	25.4219948849105	10.0000505186683	0.299543294487816	0.672810205594746	1	26.7109974424553	11.9312970274635	0.230140425294376	0.0335643605686965	0.0335643605686965
Trpm7	0.385279521298535	1	24	2	0.0515352857157599	0.829522813685849	1	22.1380846325167	11.6729726371395	0.706049587018683	0.684160839453747	1	23.0690423162584	7.0431341697246	0.655615751801462	0.0150851856182316	0.0150851856182316
Sppl2a	0.475764435488483	1	28	20	0.16497932575932	0.599213766136739	1	28	17.3840872003325	1.7044404867914	0.642857020064773	1	28	18.6920436001663	1.65500974396256	0.192473863335341	0.116297722135765
Ap4e1	1	1	28	6	0.00777106109883328	0.982855147446014	1	20	17.9335851022229	0.0808710323627223	0.999852179796789	1	24	1.33157963276231	0.0679276761111111	0.00187313794026901	0.00187313794026901
Blvra	0.119750703967856	1	20	18	0.0862413593286017	0.422666916626098	1	20.4106776180698	1.0481276271676	0.52466928485251	0.201624210211207	1	20.2053388090349	19.7138634104005	0.556466188288768	0.100568031104065	0.100568031104065
Ncaph	1	1	28	8	0.0239263226575345	0.99715967962565	1	28	10.9626113856665	0.0796307547849229	0.999995962465643	1	28	9.48130569283325	0.0508309242653598	0.0153133999441978	0.0153133999441978
Itpripl1	1	1	28	24	0.0601489069707838	0.936975414494185	1	23.4988179669031	4.4016687960288	0.381389711187481	0.99797086079836	1	25.7494089834516	0.57237503872457	0.347938461101523	0.0274330407834524	0.0274330407834524
1810024B03Rik	1	1	20	8	0.0219145632064189	0.854249262117981	1	21.8461538461538	4.89581919060589	0.0895379459283053	0.988821071947772	1	20.9230769230769	6.52909218011679	0.0761664711446284	0.0195713939674605	0.0195713939674605
Snrnp200	1	1	20	6	0.0413679210527652	0.978880323886207	1	23.0626450116009	15.9331685818099	0.437514180535837	0.999775392808717	1	21.5313225058004	10.6673142933347	0.401730385071543	0.00172663415180583	0.00172663415180583
Ciao1	0.195687736186953	1	20	18	0.0188359634702559	0.818676554599607	1	20	13.3897641250293	0.172030891487292	0.453588511877056	1	20	15.6948820625146	0.18076348733567	0.027027656783371	0.027027656783371
Tmem127	0.247148491874073	1	28	22	0.0243975174033139	0.792210863654336	1	23.9518072289157	1.73580625475559	0.342817628158031	0.515073290940158	1	25.9759036144578	24.1340181379724	0.306133190194208	0.036103735154142	0.036103735154142
Stard7	0.309738885900378	1	24	8	0.0296932168643151	0.680506092592718	1	25.0377833753149	7.0677708627832	0.211557655525085	0.538950638437522	1	24.5188916876575	7.54712991465979	0.186696236610247	0.0311450085051007	0.0311450085051007
Dusp2	1	1	28	10	0.105724908866738	0.99999986663421	1	20.7515657620042	0.678426426044602	0.467029559620269	0.999999999999991	1	24.3757828810021	4.75127445563653	0.383887712870615	0.0155533551464454	0.0155533551464454
Fahd2a	1	1	20	0	0.0175031096141261	0.958381713670964	1	28	21.8920260606602	0.0564810719698914	0.999121688312003	1	24	21.3822968831401	0.0526321911111111	0.00864436419636989	0.00864436419636989
Kcnip3	0.784801917075894	1	28	4	0.00693147644797788	0.56555115232752	1	25.2926208651399	8.7853774078938	0.0139804574427925	0.804371872387747	1	26.6463104325699	6.53109824093125	0.0109890341282407	0.00509911681699708	0.00509911681699708
Zfp661	0.859241172625395	1	28	22	0.00616457106051995	0.868093040687639	1	28	14.1237545363915	0.0169487964479248	0.964571206599842	1	28	18.0618772681958	0.00874753310114399	0.00516186032437731	0.00516186032437731
Mrps5	1	1	20	0	0.0183830403637024	0.976987559185915	1	25.6847545219638	0.316870662215901	0.203852626087385	0.999733158959878	1	22.8423772609819	0.140902246176487	0.200688402242996	0.00768342354940646	0.00768342354940646
Nphp1	1	1	28	22	0.0127990364974486	0.994065235575889	1	28	27.1018608718343	0.0325714974615368	0.999982354343386	1	28	24.5509304359171	0.0304495046896811	0.00590198072108565	0.00590198072108565
Mtln	0.00125858134619022	0.797893959360665	24	20	0.0756318584730007	0.113192867482686	1	24.3031784841076	13.9230543009701	0.567381684372754	0.00140417130194459	0.731930547991102	24.1515892420538	16.9812673343391	0.515206570227977	0.0961614578388591	0.0961614578388591
Bub1	1	1	28	6	0.0180202698362164	0.999624493001352	1	28	5.7884096044754	0.0376386359237778	0.999999929488421	1	28	5.8942048022377	0.02107492374386	0.00885350970411256	0.00885350970411256
Bcl2l11	1	1	28	10	0.21033301328327	0.953671641797893	1	20.6652806652807	7.5612899593015	0.652704242953442	0.998909874156258	1	24.3326403326404	8.796690687351	0.624245096467869	0.106963581505385	0.106963581505385
Morrbid	1	1	28	12	0.0191662311274379	0.923058640252015	1	21.3763440860215	3.231514907074	0.0319441797882393	0.996961035803087	1	24.6881720430108	7.15640865374423	0.0448088992851663	0.00311653507134177	0.00311653507134177
Gm14010	1	1	0	NaN	0	0.998270734528646	1	20	17.9999554199232	0.000660277821020689	0.999998503957865	1	20	17.9999554199232	0.000934843448778458	0.000654347639229185	0.000654347639229185
Anapc1	0.475764435488483	1	28	26	0.0303285876625503	0.856434178111704	1	26.2269129287599	23.3143070177323	0.30708092833848	0.773283514514046	1	27.11345646438	24.6395886358372	0.267473235815578	0.0453605404771209	0.0453605404771209
Mertk	0.385279521298535	1	28	26	0.118823425592116	0.376480516386576	1	28	25.3837172187355	0.588453592352497	0.42509511536022	1	28	25.6918586093677	0.522438816991445	0.122614063122668	0.122614063122668
Tmem87b	0.385279521298535	1	28	26	0.0579183386295308	0.568827828342874	1	28	21.8946032173019	0.407327222371474	0.55183115724605	1	28	23.9473016086509	0.414333131135757	0.0577775981641351	0.0577775981641351
Fbln7	1	1	20	8	0.0018110411808682	0.999999725864124	1	26.0892388451444	5.7865230838613	0.00341484588077706	0.999999999999962	1	23.0446194225722	7.1645412223566	0.00190882658218009	0.000591117167435108	0.000591117167435108
Zc3h8	1	1	20	14	0.0108987269745429	0.99994592067414	1	20	3.4250952944581	0.062561353846559	0.999999998537687	1	20	18.7125476472291	0.0621061280592985	0.00097767741320429	0.00097767741320429
Gm10762	1	1	20	14	0.0117605849586756	0.943170462661134	1	20	3.205809741021	0.0455409208637282	0.998353712433274	1	20	18.6029048705105	0.0347451682849751	0.000331492601245386	0.000331492601245386
Zc3h6	1	1	24	22	0.0142125422459337	0.997622472763794	1	24.6650124069479	19.9438613002426	0.0757673755059998	0.999997171439571	1	24.3325062034739	20.9898988732813	0.0595229753408	0.012973426696206	0.012973426696206
Ttl	1	1	20	6	0.0200793594797307	0.728443127571516	1	21.8461538461538	0.8748660191672	0.0625486933645442	0.959247217897477	1	20.9230769230769	3.55741146313315	0.0519974508408256	0.013570661110234	0.013570661110234
Polr1b	1	1	28	10	0.0111074242377092	0.98317404284812	1	28	12.6285593419277	0.0525089260254173	0.999857642894621	1	28	11.3142796709638	0.0399518405192746	0.00994621070847617	0.00994621070847617
Chchd5	1	1	20	4	0.0338762307721109	0.998330912753481	1	20.1622718052738	13.0248315793805	0.20738301772213	0.999998606298263	1	20.0811359026369	8.49432247536767	0.187439309149835	0.00956615739118293	0.00956615739118293
Slc20a1	1	1	28	4	0.120238770525338	0.965890507862488	1	27.5346260387812	27.1368142969082	0.892179518247617	0.999411541950748	1	27.7673130193906	1.78279273576457	0.766501186791149	0.12458397563511	0.12458397563511
Ckap2l	0.646858329324917	1	28	10	0.0155953673382899	0.905602460339703	1	28	7.0544114895759	0.0665338399933606	0.899070400904135	1	28	8.52720574478795	0.0319240011209238	0.0258378977786495	0.0258378977786495
Gm14023	1	1	20	10	0.00342477093196072	0.999996954509999	1	20	2.3171052227749	0.0135177986280974	0.999999999995362	1	20	6.15855261138745	0.00773907311276391	0.00273224470971361	0.00273224470971361
Il1a	1	1	20	4	0.0391989593898231	0.999999999999991	1	22.039911308204	16.8280031116081	0.115312125814774	1	1	21.019955654102	20.6365945945761	0.0632190389747623	0.00227641984048283	0.00227641984048283
Il1b	1	1	24	16	3.21827984195168	0.888431077862902	1	24.5432098765432	10.5942416964582	12.9302541093356	0.993530880295908	1	24.2716049382716	13.3290357780247	9.11359520846997	4.49620522238535	0.493351429324695
Sirpa	0.119750703967856	1	24	12	0.301936009780218	0.41057363511466	1	21.4686825053996	12.4013381524903	2.30440155848317	0.19728262995581	1	22.7343412526998	12.2498069124261	2.19640732910503	0.274720053310869	0.125077006286812
Stk35	1	1	20	4	0.012347703674046	0.915587478403429	1	22.8505747126437	19.0528422940709	0.118345466023597	0.9963325584054	1	21.4252873563218	0.36210287340389	0.101121233061281	0.0143493907837933	0.0143493907837933
Snrpb	1	1	20	14	0.140973050538037	0.947736892144979	1	23.2786885245902	10.0000548483338	1.89803169528165	0.998609849658638	1	21.6393442622951	12.2216833086345	1.60143253348816	0.0697658053882695	0.0435646235038758
Nop56	0.309738885900378	1	20	16	0.027798630310143	0.83728655077706	1	20	10.0000548483338	0.408826400928	0.609349515996335	1	20	13.0000274241669	0.284007667090146	0.050650090075509	0.050650090075509
Idh3b	1	1	28	22	0.0312090063158057	0.999966243778503	1	24.9122807017544	10.8310556673161	0.558935902295178	0.999999999430252	1	26.4561403508772	16.1446217185382	0.522328805209203	0.0181824102303302	0.0181824102303302
Cpxm1	1	1	20	4	0.0281446636201183	0.999942660280593	1	20.9263157894737	7.0431229313554	0.0573579870864561	0.999999998356047	1	20.4631578947369	5.48993525088085	0.0676770443143234	0.0169449743923677	0.0169449743923677
Pced1a	0.309738885900378	1	20	10	0.0203381128319373	0.765871109808016	1	20	14.7002703383744	0.0600705056543705	0.578524471027795	1	20	12.3501351691872	0.0463174254720166	0.00601538614545409	0.00601538614545409
Vps16	1	1	24	8	0.0210029169499394	0.966693302743867	1	24.4226044226044	10.4398206488396	0.22641345104199	0.999439069257204	1	24.2113022113022	9.20996515763481	0.17754273681324	0.015706247747057	0.015706247747057
Ptpra	1	1	20	14	0.158073897710948	0.999246368006832	1	20	3.6180190573439	1.44981305122753	0.999999715948044	1	20	18.809009528672	1.35589920726569	0.0618830290950776	0.0456398445868784
Mrps26	1	1	28	6	0.0423122091260312	0.999694043991735	1	24.9122807017544	6.8550878566143	0.273603924321712	0.999999953190686	1	26.4561403508772	6.47454156749441	0.248732842367407	0.0195418747448332	0.0195418747448332
Ubox5	1	1	20	16	0.0067209649255877	0.860843126257681	1	20	16.7921771558954	0.0254118073572165	0.989834434753537	1	20	16.3960885779477	0.0192074989858021	0.00534199283919359	0.00534199283919359
Fastkd5	1	1	20	6	0.00727043126552016	0.88103762403605	1	21.2847965738758	1.7996168165211	0.0284633511518465	0.992625398407179	1	20.6423982869379	3.9690109558809	0.0244717824640891	0.0050242112024639	0.0050242112024639
Lzts3	1	1	20	4	0.00336921779480358	0.999999998789938	1	20	5.2543212056491	0.0176872284720101	1	1	20	4.62716060282455	0.0144277740876809	0.00108732194508507	0.00108732194508507
Ddrgk1	1	1	28	16	0.0661786893366739	0.999995248839921	1	20	14.4167133858625	0.953949750088282	0.999999999988713	1	24	15.5071708886604	0.889551211111111	0.0109385096293441	0.0109385096293441
Itpa	1	1	28	18	0.0262844318489101	0.982781747962679	1	25.9530026109661	21.1496659712368	0.206597895671163	0.999850907720018	1	26.976501305483	19.6628869294193	0.195531204000181	0.016179384651543	0.016179384651543
4930402H24Rik	1	1	28	2	0.0295247981711721	0.842114770152519	1	21.5618221258134	5.032294538859	0.144404167560607	0.986822902716675	1	24.7809110629067	3.7768299631081	0.128805920053228	0.00146809613094363	0.00146809613094363
A730017L22Rik	1	1	28	18	0.00754831397747815	0.984470517120263	1	28	21.0022843661206	0.0227413826781725	0.999878788494199	1	28	19.5011421830603	0.0156771444261272	0.00536111818104812	0.00536111818104812
Atrn	0.583353997123441	1	24	0	0.0132363035527597	0.537588353728155	1	21.4686825053996	12.68319577512	0.127360293974569	0.677267163973613	1	22.7343412526998	18.082629314927	0.108726042941503	0.00377386121520828	0.00377386121520828
Gfra4	1	1	28	10	0.00363934778801264	0.994025269195857	1	20	16.1302495920847	0.00779177992371677	0.999982115642267	1	24	13.9638640409651	0.00440862855555556	0.00212283537964571	0.00212283537964571
Adam33	1	1	20	18	0.0390452944796695	0.999999790715555	1	22.745995423341	2.70359384678819	0.232555798574948	0.999999999999978	1	21.3729977116705	0.201549638008108	0.182870326822261	0.0223348891029979	0.0223348891029979
Siglec1	0.119750703967856	1	28	22	0.216615303480721	0.286028752393252	1	28	10.0000410714773	0.926982464466921	0.14981908893237	1	28	16.0000205357386	0.643097237848533	0.211666549150952	0.211666549150952
Hspa12b	1	1	28	0	0.00570283740347294	0.984000801409341	1	24.788029925187	22.646464409845	0.020274509234703	0.999871324744916	1	26.3940149625935	25.2538575473833	0.0141014835534407	0.00349176861985885	0.00349176861985885
1700037H04Rik	0.309738885900378	1	24	8	0.0117435516402003	0.775342546678745	1	21.2847965738758	10.0000548483338	0.143299303797782	0.582727276140199	1	22.6423982869379	9.0926757020625	0.118001291403774	0.023822992809848	0.023822992809848
Spef1	1	1	28	26	0.00912030144751027	0.853072380400903	1	28	5.5301757761444	0.0325004397260927	0.988634864065354	1	28	1.7650878880722	0.025484049154035	0.00985847272687444	0.00985847272687444
Cenpb	1	1	20	14	0.116337644735863	0.997282877990662	1	20	10.0000548483338	0.994290352785903	0.999996305276137	1	20	12.0000274241669	0.798476285164663	0.0465842579542553	0.0465842579542553
Cdc25b	1	1	28	4	0.0196524490638902	0.999999999987346	1	25.5526992287918	9.2006244047139	0.178267308278642	1	1	26.7763496143959	6.73320524406147	0.132398861494283	0.0100892574841841	0.0100892574841841
Ap5s1	1	1	20	14	0.0147442052281061	0.985886270902407	1	20.5797101449275	1.7458643931229	0.11847789700542	0.99989992942101	1	20.2898550724638	18.1070141884858	0.102708016038228	0.0109842207335775	0.0109842207335775
Mavs	1	1	20	0	0.0526048306842453	0.766164485885718	1	22.2371364653244	5.1601793459769	0.192521125668518	0.970238831533953	1	21.1185682326622	2.45030649024255	0.164217486263632	0.0146139073144598	0.0146139073144598
Pank2	1	1	28	4	0.0382308594957006	0.994929131578577	1	20.8385744234801	14.4497523532122	0.325350771033367	0.999987121359655	1	24.41928721174	22.4202121798583	0.295794491262332	0.0125362346618755	0.0125362346618755
Rnf24	0.309738885900378	1	20	14	0.00583134981831291	0.83466348405081	1	20	15.9461223505226	0.0436044942904971	0.608251726390964	1	20	14.9730611752613	0.0353368534097531	0.00751398719597081	0.00751398719597081
Smox	0.247148491874073	1	28	10	0.0838979367450713	0.978616482279839	1	26.9376693766938	14.9437388887315	0.341140634362631	0.5851602651903	1	27.4688346883469	12.5243511327874	0.420945343626744	0.239820206287317	0.239820206287317
Prnp	1	1	20	4	0.0443706040371331	0.99997808569539	1	28	5.031490632772	0.135794002046848	0.99999999975988	1	24	4.55635312833086	0.137764507777778	0.0173608916371666	0.0173608916371666
Rassf2	0.710362661526393	1	28	22	0.189245038458621	0.580522341843802	1	28	21.2247163244697	1.29938004109376	0.777671574388835	1	28	21.6123581622348	1.23441385723747	0.179326721921548	0.145272771259121
Slc23a2	1	1	20	14	0.0487337993593769	0.997849724558142	1	20	1.940178042136	0.566409422082903	0.999997686498946	1	20	17.970089021068	0.470444200592402	0.0613352714514906	0.0613352714514906
Tmem230	0.153711924959646	1	24	18	0.0164683048018004	0.343152640164651	1	23.2786885245902	18.4633624874205	0.295906803713784	0.207940753984676	1	23.6393442622951	18.2394613895087	0.27569387813857	0.0376544159044907	0.0376544159044907
Pcna	1	1	28	12	0.131512173937796	0.99999357175701	1	20.3271983640082	10.0000548483338	1.74589518540082	0.999999999979339	1	24.1635991820041	11.121608682256	1.26687134247337	0.00906604176787257	0.00715624504550914
AV099323	0.784801917075894	1	24	8	0.00462529505729229	0.794909985375707	1	24.6650124069479	3.81227377830361	0.0200361903602795	0.918209233491066	1	24.3325062034739	5.93585817693941	0.0149753798170077	0.00659651558427455	0.00659651558427455
Cds2	1	1	28	10	0.0307336891374921	0.999969206427845	1	28	8.3599076077706	0.330950019569767	0.999999999525873	1	28	9.1799538038853	0.270161778527988	0.0223177764919054	0.0223177764919054
Gpcpd1	1	1	28	2	0.127513838643576	0.966443021946942	1	24.9122807017544	4.16334309798859	1.17219726028217	0.999430558843965	1	26.4561403508772	3.15553870178523	1.03108557933536	0.109106385486603	0.105817002655525
AU019990	1	1	0	NaN	0	0.946055193131965	1	20.5797101449275	16.2608157301598	0.00264110958235956	0.998518085904295	1	20.5797101449275	16.2608157301598	0.00214109138501174	0.000762968305496028	0.000762968305496028
Shld1	0.385279521298535	1	24	2	0.0164879694413851	0.990116082089982	1	21.9426048565121	0.119666858393195	0.105668147806311	0.749102836396161	1	22.9713024282561	1.01977609858375	0.0882879420195824	0.0123248407003741	0.0123248407003741
Trmt6	1	1	20	14	0.0260684213338594	0.846213432558103	1	22.039911308204	17.9663834333671	0.18909652347356	0.987517254461519	1	21.019955654102	15.9244550497767	0.156553921489318	0.0222959832829096	0.0222959832829096
Mcm8	1	1	28	4	0.00898459492827852	0.999595347157923	1	28	18.5824273133694	0.0133447146348757	0.999999918116993	1	28	25.2912136566847	0.0122703664245886	0.001263688909811	0.001263688909811
Crls1	1	1	28	18	0.0233428110706316	0.99928438664906	1	25.6847545219638	12.7986237971841	0.142882963761796	0.999999743887666	1	26.8423772609819	15.3156385665404	0.112905010335942	0.01428627879144	0.01428627879144
Bmp2	1	1	28	6	0.0945469436565374	0.985697315718762	1	28	5.5721617967236	0.424346404985898	0.999897225451324	1	28	5.7860808983618	0.283223212622783	0.0553408507959533	0.0553408507959533
Tmx4	1	1	20	18	0.0251964420000375	0.96581700429685	1	21.104033970276	14.6878442541143	0.185511975852844	0.999408988227562	1	20.552016985138	16.4002352278104	0.158622422115964	0.0229054271403573	0.0229054271403573
Plcb1	1	1	28	18	0.0180767740319942	0.998958813767323	1	22.3370786516854	14.6167126344708	0.065973780201005	0.999999457777397	1	25.1685393258427	16.3246553218414	0.0575916187341066	0.011276638520558	0.011276638520558
Plcb4	0.646858329324917	1	28	14	0.00665119982601218	0.666324630123549	1	27.0844686648501	13.5898554946219	0.0336208654980081	0.793764782202246	1	27.542234332425	13.7953301796675	0.0278067191723238	0.01566631309044	0.01566631309044
Gm14209	1	1	0	NaN	0	1	1	NA	NA	0	1	1	NA	NA	0	NA	NA
Mkks	1	1	28	26	0.00519089916496169	0.995235324970809	1	20.4106776180698	19.3322899529231	0.0733725048321303	0.999988630864817	1	24.2053388090349	22.7014241032419	0.0603568872117364	0.00178182249889958	0.00178182249889958
Slx4ip	1	1	20	10	0.0114982121036328	0.998704104423012	1	20	14.1197005601935	0.0902153179189261	0.999999159964382	1	20	12.0598502800968	0.0860215680220741	0.00264560442935886	0.00264560442935886
Jag1	1	1	28	22	0.0314974351718517	0.999999355948853	1	20.4948453608247	3.6719480067234	0.160664005520933	0.999999999999793	1	24.2474226804123	23.8216227935808	0.0968103116077587	0.0161481032557921	0.0161481032557921
Btbd3	0.859241172625395	1	24	0	0.0103026023704305	0.966938014905828	1	24.5432098765432	17.9296998076285	0.0944313517369263	0.984808336006825	1	24.2716049382716	21.0014437724048	0.0721160630028031	0.0141208885643705	0.0141208885643705
Ism1	1	1	20	8	0.00234739369521348	0.999999999971204	1	22.9561200923788	10.6100353786005	0.0105153024528535	1	1	21.4780600461894	9.25905914309022	0.0087409589430029	8.58047197466412e-05	8.58047197466412e-05
Tasp1	1	1	20	4	0.0104398942230657	0.999015803321314	1	28	3.9841206322712	0.0694600774999318	0.999999515519481	1	24	4.10748027097337	0.0522628472222222	0.00167706253238533	0.00167706253238533
Esf1	1	1	28	18	0.0403108140925608	0.997250578022213	1	20.4948453608247	1.0652755810063	0.357744773604539	0.999996216870664	1	24.2474226804123	20.5476887929461	0.313153117265315	0.00520815944981907	0.00520815944981907
Ndufaf5	0.247148491874073	1	24	14	0.00516695652935071	0.594539544882884	1	21.1940298507463	20.5069237380966	0.0691177186177133	0.428730524766359	1	22.5970149253732	17.5230081816886	0.0544733677890996	0.0100331220015814	0.0100331220015814
Macrod2	0.309738885900378	1	24	20	0.0117993529718376	0.5789962737313	1	22.2371364653244	19.6961236961569	0.0544110178671358	0.487526718689409	1	23.1185682326622	19.8711543831306	0.0426301686135655	0.0149269855489418	0.0149269855489418
Flrt3	1	1	28	12	0.213943924772077	0.988348534515694	1	22.8505747126437	10.0000548483338	0.679236147695891	0.999931856502075	1	25.4252873563218	11.011686657973	0.468642428972483	0.0831810620526126	0.0831810620526126
Kif16b	0.153711924959646	1	20	10	0.0231698987138941	0.17516570516188	1	21.1940298507463	4.903455718875	0.182508416844788	0.124251007673156	1	20.5970149253732	7.53191883417691	0.168601601786731	0.0421080469662789	0.0421080469662789
Snrpb2	1	1	20	6	0.0501169709340559	0.974178919512092	1	22.5396825396825	9.0938384009398	1.26711609595237	0.999663728999629	1	21.2698412698413	7.48123092894779	1.16172370523163	0.0556351240545473	0.0478901513363321
Bfsp1	1	1	24	4	0.0134304538616701	0.992891167348242	1	23.2786885245902	1.6078818052832	0.0353478608669282	0.999974672160695	1	23.6393442622951	2.78634168026815	0.0347011296560267	0.00810436295065005	0.00810436295065005
Dstn	1	1	28	16	0.332297760750805	0.992496549780963	1	25.6847545219638	10.0000548483338	2.74031211181971	0.999971778442471	1	26.8423772609819	12.8946314188566	2.48735152542427	0.0373074435052856	0.0149988624944848
Rrbp1	0.247148491874073	1	28	18	0.40189898832978	0.461485855445127	1	27.2328767123288	10.0000548483338	4.38490949015419	0.36167805865095	1	27.6164383561644	13.9471626744012	4.03289040116537	0.332283829801237	0.0823934688890176
Snx5	1	1	28	16	0.489732964261647	0.940211141833313	1	25.9530026109661	10.0000548483338	4.671970730138	0.998175920269725	1	26.976501305483	12.9047834058415	4.54810358770453	0.043705414727325	0.00960959087332122
Mgme1	0.153711924959646	1	28	16	0.0163956212957622	0.321322801484321	1	25.8181818181818	16.2327513970662	0.109670079008313	0.197958928980388	1	26.9090909090909	16.1476328388955	0.0948241762301961	0.0178912627319654	0.0178912627319654
Kat14	1	1	20	14	0.0157768180094102	0.970913637726136	1	20.5797101449275	7.3613793194348	0.130797417469768	0.999572829801058	1	20.2898550724638	10.7302982356471	0.129426341201178	0.0044663702638302	0.0044663702638302
Dzank1	1	1	24	4	0.00346579196410431	0.999154775539579	1	28	26.0978892754915	0.00839049167304808	0.999999642697124	1	26	1.28354383028772	0.00426985772164603	0.00204343091214251	0.00204343091214251
Polr3f	0.710362661526393	1	20	8	0.013531561292545	0.613043566592396	1	20	2.0243704941071	0.0954148196201019	0.797500024253424	1	20	5.01218524705355	0.0850935077678586	0.0115517274174801	0.0115517274174801
Rbbp9	1	1	20	6	0.0116010165907826	0.999893132843264	1	20	10.0000548483338	0.0854832307481095	0.999999994289502	1	20	8.0000274241669	0.0773800393638436	0.00492512769301847	0.00492512769301847
Sec23b	1	1	28	12	0.0304202994120702	0.99981170734089	1	20	13.9048895403412	0.273510699714204	0.999999982271825	1	24	13.4857908670619	0.288343138888889	0.00567711144374412	0.00567711144374412
Smim26	1	1	28	20	0.0320812225303993	0.999993900235115	1	25.2926208651399	8.3627037902899	0.256314512991415	0.999999999981396	1	26.6463104325699	13.9216820001591	0.227018427737205	0.00876297326906805	0.00876297326906805
Dtd1	1	1	28	2	0.0221787648163745	0.965389213686194	1	28	26.9106713627722	0.0983200112813482	0.999394014530505	1	28	0.455335681386099	0.0908282081397317	0.0153112252052795	0.0153112252052795
Slc24a3	0.529559216305962	1	28	10	0.00417005546892371	0.512558884971452	1	28	6.9186044668228	0.0114320712059839	0.625388929866056	1	28	8.4593022334114	0.00535036023421751	0.00408968571938846	0.00408968571938846
Rin2	1	1	20	14	0.199349205453047	0.999999997183405	1	20	2.3637282507498	1.29964493031071	1	1	20	18.1818641253749	1.32217648004762	0.00802691050491816	0.0060709826759504
Naa20	1	1	20	4	0.0243816782114152	0.999890199720429	1	22.3370786516854	10.0000548483338	0.482979046005616	0.999999993971729	1	21.1685393258427	6.85531050558751	0.396144563031758	0.0183069137087244	0.0183069137087244
Crnkl1	0.475764435488483	1	20	8	0.0202710897156825	0.967304021030022	1	24.3031784841076	21.6833743907632	0.258381008231321	0.817365374975896	1	22.1515892420538	14.3121776059718	0.232959802473891	0.0153148262246017	0.0153148262246017
Ralgapa2	1	1	24	4	0.0285403216839974	0.999972685994794	1	23.0626450116009	3.6899392364626	0.130993252405044	0.999999999626969	1	23.5313225058004	3.84340650674781	0.0950741388796307	0.0175723280479381	0.0175723280479381
Kiz	0.710362661526393	1	24	20	0.0120920704305115	0.813621491621663	1	23.8369304556355	20.1995129968134	0.119482252332407	0.894830395958202	1	23.9184652278177	20.1003301274635	0.0948897258773965	0.0304692126752792	0.0304692126752792
Xrn2	0.153711924959646	1	28	18	0.103536130536253	0.266709444770291	1	28	16.5902460036645	0.973303449338709	0.171950083272601	1	28	17.2951230018323	0.879953380287062	0.116013315818271	0.116013315818271
Thbd	0.710362661526393	1	20	4	0.087601443866875	0.769413382320644	1	20	1.8666675074954	0.573288798664426	0.876744544092203	1	20	2.9333337537477	0.452839996441887	0.112917862803969	0.112917862803969
Cd93	1	1	24	10	0.275694640734282	0.511663507848899	1	22.9561200923788	17.9115563775943	0.913757728436231	0.854523126060426	1	23.4780600461894	14.0506630194127	0.765319720007128	0.310800204475814	0.310800204475814
Nxt1	1	1	24	22	0.0134041919158169	0.995704192588083	1	27.0844686648501	10.0000548483338	0.189320499928234	0.999990759778443	1	25.542234332425	3.65105784924157	0.143707514538141	0.0174375770647062	0.0174375770647062
Gzf1	1	1	20	18	0.0122159166477024	0.999399154068981	1	23.7231503579952	14.5332283185637	0.109928826633315	0.99999981945592	1	21.8615751789976	16.5341057821608	0.0946976194640957	0.00445671352936625	0.00445671352936625
Napb	0.475764435488483	1	24	18	0.00854573193296221	0.810640654225912	1	21.3763440860215	20.6223525654629	0.0385734349515323	0.753129843694237	1	22.6881720430108	19.4520192226498	0.0312069324942532	0.0167418533507896	0.0167418533507896
Cst3	1	1	20	6	2.56016848963354	0.976112445881396	1	20.4948453608247	6.8600843196557	42.1603882765596	0.999712393083366	1	20.2474226804123	6.42574660221371	41.0527883445015	1.75740880754124	0.0428085126104868
Zfp120	0.0708296121275345	1	20	8	0.039906204056832	0.25492112907189	1	20.6652806652807	19.4433342741532	0.19360856726103	0.0905376481128264	1	20.3326403326404	3.46538944956494	0.158239525734441	0.0199489612558773	0.0199489612558773
Zfp937	0.784801917075894	1	24	6	0.00300356545363082	0.650672113104391	1	22.1380846325167	13.7223106171555	0.0179936726569005	0.853842123009592	1	23.0690423162584	10.0333130547484	0.0132483163038188	0.00299292448435174	0.00299292448435174
3300002I08Rik	1	1	28	20	0.00530843233281018	0.939227729778699	1	20.0808080808081	3.337464832172	0.0170588049746795	0.998114777641637	1	24.040404040404	22.6038388506706	0.00992250113733754	0.0036109995021901	0.0036109995021901
Gm10130	0.583353997123441	1	28	0	0.00778263007288028	0.648712825201769	1	28	24.7265773911349	0.0411312038710418	0.74615881692615	1	28	26.3632886955674	0.0325606074095927	0.0149515308282847	0.0149515308282847
Zfp442	0.0352300658633735	1	20	6	0.00703738831587756	0.275790337890201	1	20	14.7655783550405	0.0295369916872737	0.0547402799301699	1	20	10.3827891775202	0.0198697136628511	0.00426280277307983	0.00426280277307983
Cst7	0.475764435488483	1	28	8	0.0285459078275687	0.60329358528869	1	28	6.3140838687993	0.0918570473659943	0.645286363783755	1	28	7.15704193439965	0.0478894464996157	0.0266993303851575	0.0266993303851575
Apmap	1	1	20	16	0.0290509164196243	0.999954834422125	1	20	10.0000677463866	0.200184245077388	0.99999999898002	1	20	13.0000338731933	0.188660055351549	0.0154312301965592	0.0154312301965592
Acss1	1	1	28	22	0.0533051739890697	0.995173698896535	1	23.7231503579952	14.5185039624781	0.326463354683719	0.999988334626832	1	25.8615751789976	18.0735116240133	0.261839221671835	0.0332863280689756	0.0332863280689756
Entpd6	1	1	28	20	0.0135129873651702	0.999949603500713	1	28	21.2863211780284	0.0782106778244662	0.999999998730075	1	28	20.6431605890142	0.0749810603584959	0.00915347208320551	0.00915347208320551
Pygb	1	1	28	26	0.0274914631243955	0.999627712503798	1	22.6423690205011	6.2213127666946	0.231010992537185	0.999999930692409	1	25.3211845102505	2.57434968371727	0.211209488503006	0.0201262389243992	0.0201262389243992
Abhd12	0.247148491874073	1	28	24	0.13460265483565	0.658341319842854	1	25.0377833753149	24.9553154268615	1.29478952091623	0.458152993381412	1	26.5188916876575	24.5810119714708	1.27054436167062	0.139513862147367	0.109806368322254
Gins1	1	1	28	8	0.00950086702425166	0.986525140847461	1	20.6652806652807	10.0000777973701	0.0437880456349071	0.999908803539831	1	24.3326403326404	9.36346122158542	0.0266750610284157	0.0028177170564685	0.0028177170564685
Nanp	0.309738885900378	1	24	14	0.0157181847151142	0.768623503768696	1	21.9426048565121	19.6691342383105	0.0907398799259859	0.579749523570701	1	22.9713024282561	16.9955874981739	0.0692186066071866	0.024213977767142	0.024213977767142
Nsfl1c	0.475764435488483	1	20	14	0.011965802372595	0.919072448623387	1	21.2847965738758	10.0000548483338	0.462830507233936	0.798975048857187	1	20.6423982869379	12.0739605643084	0.379272333520462	0.0486497852939345	0.0486497852939345
Gm14167	0.945897051104224	1	24	18	0.00133863021142528	0.750617451050841	1	22.745995423341	15.7201367475485	0.00656982710815777	0.953170459711906	1	23.3729977116705	16.841608384304	0.0057291463944903	0.00385995942235818	0.00385995942235818
Fkbp1a	1	1	28	18	0.21093136704151	0.997972810702563	1	28	14.4134722528463	2.17018665531527	0.999997943861913	1	28	16.2067361264231	1.95151578547115	0.127666711420628	0.0654192563396587
Snph	1	1	0	NaN	0	0.998907646574379	1	20.244399185336	10.1040495878205	0.00162692464404055	0.999999403164639	1	20.244399185336	10.1040495878205	0.000832222919886438	0.000352116195348376	0.000352116195348376
Tmem74b	1	1	0	NaN	0	0.996184236902119	1	20	1.3406468051143	0.00139599358841231	0.999992710698668	1	20	1.3406468051143	0.000396932711303307	0.00071276599282869	0.00071276599282869
Psmf1	0.247148491874073	1	28	0	0.0285152971750112	0.448732420933692	1	25.6847545219638	2.46041656233	0.1622079909374	0.3547909033002	1	26.8423772609819	1.28565428820342	0.151087604587518	0.039616990294075	0.039616990294075
Angpt4	1	1	0	NaN	0	0.931048066591386	1	21.2847965738758	12.2560854360628	0.00183451597089979	0.997566212915726	1	21.2847965738758	12.2560854360628	0.00138932920984569	0.0017931806912246	0.0017931806912246
Fam110a	1	1	28	10	0.0202976981438586	0.999989273425381	1	20	4.4760791551012	0.139357111383001	0.99999999994247	1	24	6.97136177877501	0.120192663333333	0.00144471353083915	0.00144471353083915
Slc52a3	1	1	28	22	0.00758539465708357	0.898125216073782	1	23.9518072289157	0.766048300441298	0.0282418203899367	0.994624981858676	1	25.9759036144578	23.6081634726048	0.022034228682773	0.00819119979173788	0.00819119979173788
Srxn1	0.859241172625395	1	20	8	0.0661433693529538	0.999992994351655	1	20	15.3011109248814	0.44334972889522	0.989591988537846	1	20	11.6505554624407	0.364372954674369	0.0489826566999855	0.0489826566999855
Csnk2a1	1	1	28	16	0.0546157964079991	0.81536770830516	1	24.6650124069479	1.6550001389386	0.815842288337652	0.981797378186866	1	26.3325062034739	21.5732700388672	0.763755875598373	0.0344077762846192	0.0344077762846192
Tbc1d20	0.583353997123441	1	20	12	0.0236201949187554	0.99044274637441	1	26.7924528301887	10.0000548483338	0.500282553828199	0.894727519453158	1	23.3962264150944	11.3850890554909	0.437209809249908	0.0241640486896172	0.0241640486896172
Rbck1	1	1	20	6	0.0260205572758408	0.991583860559126	1	21.2847965738758	8.4045139985703	0.350874501106114	0.999964484523748	1	20.6423982869379	7.17178806025485	0.33376697288141	0.0156297124139078	0.0156297124139078
Trib3	1	1	28	10	0.00623337750007686	0.999969514661284	1	28	6.314024240503	0.00956764191745609	0.999999999535317	1	28	8.1570121202515	0.00495024130078719	0.00197840557708988	0.00197840557708988
Sox12	0.309738885900378	1	20	8	0.0070484630222845	0.945611714857699	1	20	17.9999249083202	0.0260859455317429	0.652550006427419	1	20	12.9999624541534	0.010485674483518	0.00508495145703385	0.00508495145703385
Zcchc3	0.430521978393509	1	24	6	0.00675452792573341	0.391469651925134	1	22.5396825396825	6.3184739248905	0.0227526332724475	0.468632710970502	1	23.2698412698413	6.17030860024054	0.0142606038816299	0.009857720464059	0.009857720464059
Rem1	1	1	24	22	0.0312383441761571	0.999446515450435	1	23.8369304556355	21.9270475955855	0.218867369045616	0.999999846799159	1	23.9184652278177	21.9636546807094	0.173952408401561	0.0369193395087823	0.0369193395087823
H13	1	1	28	2	0.0884395421792764	0.997881085084348	1	22.9561200923788	22.896930342085	1.04307944982302	0.999997753512524	1	25.4780600461894	0.877084572814551	0.981079219919423	0.0396293150232846	0.0396293150232846
Mcts2	1	1	20	18	0.00479123993736132	0.999606546700004	1	28	26.2036432707895	0.0321238433261585	0.999999922587097	1	24	22.0301328303384	0.0201969996111111	0.00489894511777322	0.00489894511777322
Id1	1	1	28	8	0.00901013421100141	0.996927922828462	1	23.9518072289157	10.0000548483338	0.0579590656482118	0.999995276331287	1	25.9759036144578	9.13340832646371	0.0149663043166603	0.00765336049029767	0.00765336049029767
Bcl2l1	0.385279521298535	1	24	14	0.0552175442787887	0.690870074070294	1	21.2847965738758	10.0000548483338	0.455465667375357	0.618488665625894	1	22.6423982869379	11.9229754879297	0.278089168124435	0.0695276826176486	0.0695276826176486
Tpx2	0.784801917075894	1	28	10	0.0500719048975705	0.676660102654686	1	28	8.2368173968778	0.12227442727375	0.867147362001162	1	28	9.1184086984389	0.0600903345487376	0.0396970679055647	0.0396970679055647
Mylk2	1	1	20	8	0.00126535273569092	0.964870012449382	1	28	7.4699181668087	0.00604740371333536	0.999375586580891	1	24	8.00139350006087	0.00220136477777778	0.000157895342271734	0.000157895342271734
Pdrg1	0.475764435488483	1	24	20	0.0358255650688164	0.539243569488275	1	22.8505747126437	3.5473546548675	0.295127537422211	0.605572715187353	1	23.4252873563218	23.2914669947923	0.277225278513599	0.0290669194158871	0.0290669194158871
Hck	0.385279521298535	1	28	16	0.0352839212744275	0.853115095167147	1	28	21.9999461649423	0.454383438084665	0.694401239355479	1	28	18.9999730824712	0.365365456680798	0.0807687135164053	0.0807687135164053
Tm9sf4	0.475764435488483	1	20	10	0.0487352842836173	0.727139803392023	1	20.9263157894737	8.1132426562384	0.421798063760895	0.713159530469822	1	20.4631578947369	9.08262642633196	0.385292386523447	0.0473329077982131	0.0473329077982131
Tspyl3	1	1	24	4	0.00756209053889601	0.992656692302883	1	23.8369304556355	10.741691396044	0.0209480891246294	0.999972971675682	1	23.9184652278177	7.38242223565866	0.0184928807538939	0.00230324360224633	0.00230324360224633
Plagl2	1	1	28	18	0.0428436847249066	0.999837533167725	1	28	21.2390587778692	0.201124191135587	0.999999986801549	1	28	19.6195293889346	0.166668862438076	0.0241161463476431	0.0241161463476431
Pofut1	1	1	20	0	0.0212794416633241	0.99978786027759	1	21.104033970276	1.3048334097193	0.199657573443711	0.999999977496778	1	20.552016985138	0.635351479179217	0.179914404248802	0.0192814255812293	0.0192814255812293
Kif3b	1	1	20	12	0.0283662072457319	0.857715091931356	1	21.1940298507463	12.0322937401198	0.246804449280001	0.989360030690621	1	20.5970149253732	12.0257824217547	0.248668717976677	0.0278844795748314	0.0278844795748314
2500004C02Rik	0.247148491874073	1	28	2	0.00368538821764248	0.572876376777522	1	26.2269129287599	7.1410638517684	0.0196298834016562	0.418364191265228	1	27.11345646438	4.65956369368621	0.0106695783547934	0.00612763855890837	0.00612763855890837
Asxl1	1	1	24	8	0.0272690780417124	0.992996260572809	1	20.5797101449275	14.6312154867833	0.273153261704422	0.999975416357329	1	22.2898550724638	11.6385002886053	0.232788015472846	0.0111453045355401	0.0111453045355401
Nol4l	0.710362661526393	1	28	22	0.0218621506840304	0.929935751270877	1	28	26.0827557666795	0.148768794720926	0.934485761531079	1	28	24.0413778833397	0.122823760578691	0.0273826051558136	0.0273826051558136
Commd7	1	1	28	24	0.0265578700411949	0.999962717287281	1	22.5396825396825	20.2260502953452	0.449465074809388	0.999999999304991	1	25.2698412698413	22.1679150960953	0.393201936288873	0.0295187193701902	0.0295187193701902
Dnmt3b	0.710362661526393	1	28	22	0.00713744675384258	0.818494680940156	1	28	24.5583594946472	0.0243395825738452	0.896717908221306	1	28	23.2791797473236	0.0216013636817461	0.00926947048829138	0.00926947048829138
Mapre1	1	1	28	20	0.0222837631023127	0.999993749267732	1	25.4219948849105	20.3859006137991	1.44063471217397	0.999999999980464	1	26.7109974424553	20.2494178999975	1.33578137193352	0.0420960327524746	0.0315141636475595
Cdk5rap1	1	1	28	16	0.00729572624285016	0.999836687643007	1	28	9.8146084082895	0.0370484075418544	0.999999986663811	1	28	12.9073042041447	0.0205879519196889	0.00731159712398666	0.00731159712398666
Snta1	0.859241172625395	1	24	18	0.0467121457166255	0.332907148790976	1	21.5618221258134	4.5869174761357	0.163745784151512	0.644063842889213	1	22.7809110629067	22.3564263216116	0.13583533193182	0.0270931868114207	0.0270931868114207
Cbfa2t2	0.309738885900378	1	28	0	0.0144272269357697	0.616939683650192	1	28	25.640560088167	0.125480604337025	0.507346353712506	1	28	26.8202800440835	0.107908022278669	0.0155609943594841	0.0155609943594841
Necab3	1	1	20	4	0.00579833288137897	0.9999181624886	1	20	19.2018429231643	0.00961829845913315	0.99999999665122	1	20	1.60092146158215	0.00690047272402309	0.00291263321157897	0.00291263321157897
1700003F12Rik	1	1	20	16	0.00527197284651203	0.985861102812066	1	20	15.5033282447136	0.0245098328179678	0.999899571353601	1	20	15.7516641223568	0.0195454637523891	0.00949649266640948	0.00949649266640948
E2f1	1	1	20	0	0.0228679924025987	0.999450400279076	1	27.6880222841226	0.676101082109099	0.239678819658807	0.999999848942397	1	23.8440111420613	0.291117970968505	0.22914756147116	0.00560788075919328	0.00560788075919328
Pxmp4	1	1	28	22	0.0311648121419815	0.799089849821165	1	27.843137254902	21.7386054030554	0.150325990215303	0.978311228978439	1	27.921568627451	21.8691081306865	0.15164260859454	0.0209476311675056	0.0209476311675056
Zfp341	1	1	20	4	0.00387389227890509	0.999959563514277	1	20	14.3380049194642	0.0136310770768991	0.999999999182434	1	20	19.1690024597321	0.0102035627821751	0.00285851343385962	0.00285851343385962
Chmp4b	0.309738885900378	1	28	16	0.140043912227558	0.935895623356473	1	28	21.6444917241153	2.40091300025277	0.648839039819656	1	28	18.8222458620576	2.41923732441254	0.230443619469699	0.095254656144848
Raly	0.583353997123441	1	24	14	0.0624108708531216	0.927118735438456	1	23.0626450116009	16.0187356710036	1.136871995132	0.873256487608083	1	23.5313225058004	15.0354360582554	1.09670735760284	0.0785630500457641	0.0716353815820891
a	1	1	0	NaN	0	0.993556261884352	1	28	0.6437979667521	0.00240693071753337	0.99997919438276	1	28	0.6437979667521	0.000761079382577238	0.00116964453485171	0.00116964453485171
Eif2s2	1	1	24	16	0.097893277001028	0.736703912276416	1	21.8461538461538	10.5272218726758	2.09519197227225	0.961817948265246	1	22.9230769230769	13.1641103559154	2.0818323885483	0.153305774199868	0.0736398256858568
Ahcy	0.040394502815343	1	28	14	0.0164037332247559	0.285200887015428	1	28	13.716542861983	0.0487142135090819	0.0629439318131134	1	28	13.8582714309915	0.0262344813516047	0.0164686100417225	0.0164686100417225
Itch	1	1	24	22	0.0819270180138701	0.989203359996131	1	25.2926208651399	1.3133142795862	0.75213129567009	0.999941505386488	1	24.6463104325699	24.2592582010354	0.727651095001729	0.0498650662416422	0.0498650662416422
Dynlrb1	1	1	28	10	0.0813031377008294	0.999998782920347	1	28	19.3709515398138	1.07126211779339	0.999999999999259	1	28	14.6854757699069	1.06221013452385	0.03734731790163	0.0351600090111844
Map1lc3a	1	1	20	2	0.0345602328392221	0.864535325750189	1	20.1622718052738	13.205860678748	0.407789109375891	0.990379778248791	1	20.0811359026369	17.6209839375773	0.396792386917133	0.0114271834232621	0.0114271834232621
Pigu	0.247148491874073	1	20	18	0.0127001857978658	0.366095700508372	1	20.3271983640082	10.0000548483338	0.20288886151686	0.30786964157036	1	20.1635991820041	14.0334053866589	0.168866736394966	0.0245040339802515	0.0245040339802515
Trp53inp2	1	1	20	12	0.0354783261417792	0.818446619429063	1	22.5396825396825	18.1292436743097	0.169659406249091	0.982420027654989	1	21.2698412698413	14.9348912977041	0.153895532544535	0.0209783155592485	0.0209783155592485
Ncoa6	0.119750703967856	1	24	8	0.0197361987910539	0.432955287316085	1	23.1701631701632	10.8621661414775	0.333701552157901	0.205285143036318	1	23.5850815850816	9.45918682116229	0.312905403272797	0.037616761245914	0.037616761245914
Acss2	1	1	28	4	0.021498789722382	0.991964756955955	1	26.9376693766938	4.911222779246	0.0674274937996224	0.999967630619453	1	27.4688346883469	4.46609151649346	0.052235569505729	0.0140554846753711	0.0140554846753711
Gss	1	1	28	14	0.015764910331215	0.999955337849637	1	26.9376693766938	10.0000548483338	0.0719151142753959	0.999999999002631	1	27.4688346883469	11.9658281863076	0.0513430709795522	0.00226163469591632	0.00226163469591632
Trpc4ap	1	1	20	0	0.0224881699950843	0.999999999975238	1	25.2926208651399	8.7918610325655	0.665306813561889	1	1	22.6463104325699	3.93599412423707	0.60540804033179	0.00332819004620644	0.00332819004620644
Edem2	1	1	24	4	0.0255677084154994	0.999994285615491	1	22.8505747126437	10.8235514303495	0.26783719922133	0.999999999983673	1	23.4252873563218	7.49999405410301	0.23950045007803	0.0101623738691723	0.0101623738691723
Procr	0.859241172625395	1	24	20	0.0500589521155527	0.996654776825775	1	25.1645569620253	19.8243252449311	0.0910972544608373	0.989152033085371	1	24.5822784810127	19.9254227806507	0.106869067255768	0.0434351348612861	0.0434351348612861
BC029722	0.583353997123441	1	20	0	0.0443536794363254	0.756347032183178	1	20	12.7187709713842	0.231875274689105	0.802229765676815	1	20	16.3593854856921	0.211936686819145	0.0302617194337131	0.0302617194337131
Eif6	0.859241172625395	1	24	10	0.0762814774728767	0.79199785786208	1	22.6423690205011	3.0379330623362	0.718634641796063	0.942449742672967	1	23.3211845102505	6.42308507069848	0.677438947328656	0.0494592927816173	0.0494592927816173
Uqcc1	1	1	28	10	0.0137482842176779	0.999893902577243	1	26.0892388451444	10.0000548483338	0.120933790285989	0.999999994371469	1	27.0446194225722	10.0125233454408	0.105237563327037	0.00595870578636636	0.00595870578636636
Cep250	1	1	20	0	0.0282907059191707	0.986835954824978	1	20	10.0000548483338	0.274120929841409	0.999912971230722	1	20	15.0000274241607	0.23024487642793	0.0184326317890443	0.0184326317890443
Ergic3	1	1	28	16	0.065278259561511	0.995925990755441	1	23.4988179669031	7.75938939566	0.845326508609112	0.999991689931562	1	25.7494089834516	11.6082450866969	0.763163376481028	0.0298307481693095	0.0298307481693095
Cpne1	1	1	20	12	0.0321567768899691	0.997766488138696	1	20	3.4762041539982	0.408866972248846	0.999997503853299	1	20	7.7381020769991	0.37387830014385	0.00877799316420683	0.00877799316420683
Nfs1	0.247148491874073	1	24	20	0.0176030485510451	0.677943236994844	1	22.9561200923788	4.0767838127272	0.15150632090105	0.466878360658839	1	23.4780600461894	0.128232633987134	0.141369634975684	0.0206406344676779	0.0206406344676779
Romo1	1	1	20	6	0.133633140727965	0.999684069514401	1	20	10.0000548483338	1.351798253424	0.999999950088708	1	20	8.0000274241669	1.25734329828765	0.0580024763486322	0.0461309782520212
Rbm39	1	1	28	4	0.115031424056646	0.99997246664506	1	20.6652806652807	0.7842155788287	3.77540701061214	0.999999999620954	1	24.3326403326404	2.19973885346883	3.51521155838902	0.0183232440789297	0.00521255798536547
Phf20	1	1	28	18	0.0795374213575284	0.999697386637094	1	22.039911308204	21.8143178047923	0.543021542794862	0.999999954207957	1	25.019955654102	20.4240582866694	0.471139125102345	0.0470588677726753	0.0470588677726753
Scand1	0.385279521298535	1	28	16	0.0679282129346857	0.962693914448433	1	28	21.9999461649423	2.03963596649419	0.738773273826363	1	28	18.9999730824712	1.77240120952363	0.0373374480404925	0.0210660249157288
Cnbd2	0.859241172625395	1	28	12	0.00199309359985927	0.992835783551431	1	20.4948453608247	2.071116304326	0.0384003140533738	0.988636930202179	1	24.2474226804123	6.42104367995123	0.0264737707027655	0.00551027789508344	0.00551027789508344
2900097C17Rik	1	1	28	16	0.10647613911107	0.999461418644218	1	28	10.0000548483338	1.41455764441637	0.999999854939017	1	28	13.0000274241669	1.16937316239626	0.0373910933395609	0.0319753304949633
Epb41l1	0.309738885900378	1	28	16	0.224693291348996	0.638768657744904	1	27.2328767123288	10.0000548483338	0.909511485443477	0.518418111137572	1	27.6164383561644	12.9608613045382	0.594861041359483	0.0901030020567764	0.0901030020567764
Aar2	1	1	28	10	0.0133540156186239	0.995527704100821	1	21.6557734204793	20.534664658278	0.153613892800391	0.999989984342548	1	24.8278867102396	3.79088744302338	0.134899908331389	0.00440846934911907	0.00440846934911907
Dlgap4	1	1	28	6	0.0639013812371846	0.931643567967978	1	28	6.4079348342236	0.571601634216474	0.9976085677371	1	28	6.2039674171118	0.536553514367653	0.0546936740163831	0.0546936740163831
4930405A21Rik	1	1	0	NaN	0	0.956415700411241	1	20	2.7976675790962	0.00441812965955024	0.999036096886261	1	20	2.7976675790962	0.00150145103503649	0.00178978974763151	0.00178978974763151
Myl9	0.710362661526393	1	20	8	0.00308228553025997	0.871813903210946	1	20.5797101449275	7.9225420589863	0.0114594836408679	0.916049114252839	1	20.2898550724638	7.96344949427473	0.00992458743179181	0.00696680738663554	0.00696680738663554
Tgif2	0.0708296121275345	1	28	6	0.0164251854302836	0.216352255869688	1	26.3660477453581	8.5149734859884	0.0426939109419684	0.079353417905238	1	27.1830238726791	7.30187571092633	0.0385712785161351	0.0170628207649926	0.0170628207649926
5430405H02Rik	1	1	28	24	0.0157609081068335	0.97511635189401	1	28	22.5564801942166	0.0927331521430589	0.999687801617427	1	28	23.2782400971083	0.06420420899141	0.010626718704482	0.010626718704482
Rab5if	1	1	28	16	0.202451459678808	0.963606794603591	1	24.3031784841076	14.2499531796731	0.99412070515288	0.99932958425464	1	26.1515892420538	15.1387588583827	0.745433529771048	0.0890348360895201	0.0890348360895201
Sla2	1	1	28	8	0.0115632372896773	0.705439094228672	1	22.9561200923788	10.8633689870021	0.0115844626908426	0.95159137265827	1	25.4780600461894	9.6681276255425	0.0106128016648682	0.00630332352958536	0.00630332352958536
Ndrg3	1	1	20	4	0.0345632345075083	0.844428099087296	1	21.8461538461538	12.0376656483509	0.187148007625336	0.987217248265906	1	20.9230769230769	7.85682363658841	0.17404192337777	0.016202732946075	0.016202732946075
Dsn1	0.430521978393509	1	20	4	0.00733358085082759	0.744307004873918	1	20	13.6951784940646	0.0166590910798382	0.685120615994368	1	20	8.8475892470323	0.0100136564426702	0.00314939021494575	0.00314939021494575
Soga1	0.195687736186953	1	24	10	0.0293850173026672	0.654261450646026	1	24.9122807017544	12.8492272174471	0.13379456863369	0.391196406742868	1	24.4561403508772	11.4020090781891	0.114539725227275	0.0265365159051526	0.0265365159051526
Samhd1	0.247148491874073	1	28	20	0.393361381053733	0.770970897067841	1	26.9376693766938	24.1246074115547	3.47147378661919	0.506442077260948	1	27.4688346883469	22.1104500508441	3.34711021496562	0.388042645425551	0.115933632448233
Rbl1	1	1	28	4	0.0185799448535255	0.999165712792093	1	28	6.0720011284506	0.154541111221191	0.999999651885605	1	28	5.0360005642253	0.129715152763212	0.0154223441476844	0.0154223441476844
Rpn2	1	1	28	18	0.155666022344313	0.961140168529107	1	25.4219948849105	22.0080339797758	1.77924627777047	0.999234981885639	1	26.7109974424553	20.1476448964823	1.58165152503535	0.159364440404926	0.100758250399919
Manbal	0.119750703967856	1	28	0	0.0297673570103226	0.341026888880344	1	27.5346260387812	22.3790509693755	0.223169277211275	0.171444405210409	1	27.7673130193906	25.1677413646762	0.195023947720756	0.0271121399742787	0.0271121399742787
Src	1	1	28	22	0.00435999637116569	0.999999957917203	1	28	13.2254053746582	0.0264502504835748	0.999999999999999	1	28	17.6127026873291	0.0191393913108285	0.00179736446361804	0.00179736446361804
Gm14286	1	1	28	14	0.0110481128280101	0.967585810031831	1	28	10.0000548483338	0.0513702998652021	0.999468890166347	1	28	12.0000274241669	0.0163085000066551	0.0127322780969831	0.0127322780969831
Blcap	0.0300656289114039	1	28	16	0.0326166155008425	0.25747397514133	1	26.9376693766938	10.0000548483338	0.212082225342066	0.0453723068046238	1	27.4688346883469	12.9468579966057	0.151129567727283	0.0304299941706891	0.0304299941706891
Ctnnbl1	0.583353997123441	1	28	4	0.0368128275567091	0.806648367816561	1	26.3660477453581	11.4562451415389	0.274670340954734	0.8252842619378	1	27.1830238726791	7.84725825501483	0.237305513769713	0.0185230417612052	0.0185230417612052
Tti1	0.247148491874073	1	28	16	0.0144067986208613	0.994573428875438	1	28	13.0396998389306	0.0671457768890326	0.590725950521287	1	28	14.5198499194653	0.0476725794173199	0.0118255676618583	0.0118255676618583
Rprd1b	1	1	20	16	0.0054820574531831	0.999999999934395	1	20	13.022448618904	0.178917227301869	1	1	20	14.511224309452	0.15950268275574	0.00195178391146796	0.00195178391146796
2010009K17Rik	1	1	0	NaN	0	1	1	NA	NA	0	1	1	NA	NA	0	NA	NA
Tgm2	0.0925030711091867	1	28	14	0.0929198697398237	0.922350733668657	1	27.843137254902	10.0000548483338	0.66047298096348	0.295322751711264	1	27.921568627451	11.9945041653231	0.190270392717312	0.156133118599399	0.156133118599399
Lbp	1	1	24	20	0.0318813305144257	0.999460988639012	1	23.9518072289157	20.9586934524608	0.165968811155876	0.999999854707269	1	23.9759036144578	20.4798491679281	0.129366179287436	0.0255166781254646	0.0255166781254646
Snhg17	1	1	28	8	0.0178725198742875	0.996763784064751	1	20	13.3577396203579	0.0804947855766986	0.999994757795187	1	24	11.4432152007862	0.0569096333333334	0.000570530492251484	0.000570530492251484
Snhg11	1	1	28	22	0.00594651276423086	0.954961626003683	1	28	25.0020827882137	0.0116142082397184	0.998970193607931	1	28	23.5010413941068	0.00548742134678352	0.0047634618012091	0.0047634618012091
Ralgapb	1	1	24	22	0.0252029120270853	0.923894330374754	1	22.9561200923788	19.5470368561863	0.250903011514053	0.997027565074005	1	23.4780600461894	20.75651075457	0.226935392839087	0.0246412211610716	0.0246412211610716
Actr5	1	1	28	4	0.0186269674544744	0.951347869013232	1	24.5432098765432	5.2740296191684	0.111602488350794	0.998796810577487	1	26.2716049382716	4.69926328774132	0.0871282343025191	0.0188927429100409	0.0188927429100409
Ppp1r16b	1	1	28	2	0.0272289850872191	0.955693638073616	1	26.6487935656836	0.1477584738197	0.150822914344834	0.999003647256112	1	27.3243967828418	1.05162354532133	0.0842209822517649	0.0485777741150907	0.0485777741150907
Fam83d	0.710362661526393	1	0	NaN	0	0.441110179981391	1	27.0844686648501	7.6721819458738	0.00585392398109823	0.676970064227112	1	27.0844686648501	7.6721819458738	0.00361146239796712	0.00470871777655158	0.00470871777655158
Dhx35	1	1	20	14	0.0151220123812941	0.999881895947093	1	20	9.8690577871608	0.0860536494253958	0.999999993025442	1	20	11.9345288935804	0.0736578228502603	0.00669531011432781	0.00669531011432781
Mafb	1	1	28	6	1.02550282261922	0.966354103073488	1	24.3031784841076	1.15225225421059	9.32031294103551	0.999427519691158	1	26.1515892420538	3.42190016079532	8.59069807377977	0.922995928439899	0.107441318564906
Top1	1	1	20	4	0.109444219825101	0.999999759861358	1	20	10.2248629892522	1.86292985986552	0.999999999999971	1	20	7.1124314946261	1.71233705806462	0.0547136052263991	0.0319525907406568
Plcg1	1	1	28	4	0.0121243074286658	0.944998290051861	1	22.039911308204	12.1359977320459	0.0677959685549614	0.998458885422618	1	25.019955654102	8.67560037410617	0.0554477036042441	0.00227249328680546	0.00227249328680546
Zhx3	1	1	24	4	0.0143583179657296	0.999790738607255	1	21.6557734204793	12.0784736069509	0.0859962642901733	0.999999978103307	1	22.8278867102396	8.26843286906079	0.071506780822218	0.00551099060982289	0.00551099060982289
Gm16751	1	1	28	0	0.00181693279456905	0.998451293354061	1	28	26.880792145036	0.00436954992667921	0.999998800134289	1	28	27.440396072518	0.00150116048046443	0.0013258230542974	0.0013258230542974
Lpin3	1	1	28	10	0.0029948652117951	0.997954191881767	1	20	15.0115586900276	0.0043196332478065	0.999997905906046	1	24	13.2926494997308	0.00206427694444444	0.00079003384193002	0.00079003384193002
Chd6	1	1	28	24	0.0880006410001939	0.918960332884422	1	26.9376693766938	1.1188113247962	0.361435027502169	0.996623803435814	1	27.4688346883469	26.0772112643369	0.350435485688347	0.0602157143118509	0.0602157143118509
Srsf6	1	1	20	16	0.060813516634421	0.999944529460672	1	20	8.0520299261742	0.691451257308647	0.999999998461481	1	20	12.0260149630871	0.688646597011334	0.0163542956639455	0.0163542956639455
Ift52	1	1	20	6	0.0169735856299667	0.933500206176773	1	21.6557734204793	6.339517681149	0.210991461824685	0.997738178174227	1	20.8278867102396	6.17276394374844	0.187681140488047	0.0177065475706949	0.0177065475706949
Mybl2	1	1	20	12	0.0074736192829776	0.961357014949383	1	20	12.8604879451352	0.0155920929819109	0.999243552138719	1	20	12.4302439725676	0.00854500170626504	0.00400145138077051	0.00400145138077051
Tox2	1	1	20	6	0.0208422753707292	0.99619704512416	1	20	0.4680595976807	0.0550070598187824	0.999992759582952	1	20	3.23402979884035	0.0423662739391165	0.0107813288605849	0.0107813288605849
Jph2	1	1	0	NaN	0	0.939712611783631	1	20	15.0461232352865	0.00124871631431083	0.998145053296705	1	20	15.0461232352865	0.000858090747285029	0.000365097627284412	0.000365097627284412
Oser1	1	1	28	2	0.0365849977518109	0.999904058265404	1	23.1701631701632	13.2043074041736	0.516477057885523	0.999999995397445	1	25.5850815850816	8.20401841014174	0.49255107238241	0.0203709822551243	0.0203709822551243
2900093K20Rik	1	1	28	26	0.0476467216782519	0.880483929541631	1	26.7924528301887	0.553076341706998	0.182923089836404	0.992555096236712	1	27.3962264150944	26.7005597743696	0.139464453800565	0.0355354185533128	0.0355354185533128
Fitm2	0.195687736186953	1	20	18	0.00442824561057904	0.543599696378271	1	20	4.8786113872024	0.0339444920017372	0.344740250747629	1	20	1.4393056936012	0.0248910892373464	0.00128738279906291	0.00128738279906291
Ttpal	1	1	20	16	0.0171389955837558	0.997997717292967	1	20	17.8970949586535	0.164184902542003	0.999997994092736	1	20	16.9485474793267	0.150226278913453	0.0113086976791164	0.0113086976791164
Serinc3	1	1	28	16	1.94112832250987	0.999361005542037	1	25.0377833753149	2.834473409037	17.619945692434	0.999999795799542	1	26.5188916876575	9.07789943844245	16.5226307403437	1.5030764185383	0.090970768648131
Pkig	1	1	20	0	0.0584511789444939	0.998366404619907	1	22.9561200923788	8.4185231236359	0.633186085301255	0.999998664955895	1	21.4780600461894	3.93824270874315	0.560554021168971	0.0321914146589566	0.0321914146589566
Ada	1	1	20	10	0.0109705778623462	0.996489770567358	1	20	13.8591847564471	0.0559438451492025	0.999993831923314	1	20	11.9295923782235	0.0476784594447826	0.0087623778768436	0.0087623778768436
Ccn5	0.529559216305962	1	28	14	8.10782777444117e-05	0.902647108460779	1	28	10.0000548483338	0.0175957741961871	0.830836854305616	1	28	12.0000274241669	0.013173734597962	0.0104844327563889	0.0104844327563889
Ywhab	0.859241172625395	1	24	16	0.128383721405792	0.588729244868291	1	22.5396825396825	14.8713722581089	2.02338496627319	0.850601503708042	1	23.2698412698413	15.4331742250601	2.05966716142808	0.160420455048755	0.0778865916071247
Tomm34	1	1	24	22	0.0582208389105224	0.999199514634867	1	22.6423690205011	0.0308088460223992	0.402267287334865	0.999999679526067	1	23.3211845102505	22.3653347347435	0.340885248121485	0.0382132093405072	0.0382132093405072
Stk4	0.475764435488483	1	24	4	0.0750688600538199	0.512300969564761	1	22.745995423341	7.5160194241749	0.835782789513673	0.587808700909501	1	23.3729977116705	5.80935053357762	0.788147844376376	0.0940924029147399	0.0940924029147399
Wfdc12	1	1	0	NaN	0	0.70238853860228	1	25.8181818181818	7.8973723050685	0.00362572053400974	0.950520322172957	1	25.8181818181818	7.8973723050685	0.0011273965545009	0.00183154247788593	0.00183154247788593
Slpi	1	1	28	14	0.344409467536631	0.997195481592814	1	25.1645569620253	11.5092201573416	0.264184688564097	0.99999606365668	1	26.5822784810127	12.7243830836378	0.743954241644631	0.895885695521099	0.895885695521099
Matn4	1	1	0	NaN	0	0.926264262754144	1	28	18	0.000979261121230536	0.997212126147424	1	28	18	0.000561117548366887	0.000908210751278493	0.000908210751278493
Sdc4	0.195687736186953	1	24	8	0.499854490727551	0.358036424173372	1	24.0677966101695	6.407417859486	2.2131725349465	0.256316604340687	1	24.0338983050847	7.20484638115889	1.93073915069947	0.603430434782813	0.312538560459709
Sys1	1	1	28	10	0.059294509847076	0.943276709444447	1	28	7.7851652778739	0.438650218132538	0.998359922762197	1	28	8.89258263893695	0.408393209472742	0.0410265837545471	0.0410265837545471
Gm14302	0.710362661526393	1	0	NaN	0	0.818849495174627	1	28	21.303505101456	0.00354032801371695	0.896854530511352	1	28	21.303505101456	0.00275339260077095	0.00415495635397054	0.00415495635397054
Dbndd2	0.710362661526393	1	20	2	0.0307691151872296	0.958808075071427	1	20	0.739717801841998	0.278751462958165	0.942674385662828	1	20	1.369858900921	0.221815089587714	0.0360068702608998	0.0360068702608998
Pigt	1	1	20	0	0.0341244429299769	0.999016467629094	1	20.3271983640082	5.5603400489869	0.449566101103984	0.999999516173392	1	20.1635991820041	2.75779441061423	0.404622886668506	0.0187025399363115	0.0187025399363115
Dnttip1	0.859241172625395	1	20	12	0.0192286127947809	0.752767598843376	1	28	14.1858413922503	0.192668961046911	0.92862638432769	1	24	13.2796463109644	0.183164028333333	0.00202755922259623	0.00202755922259623
Ube2c	0.309738885900378	1	28	10	0.147108471121503	0.659994684940241	1	27.3829201101928	8.802698444509	0.382146013799096	0.52896236754721	1	27.6914600550964	9.39584547081473	0.204123953852929	0.157308696752835	0.157308696752835
Tnnc2	1	1	24	10	0.0397131532989663	0.929196847891305	1	22.9561200923788	18.4254063107768	0.207535754017927	0.997432112128686	1	23.4780600461894	14.3134295395703	0.123591475611477	0.0630822360492703	0.0630822360492703
Snx21	0.475764435488483	1	24	22	0.00852253883053929	0.755316835729334	1	21.4686825053996	0.0389196785300996	0.13003125737806	0.727132744342838	1	22.7343412526998	21.8076841030631	0.107232011576637	0.0216180843205361	0.0216180843205361
Acot8	1	1	28	6	0.0163496876392563	0.980340773559758	1	28	6.0540929014739	0.136650967299253	0.99980547847825	1	28	6.02704645073695	0.128057478700518	0.0203505527343303	0.0203505527343303
Zswim3	0.475764435488483	1	20	16	0.0058231866240775	0.885887382178654	1	27.0844686648501	23.8310088352421	0.0246374358879403	0.785626100464314	1	23.542234332425	19.7740323816869	0.0161191710260295	0.00142927701743333	0.00142927701743333
Zswim1	1	1	28	16	0.00945440586608701	0.99323445413572	1	28	10.0000513850298	0.0386301140663859	0.99997706190649	1	28	13.0000256925149	0.03087590867113	0.00429396208717023	0.00429396208717023
Neurl2	1	1	24	8	0.0118696712056927	0.995980498202733	1	25.8181818181818	0.411143913931305	0.0852752360604719	0.999991910957403	1	24.9090909090909	4.34984865929187	0.07344372315342	0.00990941724916002	0.00990941724916002
Ctsa	1	1	28	16	0.301233145639719	0.99999999999998	1	23.4988179669031	22.6874377572799	3.84698303618558	1	1	25.7494089834516	19.7871335552463	3.52240027689667	0.0170298847534142	0.00483473864827709
Pltp	1	1	28	22	2.37014061325747	0.999745351785578	1	28	23.9258213268533	14.3936764540824	0.999999967574391	1	28	22.9629106634266	12.2184242229219	1.44200715035474	0.118019077095843
Pcif1	0.153711924959646	1	28	26	0.0275647123158587	0.583686458317768	1	23.4988179669031	2.9979880251427	0.419967640681645	0.306039405026788	1	25.7494089834516	0.722937886901592	0.370754427754789	0.0437416676033837	0.0437416676033837
Zfp335	0.119750703967856	1	28	4	0.00966135551484367	0.998491815436141	1	28	6.1210107209527	0.0820850322257796	0.373519347407532	1	28	5.06050536047635	0.0808520324099082	0.0130527733905733	0.0130527733905733
Mmp9	0.00188707063211928	0.935846464307358	24	4	0.947850689361698	0.145557934278941	1	23.7231503579952	2.31163211624941	1.56392853523988	0.00252701401388433	0.901143726576211	23.8615751789976	3.15102485470159	1.36491182644837	0.939940463124844	0.688645555640514
Slc12a5	0.136731314463751	1	28	26	0.0260356865325311	0.290655173182655	1	23.8369304556355	6.4891547980358	0.0470293800191196	0.16792264509823	1	25.9184652278177	2.60224722059458	0.0303053146917794	0.0183893452861753	0.0183893452861753
Ncoa5	1	1	28	10	0.0157718753330097	0.999795282731936	1	21.5618221258134	11.5970106791739	0.175648651827243	0.99999997904399	1	24.7809110629067	11.0893603758653	0.168429106029919	0.00192377867592613	0.00192377867592613
Cd40	0.309738885900378	1	24	4	0.0630997342793533	0.765406457654292	1	23.7231503579952	15.4308603006805	0.476052239056963	0.578317358800998	1	23.8615751789976	9.74891436113731	0.468346784400323	0.0425823594334525	0.0425823594334525
Slc35c2	0.475764435488483	1	24	0	0.0248099727887799	0.947790179070269	1	22.745995423341	17.6241262792335	0.223187582215465	0.810066020976935	1	23.3729977116705	20.7414699733448	0.205569991988888	0.0203888349942189	0.0203888349942189
Elmo2	0.000339192592624999	0.446612277535546	24	4	0.10615893100903	0.0282394438683031	1	23.2786885245902	3.5301862696669	0.433625309081641	0.000120268819185254	0.207967330250514	23.6393442622951	3.76238500338128	0.419805537242492	0.109158758156643	0.109158758156643
Zfp334	0.430521978393509	1	28	24	0.00237673650531238	0.852544668465067	1	26.6487935656836	19.2931363272339	0.00588998989813603	0.734917698255529	1	27.3243967828418	21.6015848107133	0.0027819796212388	0.0026438977628658	0.0026438977628658
Slc13a3	1	1	20	14	0.0455302379450756	0.993083930046313	1	22.5396825396825	9.7335052016446	0.168065510311782	0.999976028661808	1	21.2698412698413	12.03701380015	0.20204602345674	0.0437788629713052	0.0437788629713052
Trp53rka	0.247148491874073	1	24	20	0.0150617279926641	0.638388442719325	1	25.4219948849105	16.0553422330103	0.128983726980021	0.449123212138373	1	24.7109974424553	18.0994036956916	0.103172880402384	0.0229316845220153	0.0229316845220153
Slc2a10	1	1	0	NaN	0	0.9999999999997	1	28	0.0228908871138991	0.00109331134852789	1	1	28	0.0228908871138991	0.00198855327083114	0.000858085604806154	0.000858085604806154
Eya2	0.945897051104224	1	20	8	0.00830043199437452	0.717445505305696	1	20	14.0204096301538	0.0147244862872081	0.941720588549356	1	20	11.0102048150769	0.00903908560320049	0.00115490412551198	0.00115490412551198
Zmynd8	0.385279521298535	1	24	0	0.0527079516016796	0.766778978152073	1	23.7231503579952	6.83049833244151	0.674250910376486	0.655647673077345	1	23.8615751789976	3.4351771794643	0.621051005210533	0.0306877546888596	0.0306877546888596
Ncoa3	0.859241172625395	1	28	16	0.0860560973519309	0.834525360570908	1	25.9530026109661	16.2082074216523	0.79783780718214	0.955550633112158	1	26.976501305483	16.1312739685943	0.738867442725605	0.0777503536324745	0.0777503536324745
Sulf2	1	1	28	26	0.135201644989993	0.999998719031894	1	21.7505470459519	4.9153305062663	2.10152095055931	0.99999999999918	1	24.875273522976	1.92233566367818	1.932521286829	0.15119783611407	0.078238639410883
5031425F14Rik	0.475764435488483	1	24	2	0.0243554304076976	0.496500361845206	1	21.7505470459519	10.0000548483338	0.0566459256312897	0.57707948085457	1	22.875273522976	6.21171654691549	0.0532125472717421	0.0204615695226876	0.0204615695226876
Prex1	1	1	28	4	0.0877994691209462	0.999996463252488	1	23.7231503579952	11.6650915118705	0.697323283578447	0.999999999993746	1	25.8615751789976	8.20555172921556	0.692043898781055	0.0266379318875357	0.0266379318875357
Trp53rkb	1	1	24	8	0.0110139800765754	0.979975918770576	1	22.1380846325167	15.0762635072392	0.0387273359338354	0.999798166369267	1	23.0690423162584	11.6999680222595	0.036499196657632	0.00438527250356934	0.00438527250356934
Arfgef2	1	1	20	12	0.049277953382839	0.579106553690069	1	20.5797101449275	11.5443169026381	0.295153077859008	0.895454388774366	1	20.2898550724638	11.7778169667016	0.246166229841801	0.0343161583637276	0.0343161583637276
Cse1l	1	1	20	10	0.0293248849419951	0.999985312252216	1	27.5346260387812	15.1690415516288	0.432078915068657	0.999999999892135	1	23.7673130193906	12.4886278782367	0.38683119838907	0.00664510350655538	0.00664510350655538
Stau1	0.119750703967856	1	24	2	0.0362870229542188	0.115483570485758	1	21.4686825053996	18.0849993815217	0.307530091545453	0.0730317979071609	1	22.7343412526998	21.8900235519477	0.293864987548505	0.0253840314209747	0.0253840314209747
Ddx27	1	1	28	8	0.0293911762027313	0.98325440083271	1	28	6.0970325444692	0.232600193734477	0.999859003215177	1	28	7.0485162722346	0.198488771081483	0.0217327060813027	0.0217327060813027
Znfx1	0.040394502815343	1	28	22	0.0892564626435811	0.53371714885055	1	28	21.5976575897635	0.649637389641714	0.104280978492322	1	28	21.7988287948818	0.650433356046871	0.154903161186615	0.154903161186615
Zfas1	1	1	28	6	0.0649472628772376	0.999938381885254	1	22.745995423341	12.680183270759	1.06468324801621	0.999999998101565	1	25.3729977116705	9.79086303984074	1.03409057882355	0.0101692009734127	0.00983395573043689
Ptgis	1	1	20	4	0.0120061290258795	0.999996383966635	1	28	5.0907899299597	0.0396431801306242	0.999999999993462	1	24	4.58176711283987	0.0385878342777778	0.00846537477771265	0.00846537477771265
B4galt5	1	1	28	10	0.145946768926225	0.999817589384093	1	20	12.8100159651586	1.30587912594649	0.999999983362172	1	24	11.9717238648094	1.14636900555556	0.0318681897135608	0.0277992422676473
Slc9a8	0.0537425917725344	1	20	16	0.0471619045203331	0.241554192221616	1	20.4948453608247	12.7372799843102	0.141815624934862	0.0693772007594662	1	20.2474226804123	14.3907240744751	0.120830650161042	0.0475895298055447	0.0475895298055447
Spata2	1	1	28	16	0.0170976864055988	0.999999999855478	1	22.039911308204	18.6227258613905	0.159207676976482	1	1	25.019955654102	17.7189228740055	0.136502545153378	0.000925671043895222	0.000925671043895222
Rnf114	0.119750703967856	1	28	18	0.0639071795127902	0.539922946466479	1	27.843137254902	10.0000548483338	0.753514587608522	0.241728148927645	1	27.921568627451	13.9889019244267	0.619615497961562	0.0691355582492155	0.0691355582492155
Snai1	0.583353997123441	1	28	14	0.00435929987098622	0.706933879261815	1	28	10.0000548483338	0.0216693282590253	0.777681591237917	1	28	12.0000274241669	0.00709918491803674	0.00812558786300836	0.00812558786300836
Ube2v1	1	1	20	14	0.055800553819877	0.99992802025654	1	26.3660477453581	10.0000548483338	0.786236838926553	0.999999997409396	1	23.1830238726791	12.5104607384577	0.668423781461977	0.00241753717548115	0.00241753717548115
Tmem189	1	1	28	10	0.162219700124384	0.8780099538014	1	23.4988179669031	10.0298555062909	1.43022217183226	0.992236720754276	1	25.7494089834516	10.0933394399282	1.32562008601673	0.112064314873017	0.0845372788592484
Cebpb	1	1	28	8	1.55808221518009	0.986520523067566	1	28	14.3008144026469	9.83852649352759	0.999908740882056	1	28	11.1504072013234	10.2951173229997	1.54379880473117	0.149954464460765
A530013C23Rik	1	1	28	10	0.0120321947496009	0.78783489843869	1	25.8181818181818	10.0000544174627	0.034830111299064	0.975707311098771	1	26.9090909090909	10.0164907692247	0.0140451449612317	0.00759318615157107	0.00759318615157107
1200007C13Rik	1	1	28	16	0.0029948652117951	0.891824547838171	1	28	14.7323943048216	0.00748715291624681	0.993925849056453	1	28	15.3661971524108	0.00312335830203095	0.00271456742812334	0.00271456742812334
Ptpn1	0.309738885900378	1	20	8	0.113667803984467	0.314321222671318	1	20.9263157894737	5.8388004885195	1.24228964348186	0.324138714900622	1	20.4631578947369	6.94741733087944	1.24246408471598	0.188543205648003	0.151749421144116
Adnp	0.040394502815343	1	20	8	0.0268297172432221	0.201081228834784	1	20.9263157894737	11.2853790147536	0.435249789273293	0.0472174122600081	1	20.4631578947369	9.6104325861609	0.409718646169006	0.0184095671427551	0.0184095671427551
Dpm1	1	1	20	6	0.0546774030863099	0.934666517429031	1	20.1622718052738	9.9166507081994	0.724445213918531	0.997817708538742	1	20.0811359026369	7.95054271996164	0.684359410201674	0.0468045857762406	0.0468045857762406
Mocs3	0.0925030711091867	1	20	10	0.0136245529053389	0.353594009758957	1	20.6652806652807	16.0040859091328	0.0440838134155714	0.144575613559681	1	20.3326403326404	12.956397517331	0.0369471860348952	0.00789796570615768	0.00789796570615768
Nfatc2	0.859241172625395	1	20	10	0.0271954328704519	0.582533526482041	1	20.4948453608247	14.4108388625421	0.599327393303783	0.84694537698313	1	20.2474226804123	12.1802881464695	0.555311963635134	0.0439257769063602	0.0439257769063602
Atp9a	0.0622861019500344	1	20	4	0.00732909072276706	0.312626808670798	1	20	15.4673121443483	0.0116078693274588	0.0961690826231558	1	20	19.7336560721741	0.00815928856703811	0.00441529811173744	0.00441529811173744
Zfp64	0.385279521298535	1	20	8	0.020097088414502	0.848057536687655	1	20	1.3172945650188	0.117098596473151	0.692227377329312	1	20	4.6586472825094	0.115390764670768	0.0251297362112224	0.0251297362112224
Tshz2	1	1	20	4	0.0181595560835279	0.999999473074335	1	20	12.6200230541101	0.0614607895396837	0.999999999999861	1	20	8.31001152705505	0.0590633450094975	0.00618080301670338	0.00618080301670338
Zfp217	0.710362661526393	1	20	2	0.0607113927375481	0.710115411303128	1	22.3370786516854	4.7780398194335	0.435746938066663	0.849631148012553	1	21.1685393258427	3.32246796725107	0.411026511448623	0.0290146242988225	0.0290146242988225
Pfdn4	0.247148491874073	1	24	8	0.0200176272899662	0.694466691731018	1	23.4988179669031	8.4908048265178	0.236962001596618	0.474124434658704	1	23.7494089834516	8.24891014683269	0.216596997980093	0.0309134302643693	0.0309134302643693
Fam210b	1	1	28	26	0.0255733581986811	0.756837312564205	1	28	4.0780709029911	0.082583588370716	0.967697454969656	1	28	1.03903545149555	0.0688203785436235	0.0141734401673389	0.0141734401673389
Aurka	1	1	28	12	0.0200731245656876	0.898909863475572	1	28	12.8699183037038	0.037381043282811	0.994708946258052	1	28	12.4349591518519	0.0173438289703502	0.0148081266626911	0.0148081266626911
Cstf1	1	1	28	4	0.0152849828166881	0.999999989430128	1	20	13.2648299876908	0.126801804856716	1	1	24	21.6731837069002	0.0954553422222222	0.00576022303880437	0.00576022303880437
Cass4	0.022151118355579	1	28	0	0.0390336378243817	0.30780282228275	1	25.5526992287918	3.97288754604001	0.248286662661105	0.0408283549627126	1	26.7763496143959	2.08156924947448	0.216670352841919	0.0370954881471864	0.0370954881471864
Rtf2	1	1	28	16	0.0356121602422544	0.996798499428372	1	20.5797101449275	8.0360074600398	0.661747552144575	0.999994869719254	1	24.2898550724638	11.6823348255926	0.673889815822206	0.00652248864437414	0.00652248864437414
Bmp7	1	1	20	4	0.0149530757324339	0.995534631544703	1	20	13.7113784064002	0.0387741698038225	0.999990015369511	1	20	8.8556892032001	0.0355825724535471	0.00382764723707201	0.00382764723707201
Rae1	1	1	20	14	0.0401137434326441	0.952033913139095	1	20	10.0000548483338	0.29845599030135	0.998830780061171	1	20	12.0000274241669	0.227915951397878	0.0330164577638012	0.0330164577638012
Rbm38	0.385279521298535	1	28	10	0.0243073966440516	0.880814953290039	1	28	14.3740965602298	0.120651752188425	0.70610420456732	1	28	12.1870482801149	0.102796645178169	0.0152123289326758	0.0152123289326758
[truncated: 15,226 more rows]
