# Supplementary material for: tauFisher predicts circadian time from a single sample of bulk and single-cell pseudobulk transcriptomic data
Source: Nat Commun. 2024 May 7;15:3840. doi: 10.1038/s41467-024-48041-6 (PMC11076472; doi:10.1038/s41467-024-48041-6)
Supplement: Supplementary file 6 — Supplementary Dataset 3 [file 41467_2024_48041_MOESM6_ESM.csv]

	X	ID	Description	GeneRatio	BgRatio	pvalue	p.adjust	qvalue	geneID	Count	nGenes_term	enrichment	quarter_day_time	quarter_day
1	GO:0010257	GO:0010257	NADH dehydrogenase complex assembly	11/499	57/29008	3.16245769045535e-09	6.16204880985226e-06	5.16645719535443e-06	Ndufc1/Ndufaf4/Dmac1/Ndufb2/Ndufa3/Ndufab1/Ndufa12/Ndufaf2/Ndufa11/Timm21/Ndufs8	11	57	0.192982456140351	1521	night
2	GO:0032981	GO:0032981	mitochondrial respiratory chain complex I assembly	11/499	57/29008	3.16245769045535e-09	6.16204880985226e-06	5.16645719535443e-06	Ndufc1/Ndufaf4/Dmac1/Ndufb2/Ndufa3/Ndufab1/Ndufa12/Ndufaf2/Ndufa11/Timm21/Ndufs8	11	57	0.192982456140351	1521	night
3	GO:0033108	GO:0033108	mitochondrial respiratory chain complex assembly	13/499	92/29008	6.41297954223722e-09	8.33046042536615e-06	6.98452228038749e-06	Ndufc1/Ndufaf4/Dmac1/Ndufb2/Ndufa3/Ndufab1/Pet100/Ndufa12/Ndufaf2/Uqcc2/Ndufa11/Timm21/Ndufs8	13	92	0.141304347826087	1521	night
4	GO:0046034	GO:0046034	ATP metabolic process	18/499	259/29008	6.66652087790601e-07	0.000649485796529993	0.000544549494868954	Nudt5/Eif6/Atp5k/Iscu/Cox6a1/P2rx7/Atp5j2/Sphk2/Ldha/Coa6/Pkm/Ndufa12/Ogdh/Guk1/Dnajc15/App/Uqcc2/Ndufs8	18	259	0.0694980694980695	1521	night
5	GO:0072594	GO:0072594	establishment of protein localization to organelle	23/499	418/29008	1.21455021311406e-06	0.000946620436101095	0.000793676602422322	Terf1/Sumo1/Romo1/Ufm1/Phb2/Timm50/Ruvbl2/Hikeshi/Fam53b/Elavl1/Heatr3/Mon1b/Snupn/Timm13/Ppp3r1/Rab10/Tspan17/Dnajc15/Pam16/Timm21/Vps13a/Ranbp6/Bcap31	23	418	0.0550239234449761	1521	night
6	GO:0006091	GO:0006091	generation of precursor metabolites and energy	23/499	428/29008	1.81198696266346e-06	0.00115581475869663	0.000969071758571196	Per2/Eif6/Gyg/Adh1/Atp5k/Iscu/Cox6a1/Oas1a/P2rx7/Atp5j2/Phb2/Sphk2/Ldha/Taldo1/Coa6/Pkm/Ndufa12/Ogdh/Dnajc15/App/Uqcc2/Ndufs8/Enox2	23	428	0.0537383177570093	1521	night
7	GO:1990778	GO:1990778	protein localization to cell periphery	21/499	369/29008	2.07613633843378e-06	0.00115581475869663	0.000969071758571196	Vamp4/Snap23/Ift80/Vamp3/Fam126a/Hras/Tpbg/Atp1b3/Atp2c1/Sptbn1/Snap47/Dlg4/Rab10/Tspan17/Slmap/Nectin3/Arl6/Flot1/Prepl/Cdh2/Arl3	21	369	0.0569105691056911	1521	night
8	GO:0017038	GO:0017038	protein import	16/499	229/29008	2.58362015672177e-06	0.00125854596884309	0.00105520486400847	Sumo1/Romo1/Ufm1/Phb2/Timm50/Hikeshi/Fam53b/Elavl1/Heatr3/Snupn/Ppp3r1/Dnajc15/Pam16/App/Timm21/Ranbp6	16	229	0.0698689956331878	1521	night
9	GO:1990542	GO:1990542	mitochondrial transmembrane transport	10/499	92/29008	4.23921572072116e-06	0.00183558040707226	0.00153900884176824	Mpc2/Romo1/Letm1/Atp5k/Atp5j2/Timm50/Dnajc15/Pam16/Mrpl18/Timm21	10	92	0.108695652173913	1521	night
10	GO:0032543	GO:0032543	mitochondrial translation	9/499	76/29008	6.29596310396494e-06	0.00245353682161514	0.00205712310260075	Mrps14/Mrps21/Mrps17/Mrps25/Mrps12/Qrsl1/Mrpl58/Chchd1/Uqcc2	9	76	0.118421052631579	1521	night
11	GO:0016575	GO:0016575	histone deacetylation	9/499	78/29008	7.818152193012e-06	0.00276975809965161	0.00232225305331189	Per2/Tbl1xr1/Hdac1/Suds3/Sphk2/Phb/Jdp2/Vegfa/Brms1	9	78	0.115384615384615	1521	night
12	GO:0006476	GO:0006476	protein deacetylation	10/499	102/29008	1.07465434459594e-05	0.00348993998407531	0.00292607639089982	Per2/Tbl1xr1/Hdac1/Suds3/Ncor2/Sphk2/Phb/Jdp2/Vegfa/Brms1	10	102	0.0980392156862745	1521	night
13	GO:0030150	GO:0030150	protein import into mitochondrial matrix	5/499	19/29008	1.40650063795011e-05	0.00421625614314738	0.00353504289894506	Romo1/Timm50/Dnajc15/Pam16/Timm21	5	19	0.263157894736842	1521	night
14	GO:0042254	GO:0042254	ribosome biogenesis	17/499	296/29008	1.71373820041973e-05	0.00477031269073978	0.00399958148428786	Glul/Nop10/Eif6/Mdn1/Gtf3a/Heatr3/Ddx10/Mettl16/Znhit3/Mrpl36/Dimt1/Dhx29/Riox2/Riok2/Rrp36/Exosc1/Pdcd11	17	296	0.0574324324324324	1521	night
15	GO:0140053	GO:0140053	mitochondrial gene expression	10/499	109/29008	1.9327458352698e-05	0.00498174792577309	0.00417685549251102	Mrps14/Mrps21/Mrps17/Mrps25/Mrps12/Qrsl1/Mrpl58/Mrpl12/Chchd1/Uqcc2	10	109	0.0917431192660551	1521	night
16	GO:0006839	GO:0006839	mitochondrial transport	14/499	212/29008	2.04536738035333e-05	0.00498174792577309	0.00417685549251102	Tmem14a/Mpc2/Romo1/Letm1/Atp5k/Atp5j2/Timm50/Timm13/Tmem14c/Dnajc15/Pam16/Mrpl18/Timm21/Bcap31	14	212	0.0660377358490566	1521	night
17	GO:0035601	GO:0035601	protein deacylation	10/499	114/29008	2.85853842872169e-05	0.00618873569818247	0.00518883232909482	Per2/Tbl1xr1/Hdac1/Suds3/Ncor2/Sphk2/Phb/Jdp2/Vegfa/Brms1	10	114	0.087719298245614	1521	night
18	GO:0098732	GO:0098732	macromolecule deacylation	10/499	114/29008	2.85853842872169e-05	0.00618873569818247	0.00518883232909482	Per2/Tbl1xr1/Hdac1/Suds3/Ncor2/Sphk2/Phb/Jdp2/Vegfa/Brms1	10	114	0.087719298245614	1521	night
19	GO:0015931	GO:0015931	nucleobase-containing compound transport	13/499	195/29008	3.63710910274965e-05	0.00683405366352361	0.00572988738208265	Nup160/Slc35a1/Ndc1/P2rx7/Sem1/Snupn/Slc35b1/Hnrnpa1/Ncbp2/Mrpl18/Flot1/Slc29a1/Xpo5	13	195	0.0666666666666667	1521	night
20	GO:0022613	GO:0022613	ribonucleoprotein complex biogenesis	20/499	412/29008	3.63999278504737e-05	0.00683405366352361	0.00572988738208265	Glul/Nop10/Eif6/Mdn1/Psip1/Gtf3a/Ruvbl2/Heatr3/Ddx10/Mettl16/Znhit3/Mrpl36/Dimt1/Dhx29/Prmt5/Riox2/Riok2/Rrp36/Exosc1/Pdcd11	20	412	0.0485436893203883	1521	night
21	GO:0098876	GO:0098876	vesicle-mediated transport to the plasma membrane	11/499	142/29008	3.68270790182181e-05	0.00683405366352361	0.00572988738208265	Vamp4/Snap23/Vamp3/Atp2c1/Snx3/Sptbn1/Snap47/Rab10/Rab11fip3/Prepl/Arl3	11	142	0.0774647887323944	1521	night
22	GO:0046700	GO:0046700	heterocycle catabolic process	20/499	415/29008	4.02797456818258e-05	0.00685647830445322	0.0057486889123949	Gsta3/Nudt5/Prr5l/Dut/Zcchc17/Lsm5/Elavl1/Nudt4/Mettl16/Nt5c/Secisbp2/Rnaseh2b/Nudt18/Rida/Pam16/Ncbp2/Nudt3/Dxo/Vegfa/Rnaseh2c	20	415	0.0481927710843374	1521	night
23	GO:0034504	GO:0034504	protein localization to nucleus	17/499	317/29008	4.08020281621289e-05	0.00685647830445322	0.0057486889123949	Sumo1/Glul/Ufm1/Hdgf/Dnajb6/Phb2/Hikeshi/Fam53b/Elavl1/Heatr3/Snupn/Ppp3r1/Rangap1/App/Morc3/Ranbp6/Cdkl5	17	317	0.0536277602523659	1521	night
24	GO:0090150	GO:0090150	establishment of protein localization to membrane	15/499	256/29008	4.22261943307358e-05	0.00685647830445322	0.0057486889123949	Vamp4/Snap23/Romo1/Vamp3/Hras/Atp2c1/Cd24a/Timm13/Sptbn1/Snap47/Rab10/Nectin3/Arl6/Zdhhc14/Prepl	15	256	0.05859375	1521	night
25	GO:0034655	GO:0034655	nucleobase-containing compound catabolic process	19/499	386/29008	4.70898205916755e-05	0.00734036123383038	0.00615439171017098	Nudt5/Prr5l/Dut/Zcchc17/Lsm5/Elavl1/Nudt4/Mettl16/Nt5c/Secisbp2/Rnaseh2b/Nudt18/Rida/Pam16/Ncbp2/Nudt3/Dxo/Vegfa/Rnaseh2c	19	386	0.0492227979274611	1521	night
26	GO:0006753	GO:0006753	nucleoside phosphate metabolic process	21/499	460/29008	5.67796542591467e-05	0.00805686516911836	0.00675513133853123	Mpc2/Nudt5/Dut/Eif6/Atp5k/Oas1a/P2rx7/Atp5j2/Sphk2/Pkm/Nudt4/Ogdh/Guk1/Nt5c/Mccc2/Rnaseh2b/Nudt18/Rrm2b/Adcy5/App/Nudt3	21	460	0.0456521739130435	1521	night
27	GO:0030521	GO:0030521	androgen receptor signaling pathway	6/499	40/29008	5.87587033007809e-05	0.00805686516911836	0.00675513133853123	Hdac1/Ncor2/Fkbp4/Rwdd1/Phb/Zmiz1	6	40	0.15	1521	night
28	GO:0006913	GO:0006913	nucleocytoplasmic transport	17/499	327/29008	5.99561431625436e-05	0.00805686516911836	0.00675513133853123	Sumo1/Nup160/Eif6/Ufm1/Anp32b/Sem1/Phb2/Hikeshi/Fam53b/Elavl1/Heatr3/Snupn/Ppp3r1/Rangap1/Riok2/Xpo5/Ranbp6	17	327	0.0519877675840979	1521	night
29	GO:0051169	GO:0051169	nuclear transport	17/499	327/29008	5.99561431625436e-05	0.00805686516911836	0.00675513133853123	Sumo1/Nup160/Eif6/Ufm1/Anp32b/Sem1/Phb2/Hikeshi/Fam53b/Elavl1/Heatr3/Snupn/Ppp3r1/Rangap1/Riok2/Xpo5/Ranbp6	17	327	0.0519877675840979	1521	night
30	GO:0031503	GO:0031503	protein-containing complex localization	15/499	265/29008	6.25185215493157e-05	0.00812115594925611	0.00680903476803775	Ssna1/Nup160/Snap23/Eif6/Ift80/Ndc1/Sem1/Fkbp4/Hras/Ppp3r1/Sgcd/Snap47/Dlg4/Riok2/Arl3	15	265	0.0566037735849057	1521	night
31	GO:0044282	GO:0044282	small molecule catabolic process	17/499	335/29008	8.05990569561285e-05	0.0101320814502591	0.00849505849887344	Hibch/Nudt5/Ivd/Impa1/Adh1/Aldh4a1/Ldha/Echs1/Gcsh/Acad11/Mccc2/Abat/Prodh/Hagh/Nudt3/Glo1/Galm	17	335	0.0507462686567164	1521	night
32	GO:0032781	GO:0032781	positive regulation of ATPase activity	5/499	27/29008	8.71656421307429e-05	0.0106151408557345	0.00890007082808638	Pfn2/Napa/Atp1b3/Ahsa2/Dnajc9	5	27	0.185185185185185	1521	night
33	GO:0006893	GO:0006893	Golgi to plasma membrane transport	7/499	63/29008	0.000102913506101444	0.0121531494932524	0.0101895860586565	Vamp4/Vamp3/Atp2c1/Sptbn1/Rab10/Prepl/Arl3	7	63	0.111111111111111	1521	night
34	GO:0043462	GO:0043462	regulation of ATPase activity	6/499	45/29008	0.000115954152271177	0.0128082301815517	0.0107388264882667	Pfn2/Napa/Atp1b3/Ahsa2/Dnajc9/Pam16	6	45	0.133333333333333	1521	night
35	GO:0019693	GO:0019693	ribose phosphate metabolic process	18/499	379/29008	0.000116149300336838	0.0128082301815517	0.0107388264882667	Mpc2/Nudt5/Eif6/Atp5k/P2rx7/Atp5j2/Sphk2/Pkm/Nudt4/Ogdh/Guk1/Nt5c/Mccc2/Rnaseh2b/Nudt18/Adcy5/App/Nudt3	18	379	0.0474934036939314	1521	night
36	GO:0044270	GO:0044270	cellular nitrogen compound catabolic process	19/499	414/29008	0.000118320833085928	0.0128082301815517	0.0107388264882667	Nudt5/Prr5l/Dut/Zcchc17/Lsm5/Elavl1/Nudt4/Mettl16/Nt5c/Secisbp2/Rnaseh2b/Nudt18/Rida/Pam16/Ncbp2/Nudt3/Dxo/Vegfa/Rnaseh2c	19	414	0.0458937198067633	1521	night
37	GO:0009117	GO:0009117	nucleotide metabolic process	20/499	451/29008	0.000125280312902724	0.0131950643076193	0.0110631604907555	Mpc2/Dut/Eif6/Atp5k/Oas1a/P2rx7/Atp5j2/Sphk2/Pkm/Nudt4/Ogdh/Guk1/Nt5c/Mccc2/Rnaseh2b/Nudt18/Rrm2b/Adcy5/App/Nudt3	20	451	0.0443458980044346	1521	night
38	GO:0006119	GO:0006119	oxidative phosphorylation	9/499	113/29008	0.000150690265782576	0.015222300464253	0.0127628595926803	Atp5k/Iscu/Cox6a1/Atp5j2/Coa6/Ndufa12/Dnajc15/Uqcc2/Ndufs8	9	113	0.079646017699115	1521	night
39	GO:0061951	GO:0061951	establishment of protein localization to plasma membrane	7/499	67/29008	0.000152489890720332	0.015222300464253	0.0127628595926803	Vamp4/Vamp3/Atp2c1/Sptbn1/Nectin3/Arl6/Prepl	7	67	0.104477611940299	1521	night
40	GO:0006520	GO:0006520	cellular amino acid metabolic process	14/499	256/29008	0.000156246348106266	0.015222300464253	0.0127628595926803	Hibch/Glul/Pycr2/Sephs1/Ivd/Kyat3/Aldh4a1/Plod3/Farsa/Gcsh/Qrsl1/Mccc2/Abat/Prodh	14	256	0.0546875	1521	night
41	GO:0016570	GO:0016570	histone modification	20/499	461/29008	0.000167550720001916	0.0159254916060357	0.0133524373526559	Per2/Usp21/Tbl1xr1/Meaf6/Hdac1/Taf12/Suds3/Prmt1/Ruvbl2/Sphk2/Phb/Jdp2/Snw1/Prmt5/Riox2/App/Prdm9/Vegfa/Brms1/Ube2a	20	461	0.0433839479392625	1521	night
42	GO:1901361	GO:1901361	organic cyclic compound catabolic process	20/499	463/29008	0.000177371843438127	0.0164575731875805	0.0137985514293721	Gsta3/Nudt5/Prr5l/Dut/Zcchc17/Lsm5/Elavl1/Nudt4/Mettl16/Nt5c/Secisbp2/Rnaseh2b/Nudt18/Rida/Pam16/Ncbp2/Nudt3/Dxo/Vegfa/Rnaseh2c	20	463	0.0431965442764579	1521	night
43	GO:0071897	GO:0071897	DNA biosynthetic process	11/499	170/29008	0.000185603624401668	0.0166381817269887	0.0139499793580954	Terf1/Lin9/Nop10/Pole/Pold1/Smpd3/Cdkn2d/Ccn2/Phb/Pam16/Vegfa	11	170	0.0647058823529412	1521	night
44	GO:0007157	GO:0007157	heterophilic cell-cell adhesion via plasma membrane cell adhesion molecules	6/499	49/29008	0.000187857325118682	0.0166381817269887	0.0139499793580954	Adgrl1/Cd164/Cd24a/Lgals1/Nectin3/Cdh2	6	49	0.122448979591837	1521	night
45	GO:0065004	GO:0065004	protein-DNA complex assembly	10/499	145/29008	0.000215926740079525	0.0182602472399361	0.015309970539487	Terf1/H3f3a/Polr1e/Anp32b/Itgb3bp/Taf12/Grwd1/Nap1l1/Cenpx/Dnajc9	10	145	0.0689655172413793	1521	night
46	GO:1902414	GO:1902414	protein localization to cell junction	9/499	119/29008	0.000223016431396906	0.0182602472399361	0.015309970539487	Snap23/Lamtor2/Lsr/Hras/Jam3/Mapk9/Snap47/Dlg4/Nectin3	9	119	0.0756302521008403	1521	night
47	GO:0006403	GO:0006403	RNA localization	11/499	174/29008	0.00022724072485406	0.0182602472399361	0.015309970539487	Terf1/Nup160/Ndc1/Sem1/Snupn/Znhit3/Hnrnpa1/Ncbp2/Mrpl18/Flot1/Xpo5	11	174	0.0632183908045977	1521	night
48	GO:0050708	GO:0050708	regulation of protein secretion	15/499	298/29008	0.000227597421075441	0.0182602472399361	0.015309970539487	Per2/Glul/Mpc2/Camk2n1/P2rx7/Sergef/Adora2a/Ppia/F2r/Ndufaf2/Abat/Adcy5/Rab11fip3/Uqcc2/Slc12a2	15	298	0.0503355704697987	1521	night
49	GO:0071692	GO:0071692	protein localization to extracellular region	18/499	401/29008	0.000232424632979005	0.0182602472399361	0.015309970539487	Per2/Glul/Mpc2/Camk2n1/Nbl1/P2rx7/Copg2/Sergef/Adora2a/Ppia/Rab10/F2r/Ndufaf2/Abat/Adcy5/Rab11fip3/Uqcc2/Slc12a2	18	401	0.0448877805486284	1521	night
50	GO:0019439	GO:0019439	aromatic compound catabolic process	19/499	437/29008	0.000235557242490843	0.0182602472399361	0.015309970539487	Nudt5/Prr5l/Dut/Zcchc17/Lsm5/Elavl1/Nudt4/Mettl16/Nt5c/Secisbp2/Rnaseh2b/Nudt18/Rida/Pam16/Ncbp2/Nudt3/Dxo/Vegfa/Rnaseh2c	19	437	0.0434782608695652	1521	night
51	GO:0009259	GO:0009259	ribonucleotide metabolic process	17/499	367/29008	0.000238971672886	0.0182602472399361	0.015309970539487	Mpc2/Eif6/Atp5k/P2rx7/Atp5j2/Sphk2/Pkm/Nudt4/Ogdh/Guk1/Nt5c/Mccc2/Rnaseh2b/Nudt18/Adcy5/App/Nudt3	17	367	0.0463215258855586	1521	night
52	GO:0072659	GO:0072659	protein localization to plasma membrane	15/499	301/29008	0.000253360545639463	0.0189874239684036	0.0159196585762124	Vamp4/Vamp3/Fam126a/Tpbg/Atp1b3/Atp2c1/Sptbn1/Rab10/Tspan17/Slmap/Nectin3/Arl6/Flot1/Prepl/Cdh2	15	301	0.0498338870431894	1521	night
53	GO:0006089	GO:0006089	lactate metabolic process	4/499	19/29008	0.000273127423380047	0.0200644062483903	0.0168226346839008	Per2/Ldha/Hagh/Glo1	4	19	0.210526315789474	1521	night
54	GO:0006979	GO:0006979	response to oxidative stress	18/499	407/29008	0.00027802872399617	0.0200644062483903	0.0168226346839008	Lancl1/Pycr2/Mapkap1/Prr5l/Romo1/Psip1/Aldh2/Stx2/Smpd3/Rwdd1/Ndufa12/Ppia/Mapk9/Rrm2b/Txnrd2/App/Rcan2/Ndufs8	18	407	0.0442260442260442	1521	night
55	GO:0051236	GO:0051236	establishment of RNA localization	10/499	150/29008	0.000283954878664505	0.0200707734154629	0.0168279731187544	Terf1/Nup160/Ndc1/Sem1/Snupn/Hnrnpa1/Ncbp2/Mrpl18/Flot1/Xpo5	10	150	0.0666666666666667	1521	night
56	GO:0006163	GO:0006163	purine nucleotide metabolic process	17/499	373/29008	0.000288417580514735	0.0200707734154629	0.0168279731187544	Mpc2/Eif6/Atp5k/Oas1a/P2rx7/Atp5j2/Sphk2/Pkm/Nudt4/Ogdh/Guk1/Nt5c/Mccc2/Nudt18/Adcy5/App/Nudt3	17	373	0.0455764075067024	1521	night
57	GO:0006626	GO:0006626	protein targeting to mitochondrion	7/499	75/29008	0.000309332223452413	0.0207090828949647	0.0173631520348906	Romo1/Timm50/Timm13/Dnajc15/Pam16/Timm21/Bcap31	7	75	0.0933333333333333	1521	night
58	GO:0044743	GO:0044743	protein transmembrane import into intracellular organelle	5/499	35/29008	0.000312997387721542	0.0207090828949647	0.0173631520348906	Romo1/Timm50/Dnajc15/Pam16/Timm21	5	35	0.142857142857143	1521	night
59	GO:0048193	GO:0048193	Golgi vesicle transport	14/499	274/29008	0.000313532432846527	0.0207090828949647	0.0173631520348906	Vamp4/Cnih4/Vamp3/Copg2/Atp2c1/Snx3/Sptbn1/0610009B22Rik/Rab10/Gas1/Arf3/Prepl/Arl3/Bcap31	14	274	0.0510948905109489	1521	night
60	GO:0006605	GO:0006605	protein targeting	14/499	275/29008	0.000325273157409207	0.021126491573728	0.0177131207122487	Romo1/Ywhab/Ywhag/Timm50/Hras/Mon1b/Timm13/Syngr2/Dnajc15/Pam16/Zdhhc14/Timm21/Vps13a/Bcap31	14	275	0.0509090909090909	1521	night
61	GO:0009150	GO:0009150	purine ribonucleotide metabolic process	16/499	348/29008	0.000391725433503021	0.0250254756452668	0.0209821526418184	Mpc2/Eif6/Atp5k/P2rx7/Atp5j2/Sphk2/Pkm/Nudt4/Ogdh/Guk1/Nt5c/Mccc2/Nudt18/Adcy5/App/Nudt3	16	348	0.0459770114942529	1521	night
62	GO:0030522	GO:0030522	intracellular receptor signaling pathway	12/499	217/29008	0.000409906148176786	0.025764584829757	0.021601845228196	Ufm1/Hdac1/Dhrs3/Rnf34/Ncor2/Phb2/Fkbp4/Rwdd1/Phb/Snw1/Zmiz1/Crkl	12	217	0.0552995391705069	1521	night
63	GO:0030111	GO:0030111	regulation of Wnt signaling pathway	15/499	317/29008	0.000437584860077135	0.0270677492019142	0.0226944595769328	Sulf1/Ccnyl1/Lrp4/Tbl1xr1/Ift80/Hdac1/Ruvbl2/Tsku/Ilk/Fam53b/Adgra2/Tpbg/Snx3/App/Cdh2	15	317	0.0473186119873817	1521	night
64	GO:0070528	GO:0070528	protein kinase C signaling	5/499	38/29008	0.000463885254263005	0.0282462630603583	0.0236825629807955	Dgkd/Fibin/Sphk2/Flot1/Vegfa	5	38	0.131578947368421	1521	night
65	GO:0006260	GO:0006260	DNA replication	13/499	253/29008	0.00048188404378884	0.0288908018253094	0.0242229647274584	Terf1/Mcm6/Cacybp/Pole/Recql/Pold1/Grwd1/Hras/Polb/Cenpx/Exd2/Rrm2b/Mcm4	13	253	0.0513833992094862	1521	night
66	GO:0009060	GO:0009060	aerobic respiration	10/499	161/29008	0.000498194997195224	0.0294161500616635	0.0246634333539709	Atp5k/Iscu/Cox6a1/Atp5j2/Coa6/Ndufa12/Ogdh/Dnajc15/Uqcc2/Ndufs8	10	161	0.062111801242236	1521	night
67	GO:0099003	GO:0099003	vesicle-mediated transport in synapse	13/499	255/29008	0.000518917609156458	0.0296909670342382	0.0248938486215511	Vamp4/Snap23/Pfn2/P2rx7/Stx2/Napa/Cd24a/Adora2a/Ppp3r1/Snap47/Sh3gl1/Prepl/Cdh2	13	255	0.0509803921568627	1521	night
68	GO:0009306	GO:0009306	protein secretion	17/499	393/29008	0.000522780519658263	0.0296909670342382	0.0248938486215511	Per2/Glul/Mpc2/Camk2n1/P2rx7/Copg2/Sergef/Adora2a/Ppia/Rab10/F2r/Ndufaf2/Abat/Adcy5/Rab11fip3/Uqcc2/Slc12a2	17	393	0.0432569974554707	1521	night
69	GO:0071824	GO:0071824	protein-DNA complex subunit organization	11/499	192/29008	0.000525706113770192	0.0296909670342382	0.0248938486215511	Terf1/H3f3a/Polr1e/Anp32b/Itgb3bp/Taf12/Grwd1/Nap1l1/Cenpx/Dnajc9/Prdm9	11	192	0.0572916666666667	1521	night
70	GO:0035592	GO:0035592	establishment of protein localization to extracellular region	17/499	394/29008	0.000537895221395519	0.0299453953968334	0.0251071694317548	Per2/Glul/Mpc2/Camk2n1/P2rx7/Copg2/Sergef/Adora2a/Ppia/Rab10/F2r/Ndufaf2/Abat/Adcy5/Rab11fip3/Uqcc2/Slc12a2	17	394	0.0431472081218274	1521	night
71	GO:0072521	GO:0072521	purine-containing compound metabolic process	17/499	395/29008	0.000553384316252828	0.0300341093265656	0.025181550004635	Mpc2/Eif6/Atp5k/Oas1a/P2rx7/Atp5j2/Sphk2/Pkm/Nudt4/Ogdh/Guk1/Nt5c/Mccc2/Nudt18/Adcy5/App/Nudt3	17	395	0.0430379746835443	1521	night
72	GO:0006560	GO:0006560	proline metabolic process	3/499	10/29008	0.000554902712731003	0.0300341093265656	0.025181550004635	Pycr2/Aldh4a1/Prodh	3	10	0.3	1521	night
73	GO:0048545	GO:0048545	response to steroid hormone	12/499	226/29008	0.000588781895706756	0.031431274624236	0.0263529777112296	Fibin/Ufm1/Adh1/Hdac1/Ncor2/Oxtr/Phb2/Fkbp4/Rwdd1/Phb/Zmiz1/Ube2l3	12	226	0.0530973451327434	1521	night
74	GO:0008380	GO:0008380	RNA splicing	17/499	398/29008	0.000602174156515857	0.0317117930803013	0.0265881732834313	Zranb2/Psip1/Rbm19/Lsm5/Tia1/Prmt1/Cd2bp2/Rbmxl1/Cwc15/Sf3b6/Snw1/Habp4/Prmt5/Hnrnpa1/Ncbp2/Ahnak/Fam50a	17	398	0.042713567839196	1521	night
75	GO:0099504	GO:0099504	synaptic vesicle cycle	12/499	228/29008	0.000636365016927266	0.0329083891224416	0.0275914373637099	Vamp4/Snap23/Pfn2/P2rx7/Stx2/Napa/Cd24a/Adora2a/Snap47/Sh3gl1/Prepl/Cdh2	12	228	0.0526315789473684	1521	night
76	GO:0030518	GO:0030518	intracellular steroid hormone receptor signaling pathway	8/499	110/29008	0.000641785366514129	0.0329083891224416	0.0275914373637099	Ufm1/Hdac1/Ncor2/Phb2/Fkbp4/Rwdd1/Phb/Zmiz1	8	110	0.0727272727272727	1521	night
77	GO:0022411	GO:0022411	cellular component disassembly	17/499	402/29008	0.000672940562629057	0.0339279512026364	0.0284462705544031	Per2/Sptan1/Mrrf/Ufm1/Ubqln4/Cisd2/Phb2/Napa/Grwd1/Swap70/Cd24a/Sptbn1/Mrpl58/Pam16/Flot1/Sh3gl1/Svil	17	402	0.0422885572139304	1521	night
78	GO:0019722	GO:0019722	calcium-mediated signaling	11/499	198/29008	0.00067908139435608	0.0339279512026364	0.0284462705544031	Camta1/Itpr1/Homer2/Adgrl1/Cd24a/Ppp3r1/Sgcd/App/Rcan2/Calm2/Bcap31	11	198	0.0555555555555556	1521	night
79	GO:0043001	GO:0043001	Golgi to plasma membrane protein transport	5/499	42/29008	0.000743072296655049	0.0365754141587392	0.0306659874799039	Vamp4/Vamp3/Atp2c1/Sptbn1/Prepl	5	42	0.119047619047619	1521	night
80	GO:0032890	GO:0032890	regulation of organic acid transport	7/499	87/29008	0.000763437084095428	0.0365754141587392	0.0306659874799039	Per2/P2rx7/Adora2a/Mapk9/Hrh2/Abat/Slc12a2	7	87	0.0804597701149425	1521	night
81	GO:0009185	GO:0009185	ribonucleoside diphosphate metabolic process	8/499	113/29008	0.000766614714570773	0.0365754141587392	0.0306659874799039	Nudt5/Eif6/P2rx7/Pkm/Ogdh/Guk1/Nudt18/App	8	113	0.0707964601769911	1521	night
82	GO:0030324	GO:0030324	lung development	12/499	233/29008	0.000769613538880321	0.0365754141587392	0.0306659874799039	Sp3/Ncor2/Plod3/Hikeshi/Smpd3/Ccn2/Tns3/Ppp3r1/Fgf18/Sav1/Vegfa/Lipa	12	233	0.0515021459227468	1521	night
83	GO:0034248	GO:0034248	regulation of cellular amide metabolic process	18/499	448/29008	0.000853632565309201	0.039427235649513	0.0330570450835564	Per2/Eif6/Lsm14b/Dph5/Tia1/Sphk2/Elavl1/Smpd3/Pkm/Ifngr1/Mettl16/Secisbp2/Habp4/Rida/Zfp706/Ncbp2/App/Uqcc2	18	448	0.0401785714285714	1521	night
84	GO:0030323	GO:0030323	respiratory tube development	12/499	236/29008	0.000860212653148409	0.039427235649513	0.0330570450835564	Sp3/Ncor2/Plod3/Hikeshi/Smpd3/Ccn2/Tns3/Ppp3r1/Fgf18/Sav1/Vegfa/Lipa	12	236	0.0508474576271186	1521	night
85	GO:0016055	GO:0016055	Wnt signaling pathway	18/499	449/29008	0.000875500179999492	0.039427235649513	0.0330570450835564	Sulf1/Ccnyl1/Lrp4/Tbl1xr1/Ift80/Hdac1/Fzd10/Ruvbl2/Tsku/Ilk/Fam53b/Adgra2/Tpbg/Ryk/Snx3/Arl6/App/Cdh2	18	449	0.0400890868596882	1521	night
86	GO:0042775	GO:0042775	mitochondrial ATP synthesis coupled electron transport	6/499	65/29008	0.000880538716955799	0.039427235649513	0.0330570450835564	Iscu/Cox6a1/Coa6/Ndufa12/Dnajc15/Ndufs8	6	65	0.0923076923076923	1521	night
87	GO:1904950	GO:1904950	negative regulation of establishment of protein localization	9/499	144/29008	0.000899972773827577	0.039427235649513	0.0330570450835564	Terf1/Sumo1/Ufm1/Sergef/Snx3/F2r/Ndufaf2/Rangap1/Rab11fip3	9	144	0.0625	1521	night
88	GO:0015980	GO:0015980	energy derivation by oxidation of organic compounds	14/499	305/29008	0.000901305927185363	0.039427235649513	0.0330570450835564	Per2/Gyg/Atp5k/Iscu/Cox6a1/Oas1a/Atp5j2/Ldha/Coa6/Ndufa12/Ogdh/Dnajc15/Uqcc2/Ndufs8	14	305	0.0459016393442623	1521	night
89	GO:0060078	GO:0060078	regulation of postsynaptic membrane potential	8/499	116/29008	0.000910259660332009	0.039427235649513	0.0330570450835564	Igsf9b/Adora2a/Dlg4/Abat/App/Slc29a1/Sh3gl1/Gabra3	8	116	0.0689655172413793	1521	night
90	GO:0043254	GO:0043254	regulation of protein-containing complex assembly	18/499	451/29008	0.000920677044933458	0.039427235649513	0.0330570450835564	Terf1/Sumo1/Sptan1/Arpc5l/Dut/Pfn2/Fkbp4/Napa/Tppp3/Jam3/Cd24a/Drg1/Dbnl/Sptbn1/Mapk9/Dnajc15/Vegfa/Svil	18	451	0.0399113082039911	1521	night
91	GO:0198738	GO:0198738	cell-cell signaling by wnt	18/499	451/29008	0.000920677044933458	0.039427235649513	0.0330570450835564	Sulf1/Ccnyl1/Lrp4/Tbl1xr1/Ift80/Hdac1/Fzd10/Ruvbl2/Tsku/Ilk/Fam53b/Adgra2/Tpbg/Ryk/Snx3/Arl6/App/Cdh2	18	451	0.0399113082039911	1521	night
92	GO:0006606	GO:0006606	protein import into nucleus	10/499	175/29008	0.000949624879987618	0.0399095746851383	0.0334614534318354	Sumo1/Ufm1/Phb2/Hikeshi/Fam53b/Elavl1/Heatr3/Snupn/Ppp3r1/Ranbp6	10	175	0.0571428571428571	1521	night
93	GO:2000116	GO:2000116	regulation of cysteine-type endopeptidase activity	12/499	239/29008	0.000959539541558902	0.0399095746851383	0.0334614534318354	Anp32b/Dnajb6/Rnf34/Cdkn2d/Ccn2/Adora2a/Mapk9/F2r/App/Psmb9/Vegfa/Bcap31	12	239	0.0502092050209205	1521	night
94	GO:0043401	GO:0043401	steroid hormone mediated signaling pathway	8/499	117/29008	0.00096266359261047	0.0399095746851383	0.0334614534318354	Ufm1/Hdac1/Ncor2/Phb2/Fkbp4/Rwdd1/Phb/Zmiz1	8	117	0.0683760683760684	1521	night
95	GO:0043248	GO:0043248	proteasome assembly	3/499	12/29008	0.000991557598918803	0.0404816056740394	0.0339410623589585	Sem1/Psmd11/Psmg2	3	12	0.25	1521	night
96	GO:0009063	GO:0009063	cellular amino acid catabolic process	7/499	91/29008	0.000997237399206513	0.0404816056740394	0.0339410623589585	Hibch/Ivd/Aldh4a1/Gcsh/Mccc2/Abat/Prodh	7	91	0.0769230769230769	1521	night
97	GO:0042773	GO:0042773	ATP synthesis coupled electron transport	6/499	67/29008	0.00103364306841963	0.0405802552556617	0.0340237732975633	Iscu/Cox6a1/Coa6/Ndufa12/Dnajc15/Ndufs8	6	67	0.0895522388059701	1521	night
98	GO:0043467	GO:0043467	regulation of generation of precursor metabolites and energy	9/499	147/29008	0.00104132038120764	0.0405802552556617	0.0340237732975633	Eif6/Iscu/Oas1a/P2rx7/Phb2/Sphk2/Dnajc15/App/Uqcc2	9	147	0.0612244897959184	1521	night
99	GO:0050657	GO:0050657	nucleic acid transport	9/499	147/29008	0.00104132038120764	0.0405802552556617	0.0340237732975633	Nup160/Ndc1/Sem1/Snupn/Hnrnpa1/Ncbp2/Mrpl18/Flot1/Xpo5	9	147	0.0612244897959184	1521	night
100	GO:0050658	GO:0050658	RNA transport	9/499	147/29008	0.00104132038120764	0.0405802552556617	0.0340237732975633	Nup160/Ndc1/Sem1/Snupn/Hnrnpa1/Ncbp2/Mrpl18/Flot1/Xpo5	9	147	0.0612244897959184	1521	night
101	GO:0006281	GO:0006281	DNA repair	19/499	495/29008	0.00106225077362667	0.0409860521269617	0.0343640062671932	Mcm6/Ubqln4/Pole/Pds5b/Sem1/Recql/Pold1/Ruvbl2/Polb/Cdkn2d/Pttg1/Cenpx/Exd2/Xrcc4/Rrm2b/Mcm4/Prdm9/Ube2a/Fancb	19	495	0.0383838383838384	1521	night
102	GO:0043281	GO:0043281	regulation of cysteine-type endopeptidase activity involved in apoptotic process	11/499	210/29008	0.0010984625733104	0.041967731845006	0.035187077683751	Anp32b/Dnajb6/Rnf34/Cdkn2d/Ccn2/Adora2a/Mapk9/F2r/App/Vegfa/Bcap31	11	210	0.0523809523809524	1521	night
103	GO:0051170	GO:0051170	import into nucleus	10/499	179/29008	0.0011272632517775	0.0420693797472292	0.0352723025094606	Sumo1/Ufm1/Phb2/Hikeshi/Fam53b/Elavl1/Heatr3/Snupn/Ppp3r1/Ranbp6	10	179	0.0558659217877095	1521	night
104	GO:0071709	GO:0071709	membrane assembly	5/499	46/29008	0.00113184592876763	0.0420693797472292	0.0352723025094606	Lrp4/Stx2/Sptbn1/Flot1/Cdh2	5	46	0.108695652173913	1521	night
105	GO:0035304	GO:0035304	regulation of protein dephosphorylation	7/499	93/29008	0.00113350907710009	0.0420693797472292	0.0352723025094606	Slc39a10/Mgat5/Ywhab/Camta1/Swap70/Ppia/Calm2	7	93	0.0752688172043011	1521	night
106	GO:0006836	GO:0006836	neurotransmitter transport	12/499	244/29008	0.00114623116717102	0.0421402156459007	0.0353316935739708	Per2/Snap23/Pfn2/P2rx7/Stx2/Slc6a12/Napa/Adora2a/Snap47/Flot1/Slc29a1/Prepl	12	244	0.0491803278688525	1521	night
107	GO:0032469	GO:0032469	endoplasmic reticulum calcium ion homeostasis	4/499	28/29008	0.00127659257752872	0.0454875346300205	0.0381381919942692	Tmco1/Itpr1/App/Bcap31	4	28	0.142857142857143	1521	night
108	GO:0048499	GO:0048499	synaptic vesicle membrane organization	4/499	28/29008	0.00127659257752872	0.0454875346300205	0.0381381919942692	Snap23/Stx2/Snap47/Syngr2	4	28	0.142857142857143	1521	night
109	GO:0006364	GO:0006364	rRNA processing	11/499	214/29008	0.00127848771857698	0.0454875346300205	0.0381381919942692	Nop10/Eif6/Mdn1/Ddx10/Mettl16/Znhit3/Dimt1/Riok2/Rrp36/Exosc1/Pdcd11	11	214	0.0514018691588785	1521	night
110	GO:0022900	GO:0022900	electron transport chain	7/499	95/29008	0.00128396941475552	0.0454875346300205	0.0381381919942692	Iscu/Cox6a1/Coa6/Ndufa12/Dnajc15/Ndufs8/Enox2	7	95	0.0736842105263158	1521	night
111	GO:0045333	GO:0045333	cellular respiration	11/499	215/29008	0.00132709043932725	0.0465916346131378	0.039063904444493	Atp5k/Iscu/Cox6a1/Oas1a/Atp5j2/Coa6/Ndufa12/Ogdh/Dnajc15/Uqcc2/Ndufs8	11	215	0.0511627906976744	1521	night
112	GO:0002181	GO:0002181	cytoplasmic translation	7/499	96/29008	0.00136483028463181	0.0474887823143765	0.0398161015366272	Dph5/Eif2b3/Pkm/Rwdd1/Rpl41/Drg1/Dhx29	7	96	0.0729166666666667	1521	night
113	GO:0006397	GO:0006397	mRNA processing	18/499	469/29008	0.00142502996318465	0.0491446174029256	0.0412044062014454	Cstf3/Zranb2/Psip1/Rbm19/Lsm5/Tia1/Cd2bp2/Rbmxl1/Cwc15/Sf3b6/Snw1/Habp4/Prmt5/Hnrnpa1/Ncbp2/App/Pdcd11/Fam50a	18	469	0.0383795309168444	1521	night
114	GO:0072655	GO:0072655	establishment of protein localization to mitochondrion	7/499	97/29008	0.00144961412236966	0.0495539143410048	0.0415475737380924	Romo1/Timm50/Timm13/Dnajc15/Pam16/Timm21/Bcap31	7	97	0.0721649484536082	1521	night
115	GO:0009262	GO:0009262	deoxyribonucleotide metabolic process	5/499	49/29008	0.00150955221844479	0.0511541303937334	0.0428892456389257	Dut/Guk1/Nt5c/Nudt18/Rrm2b	5	49	0.102040816326531	1521	night
116	GO:0006268	GO:0006268	DNA unwinding involved in DNA replication	3/499	14/29008	0.00159910032286827	0.0532623415232276	0.0446568367267935	Mcm6/Recql/Mcm4	3	14	0.214285714285714	1521	night
117	GO:1903441	GO:1903441	protein localization to ciliary membrane	3/499	14/29008	0.00159910032286827	0.0532623415232276	0.0446568367267935	Ift80/Arl6/Arl3	3	14	0.214285714285714	1521	night
118	GO:0043113	GO:0043113	receptor clustering	6/499	73/29008	0.00161734041582292	0.0534133525462874	0.0447834491589147	Ssna1/Lrp4/Dlg4/Sav1/Crkl/Cdh2	6	73	0.0821917808219178	1521	night
119	GO:0051957	GO:0051957	positive regulation of amino acid transport	4/499	30/29008	0.0016629727380067	0.0544588635295135	0.0456600387330632	P2rx7/Adora2a/Abat/Slc12a2	4	30	0.133333333333333	1521	night
120	GO:0006790	GO:0006790	sulfur compound metabolic process	14/499	326/29008	0.00168890179127393	0.0547735905553611	0.0459239158553383	Sulf1/Gsta3/Mpc2/Ptges2/Iscu/Chst2/Amd1/Suox/Ogdh/Chac2/Mettl16/Hagh/Glo1/Hmgn5	14	326	0.0429447852760736	1521	night
121	GO:0006325	GO:0006325	chromatin organization	18/499	477/29008	0.00171512494652877	0.0547735905553611	0.0459239158553383	Usp21/H3f3a/Nudt5/Tbl1xr1/Anp32b/Itgb3bp/Meaf6/Hdac1/Suds3/Ruvbl2/Grwd1/Nap1l1/Dnajc9/Prmt5/Atad2/Prdm9/Fam50a/Hmgn5	18	477	0.0377358490566038	1521	night
122	GO:0006892	GO:0006892	post-Golgi vesicle-mediated transport	7/499	100/29008	0.00172880462876813	0.0547735905553611	0.0459239158553383	Vamp4/Vamp3/Atp2c1/Sptbn1/Rab10/Prepl/Arl3	7	100	0.07	1521	night
123	GO:0099565	GO:0099565	chemical synaptic transmission, postsynaptic	7/499	100/29008	0.00172880462876813	0.0547735905553611	0.0459239158553383	Igsf9b/Adora2a/Dlg4/Abat/App/Slc29a1/Sh3gl1	7	100	0.07	1521	night
124	GO:0001505	GO:0001505	regulation of neurotransmitter levels	12/499	257/29008	0.00177671475569134	0.055700765436982	0.0467012886880305	Per2/Snap23/Pfn2/P2rx7/Stx2/Napa/Adora2a/Snap47/Abat/Flot1/Slc29a1/Prepl	12	257	0.0466926070038911	1521	night
125	GO:0034250	GO:0034250	positive regulation of cellular amide metabolic process	9/499	159/29008	0.0017971159297229	0.055700765436982	0.0467012886880305	Eif6/Sphk2/Elavl1/Smpd3/Pkm/Ifngr1/Secisbp2/Habp4/Uqcc2	9	159	0.0566037735849057	1521	night
126	GO:0009132	GO:0009132	nucleoside diphosphate metabolic process	8/499	129/29008	0.0018009485360687	0.055700765436982	0.0467012886880305	Nudt5/Eif6/P2rx7/Pkm/Ogdh/Guk1/Nudt18/App	8	129	0.062015503875969	1521	night
127	GO:0016072	GO:0016072	rRNA metabolic process	11/499	224/29008	0.00183663128646057	0.056357103333361	0.0472515832007759	Nop10/Eif6/Mdn1/Ddx10/Mettl16/Znhit3/Dimt1/Riok2/Rrp36/Exosc1/Pdcd11	11	224	0.0491071428571429	1521	night
128	GO:0007007	GO:0007007	inner mitochondrial membrane organization	4/499	31/29008	0.00188365718418703	0.0571208824646636	0.0478919598531437	Romo1/Letm1/Immt/Timm13	4	31	0.129032258064516	1521	night
129	GO:0043406	GO:0043406	positive regulation of MAP kinase activity	8/499	130/29008	0.00189083752577408	0.0571208824646636	0.0478919598531437	P2rx7/Fzd10/Ilk/Hras/Cd24a/Fgf18/App/Vegfa	8	130	0.0615384615384615	1521	night
130	GO:0051954	GO:0051954	positive regulation of amine transport	5/499	52/29008	0.00197262343532344	0.0586817826523316	0.0492006680855279	P2rx7/Oxtr/Adora2a/Abat/Slc12a2	5	52	0.0961538461538462	1521	night
131	GO:0051955	GO:0051955	regulation of amino acid transport	5/499	52/29008	0.00197262343532344	0.0586817826523316	0.0492006680855279	Per2/P2rx7/Adora2a/Abat/Slc12a2	5	52	0.0961538461538462	1521	night
132	GO:1901292	GO:1901292	nucleoside phosphate catabolic process	6/499	76/29008	0.00198945545973714	0.0587341509590579	0.0492445753351203	Nudt5/Dut/Nudt4/Nt5c/Nudt18/Nudt3	6	76	0.0789473684210526	1521	night
133	GO:0048705	GO:0048705	skeletal system morphogenesis	12/499	261/29008	0.00201995667067646	0.0591862492152342	0.049623628854608	Prrx2/Ift80/Dhrs3/P2rx7/Hoxa4/Smpd3/Ryk/Ccn2/Fgf18/Gas1/Hoxc8/Vegfa	12	261	0.0459770114942529	1521	night
134	GO:0070585	GO:0070585	protein localization to mitochondrion	7/499	103/29008	0.00204806014494764	0.0595618685437384	0.0499385600150626	Romo1/Timm50/Timm13/Dnajc15/Pam16/Timm21/Bcap31	7	103	0.0679611650485437	1521	night
135	GO:0090312	GO:0090312	positive regulation of protein deacetylation	4/499	32/29008	0.00212381263540617	0.0606451223268697	0.0508467943499328	Ncor2/Jdp2/Vegfa/Brms1	4	32	0.125	1521	night
136	GO:1905898	GO:1905898	positive regulation of response to endoplasmic reticulum stress	4/499	32/29008	0.00212381263540617	0.0606451223268697	0.0508467943499328	Usp13/Tmem33/App/Bcap31	4	32	0.125	1521	night
137	GO:0044091	GO:0044091	membrane biogenesis	5/499	53/29008	0.00214778719042257	0.0606451223268697	0.0508467943499328	Lrp4/Stx2/Sptbn1/Flot1/Cdh2	5	53	0.0943396226415094	1521	night
138	GO:0065002	GO:0065002	intracellular protein transmembrane transport	5/499	53/29008	0.00214778719042257	0.0606451223268697	0.0508467943499328	Romo1/Timm50/Dnajc15/Pam16/Timm21	5	53	0.0943396226415094	1521	night
139	GO:0031497	GO:0031497	chromatin assembly	7/499	104/29008	0.00216402130131744	0.0606451223268697	0.0508467943499328	H3f3a/Anp32b/Itgb3bp/Grwd1/Nap1l1/Dnajc9/Prdm9	7	104	0.0673076923076923	1521	night
140	GO:0035303	GO:0035303	regulation of dephosphorylation	8/499	133/29008	0.002181883931263	0.0606451223268697	0.0508467943499328	Slc39a10/Mgat5/Ywhab/Camta1/Swap70/Ppia/Mtmr4/Calm2	8	133	0.0601503759398496	1521	night
141	GO:0010256	GO:0010256	endomembrane system organization	18/499	488/29008	0.00219424230128012	0.0606451223268697	0.0508467943499328	Vamp4/Snap23/AU040320/Tmem33/P2rx7/Stx2/Hikeshi/Polr2m/Snx3/Sptbn1/Snap47/Plscr3/Syngr2/Rab10/Xrcc4/Prmt5/Chmp2b/Flot1	18	488	0.0368852459016393	1521	night
142	GO:0009135	GO:0009135	purine nucleoside diphosphate metabolic process	7/499	105/29008	0.00228498739561446	0.0614572069419526	0.0515276718522537	Eif6/P2rx7/Pkm/Ogdh/Guk1/Nudt18/App	7	105	0.0666666666666667	1521	night
143	GO:0009179	GO:0009179	purine ribonucleoside diphosphate metabolic process	7/499	105/29008	0.00228498739561446	0.0614572069419526	0.0515276718522537	Eif6/P2rx7/Pkm/Ogdh/Guk1/Nudt18/App	7	105	0.0666666666666667	1521	night
144	GO:0006874	GO:0006874	cellular calcium ion homeostasis	18/499	490/29008	0.00229242652764858	0.0614572069419526	0.0515276718522537	Tmco1/Letm1/Tmem165/P2rx7/Immt/Itpr1/Oxtr/Itpr2/Swap70/Smpd3/Atp2c1/Cd24a/Dlg4/F2r/Adcy5/App/Calm2/Bcap31	18	490	0.036734693877551	1521	night
145	GO:0071383	GO:0071383	cellular response to steroid hormone stimulus	9/499	165/29008	0.00231260469286678	0.0614572069419526	0.0515276718522537	Ufm1/Hdac1/Ncor2/Phb2/Fkbp4/Rwdd1/Phb/Zmiz1/Ube2l3	9	165	0.0545454545454545	1521	night
146	GO:0006310	GO:0006310	DNA recombination	13/499	301/29008	0.00231905806628699	0.0614572069419526	0.0515276718522537	Mcm6/Ubqln4/Sem1/Recql/Ruvbl2/Swap70/Polb/Cenpx/Exd2/Xrcc4/Mcm4/Prdm9/Fancb	13	301	0.0431893687707641	1521	night
147	GO:0032892	GO:0032892	positive regulation of organic acid transport	5/499	54/29008	0.00233401761031793	0.0614572069419526	0.0515276718522537	P2rx7/Adora2a/Mapk9/Abat/Slc12a2	5	54	0.0925925925925926	1521	night
148	GO:0090311	GO:0090311	regulation of protein deacetylation	5/499	54/29008	0.00233401761031793	0.0614572069419526	0.0515276718522537	Ncor2/Sphk2/Jdp2/Vegfa/Brms1	5	54	0.0925925925925926	1521	night
149	GO:0060541	GO:0060541	respiratory system development	12/499	266/29008	0.00236169893549401	0.0617687298766455	0.0517888625628642	Sp3/Ncor2/Plod3/Hikeshi/Smpd3/Ccn2/Tns3/Ppp3r1/Fgf18/Sav1/Vegfa/Lipa	12	266	0.0451127819548872	1521	night
150	GO:0043405	GO:0043405	regulation of MAP kinase activity	10/499	198/29008	0.0023794334840692	0.0617853299368798	0.0518027805799535	Uchl1/P2rx7/Fzd10/Ilk/Hras/Cd24a/Fgf18/App/Stk38/Vegfa	10	198	0.0505050505050505	1521	night
151	GO:0035590	GO:0035590	purinergic nucleotide receptor signaling pathway	3/499	16/29008	0.00239806488153254	0.0617853299368798	0.0518027805799535	P2rx7/Adora2a/Adcy5	3	16	0.1875	1521	night
152	GO:0034660	GO:0034660	ncRNA metabolic process	17/499	453/29008	0.0024098973955365	0.0617853299368798	0.0518027805799535	Nop10/Eif6/Mdn1/Hras/Ints10/Farsa/Ddx10/Qrsl1/Mettl16/Znhit3/Dus4l/Dimt1/Trmu/Riok2/Rrp36/Exosc1/Pdcd11	17	453	0.0375275938189845	1521	night
153	GO:0017004	GO:0017004	cytochrome complex assembly	4/499	34/29008	0.00266590926099901	0.0662952110759995	0.0555840079899254	Pet100/Coa6/Uqcc2/Timm21	4	34	0.117647058823529	1521	night
154	GO:0031294	GO:0031294	lymphocyte costimulation	4/499	34/29008	0.00266590926099901	0.0662952110759995	0.0555840079899254	Cd24a/Lgals1/Cd320/Efnb1	4	34	0.117647058823529	1521	night
155	GO:0031058	GO:0031058	positive regulation of histone modification	7/499	108/29008	0.00267934636860162	0.0662952110759995	0.0555840079899254	Ruvbl2/Sphk2/Jdp2/Snw1/App/Prdm9/Vegfa	7	108	0.0648148148148148	1521	night
156	GO:0006749	GO:0006749	glutathione metabolic process	6/499	81/29008	0.0027489264097392	0.0662952110759995	0.0555840079899254	Gsta3/Ptges2/Chac2/Hagh/Glo1/Hmgn5	6	81	0.0740740740740741	1521	night
157	GO:0034599	GO:0034599	cellular response to oxidative stress	12/499	271/29008	0.00274921101552763	0.0662952110759995	0.0555840079899254	Lancl1/Pycr2/Mapkap1/Prr5l/Romo1/Aldh2/Stx2/Smpd3/Rwdd1/Ppia/Mapk9/App	12	271	0.044280442804428	1521	night
158	GO:0016311	GO:0016311	dephosphorylation	14/499	345/29008	0.00283034672602711	0.0662952110759995	0.0555840079899254	Slc39a10/Mgat5/Ywhab/Impa1/Camta1/Pgam5/Timm50/Swap70/Ppia/Ppp3r1/Mtmr4/Nt5c/Calm2/Fra10ac1	14	345	0.0405797101449275	1521	night
159	GO:0006401	GO:0006401	RNA catabolic process	12/499	272/29008	0.00283258742451957	0.0662952110759995	0.0555840079899254	Prr5l/Zcchc17/Lsm5/Elavl1/Mettl16/Secisbp2/Rnaseh2b/Rida/Ncbp2/Dxo/Vegfa/Rnaseh2c	12	272	0.0441176470588235	1521	night
160	GO:0071103	GO:0071103	DNA conformation change	10/499	203/29008	0.00284835113743963	0.0662952110759995	0.0555840079899254	Mcm6/H3f3a/Anp32b/Itgb3bp/Recql/Grwd1/Nap1l1/Dnajc9/Mcm4/Prdm9	10	203	0.0492610837438424	1521	night
161	GO:0016079	GO:0016079	synaptic vesicle exocytosis	8/499	139/29008	0.00286887461873557	0.0662952110759995	0.0555840079899254	Snap23/Pfn2/P2rx7/Stx2/Napa/Adora2a/Snap47/Prepl	8	139	0.0575539568345324	1521	night
162	GO:0051224	GO:0051224	negative regulation of protein transport	8/499	139/29008	0.00286887461873557	0.0662952110759995	0.0555840079899254	Sumo1/Ufm1/Sergef/Snx3/F2r/Ndufaf2/Rangap1/Rab11fip3	8	139	0.0575539568345324	1521	night
163	GO:0006103	GO:0006103	2-oxoglutarate metabolic process	3/499	17/29008	0.00287500402151499	0.0662952110759995	0.0555840079899254	Kyat3/Ogdh/Mrps36	3	17	0.176470588235294	1521	night
164	GO:0043968	GO:0043968	histone H2A acetylation	3/499	17/29008	0.00287500402151499	0.0662952110759995	0.0555840079899254	Meaf6/Ruvbl2/Sphk2	3	17	0.176470588235294	1521	night
165	GO:0048143	GO:0048143	astrocyte activation	3/499	17/29008	0.00287500402151499	0.0662952110759995	0.0555840079899254	Ifngr1/Adora2a/App	3	17	0.176470588235294	1521	night
166	GO:0060766	GO:0060766	negative regulation of androgen receptor signaling pathway	3/499	17/29008	0.00287500402151499	0.0662952110759995	0.0555840079899254	Hdac1/Ncor2/Phb	3	17	0.176470588235294	1521	night
167	GO:0061952	GO:0061952	midbody abscission	3/499	17/29008	0.00287500402151499	0.0662952110759995	0.0555840079899254	Mitd1/Stx2/Chmp2b	3	17	0.176470588235294	1521	night
168	GO:0098760	GO:0098760	response to interleukin-7	3/499	17/29008	0.00287500402151499	0.0662952110759995	0.0555840079899254	Hdgf/Crkl/Stip1	3	17	0.176470588235294	1521	night
169	GO:0098761	GO:0098761	cellular response to interleukin-7	3/499	17/29008	0.00287500402151499	0.0662952110759995	0.0555840079899254	Hdgf/Crkl/Stip1	3	17	0.176470588235294	1521	night
170	GO:0006334	GO:0006334	nucleosome assembly	6/499	82/29008	0.00292374658649818	0.0670225908681377	0.056193866281674	H3f3a/Anp32b/Itgb3bp/Grwd1/Nap1l1/Dnajc9	6	82	0.0731707317073171	1521	night
171	GO:0071806	GO:0071806	protein transmembrane transport	5/499	57/29008	0.00296311499882788	0.0675278312890776	0.0566174758778809	Romo1/Timm50/Dnajc15/Pam16/Timm21	5	57	0.087719298245614	1521	night
172	GO:0006470	GO:0006470	protein dephosphorylation	11/499	239/29008	0.00303221825016126	0.0687008983772002	0.0576010125367231	Slc39a10/Mgat5/Ywhab/Camta1/Pgam5/Timm50/Swap70/Ppia/Ppp3r1/Mtmr4/Calm2	11	239	0.0460251046025105	1521	night
173	GO:0016052	GO:0016052	carbohydrate catabolic process	8/499	141/29008	0.00313187586852107	0.070548672020963	0.0591502445749278	Nudt5/Eif6/P2rx7/Ldha/Pkm/Ogdh/App/Galm	8	141	0.0567375886524823	1521	night
174	GO:0006261	GO:0006261	DNA-dependent DNA replication	8/499	142/29008	0.00327021386396669	0.0729780051382335	0.0611870745240135	Mcm6/Pole/Recql/Pold1/Cenpx/Exd2/Rrm2b/Mcm4	8	142	0.0563380281690141	1521	night
175	GO:0002053	GO:0002053	positive regulation of mesenchymal cell proliferation	4/499	36/29008	0.00329590169472135	0.0729780051382335	0.0611870745240135	Prrx2/Arhgap5/Gas1/Vegfa	4	36	0.111111111111111	1521	night
176	GO:0009154	GO:0009154	purine ribonucleotide catabolic process	4/499	36/29008	0.00329590169472135	0.0729780051382335	0.0611870745240135	Nudt4/Nt5c/Nudt18/Nudt3	4	36	0.111111111111111	1521	night
177	GO:0006417	GO:0006417	regulation of translation	15/499	390/29008	0.00337385783584165	0.0737461185811158	0.0618310852007033	Per2/Eif6/Lsm14b/Dph5/Tia1/Elavl1/Pkm/Mettl16/Secisbp2/Habp4/Rida/Zfp706/Ncbp2/App/Uqcc2	15	390	0.0384615384615385	1521	night
178	GO:0009200	GO:0009200	deoxyribonucleoside triphosphate metabolic process	3/499	18/29008	0.0034062872323841	0.0737461185811158	0.0618310852007033	Dut/Guk1/Rrm2b	3	18	0.166666666666667	1521	night
179	GO:0009263	GO:0009263	deoxyribonucleotide biosynthetic process	3/499	18/29008	0.0034062872323841	0.0737461185811158	0.0618310852007033	Dut/Guk1/Rrm2b	3	18	0.166666666666667	1521	night
180	GO:0030575	GO:0030575	nuclear body organization	3/499	18/29008	0.0034062872323841	0.0737461185811158	0.0618310852007033	Sumo1/Serbp1/Habp4	3	18	0.166666666666667	1521	night
181	GO:1903793	GO:1903793	positive regulation of anion transport	5/499	59/29008	0.00344520019206175	0.0741764925329537	0.0621919243742929	P2rx7/Adora2a/Mapk9/Abat/Slc12a2	5	59	0.0847457627118644	1521	night
182	GO:0043648	GO:0043648	dicarboxylic acid metabolic process	6/499	85/29008	0.00349821295590648	0.0749040433470745	0.0628019260562968	Glul/Kyat3/Aldh4a1/Ogdh/Mrps36/Prodh	6	85	0.0705882352941176	1521	night
183	GO:0051222	GO:0051222	positive regulation of protein transport	13/499	317/29008	0.00360690627889734	0.0768093648571746	0.0643994080511784	Glul/Mpc2/Prr5l/Anp32b/Camk2n1/P2rx7/Hras/Atp2c1/Adora2a/Ppia/Abat/App/Bcap31	13	317	0.0410094637223975	1521	night
184	GO:0006816	GO:0006816	calcium ion transport	16/499	434/29008	0.00378655186029077	0.0801966989106149	0.0672394563749574	Sumo1/Tmco1/Letm1/Tmem165/P2rx7/Itpr1/Itpr2/Sphk2/Homer2/Panx1/Atp2c1/Ccn2/Adora2a/F2r/Calm2/Ahnak	16	434	0.0368663594470046	1521	night
185	GO:0060828	GO:0060828	regulation of canonical Wnt signaling pathway	11/499	247/29008	0.00388846290059549	0.0819099455330845	0.0686758966910294	Ccnyl1/Lrp4/Tbl1xr1/Hdac1/Ruvbl2/Ilk/Fam53b/Adgra2/Tpbg/App/Cdh2	11	247	0.0445344129554656	1521	night
186	GO:0022904	GO:0022904	respiratory electron transport chain	6/499	87/29008	0.0039252025552375	0.0822393245040888	0.0689520584689145	Iscu/Cox6a1/Coa6/Ndufa12/Dnajc15/Ndufs8	6	87	0.0689655172413793	1521	night
187	GO:0090407	GO:0090407	organophosphate biosynthetic process	17/499	476/29008	0.00397234910239361	0.0823474182674207	0.0690426877090539	Dgkd/Mpc2/Dut/Impa1/Fam126a/Atp5k/Oas1a/Atp5j2/Sphk2/Pigyl/Pkm/Chpt1/Guk1/Plscr3/Pigs/Rrm2b/Adcy5	17	476	0.0357142857142857	1521	night
188	GO:0009141	GO:0009141	nucleoside triphosphate metabolic process	7/499	116/29008	0.00398760602494427	0.0823474182674207	0.0690426877090539	Dut/Atp5k/Atp5j2/Sphk2/Pkm/Guk1/Rrm2b	7	116	0.0603448275862069	1521	night
189	GO:0045292	GO:0045292	mRNA cis splicing, via spliceosome	3/499	19/29008	0.00399375469657237	0.0823474182674207	0.0690426877090539	Psip1/Cwc15/Ncbp2	3	19	0.157894736842105	1521	night
190	GO:1900274	GO:1900274	regulation of phospholipase C activity	4/499	38/29008	0.00402023343972828	0.0824571037611637	0.069134651506463	Phb2/Bicd1/Hras/Phb	4	38	0.105263157894737	1521	night
191	GO:0044070	GO:0044070	regulation of anion transport	7/499	117/29008	0.00418010236154733	0.0852872193871725	0.0715075102245407	Per2/P2rx7/Adora2a/Mapk9/Hrh2/Abat/Slc12a2	7	117	0.0598290598290598	1521	night
192	GO:0008652	GO:0008652	cellular amino acid biosynthetic process	5/499	62/29008	0.00427037732347611	0.0863723946945759	0.0724173556263154	Glul/Pycr2/Sephs1/Plod3/Abat	5	62	0.0806451612903226	1521	night
193	GO:0009165	GO:0009165	nucleotide biosynthetic process	10/499	215/29008	0.00427761667335211	0.0863723946945759	0.0724173556263154	Mpc2/Dut/Atp5k/Oas1a/Atp5j2/Sphk2/Pkm/Guk1/Rrm2b/Adcy5	10	215	0.0465116279069767	1521	night
194	GO:0034470	GO:0034470	ncRNA processing	14/499	362/29008	0.00432874273170992	0.0869541774508946	0.0729051407445881	Nop10/Eif6/Mdn1/Ints10/Ddx10/Mettl16/Znhit3/Dus4l/Dimt1/Trmu/Riok2/Rrp36/Exosc1/Pdcd11	14	362	0.0386740331491713	1521	night
195	GO:0045055	GO:0045055	regulated exocytosis	12/499	288/29008	0.00446978827023318	0.0893269994312754	0.0748945899638531	Snap23/Pfn2/Vamp3/P2rx7/Stx2/Napa/Sphk2/Adora2a/Snap47/Syngr2/Rab10/Prepl	12	288	0.0416666666666667	1521	night
196	GO:0010639	GO:0010639	negative regulation of organelle organization	14/499	364/29008	0.00454091546887407	0.0902854468479707	0.0756981826819824	Terf1/Tmem14a/H3f3a/Sptan1/Pfn2/Fkbp4/Swap70/Map4/Sptbn1/Pttg1/Xrcc4/Pam16/Svil/Psmg2	14	364	0.0384615384615385	1521	night
197	GO:0034312	GO:0034312	diol biosynthetic process	3/499	20/29008	0.00463910191485843	0.0908057657908568	0.0761344345893115	Sphk2/Pts/Pcbd2	3	20	0.15	1521	night
198	GO:0045815	GO:0045815	positive regulation of gene expression, epigenetic	3/499	20/29008	0.00463910191485843	0.0908057657908568	0.0761344345893115	Sphk2/Zmiz2/Zmiz1	3	20	0.15	1521	night
199	GO:1903909	GO:1903909	regulation of receptor clustering	3/499	20/29008	0.00463910191485843	0.0908057657908568	0.0761344345893115	Lrp4/Dlg4/Crkl	3	20	0.15	1521	night
200	GO:0032984	GO:0032984	protein-containing complex disassembly	10/499	218/29008	0.00471095014643628	0.0908057657908568	0.0761344345893115	Per2/Sptan1/Ubqln4/Napa/Grwd1/Swap70/Sptbn1/Mrpl58/Sh3gl1/Svil	10	218	0.0458715596330275	1521	night
201	GO:0034976	GO:0034976	response to endoplasmic reticulum stress	11/499	254/29008	0.004786852890995	0.0908057657908568	0.0761344345893115	Tmco1/Usp13/Ufm1/Erp44/Txndc12/Tmem33/Tbl2/Itpr1/App/Flot1/Bcap31	11	254	0.0433070866141732	1521	night
202	GO:0006090	GO:0006090	pyruvate metabolic process	7/499	120/29008	0.00479991604223905	0.0908057657908568	0.0761344345893115	Mpc2/Eif6/P2rx7/Ldha/Pkm/Ogdh/App	7	120	0.0583333333333333	1521	night
203	GO:0001835	GO:0001835	blastocyst hatching	4/499	40/29008	0.00484511978092616	0.0908057657908568	0.0761344345893115	Tbl1xr1/Suds3/Ube2a/Phf6	4	40	0.1	1521	night
204	GO:0006195	GO:0006195	purine nucleotide catabolic process	4/499	40/29008	0.00484511978092616	0.0908057657908568	0.0761344345893115	Nudt4/Nt5c/Nudt18/Nudt3	4	40	0.1	1521	night
205	GO:0033144	GO:0033144	negative regulation of intracellular steroid hormone receptor signaling pathway	4/499	40/29008	0.00484511978092616	0.0908057657908568	0.0761344345893115	Hdac1/Ncor2/Phb2/Phb	4	40	0.1	1521	night
206	GO:0035188	GO:0035188	hatching	4/499	40/29008	0.00484511978092616	0.0908057657908568	0.0761344345893115	Tbl1xr1/Suds3/Ube2a/Phf6	4	40	0.1	1521	night
207	GO:0071684	GO:0071684	organism emergence from protective structure	4/499	40/29008	0.00484511978092616	0.0908057657908568	0.0761344345893115	Tbl1xr1/Suds3/Ube2a/Phf6	4	40	0.1	1521	night
208	GO:0006081	GO:0006081	cellular aldehyde metabolic process	5/499	64/29008	0.00489317487465294	0.0908057657908568	0.0761344345893115	Adh1/Aldh2/Taldo1/Hagh/Glo1	5	64	0.078125	1521	night
209	GO:0043242	GO:0043242	negative regulation of protein-containing complex disassembly	6/499	91/29008	0.00489330531590453	0.0908057657908568	0.0761344345893115	Per2/Sptan1/Ubqln4/Swap70/Sptbn1/Svil	6	91	0.0659340659340659	1521	night
210	GO:1903578	GO:1903578	regulation of ATP metabolic process	6/499	91/29008	0.00489330531590453	0.0908057657908568	0.0761344345893115	Eif6/P2rx7/Sphk2/Dnajc15/App/Uqcc2	6	91	0.0659340659340659	1521	night
211	GO:0032956	GO:0032956	regulation of actin cytoskeleton organization	14/499	368/29008	0.00499053306965568	0.0918174044941836	0.0769826245694923	Sptan1/Arpc5l/Pfn2/Synpo2/Fzd10/Ilk/Swap70/Hras/Jam3/Ccn2/Dbnl/Sptbn1/Pdlim4/Svil	14	368	0.0380434782608696	1521	night
212	GO:0051651	GO:0051651	maintenance of location in cell	10/499	220/29008	0.00501850324794999	0.0918174044941836	0.0769826245694923	Letm1/P2rx7/Itpr1/Itpr2/Polr2m/F2r/Rangap1/Morc3/Calm2/Vps13a	10	220	0.0454545454545455	1521	night
213	GO:1901293	GO:1901293	nucleoside phosphate biosynthetic process	10/499	220/29008	0.00501850324794999	0.0918174044941836	0.0769826245694923	Mpc2/Dut/Atp5k/Oas1a/Atp5j2/Sphk2/Pkm/Guk1/Rrm2b/Adcy5	10	220	0.0454545454545455	1521	night
214	GO:0009166	GO:0009166	nucleotide catabolic process	5/499	65/29008	0.00522756122112771	0.0946596397861965	0.0793656448000092	Dut/Nudt4/Nt5c/Nudt18/Nudt3	5	65	0.0769230769230769	1521	night
215	GO:1901264	GO:1901264	carbohydrate derivative transport	5/499	65/29008	0.00522756122112771	0.0946596397861965	0.0793656448000092	Slc35a1/P2rx7/Guk1/Slc35b1/Slc29a1	5	65	0.0769230769230769	1521	night
216	GO:0046434	GO:0046434	organophosphate catabolic process	8/499	154/29008	0.00532751565032989	0.0946596397861965	0.0793656448000092	Nudt5/Dut/Impa1/Smpd3/Nudt4/Nt5c/Nudt18/Nudt3	8	154	0.051948051948052	1521	night
217	GO:0001558	GO:0001558	regulation of cell growth	16/499	450/29008	0.00533067443702295	0.0946596397861965	0.0793656448000092	Sh3bp4/H3f3a/Ccn5/Lamtor2/Sphk2/Ilk/Dcun1d5/Cdkn2d/Ryk/Dbnl/Pttg1/Phb/Gas1/Crkl/Vegfa/Cdkl5	16	450	0.0355555555555556	1521	night
218	GO:0035584	GO:0035584	calcium-mediated signaling using intracellular calcium source	3/499	21/29008	0.00534388523299031	0.0946596397861965	0.0793656448000092	Homer2/Adgrl1/Bcap31	3	21	0.142857142857143	1521	night
219	GO:0050872	GO:0050872	white fat cell differentiation	3/499	21/29008	0.00534388523299031	0.0946596397861965	0.0793656448000092	Per2/Tbl1xr1/Ncor2	3	21	0.142857142857143	1521	night
220	GO:0090036	GO:0090036	regulation of protein kinase C signaling	3/499	21/29008	0.00534388523299031	0.0946596397861965	0.0793656448000092	Dgkd/Sphk2/Vegfa	3	21	0.142857142857143	1521	night
221	GO:0046394	GO:0046394	carboxylic acid biosynthetic process	12/499	295/29008	0.00539083102673393	0.0947604379883693	0.0794501572102422	Per2/Glul/Pycr2/Sephs1/Ptges2/Eif6/Plod3/Ldha/Ndufab1/Pkm/Mapk9/Abat	12	295	0.0406779661016949	1521	night
222	GO:0062197	GO:0062197	cellular response to chemical stress	13/499	333/29008	0.00542252442171064	0.0947604379883693	0.0794501572102422	Lancl1/Pycr2/Mapkap1/Prr5l/Romo1/Letm1/Aldh2/Stx2/Smpd3/Rwdd1/Ppia/Mapk9/App	13	333	0.039039039039039	1521	night
223	GO:1904951	GO:1904951	positive regulation of establishment of protein localization	13/499	333/29008	0.00542252442171064	0.0947604379883693	0.0794501572102422	Glul/Mpc2/Prr5l/Anp32b/Camk2n1/P2rx7/Hras/Atp2c1/Adora2a/Ppia/Abat/App/Bcap31	13	333	0.039039039039039	1521	night
224	GO:0016053	GO:0016053	organic acid biosynthetic process	12/499	296/29008	0.00553390054467424	0.0958471574337578	0.080361297266287	Per2/Glul/Pycr2/Sephs1/Ptges2/Eif6/Plod3/Ldha/Ndufab1/Pkm/Mapk9/Abat	12	296	0.0405405405405405	1521	night
225	GO:0070588	GO:0070588	calcium ion transmembrane transport	12/499	296/29008	0.00553390054467424	0.0958471574337578	0.080361297266287	Sumo1/Tmco1/Letm1/Tmem165/P2rx7/Itpr1/Itpr2/Panx1/Atp2c1/F2r/Calm2/Ahnak	12	296	0.0405405405405405	1521	night
226	GO:0051346	GO:0051346	negative regulation of hydrolase activity	14/499	374/29008	0.00573171042454652	0.0988339624976009	0.0828655293795641	Terf1/Sh3bp4/Mgat5/Dnajb6/Rnf34/Fzd10/Bicd1/Sphk2/Hras/Cdkn2d/Adora2a/Pam16/App/Vegfa	14	374	0.0374331550802139	1521	night
227	GO:0048873	GO:0048873	homeostasis of number of cells within a tissue	4/499	42/29008	0.00577651976268432	0.0991678304633516	0.0831454548730449	P2rx7/F2r/Vegfa/Lipa	4	42	0.0952380952380952	1521	night
228	GO:0050821	GO:0050821	protein stabilization	9/499	190/29008	0.00584243453584947	0.0998595060798482	0.0837253776513239	Sumo1/Usp13/Pfn2/Phb2/Atp1b3/Phb/Sav1/Morc3/Flot1	9	190	0.0473684210526316	1521	night
229	GO:0000281	GO:0000281	mitotic cytokinesis	5/499	67/29008	0.00594425667672372	0.100941714220188	0.0846327352861076	Mitd1/Stx2/Sptbn1/Chmp2b/Arl3	5	67	0.0746268656716418	1521	night
230	GO:0001824	GO:0001824	blastocyst development	8/499	157/29008	0.00596963129318509	0.100941714220188	0.0846327352861076	Sp3/Tbl1xr1/Suds3/Med21/Sf3b6/Dad1/Ube2a/Phf6	8	157	0.0509554140127389	1521	night
231	GO:0034728	GO:0034728	nucleosome organization	7/499	125/29008	0.00598345804076557	0.100941714220188	0.0846327352861076	H3f3a/Anp32b/Itgb3bp/Grwd1/Nap1l1/Dnajc9/Prdm9	7	125	0.056	1521	night
232	GO:0032970	GO:0032970	regulation of actin filament-based process	15/499	416/29008	0.00605478124361516	0.101704665975725	0.0852724182403878	Sumo1/Sptan1/Arpc5l/Pfn2/Synpo2/Fzd10/Ilk/Swap70/Hras/Jam3/Ccn2/Dbnl/Sptbn1/Pdlim4/Svil	15	416	0.0360576923076923	1521	night
233	GO:0017121	GO:0017121	plasma membrane phospholipid scrambling	3/499	22/29008	0.00610952720290205	0.101747126109869	0.0853080181637785	P2rx7/Plscr3/Xrcc4	3	22	0.136363636363636	1521	night
234	GO:0060080	GO:0060080	inhibitory postsynaptic potential	3/499	22/29008	0.00610952720290205	0.101747126109869	0.0853080181637785	Igsf9b/Adora2a/Abat	3	22	0.136363636363636	1521	night
235	GO:0032535	GO:0032535	regulation of cellular component size	15/499	417/29008	0.0061848285863223	0.102562880854885	0.0859919728194599	Sptan1/Arpc5l/Pfn2/P2rx7/Slc6a12/Ilk/Swap70/Ryk/Dbnl/Sptbn1/Arhgap5/Vegfa/Svil/Slc12a2/Cdkl5	15	417	0.0359712230215827	1521	night
236	GO:0070374	GO:0070374	positive regulation of ERK1 and ERK2 cascade	10/499	227/29008	0.00622071268107818	0.102673119792199	0.0860844006415151	Phb2/Hras/Tpbg/Ccn2/Fgf18/Phb/F2r/Crkl/App/Vegfa	10	227	0.0440528634361234	1521	night
237	GO:0048259	GO:0048259	regulation of receptor-mediated endocytosis	7/499	126/29008	0.00624416971792433	0.102673119792199	0.0860844006415151	Dgkd/Bicd1/Ppp3r1/Dlg4/App/Flot1/Vegfa	7	126	0.0555555555555556	1521	night
238	GO:0032233	GO:0032233	positive regulation of actin filament bundle assembly	5/499	68/29008	0.00632733551120917	0.103169985302017	0.086500988446568	Pfn2/Synpo2/Swap70/Ccn2/Pdlim4	5	68	0.0735294117647059	1521	night
239	GO:1901224	GO:1901224	positive regulation of NIK/NF-kappaB signaling	5/499	68/29008	0.00632733551120917	0.103169985302017	0.086500988446568	Phb2/Ilk/Smpd3/Phb/App	5	68	0.0735294117647059	1521	night
240	GO:0007416	GO:0007416	synapse assembly	9/499	193/29008	0.00645336325713166	0.104786485887675	0.0878563138163889	Lrp4/Oxtr/Adgrl1/Tpbg/Dbnl/Crkl/App/Cdh2/Efnb1	9	193	0.0466321243523316	1521	night
241	GO:0006333	GO:0006333	chromatin assembly or disassembly	7/499	127/29008	0.0065132537405081	0.10532012376249	0.0883037327387514	H3f3a/Anp32b/Itgb3bp/Grwd1/Nap1l1/Dnajc9/Prdm9	7	127	0.0551181102362205	1521	night
242	GO:0050920	GO:0050920	regulation of chemotaxis	10/499	229/29008	0.0066023221198459	0.106195429516892	0.0890376168497852	Nbl1/Swap70/Adgra2/Jam3/Dapk2/Tpbg/Ryk/Fgf18/App/Vegfa	10	229	0.0436681222707424	1521	night
243	GO:0060070	GO:0060070	canonical Wnt signaling pathway	12/499	303/29008	0.00662188590521034	0.106195429516892	0.0890376168497852	Ccnyl1/Lrp4/Tbl1xr1/Hdac1/Fzd10/Ruvbl2/Ilk/Fam53b/Adgra2/Tpbg/App/Cdh2	12	303	0.0396039603960396	1521	night
244	GO:0015800	GO:0015800	acidic amino acid transport	5/499	69/29008	0.00672740900148678	0.107006991342016	0.0897180560284209	Per2/P2rx7/Adora2a/Abat/Slc12a2	5	69	0.072463768115942	1521	night
245	GO:0019080	GO:0019080	viral gene expression	5/499	69/29008	0.00672740900148678	0.107006991342016	0.0897180560284209	Hdac1/Mon1b/Trim65/Snw1/Pcbp2	5	69	0.072463768115942	1521	night
246	GO:0009394	GO:0009394	2'-deoxyribonucleotide metabolic process	4/499	44/29008	0.00682011240719739	0.107169266334065	0.0898541125294597	Dut/Guk1/Nt5c/Nudt18	4	44	0.0909090909090909	1521	night
247	GO:0010464	GO:0010464	regulation of mesenchymal cell proliferation	4/499	44/29008	0.00682011240719739	0.107169266334065	0.0898541125294597	Prrx2/Arhgap5/Gas1/Vegfa	4	44	0.0909090909090909	1521	night
248	GO:0019692	GO:0019692	deoxyribose phosphate metabolic process	4/499	44/29008	0.00682011240719739	0.107169266334065	0.0898541125294597	Dut/Guk1/Nt5c/Nudt18	4	44	0.0909090909090909	1521	night
249	GO:0009755	GO:0009755	hormone-mediated signaling pathway	8/499	161/29008	0.00691529079770193	0.107708139393863	0.0903059207969832	Ufm1/Hdac1/Ncor2/Phb2/Fkbp4/Rwdd1/Phb/Zmiz1	8	161	0.0496894409937888	1521	night
250	GO:0009151	GO:0009151	purine deoxyribonucleotide metabolic process	3/499	23/29008	0.00693732178287392	0.107708139393863	0.0903059207969832	Guk1/Nt5c/Nudt18	3	23	0.130434782608696	1521	night
251	GO:1902410	GO:1902410	mitotic cytokinetic process	3/499	23/29008	0.00693732178287392	0.107708139393863	0.0903059207969832	Mitd1/Stx2/Chmp2b	3	23	0.130434782608696	1521	night
252	GO:0097193	GO:0097193	intrinsic apoptotic signaling pathway	12/499	307/29008	0.00731545899234342	0.113128347988739	0.0948503956233667	Txndc12/Hdac1/Aldh2/Itpr1/Hras/Polb/Cdkn2d/Dapk2/Ppia/Snw1/Rrm2b/Bcap31	12	307	0.0390879478827362	1521	night
253	GO:0016032	GO:0016032	viral process	13/499	346/29008	0.00738250693557447	0.11331485078153	0.0950067654811036	AU040320/Hdac1/Oas1a/Bicd1/Mon1b/Snx3/Ppia/Phb/Trim65/Snw1/Lgals1/Pcbp2/Chmp2b	13	346	0.0375722543352601	1521	night
254	GO:0009261	GO:0009261	ribonucleotide catabolic process	4/499	45/29008	0.00738567413356646	0.11331485078153	0.0950067654811036	Nudt4/Nt5c/Nudt18/Nudt3	4	45	0.0888888888888889	1521	night
255	GO:0019932	GO:0019932	second-messenger-mediated signaling	12/499	308/29008	0.00749746950393791	0.114578975124886	0.0960666474312623	Camta1/Itpr1/Homer2/Adgrl1/Cd24a/Ppp3r1/Sgcd/App/Rcan2/Vegfa/Calm2/Bcap31	12	308	0.038961038961039	1521	night
256	GO:1902903	GO:1902903	regulation of supramolecular fiber organization	14/499	388/29008	0.00780726776797702	0.118245845997258	0.09914106829153	Sptan1/Arpc5l/Pfn2/Synpo2/Fkbp4/Swap70/Ccn2/Drg1/Dbnl/Sptbn1/Pdlim4/App/Pfdn6/Svil	14	388	0.0360824742268041	1521	night
257	GO:0015732	GO:0015732	prostaglandin transport	3/499	24/29008	0.0078284393808808	0.118245845997258	0.09914106829153	P2rx7/Slco3a1/Mapk9	3	24	0.125	1521	night
258	GO:0031629	GO:0031629	synaptic vesicle fusion to presynaptic active zone membrane	3/499	24/29008	0.0078284393808808	0.118245845997258	0.09914106829153	Snap23/Stx2/Snap47	3	24	0.125	1521	night
259	GO:0070371	GO:0070371	ERK1 and ERK2 cascade	13/499	349/29008	0.00790592387311774	0.118262493408814	0.0991550260094699	Camk2n1/Oxtr/Phb2/Hras/Tpbg/Ccn2/Fgf18/Phb/F2r/Prmt5/Crkl/App/Vegfa	13	349	0.0372492836676218	1521	night
260	GO:0071900	GO:0071900	regulation of protein serine/threonine kinase activity	13/499	349/29008	0.00790592387311774	0.118262493408814	0.0991550260094699	Synpo2/Uchl1/P2rx7/Fzd10/Ilk/Hras/Cdkn1c/Cdkn2d/Cd24a/Fgf18/App/Stk38/Vegfa	13	349	0.0372492836676218	1521	night
261	GO:0035307	GO:0035307	positive regulation of protein dephosphorylation	4/499	46/29008	0.00798127681973778	0.118262493408814	0.0991550260094699	Slc39a10/Camta1/Ppia/Calm2	4	46	0.0869565217391304	1521	night
262	GO:0045005	GO:0045005	DNA-dependent DNA replication maintenance of fidelity	4/499	46/29008	0.00798127681973778	0.118262493408814	0.0991550260094699	Pole/Pold1/Cenpx/Exd2	4	46	0.0869565217391304	1521	night
263	GO:0072523	GO:0072523	purine-containing compound catabolic process	4/499	46/29008	0.00798127681973778	0.118262493408814	0.0991550260094699	Nudt4/Nt5c/Nudt18/Nudt3	4	46	0.0869565217391304	1521	night
264	GO:0042273	GO:0042273	ribosomal large subunit biogenesis	5/499	72/29008	0.00803333163691249	0.11858292950397	0.0994236897965566	Eif6/Mdn1/Gtf3a/Heatr3/Znhit3	5	72	0.0694444444444444	1521	night
265	GO:0098813	GO:0098813	nuclear chromosome segregation	11/499	273/29008	0.00807002574595552	0.118675057856561	0.0995009331298746	Terf1/Ndc1/Pds5b/Phb2/Pttg1/Tubg1/Cenpx/Chmp2b/Prdm9/Riok2/Psmg2	11	273	0.0402930402930403	1521	night
266	GO:0043547	GO:0043547	positive regulation of GTPase activity	10/499	237/29008	0.00831352123744857	0.121796211512545	0.102117807364623	Arhgap29/Fzd10/Hras/Sipa1l2/Asap2/F2r/Rangap1/Crkl/Sipa1/Cdkl5	10	237	0.0421940928270042	1521	night
267	GO:0015711	GO:0015711	organic anion transport	13/499	352/29008	0.00845819134105717	0.123451579236329	0.103505720175996	Per2/Mpc2/Slc35a1/Slc2a1/P2rx7/Slc6a12/Slco3a1/Adora2a/Mapk9/Slc35b1/Hrh2/Abat/Slc12a2	13	352	0.0369318181818182	1521	night
268	GO:0030178	GO:0030178	negative regulation of Wnt signaling pathway	8/499	167/29008	0.00854051586204289	0.124188023561124	0.10412317845947	Lrp4/Ift80/Hdac1/Ruvbl2/Tsku/Tpbg/App/Cdh2	8	167	0.0479041916167665	1521	night
269	GO:0001941	GO:0001941	postsynaptic membrane organization	4/499	47/29008	0.00860754331223315	0.124235541806565	0.104163019263827	Lrp4/Dlg4/Crkl/Cdh2	4	47	0.0851063829787234	1521	night
270	GO:0030835	GO:0030835	negative regulation of actin filament depolymerization	4/499	47/29008	0.00860754331223315	0.124235541806565	0.104163019263827	Sptan1/Swap70/Sptbn1/Svil	4	47	0.0851063829787234	1521	night
271	GO:0008535	GO:0008535	respiratory chain complex IV assembly	3/499	25/29008	0.00878393174527069	0.124930591282189	0.104745770792625	Pet100/Coa6/Timm21	3	25	0.12	1521	night
272	GO:0032303	GO:0032303	regulation of icosanoid secretion	3/499	25/29008	0.00878393174527069	0.124930591282189	0.104745770792625	P2rx7/Mapk9/Hrh2	3	25	0.12	1521	night
273	GO:0044331	GO:0044331	cell-cell adhesion mediated by cadherin	3/499	25/29008	0.00878393174527069	0.124930591282189	0.104745770792625	Flot1/Vegfa/Cdh2	3	25	0.12	1521	night
274	GO:0099500	GO:0099500	vesicle fusion to plasma membrane	3/499	25/29008	0.00878393174527069	0.124930591282189	0.104745770792625	Snap23/Stx2/Snap47	3	25	0.12	1521	night
275	GO:0006164	GO:0006164	purine nucleotide biosynthetic process	8/499	168/29008	0.00883698822873213	0.125228156826797	0.10499525918463	Mpc2/Atp5k/Oas1a/Atp5j2/Sphk2/Pkm/Guk1/Adcy5	8	168	0.0476190476190476	1521	night
276	GO:0000724	GO:0000724	double-strand break repair via homologous recombination	7/499	135/29008	0.00898644714234065	0.126556653113829	0.10610911261438	Mcm6/Ubqln4/Sem1/Recql/Exd2/Mcm4/Fancb	7	135	0.0518518518518519	1521	night
277	GO:1902369	GO:1902369	negative regulation of RNA catabolic process	5/499	74/29008	0.00899568717283314	0.126556653113829	0.10610911261438	Zcchc17/Elavl1/Mettl16/Secisbp2/Vegfa	5	74	0.0675675675675676	1521	night
278	GO:0033628	GO:0033628	regulation of cell adhesion mediated by integrin	4/499	48/29008	0.00926507585038206	0.129877699960212	0.108893583640992	Swap70/Jam3/Cd24a/Crkl	4	48	0.0833333333333333	1521	night
279	GO:0008277	GO:0008277	regulation of G protein-coupled receptor signaling pathway	7/499	136/29008	0.00933804447639923	0.12998912331963	0.108987004520112	Ywhab/Bicd1/Homer2/Phb/Prmt5/App/Gprasp1	7	136	0.0514705882352941	1521	night
280	GO:0000375	GO:0000375	RNA splicing, via transesterification reactions	11/499	279/29008	0.00940644926254444	0.12998912331963	0.108987004520112	Psip1/Rbm19/Lsm5/Tia1/Rbmxl1/Cwc15/Sf3b6/Snw1/Prmt5/Hnrnpa1/Ncbp2	11	279	0.039426523297491	1521	night
281	GO:0000377	GO:0000377	RNA splicing, via transesterification reactions with bulged adenosine as nucleophile	11/499	279/29008	0.00940644926254444	0.12998912331963	0.108987004520112	Psip1/Rbm19/Lsm5/Tia1/Rbmxl1/Cwc15/Sf3b6/Snw1/Prmt5/Hnrnpa1/Ncbp2	11	279	0.039426523297491	1521	night
282	GO:0000398	GO:0000398	mRNA splicing, via spliceosome	11/499	279/29008	0.00940644926254444	0.12998912331963	0.108987004520112	Psip1/Rbm19/Lsm5/Tia1/Rbmxl1/Cwc15/Sf3b6/Snw1/Prmt5/Hnrnpa1/Ncbp2	11	279	0.039426523297491	1521	night
283	GO:0052548	GO:0052548	regulation of endopeptidase activity	13/499	357/29008	0.00944562492510615	0.130069259127698	0.109054192923673	Anp32b/Hdac1/Dnajb6/Rnf34/Cdkn2d/Ccn2/Adora2a/Mapk9/F2r/App/Psmb9/Vegfa/Bcap31	13	357	0.0364145658263305	1521	night
284	GO:1905897	GO:1905897	regulation of response to endoplasmic reticulum stress	5/499	75/29008	0.00950545778169467	0.130432285124169	0.109358565435064	Usp13/Txndc12/Tmem33/App/Bcap31	5	75	0.0666666666666667	1521	night
285	GO:2001234	GO:2001234	negative regulation of apoptotic signaling pathway	10/499	242/29008	0.00954434320435221	0.130506334973195	0.109420651177504	Tmem14a/Txndc12/Hdac1/Rnf34/Cdkn2d/Ppia/Gas1/Rrm2b/Pam16/Vegfa	10	242	0.0413223140495868	1521	night
286	GO:0034329	GO:0034329	cell junction assembly	15/499	439/29008	0.00966207818245429	0.131302608063415	0.110088271795805	Epb41l5/Lrp4/Oxtr/Lsr/Adgrl1/Jam3/Tpbg/Dbnl/Crkl/Arvcf/App/Flot1/Vegfa/Cdh2/Efnb1	15	439	0.0341685649202733	1521	night
287	GO:0000725	GO:0000725	recombinational repair	7/499	137/29008	0.00969960137430382	0.131302608063415	0.110088271795805	Mcm6/Ubqln4/Sem1/Recql/Exd2/Mcm4/Fancb	7	137	0.0510948905109489	1521	night
288	GO:0007205	GO:0007205	protein kinase C-activating G protein-coupled receptor signaling pathway	3/499	26/29008	0.0098047367068139	0.131302608063415	0.110088271795805	Dgkd/Adora2a/F2r	3	26	0.115384615384615	1521	night
289	GO:0016082	GO:0016082	synaptic vesicle priming	3/499	26/29008	0.0098047367068139	0.131302608063415	0.110088271795805	Snap23/Napa/Snap47	3	26	0.115384615384615	1521	night
290	GO:0046386	GO:0046386	deoxyribose phosphate catabolic process	3/499	26/29008	0.0098047367068139	0.131302608063415	0.110088271795805	Dut/Nt5c/Nudt18	3	26	0.115384615384615	1521	night
291	GO:0060765	GO:0060765	regulation of androgen receptor signaling pathway	3/499	26/29008	0.0098047367068139	0.131302608063415	0.110088271795805	Hdac1/Ncor2/Phb	3	26	0.115384615384615	1521	night
292	GO:0033173	GO:0033173	calcineurin-NFAT signaling cascade	4/499	49/29008	0.00995445572877649	0.132851075256993	0.111386555811544	Camta1/Homer2/Ppp3r1/Rcan2	4	49	0.0816326530612245	1521	night
293	GO:0006302	GO:0006302	double-strand break repair	10/499	244/29008	0.0100738567014001	0.13398573230497	0.11233788827428	Mcm6/Ubqln4/Sem1/Recql/Polb/Exd2/Xrcc4/Mcm4/Prdm9/Fancb	10	244	0.040983606557377	1521	night
294	GO:0006338	GO:0006338	chromatin remodeling	9/499	208/29008	0.0102743180488108	0.136187134136788	0.114183613403182	H3f3a/Nudt5/Anp32b/Itgb3bp/Ruvbl2/Grwd1/Nap1l1/Dnajc9/Prdm9	9	208	0.0432692307692308	1521	night
295	GO:2001233	GO:2001233	regulation of apoptotic signaling pathway	14/499	402/29008	0.0104394660622498	0.137907116083348	0.11562570082863	Tmem14a/Txndc12/Hdac1/Rnf34/Cdkn2d/Dapk2/Adora2a/Ppia/Mapk9/Gas1/Rrm2b/Pam16/Vegfa/Bcap31	14	402	0.0348258706467662	1521	night
296	GO:0002090	GO:0002090	regulation of receptor internalization	5/499	77/29008	0.0105839154321933	0.139342967700194	0.116829564372433	Ppp3r1/Dlg4/App/Flot1/Vegfa	5	77	0.0649350649350649	1521	night
297	GO:0019083	GO:0019083	viral transcription	4/499	50/29008	0.0106762430037937	0.139615164381826	0.117057782704966	Hdac1/Mon1b/Trim65/Snw1	4	50	0.08	1521	night
298	GO:0033013	GO:0033013	tetrapyrrole metabolic process	4/499	50/29008	0.0106762430037937	0.139615164381826	0.117057782704966	Mmadhc/Snx3/Tmem14c/Clybl	4	50	0.08	1521	night
299	GO:0072522	GO:0072522	purine-containing compound biosynthetic process	8/499	174/29008	0.0107799514870091	0.140082137882274	0.117449308101125	Mpc2/Atp5k/Oas1a/Atp5j2/Sphk2/Pkm/Guk1/Adcy5	8	174	0.0459770114942529	1521	night
300	GO:0006536	GO:0006536	glutamate metabolic process	3/499	27/29008	0.010891682776066	0.140082137882274	0.117449308101125	Glul/Aldh4a1/Prodh	3	27	0.111111111111111	1521	night
301	GO:0009264	GO:0009264	deoxyribonucleotide catabolic process	3/499	27/29008	0.010891682776066	0.140082137882274	0.117449308101125	Dut/Nt5c/Nudt18	3	27	0.111111111111111	1521	night
302	GO:0046823	GO:0046823	negative regulation of nucleocytoplasmic transport	3/499	27/29008	0.010891682776066	0.140082137882274	0.117449308101125	Sumo1/Ufm1/Rangap1	3	27	0.111111111111111	1521	night
303	GO:0051443	GO:0051443	positive regulation of ubiquitin-protein transferase activity	3/499	27/29008	0.010891682776066	0.140082137882274	0.117449308101125	Dcun1d1/Dcun1d5/Ube2l3	3	27	0.111111111111111	1521	night
304	GO:0007006	GO:0007006	mitochondrial membrane organization	6/499	108/29008	0.0110283253360811	0.141372973140487	0.118531585329625	Tmem14a/Romo1/Letm1/Immt/Timm50/Timm13	6	108	0.0555555555555556	1521	night
305	GO:0070372	GO:0070372	regulation of ERK1 and ERK2 cascade	12/499	326/29008	0.0114238544606061	0.145102652819489	0.1216586670858	Camk2n1/Phb2/Hras/Tpbg/Ccn2/Fgf18/Phb/F2r/Prmt5/Crkl/App/Vegfa	12	326	0.0368098159509202	1521	night
306	GO:0045332	GO:0045332	phospholipid translocation	4/499	51/29008	0.0114309762421307	0.145102652819489	0.1216586670858	Atp8a1/P2rx7/Plscr3/Xrcc4	4	51	0.0784313725490196	1521	night
307	GO:0045933	GO:0045933	positive regulation of muscle contraction	4/499	51/29008	0.0114309762421307	0.145102652819489	0.1216586670858	Oxtr/Ccn2/F2r/Abat	4	51	0.0784313725490196	1521	night
308	GO:0006906	GO:0006906	vesicle fusion	6/499	109/29008	0.0115063770958067	0.145114406285951	0.121668521564926	Vamp4/Snap23/AU040320/Vamp3/Stx2/Snap47	6	109	0.055045871559633	1521	night
309	GO:0046939	GO:0046939	nucleotide phosphorylation	6/499	109/29008	0.0115063770958067	0.145114406285951	0.121668521564926	Eif6/P2rx7/Pkm/Ogdh/Guk1/App	6	109	0.055045871559633	1521	night
310	GO:0033143	GO:0033143	regulation of intracellular steroid hormone receptor signaling pathway	5/499	79/29008	0.0117431678941912	0.145429806491682	0.12193296310257	Ufm1/Hdac1/Ncor2/Phb2/Phb	5	79	0.0632911392405063	1521	night
311	GO:1901605	GO:1901605	alpha-amino acid metabolic process	8/499	177/29008	0.0118621242123384	0.145429806491682	0.12193296310257	Glul/Pycr2/Sephs1/Kyat3/Aldh4a1/Plod3/Gcsh/Prodh	8	177	0.0451977401129944	1521	night
312	GO:0008361	GO:0008361	regulation of cell size	9/499	213/29008	0.011865534808946	0.145429806491682	0.12193296310257	P2rx7/Slc6a12/Ilk/Ryk/Dbnl/Arhgap5/Vegfa/Slc12a2/Cdkl5	9	213	0.0422535211267606	1521	night
313	GO:0098742	GO:0098742	cell-cell adhesion via plasma-membrane adhesion molecules	9/499	213/29008	0.011865534808946	0.145429806491682	0.12193296310257	Adgrl1/Igsf9b/Atp2c1/Cd164/Cd24a/Lgals1/Arvcf/Nectin3/Cdh2	9	213	0.0422535211267606	1521	night
314	GO:0000041	GO:0000041	transition metal ion transport	6/499	110/29008	0.0119988647495109	0.145429806491682	0.12193296310257	Slc39a10/Tmem165/Iscu/Fkbp4/Atp2c1/Snx3	6	110	0.0545454545454545	1521	night
315	GO:0034104	GO:0034104	negative regulation of tissue remodeling	3/499	28/29008	0.0120454935998905	0.145429806491682	0.12193296310257	P2rx7/Cd24a/Vegfa	3	28	0.107142857142857	1521	night
316	GO:0034311	GO:0034311	diol metabolic process	3/499	28/29008	0.0120454935998905	0.145429806491682	0.12193296310257	Sphk2/Pts/Pcbd2	3	28	0.107142857142857	1521	night
317	GO:1903902	GO:1903902	positive regulation of viral life cycle	3/499	28/29008	0.0120454935998905	0.145429806491682	0.12193296310257	Trim65/Lgals1/Chmp2b	3	28	0.107142857142857	1521	night
318	GO:0000492	GO:0000492	box C/D snoRNP assembly	2/499	10/29008	0.012128480141082	0.145429806491682	0.12193296310257	Ruvbl2/Znhit3	2	10	0.2	1521	night
319	GO:0015780	GO:0015780	nucleotide-sugar transmembrane transport	2/499	10/29008	0.012128480141082	0.145429806491682	0.12193296310257	Slc35a1/Slc35b1	2	10	0.2	1521	night
320	GO:0032594	GO:0032594	protein transport within lipid bilayer	2/499	10/29008	0.012128480141082	0.145429806491682	0.12193296310257	Cd24a/Arl6	2	10	0.2	1521	night
321	GO:0033152	GO:0033152	immunoglobulin V(D)J recombination	2/499	10/29008	0.012128480141082	0.145429806491682	0.12193296310257	Polb/Xrcc4	2	10	0.2	1521	night
322	GO:0046543	GO:0046543	development of secondary female sexual characteristics	2/499	10/29008	0.012128480141082	0.145429806491682	0.12193296310257	Phb2/Irf2bpl	2	10	0.2	1521	night
323	GO:0140374	GO:0140374	antiviral innate immune response	2/499	10/29008	0.012128480141082	0.145429806491682	0.12193296310257	Phb2/Phb	2	10	0.2	1521	night
324	GO:1904959	GO:1904959	regulation of cytochrome-c oxidase activity	2/499	10/29008	0.012128480141082	0.145429806491682	0.12193296310257	Phb2/Sphk2	2	10	0.2	1521	night
325	GO:2000234	GO:2000234	positive regulation of rRNA processing	2/499	10/29008	0.012128480141082	0.145429806491682	0.12193296310257	Dimt1/Riok2	2	10	0.2	1521	night
326	GO:0043270	GO:0043270	positive regulation of ion transport	12/499	329/29008	0.0122089307091536	0.145945407894391	0.122365259674565	Sumo1/P2rx7/Itpr1/Sphk2/Atp1b3/Ifngr1/Adora2a/Mapk9/F2r/Abat/Calm2/Slc12a2	12	329	0.0364741641337386	1521	night
327	GO:0010038	GO:0010038	response to metal ion	11/499	292/29008	0.0128833490859307	0.152618763328073	0.127960412563062	Sumo1/Fibin/P2rx7/Smpd3/Mapk9/Dlg4/Hnrnpa1/Abat/App/Calm2/Slc12a2	11	292	0.0376712328767123	1521	night
328	GO:0046395	GO:0046395	carboxylic acid catabolic process	9/499	216/29008	0.0129046075872182	0.152618763328073	0.127960412563062	Hibch/Ivd/Aldh4a1/Echs1/Gcsh/Acad11/Mccc2/Abat/Prodh	9	216	0.0416666666666667	1521	night
329	GO:0043624	GO:0043624	cellular protein complex disassembly	7/499	145/29008	0.0129692546428319	0.152618763328073	0.127960412563062	Sptan1/Napa/Swap70/Sptbn1/Mrpl58/Sh3gl1/Svil	7	145	0.0482758620689655	1521	night
330	GO:0019646	GO:0019646	aerobic electron transport chain	4/499	53/29008	0.0130413261966252	0.152618763328073	0.127960412563062	Iscu/Cox6a1/Dnajc15/Ndufs8	4	53	0.0754716981132075	1521	night
331	GO:0034204	GO:0034204	lipid translocation	4/499	53/29008	0.0130413261966252	0.152618763328073	0.127960412563062	Atp8a1/P2rx7/Plscr3/Xrcc4	4	53	0.0754716981132075	1521	night
332	GO:0060147	GO:0060147	regulation of posttranscriptional gene silencing	4/499	53/29008	0.0130413261966252	0.152618763328073	0.127960412563062	Ncor2/Tial1/Elavl1/Xpo5	4	53	0.0754716981132075	1521	night
333	GO:0097720	GO:0097720	calcineurin-mediated signaling	4/499	53/29008	0.0130413261966252	0.152618763328073	0.127960412563062	Camta1/Homer2/Ppp3r1/Rcan2	4	53	0.0754716981132075	1521	night
334	GO:0006120	GO:0006120	mitochondrial electron transport, NADH to ubiquinone	3/499	29/29008	0.0132667922808944	0.152960619877649	0.128247035938637	Iscu/Dnajc15/Ndufs8	3	29	0.103448275862069	1521	night
335	GO:0046365	GO:0046365	monosaccharide catabolic process	3/499	29/29008	0.0132667922808944	0.152960619877649	0.128247035938637	Nudt5/Ldha/Galm	3	29	0.103448275862069	1521	night
336	GO:0048384	GO:0048384	retinoic acid receptor signaling pathway	3/499	29/29008	0.0132667922808944	0.152960619877649	0.128247035938637	Dhrs3/Snw1/Crkl	3	29	0.103448275862069	1521	night
337	GO:0048875	GO:0048875	chemical homeostasis within a tissue	3/499	29/29008	0.0132667922808944	0.152960619877649	0.128247035938637	Oas1a/Homer2/Vegfa	3	29	0.103448275862069	1521	night
338	GO:0051560	GO:0051560	mitochondrial calcium ion homeostasis	3/499	29/29008	0.0132667922808944	0.152960619877649	0.128247035938637	Letm1/Immt/Bcap31	3	29	0.103448275862069	1521	night
339	GO:0090174	GO:0090174	organelle membrane fusion	6/499	113/29008	0.0135650704846923	0.15587081965011	0.130687039745537	Vamp4/Snap23/AU040320/Vamp3/Stx2/Snap47	6	113	0.0530973451327434	1521	night
340	GO:0016054	GO:0016054	organic acid catabolic process	9/499	218/29008	0.0136339294695502	0.15587081965011	0.130687039745537	Hibch/Ivd/Aldh4a1/Echs1/Gcsh/Acad11/Mccc2/Abat/Prodh	9	218	0.0412844036697248	1521	night
341	GO:0043279	GO:0043279	response to alkaloid	5/499	82/29008	0.0136391966899377	0.15587081965011	0.130687039745537	Homer2/Adora2a/Dlg4/Abat/Fancb	5	82	0.0609756097560976	1521	night
342	GO:0018205	GO:0018205	peptidyl-lysine modification	13/499	375/29008	0.0137655125121446	0.156361725571314	0.131098630842445	Sumo1/Meaf6/Taf12/Plod3/Ruvbl2/Sphk2/Ndufab1/Gcsh/Sumo2/Snw1/Zmiz1/App/Prdm9	13	375	0.0346666666666667	1521	night
343	GO:0045773	GO:0045773	positive regulation of axon extension	4/499	54/29008	0.0138979108835298	0.156361725571314	0.131098630842445	Ilk/Dbnl/Vegfa/Cdkl5	4	54	0.0740740740740741	1521	night
344	GO:0060966	GO:0060966	regulation of gene silencing by RNA	4/499	54/29008	0.0138979108835298	0.156361725571314	0.131098630842445	Ncor2/Tial1/Elavl1/Xpo5	4	54	0.0740740740740741	1521	night
345	GO:0051235	GO:0051235	maintenance of location	12/499	335/29008	0.0139027131467194	0.156361725571314	0.131098630842445	Ywhab/Nbl1/Letm1/P2rx7/Itpr1/Itpr2/Polr2m/F2r/Rangap1/Morc3/Calm2/Vps13a	12	335	0.0358208955223881	1521	night
346	GO:0021537	GO:0021537	telencephalon development	10/499	257/29008	0.0140792822182085	0.156361725571314	0.131098630842445	Hdac1/Ncor2/Tsku/Ryk/Ogdh/Ccdc85c/Secisbp2/Zmiz1/Crkl/Cdh2	10	257	0.0389105058365759	1521	night
347	GO:0051209	GO:0051209	release of sequestered calcium ion into cytosol	6/499	114/29008	0.0141174165218607	0.156361725571314	0.131098630842445	Letm1/P2rx7/Itpr1/Itpr2/F2r/Calm2	6	114	0.0526315789473684	1521	night
348	GO:0050848	GO:0050848	regulation of calcium-mediated signaling	5/499	83/29008	0.0143143538046907	0.156361725571314	0.131098630842445	Camta1/Itpr1/Homer2/Cd24a/Calm2	5	83	0.0602409638554217	1521	night
349	GO:0007214	GO:0007214	gamma-aminobutyric acid signaling pathway	3/499	30/29008	0.0145561055634375	0.156361725571314	0.131098630842445	Slc12a2/Gabra3/Gabrq	3	30	0.1	1521	night
350	GO:0034508	GO:0034508	centromere complex assembly	3/499	30/29008	0.0145561055634375	0.156361725571314	0.131098630842445	H3f3a/Itgb3bp/Cenpx	3	30	0.1	1521	night
351	GO:0009191	GO:0009191	ribonucleoside diphosphate catabolic process	2/499	11/29008	0.0146563060469716	0.156361725571314	0.131098630842445	Nudt5/Nudt18	2	11	0.181818181818182	1521	night
352	GO:0031055	GO:0031055	chromatin remodeling at centromere	2/499	11/29008	0.0146563060469716	0.156361725571314	0.131098630842445	H3f3a/Itgb3bp	2	11	0.181818181818182	1521	night
353	GO:0033539	GO:0033539	fatty acid beta-oxidation using acyl-CoA dehydrogenase	2/499	11/29008	0.0146563060469716	0.156361725571314	0.131098630842445	Ivd/Acad11	2	11	0.181818181818182	1521	night
354	GO:0033629	GO:0033629	negative regulation of cell adhesion mediated by integrin	2/499	11/29008	0.0146563060469716	0.156361725571314	0.131098630842445	Swap70/Jam3	2	11	0.181818181818182	1521	night
355	GO:0038203	GO:0038203	TORC2 signaling	2/499	11/29008	0.0146563060469716	0.156361725571314	0.131098630842445	Mapkap1/Prr5l	2	11	0.181818181818182	1521	night
356	GO:0042118	GO:0042118	endothelial cell activation	2/499	11/29008	0.0146563060469716	0.156361725571314	0.131098630842445	Ppia/Prmt5	2	11	0.181818181818182	1521	night
357	GO:0048149	GO:0048149	behavioral response to ethanol	2/499	11/29008	0.0146563060469716	0.156361725571314	0.131098630842445	Adh1/Aldh2	2	11	0.181818181818182	1521	night
358	GO:0060856	GO:0060856	establishment of blood-brain barrier	2/499	11/29008	0.0146563060469716	0.156361725571314	0.131098630842445	Lsr/Adgra2	2	11	0.181818181818182	1521	night
359	GO:0090037	GO:0090037	positive regulation of protein kinase C signaling	2/499	11/29008	0.0146563060469716	0.156361725571314	0.131098630842445	Sphk2/Vegfa	2	11	0.181818181818182	1521	night
360	GO:0097104	GO:0097104	postsynaptic membrane assembly	2/499	11/29008	0.0146563060469716	0.156361725571314	0.131098630842445	Lrp4/Cdh2	2	11	0.181818181818182	1521	night
361	GO:0150065	GO:0150065	regulation of deacetylase activity	2/499	11/29008	0.0146563060469716	0.156361725571314	0.131098630842445	Sphk2/Vegfa	2	11	0.181818181818182	1521	night
362	GO:1903911	GO:1903911	positive regulation of receptor clustering	2/499	11/29008	0.0146563060469716	0.156361725571314	0.131098630842445	Lrp4/Dlg4	2	11	0.181818181818182	1521	night
363	GO:1904732	GO:1904732	regulation of electron transfer activity	2/499	11/29008	0.0146563060469716	0.156361725571314	0.131098630842445	Phb2/Sphk2	2	11	0.181818181818182	1521	night
364	GO:2000434	GO:2000434	regulation of protein neddylation	2/499	11/29008	0.0146563060469716	0.156361725571314	0.131098630842445	Dcun1d1/Dcun1d5	2	11	0.181818181818182	1521	night
365	GO:0019751	GO:0019751	polyol metabolic process	6/499	115/29008	0.0146852428943036	0.156361725571314	0.131098630842445	Impa1/Sphk2/Pts/Nudt4/Pcbd2/Nudt3	6	115	0.0521739130434783	1521	night
366	GO:0051283	GO:0051283	negative regulation of sequestering of calcium ion	6/499	115/29008	0.0146852428943036	0.156361725571314	0.131098630842445	Letm1/P2rx7/Itpr1/Itpr2/F2r/Calm2	6	115	0.0521739130434783	1521	night
367	GO:1901607	GO:1901607	alpha-amino acid biosynthetic process	4/499	55/29008	0.0147893772355996	0.157041425305536	0.131668512661125	Glul/Pycr2/Sephs1/Plod3	4	55	0.0727272727272727	1521	night
368	GO:0032272	GO:0032272	negative regulation of protein polymerization	5/499	84/29008	0.0150115814799977	0.158536945874122	0.132922404546892	Sptan1/Pfn2/Fkbp4/Sptbn1/Svil	5	84	0.0595238095238095	1521	night
369	GO:0043154	GO:0043154	negative regulation of cysteine-type endopeptidase activity involved in apoptotic process	5/499	84/29008	0.0150115814799977	0.158536945874122	0.132922404546892	Dnajb6/Rnf34/Cdkn2d/Adora2a/Vegfa	5	84	0.0595238095238095	1521	night
370	GO:0051952	GO:0051952	regulation of amine transport	6/499	116/29008	0.0152687503599049	0.159425046700501	0.133667016452158	Per2/P2rx7/Oxtr/Adora2a/Abat/Slc12a2	6	116	0.0517241379310345	1521	night
371	GO:0009152	GO:0009152	purine ribonucleotide biosynthetic process	7/499	150/29008	0.0153764033642731	0.159425046700501	0.133667016452158	Mpc2/Atp5k/Atp5j2/Sphk2/Pkm/Guk1/Adcy5	7	150	0.0466666666666667	1521	night
372	GO:0050796	GO:0050796	regulation of insulin secretion	8/499	186/29008	0.0155882221886171	0.159425046700501	0.133667016452158	Per2/Glul/Mpc2/Camk2n1/Ndufaf2/Abat/Adcy5/Uqcc2	8	186	0.043010752688172	1521	night
373	GO:0002685	GO:0002685	regulation of leukocyte migration	9/499	223/29008	0.0155904334569795	0.159425046700501	0.133667016452158	Nbl1/Swap70/Smpd3/Jam3/Dapk2/Chst2/Crkl/App/Vegfa	9	223	0.0403587443946188	1521	night
374	GO:0043161	GO:0043161	proteasome-mediated ubiquitin-dependent protein catabolic process	14/499	423/29008	0.0156360162186836	0.159425046700501	0.133667016452158	Sumo1/Tbl1xr1/Ubqln4/Rnf34/Spsb4/Mapk9/Psmd12/Sumo2/Ankrd9/Pcbp2/Spsb3/Araf/Ube2a/Bcap31	14	423	0.033096926713948	1521	night
375	GO:0007528	GO:0007528	neuromuscular junction development	4/499	56/29008	0.0157161539344379	0.159425046700501	0.133667016452158	Lrp4/F2r/Crkl/App	4	56	0.0714285714285714	1521	night
376	GO:0010463	GO:0010463	mesenchymal cell proliferation	4/499	56/29008	0.0157161539344379	0.159425046700501	0.133667016452158	Prrx2/Arhgap5/Gas1/Vegfa	4	56	0.0714285714285714	1521	night
377	GO:0030834	GO:0030834	regulation of actin filament depolymerization	4/499	56/29008	0.0157161539344379	0.159425046700501	0.133667016452158	Sptan1/Swap70/Sptbn1/Svil	4	56	0.0714285714285714	1521	night
378	GO:0048016	GO:0048016	inositol phosphate-mediated signaling	4/499	56/29008	0.0157161539344379	0.159425046700501	0.133667016452158	Camta1/Homer2/Ppp3r1/Rcan2	4	56	0.0714285714285714	1521	night
379	GO:1903539	GO:1903539	protein localization to postsynaptic membrane	4/499	56/29008	0.0157161539344379	0.159425046700501	0.133667016452158	Snap23/Hras/Snap47/Dlg4	4	56	0.0714285714285714	1521	night
380	GO:0006413	GO:0006413	translational initiation	6/499	117/29008	0.0158681367381946	0.159425046700501	0.133667016452158	Eif6/Eif2b3/Habp4/Dhx29/Ncbp2/Eif1ax	6	117	0.0512820512820513	1521	night
381	GO:0008637	GO:0008637	apoptotic mitochondrial changes	6/499	117/29008	0.0158681367381946	0.159425046700501	0.133667016452158	Tmem14a/Timm50/Cd24a/Mapk9/Plscr3/Pam16	6	117	0.0512820512820513	1521	night
382	GO:0051282	GO:0051282	regulation of sequestering of calcium ion	6/499	117/29008	0.0158681367381946	0.159425046700501	0.133667016452158	Letm1/P2rx7/Itpr1/Itpr2/F2r/Calm2	6	117	0.0512820512820513	1521	night
383	GO:0031333	GO:0031333	negative regulation of protein-containing complex assembly	7/499	151/29008	0.0158934737473879	0.159425046700501	0.133667016452158	Sptan1/Pfn2/Fkbp4/Jam3/Sptbn1/Dnajc15/Svil	7	151	0.0463576158940397	1521	night
384	GO:0007568	GO:0007568	aging	10/499	262/29008	0.015900990344729	0.159425046700501	0.133667016452158	Romo1/Cisd2/Ilk/Hras/Cdkn1c/Rwdd1/Zmiz1/Abat/App/Morc3	10	262	0.0381679389312977	1521	night
385	GO:0000154	GO:0000154	rRNA modification	3/499	31/29008	0.0159138678897858	0.159425046700501	0.133667016452158	Nop10/Mettl16/Dimt1	3	31	0.0967741935483871	1521	night
386	GO:0009162	GO:0009162	deoxyribonucleoside monophosphate metabolic process	3/499	31/29008	0.0159138678897858	0.159425046700501	0.133667016452158	Dut/Guk1/Nt5c	3	31	0.0967741935483871	1521	night
387	GO:0031063	GO:0031063	regulation of histone deacetylation	3/499	31/29008	0.0159138678897858	0.159425046700501	0.133667016452158	Sphk2/Jdp2/Vegfa	3	31	0.0967741935483871	1521	night
388	GO:0034260	GO:0034260	negative regulation of GTPase activity	3/499	31/29008	0.0159138678897858	0.159425046700501	0.133667016452158	Sh3bp4/Fzd10/Hras	3	31	0.0967741935483871	1521	night
389	GO:0035066	GO:0035066	positive regulation of histone acetylation	3/499	31/29008	0.0159138678897858	0.159425046700501	0.133667016452158	Ruvbl2/Sphk2/App	3	31	0.0967741935483871	1521	night
390	GO:0007269	GO:0007269	neurotransmitter secretion	8/499	187/29008	0.0160490536045747	0.159956935798025	0.134112969144165	Snap23/Pfn2/P2rx7/Stx2/Napa/Adora2a/Snap47/Prepl	8	187	0.0427807486631016	1521	night
391	GO:0099643	GO:0099643	signal release from synapse	8/499	187/29008	0.0160490536045747	0.159956935798025	0.134112969144165	Snap23/Pfn2/P2rx7/Stx2/Napa/Adora2a/Snap47/Prepl	8	187	0.0427807486631016	1521	night
392	GO:0031331	GO:0031331	positive regulation of cellular catabolic process	14/499	425/29008	0.016218994837437	0.161238323677275	0.135187325390452	Sumo1/Sh3bp4/Prr5l/Usp13/P2rx7/Scoc/Mapk9/Mettl16/Sumo2/Trim65/Rida/App/Dxo/Bcap31	14	425	0.0329411764705882	1521	night
393	GO:2001251	GO:2001251	negative regulation of chromosome organization	5/499	86/29008	0.0164733902997058	0.163291396639664	0.13690868688992	Terf1/H3f3a/Pttg1/Xrcc4/Psmg2	5	86	0.0581395348837209	1521	night
394	GO:0062237	GO:0062237	protein localization to postsynapse	4/499	57/29008	0.0166786474390123	0.163291396639664	0.13690868688992	Snap23/Hras/Snap47/Dlg4	4	57	0.0701754385964912	1521	night
395	GO:0007204	GO:0007204	positive regulation of cytosolic calcium ion concentration	12/499	344/29008	0.0167719447541431	0.163291396639664	0.13690868688992	Letm1/P2rx7/Itpr1/Oxtr/Itpr2/Swap70/Cd24a/Dlg4/F2r/Adcy5/Calm2/Bcap31	12	344	0.0348837209302326	1521	night
396	GO:0051480	GO:0051480	regulation of cytosolic calcium ion concentration	13/499	386/29008	0.0170685245105005	0.163291396639664	0.13690868688992	Letm1/P2rx7/Itpr1/Oxtr/Itpr2/Swap70/Smpd3/Cd24a/Dlg4/F2r/Adcy5/Calm2/Bcap31	13	386	0.0336787564766839	1521	night
397	GO:0006898	GO:0006898	receptor-mediated endocytosis	10/499	265/29008	0.0170748339725894	0.163291396639664	0.13690868688992	Dgkd/AU040320/Bicd1/Dbnl/Ppp3r1/Dlg4/Cltb/App/Flot1/Vegfa	10	265	0.0377358490566038	1521	night
398	GO:0021782	GO:0021782	glial cell development	6/499	119/29008	0.017115322265502	0.163291396639664	0.13690868688992	Eif2b3/Ilk/Ifngr1/Adora2a/Ppp3r1/App	6	119	0.0504201680672269	1521	night
399	GO:0051208	GO:0051208	sequestering of calcium ion	6/499	119/29008	0.017115322265502	0.163291396639664	0.13690868688992	Letm1/P2rx7/Itpr1/Itpr2/F2r/Calm2	6	119	0.0504201680672269	1521	night
400	GO:0051495	GO:0051495	positive regulation of cytoskeleton organization	9/499	227/29008	0.0172983140069924	0.163291396639664	0.13690868688992	Arpc5l/Pfn2/Synpo2/P2rx7/Swap70/Hras/Ccn2/Drg1/Pdlim4	9	227	0.039647577092511	1521	night
401	GO:0000731	GO:0000731	DNA synthesis involved in DNA repair	3/499	32/29008	0.0173404253298939	0.163291396639664	0.13690868688992	Pole/Pold1/Cdkn2d	3	32	0.09375	1521	night
402	GO:0002063	GO:0002063	chondrocyte development	3/499	32/29008	0.0173404253298939	0.163291396639664	0.13690868688992	Sulf1/Smpd3/Fgf18	3	32	0.09375	1521	night
403	GO:0009225	GO:0009225	nucleotide-sugar metabolic process	3/499	32/29008	0.0173404253298939	0.163291396639664	0.13690868688992	Uap1/Guk1/Pmm1	3	32	0.09375	1521	night
404	GO:0031295	GO:0031295	T cell costimulation	3/499	32/29008	0.0173404253298939	0.163291396639664	0.13690868688992	Cd24a/Lgals1/Efnb1	3	32	0.09375	1521	night
405	GO:0000491	GO:0000491	small nucleolar ribonucleoprotein complex assembly	2/499	12/29008	0.0173892557365821	0.163291396639664	0.13690868688992	Ruvbl2/Znhit3	2	12	0.166666666666667	1521	night
406	GO:0000727	GO:0000727	double-strand break repair via break-induced replication	2/499	12/29008	0.0173892557365821	0.163291396639664	0.13690868688992	Mcm6/Mcm4	2	12	0.166666666666667	1521	night
407	GO:0009223	GO:0009223	pyrimidine deoxyribonucleotide catabolic process	2/499	12/29008	0.0173892557365821	0.163291396639664	0.13690868688992	Dut/Nt5c	2	12	0.166666666666667	1521	night
408	GO:0032650	GO:0032650	regulation of interleukin-1 alpha production	2/499	12/29008	0.0173892557365821	0.163291396639664	0.13690868688992	P2rx7/Panx1	2	12	0.166666666666667	1521	night
409	GO:0033632	GO:0033632	regulation of cell-cell adhesion mediated by integrin	2/499	12/29008	0.0173892557365821	0.163291396639664	0.13690868688992	Swap70/Cd24a	2	12	0.166666666666667	1521	night
410	GO:0042996	GO:0042996	regulation of Golgi to plasma membrane protein transport	2/499	12/29008	0.0173892557365821	0.163291396639664	0.13690868688992	Vamp4/Atp2c1	2	12	0.166666666666667	1521	night
411	GO:0046598	GO:0046598	positive regulation of viral entry into host cell	2/499	12/29008	0.0173892557365821	0.163291396639664	0.13690868688992	Trim65/Lgals1	2	12	0.166666666666667	1521	night
412	GO:0070472	GO:0070472	regulation of uterine smooth muscle contraction	2/499	12/29008	0.0173892557365821	0.163291396639664	0.13690868688992	Oxtr/Abat	2	12	0.166666666666667	1521	night
413	GO:0075294	GO:0075294	positive regulation by symbiont of entry into host	2/499	12/29008	0.0173892557365821	0.163291396639664	0.13690868688992	Trim65/Lgals1	2	12	0.166666666666667	1521	night
414	GO:0090161	GO:0090161	Golgi ribbon formation	2/499	12/29008	0.0173892557365821	0.163291396639664	0.13690868688992	Vamp4/Prmt5	2	12	0.166666666666667	1521	night
415	GO:2000303	GO:2000303	regulation of ceramide biosynthetic process	2/499	12/29008	0.0173892557365821	0.163291396639664	0.13690868688992	Sphk2/Smpd3	2	12	0.166666666666667	1521	night
416	GO:0006754	GO:0006754	ATP biosynthetic process	4/499	58/29008	0.0176772419764437	0.165199549117988	0.138508542458365	Atp5k/Atp5j2/Sphk2/Pkm	4	58	0.0689655172413793	1521	night
417	GO:0071715	GO:0071715	icosanoid transport	4/499	58/29008	0.0176772419764437	0.165199549117988	0.138508542458365	P2rx7/Slco3a1/Mapk9/Hrh2	4	58	0.0689655172413793	1521	night
418	GO:0098657	GO:0098657	import into cell	9/499	228/29008	0.0177458073149036	0.165443567239663	0.138713134992346	Slc39a10/Per2/Slc2a1/Iscu/Smpd3/Atp1b3/Flot1/Slc29a1/Slc12a2	9	228	0.0394736842105263	1521	night
419	GO:0031647	GO:0031647	regulation of protein stability	11/499	307/29008	0.0180201386916743	0.167407247156149	0.140359546526393	Sumo1/Usp13/Pfn2/Phb2/Atp1b3/Qrsl1/Phb/Sav1/Dad1/Morc3/Flot1	11	307	0.0358306188925081	1521	night
420	GO:0006323	GO:0006323	DNA packaging	7/499	155/29008	0.0180853094823553	0.167407247156149	0.140359546526393	H3f3a/Anp32b/Itgb3bp/Grwd1/Nap1l1/Dnajc9/Prdm9	7	155	0.0451612903225806	1521	night
421	GO:0051168	GO:0051168	nuclear export	7/499	155/29008	0.0180853094823553	0.167407247156149	0.140359546526393	Nup160/Eif6/Anp32b/Sem1/Rangap1/Riok2/Xpo5	7	155	0.0451612903225806	1521	night
422	GO:0015718	GO:0015718	monocarboxylic acid transport	6/499	121/29008	0.018428319807458	0.169775797375092	0.142345414165359	Mpc2/P2rx7/Slc6a12/Slco3a1/Mapk9/Hrh2	6	121	0.0495867768595041	1521	night
423	GO:0015837	GO:0015837	amine transport	6/499	121/29008	0.018428319807458	0.169775797375092	0.142345414165359	Per2/P2rx7/Oxtr/Adora2a/Abat/Slc12a2	6	121	0.0495867768595041	1521	night
424	GO:0006487	GO:0006487	protein N-linked glycosylation	4/499	59/29008	0.0187122995607624	0.171504779195964	0.143795047370926	Mgat5/Tmem165/Dad1/Pmm1	4	59	0.0677966101694915	1521	night
425	GO:0097035	GO:0097035	regulation of membrane lipid distribution	4/499	59/29008	0.0187122995607624	0.171504779195964	0.143795047370926	Atp8a1/P2rx7/Plscr3/Xrcc4	4	59	0.0677966101694915	1521	night
426	GO:0045745	GO:0045745	positive regulation of G protein-coupled receptor signaling pathway	3/499	33/29008	0.0188360393882147	0.171504779195964	0.143795047370926	Phb/Prmt5/App	3	33	0.0909090909090909	1521	night
427	GO:0060487	GO:0060487	lung epithelial cell differentiation	3/499	33/29008	0.0188360393882147	0.171504779195964	0.143795047370926	Ncor2/Ppp3r1/Sav1	3	33	0.0909090909090909	1521	night
428	GO:1903901	GO:1903901	negative regulation of viral life cycle	3/499	33/29008	0.0188360393882147	0.171504779195964	0.143795047370926	Snx3/Ppia/Trim65	3	33	0.0909090909090909	1521	night
429	GO:0048732	GO:0048732	gland development	15/499	477/29008	0.0191280273226921	0.172350707278452	0.144504300309905	Sulf1/Sp3/Itpr1/Phb2/Fkbp4/Lsr/Cdkn1c/Polb/Pkm/Fgf18/Arhgap5/Hrh2/Crkl/Vegfa/Slc12a2	15	477	0.0314465408805031	1521	night
430	GO:0006402	GO:0006402	mRNA catabolic process	9/499	231/29008	0.0191388771122462	0.172350707278452	0.144504300309905	Prr5l/Lsm5/Elavl1/Mettl16/Secisbp2/Rida/Ncbp2/Dxo/Vegfa	9	231	0.038961038961039	1521	night
431	GO:0007224	GO:0007224	smoothened signaling pathway	7/499	157/29008	0.0192572928391858	0.172350707278452	0.144504300309905	Ssna1/Prrx2/Ift80/Kif7/Gas1/Arl6/Arl3	7	157	0.0445859872611465	1521	night
432	GO:0006835	GO:0006835	dicarboxylic acid transport	5/499	90/29008	0.0196739923912559	0.172350707278452	0.144504300309905	Per2/P2rx7/Adora2a/Abat/Slc12a2	5	90	0.0555555555555556	1521	night
433	GO:0060079	GO:0060079	excitatory postsynaptic potential	5/499	90/29008	0.0196739923912559	0.172350707278452	0.144504300309905	Adora2a/Dlg4/App/Slc29a1/Sh3gl1	5	90	0.0555555555555556	1521	night
434	GO:0030042	GO:0030042	actin filament depolymerization	4/499	60/29008	0.0197841600381463	0.172350707278452	0.144504300309905	Sptan1/Swap70/Sptbn1/Svil	4	60	0.0666666666666667	1521	night
435	GO:0046717	GO:0046717	acid secretion	4/499	60/29008	0.0197841600381463	0.172350707278452	0.144504300309905	P2rx7/Oxtr/Hrh2/Abat	4	60	0.0666666666666667	1521	night
436	GO:0051932	GO:0051932	synaptic transmission, GABAergic	4/499	60/29008	0.0197841600381463	0.172350707278452	0.144504300309905	Oxtr/Tpbg/Adora2a/Gabra3	4	60	0.0666666666666667	1521	night
437	GO:0060326	GO:0060326	cell chemotaxis	11/499	312/29008	0.0200316266148485	0.172350707278452	0.144504300309905	Nbl1/Swap70/Jam3/Dapk2/Tpbg/Ppia/Fgf18/Crkl/App/Vegfa/Slc12a2	11	312	0.0352564102564103	1521	night
438	GO:0001973	GO:0001973	G protein-coupled adenosine receptor signaling pathway	2/499	13/29008	0.0203195533276308	0.172350707278452	0.144504300309905	Adora2a/Adcy5	2	13	0.153846153846154	1521	night
439	GO:0006271	GO:0006271	DNA strand elongation involved in DNA replication	2/499	13/29008	0.0203195533276308	0.172350707278452	0.144504300309905	Pole/Mcm4	2	13	0.153846153846154	1521	night
440	GO:0009084	GO:0009084	glutamine family amino acid biosynthetic process	2/499	13/29008	0.0203195533276308	0.172350707278452	0.144504300309905	Glul/Pycr2	2	13	0.153846153846154	1521	night
441	GO:0009404	GO:0009404	toxin metabolic process	2/499	13/29008	0.0203195533276308	0.172350707278452	0.144504300309905	Gsta3/Fmo2	2	13	0.153846153846154	1521	night
442	GO:0014052	GO:0014052	regulation of gamma-aminobutyric acid secretion	2/499	13/29008	0.0203195533276308	0.172350707278452	0.144504300309905	P2rx7/Abat	2	13	0.153846153846154	1521	night
443	GO:0018216	GO:0018216	peptidyl-arginine methylation	2/499	13/29008	0.0203195533276308	0.172350707278452	0.144504300309905	Prmt1/Prmt5	2	13	0.153846153846154	1521	night
444	GO:0021860	GO:0021860	pyramidal neuron development	2/499	13/29008	0.0203195533276308	0.172350707278452	0.144504300309905	Ogdh/Zmiz1	2	13	0.153846153846154	1521	night
445	GO:0032610	GO:0032610	interleukin-1 alpha production	2/499	13/29008	0.0203195533276308	0.172350707278452	0.144504300309905	P2rx7/Panx1	2	13	0.153846153846154	1521	night
446	GO:0035588	GO:0035588	G protein-coupled purinergic receptor signaling pathway	2/499	13/29008	0.0203195533276308	0.172350707278452	0.144504300309905	Adora2a/Adcy5	2	13	0.153846153846154	1521	night
447	GO:0045136	GO:0045136	development of secondary sexual characteristics	2/499	13/29008	0.0203195533276308	0.172350707278452	0.144504300309905	Phb2/Irf2bpl	2	13	0.153846153846154	1521	night
448	GO:0046054	GO:0046054	dGMP metabolic process	2/499	13/29008	0.0203195533276308	0.172350707278452	0.144504300309905	Guk1/Nt5c	2	13	0.153846153846154	1521	night
449	GO:0048385	GO:0048385	regulation of retinoic acid receptor signaling pathway	2/499	13/29008	0.0203195533276308	0.172350707278452	0.144504300309905	Dhrs3/Snw1	2	13	0.153846153846154	1521	night
450	GO:0070471	GO:0070471	uterine smooth muscle contraction	2/499	13/29008	0.0203195533276308	0.172350707278452	0.144504300309905	Oxtr/Abat	2	13	0.153846153846154	1521	night
451	GO:0071635	GO:0071635	negative regulation of transforming growth factor beta production	2/499	13/29008	0.0203195533276308	0.172350707278452	0.144504300309905	Tsku/Cd24a	2	13	0.153846153846154	1521	night
452	GO:0071679	GO:0071679	commissural neuron axon guidance	2/499	13/29008	0.0203195533276308	0.172350707278452	0.144504300309905	Ryk/Vegfa	2	13	0.153846153846154	1521	night
453	GO:1901660	GO:1901660	calcium ion export	2/499	13/29008	0.0203195533276308	0.172350707278452	0.144504300309905	Letm1/Calm2	2	13	0.153846153846154	1521	night
454	GO:1904294	GO:1904294	positive regulation of ERAD pathway	2/499	13/29008	0.0203195533276308	0.172350707278452	0.144504300309905	Usp13/Bcap31	2	13	0.153846153846154	1521	night
455	GO:2000347	GO:2000347	positive regulation of hepatocyte proliferation	2/499	13/29008	0.0203195533276308	0.172350707278452	0.144504300309905	Itpr1/Fgf18	2	13	0.153846153846154	1521	night
456	GO:0001958	GO:0001958	endochondral ossification	3/499	34/29008	0.0204008906908485	0.172350707278452	0.144504300309905	Ift80/Smpd3/Fgf18	3	34	0.0882352941176471	1521	night
457	GO:0010863	GO:0010863	positive regulation of phospholipase C activity	3/499	34/29008	0.0204008906908485	0.172350707278452	0.144504300309905	Phb2/Hras/Phb	3	34	0.0882352941176471	1521	night
458	GO:0016073	GO:0016073	snRNA metabolic process	3/499	34/29008	0.0204008906908485	0.172350707278452	0.144504300309905	Nop10/Ints10/Mettl16	3	34	0.0882352941176471	1521	night
459	GO:0035308	GO:0035308	negative regulation of protein dephosphorylation	3/499	34/29008	0.0204008906908485	0.172350707278452	0.144504300309905	Mgat5/Ywhab/Swap70	3	34	0.0882352941176471	1521	night
460	GO:0036075	GO:0036075	replacement ossification	3/499	34/29008	0.0204008906908485	0.172350707278452	0.144504300309905	Ift80/Smpd3/Fgf18	3	34	0.0882352941176471	1521	night
461	GO:0060479	GO:0060479	lung cell differentiation	3/499	34/29008	0.0204008906908485	0.172350707278452	0.144504300309905	Ncor2/Ppp3r1/Sav1	3	34	0.0882352941176471	1521	night
462	GO:0032412	GO:0032412	regulation of ion transmembrane transporter activity	10/499	273/29008	0.0205174070121769	0.172350707278452	0.144504300309905	Sumo1/Phb2/Sphk2/Atp1b3/Ifngr1/Dlg4/Slmap/App/Calm2/Ahnak	10	273	0.0366300366300366	1521	night
463	GO:0002688	GO:0002688	regulation of leukocyte chemotaxis	6/499	124/29008	0.0205244091027346	0.172350707278452	0.144504300309905	Nbl1/Swap70/Jam3/Dapk2/App/Vegfa	6	124	0.0483870967741935	1521	night
464	GO:1901890	GO:1901890	positive regulation of cell junction assembly	6/499	124/29008	0.0205244091027346	0.172350707278452	0.144504300309905	Epb41l5/Oxtr/Adgrl1/Tpbg/Flot1/Vegfa	6	124	0.0483870967741935	1521	night
465	GO:0003018	GO:0003018	vascular process in circulatory system	9/499	234/29008	0.0206095533979365	0.172350707278452	0.144504300309905	Per2/Slc2a1/Plod3/Oxtr/Smpd3/Adora2a/Hrh2/F2r/Vegfa	9	234	0.0384615384615385	1521	night
466	GO:0032271	GO:0032271	regulation of protein polymerization	9/499	234/29008	0.0206095533979365	0.172350707278452	0.144504300309905	Sptan1/Arpc5l/Pfn2/Fkbp4/Tppp3/Drg1/Dbnl/Sptbn1/Svil	9	234	0.0384615384615385	1521	night
467	GO:0035306	GO:0035306	positive regulation of dephosphorylation	4/499	61/29008	0.0208931411572129	0.173604629189037	0.145555628216786	Slc39a10/Camta1/Ppia/Calm2	4	61	0.0655737704918033	1521	night
468	GO:0048524	GO:0048524	positive regulation of viral process	4/499	61/29008	0.0208931411572129	0.173604629189037	0.145555628216786	Ppia/Trim65/Lgals1/Chmp2b	4	61	0.0655737704918033	1521	night
469	GO:1902373	GO:1902373	negative regulation of mRNA catabolic process	4/499	61/29008	0.0208931411572129	0.173604629189037	0.145555628216786	Elavl1/Mettl16/Secisbp2/Vegfa	4	61	0.0655737704918033	1521	night
470	GO:0006096	GO:0006096	glycolytic process	5/499	92/29008	0.0214168314927579	0.176000449989154	0.147564360376088	Eif6/P2rx7/Pkm/Ogdh/App	5	92	0.0543478260869565	1521	night
471	GO:0006497	GO:0006497	protein lipidation	5/499	92/29008	0.0214168314927579	0.176000449989154	0.147564360376088	Glul/Nmt2/Pigyl/Pigs/Zdhhc14	5	92	0.0543478260869565	1521	night
472	GO:0032872	GO:0032872	regulation of stress-activated MAPK cascade	8/499	198/29008	0.0217858707959769	0.176000449989154	0.147564360376088	Prmt1/Hras/Ccn2/Sh3rf3/Ppia/Mapk9/App/Vegfa	8	198	0.0404040404040404	1521	night
473	GO:0000280	GO:0000280	nuclear division	14/499	442/29008	0.0218688367938253	0.176000449989154	0.147564360376088	Terf1/Ndc1/Pds5b/Phb2/Cdkn1c/Smpd3/Drg1/Pttg1/Tubg1/Cenpx/Chmp2b/Prdm9/Riok2/Psmg2	14	442	0.0316742081447964	1521	night
474	GO:0052126	GO:0052126	movement in host environment	6/499	126/29008	0.022008236128197	0.176000449989154	0.147564360376088	AU040320/Snx3/Phb/Trim65/Lgals1/Chmp2b	6	126	0.0476190476190476	1521	night
475	GO:0006884	GO:0006884	cell volume homeostasis	3/499	35/29008	0.0220350825562685	0.176000449989154	0.147564360376088	P2rx7/Slc6a12/Slc12a2	3	35	0.0857142857142857	1521	night
476	GO:0014002	GO:0014002	astrocyte development	3/499	35/29008	0.0220350825562685	0.176000449989154	0.147564360376088	Ifngr1/Adora2a/App	3	35	0.0857142857142857	1521	night
477	GO:0016339	GO:0016339	calcium-dependent cell-cell adhesion via plasma membrane cell adhesion molecules	3/499	35/29008	0.0220350825562685	0.176000449989154	0.147564360376088	Atp2c1/Arvcf/Cdh2	3	35	0.0857142857142857	1521	night
478	GO:0045987	GO:0045987	positive regulation of smooth muscle contraction	3/499	35/29008	0.0220350825562685	0.176000449989154	0.147564360376088	Oxtr/F2r/Abat	3	35	0.0857142857142857	1521	night
479	GO:1903715	GO:1903715	regulation of aerobic respiration	3/499	35/29008	0.0220350825562685	0.176000449989154	0.147564360376088	Iscu/Dnajc15/Uqcc2	3	35	0.0857142857142857	1521	night
480	GO:0043457	GO:0043457	regulation of cellular respiration	4/499	62/29008	0.0220395386629878	0.176000449989154	0.147564360376088	Iscu/Oas1a/Dnajc15/Uqcc2	4	62	0.0645161290322581	1521	night
481	GO:0045860	GO:0045860	positive regulation of protein kinase activity	12/499	358/29008	0.0220931777750823	0.176000449989154	0.147564360376088	P2rx7/Fzd10/Phb2/Ilk/Hras/Cd24a/Ppia/Fgf18/Dlg4/Phb/App/Vegfa	12	358	0.0335195530726257	1521	night
482	GO:0006757	GO:0006757	ATP generation from ADP	5/499	93/29008	0.0223247075641093	0.176000449989154	0.147564360376088	Eif6/P2rx7/Pkm/Ogdh/App	5	93	0.0537634408602151	1521	night
483	GO:0061640	GO:0061640	cytoskeleton-dependent cytokinesis	5/499	93/29008	0.0223247075641093	0.176000449989154	0.147564360376088	Mitd1/Stx2/Sptbn1/Chmp2b/Arl3	5	93	0.0537634408602151	1521	night
484	GO:0099072	GO:0099072	regulation of postsynaptic membrane neurotransmitter receptor levels	5/499	93/29008	0.0223247075641093	0.176000449989154	0.147564360376088	Snap23/Hras/Ppp3r1/Snap47/Dlg4	5	93	0.0537634408602151	1521	night
485	GO:0140029	GO:0140029	exocytic process	5/499	93/29008	0.0223247075641093	0.176000449989154	0.147564360376088	Snap23/Stx2/Napa/Snap47/Rab10	5	93	0.0537634408602151	1521	night
486	GO:0051048	GO:0051048	negative regulation of secretion	8/499	199/29008	0.0223707706320226	0.176000449989154	0.147564360376088	Vamp3/Oxtr/Sergef/Hrh2/F2r/Ndufaf2/Abat/Rab11fip3	8	199	0.0402010050251256	1521	night
487	GO:1905475	GO:1905475	regulation of protein localization to membrane	8/499	199/29008	0.0223707706320226	0.176000449989154	0.147564360376088	Vamp4/Lrp4/Hras/Atp2c1/Sptbn1/Dlg4/Crkl/Cdh2	8	199	0.0402010050251256	1521	night
488	GO:0009260	GO:0009260	ribonucleotide biosynthetic process	7/499	162/29008	0.0224176458383752	0.176000449989154	0.147564360376088	Mpc2/Atp5k/Atp5j2/Sphk2/Pkm/Guk1/Adcy5	7	162	0.0432098765432099	1521	night
489	GO:0021543	GO:0021543	pallium development	7/499	162/29008	0.0224176458383752	0.176000449989154	0.147564360376088	Hdac1/Tsku/Ogdh/Ccdc85c/Zmiz1/Crkl/Cdh2	7	162	0.0432098765432099	1521	night
490	GO:0050714	GO:0050714	positive regulation of protein secretion	7/499	162/29008	0.0224176458383752	0.176000449989154	0.147564360376088	Glul/Mpc2/Camk2n1/P2rx7/Adora2a/Ppia/Abat	7	162	0.0432098765432099	1521	night
491	GO:0051962	GO:0051962	positive regulation of nervous system development	12/499	359/29008	0.0225160553210566	0.176000449989154	0.147564360376088	Hdac1/Oxtr/Ilk/Adgrl1/Tpbg/Nap1l1/Dbnl/Snw1/Xrcc4/Prmt5/Vegfa/Cdkl5	12	359	0.0334261838440111	1521	night
492	GO:0030100	GO:0030100	regulation of endocytosis	9/499	238/29008	0.022694928286384	0.176000449989154	0.147564360376088	Dgkd/Vamp4/Bicd1/Ppp3r1/Dlg4/App/Flot1/Vegfa/Sh3gl1	9	238	0.0378151260504202	1521	night
493	GO:0043280	GO:0043280	positive regulation of cysteine-type endopeptidase activity involved in apoptotic process	6/499	127/29008	0.0227765823622973	0.176000449989154	0.147564360376088	Anp32b/Ccn2/Mapk9/F2r/App/Bcap31	6	127	0.047244094488189	1521	night
494	GO:0046467	GO:0046467	membrane lipid biosynthetic process	6/499	127/29008	0.0227765823622973	0.176000449989154	0.147564360376088	P2rx7/Sphk2/Smpd3/Pigyl/Pigs/Cers5	6	127	0.047244094488189	1521	night
495	GO:0140014	GO:0140014	mitotic nuclear division	10/499	278/29008	0.022911244313615	0.176000449989154	0.147564360376088	Pds5b/Phb2/Cdkn1c/Smpd3/Drg1/Pttg1/Tubg1/Chmp2b/Riok2/Psmg2	10	278	0.0359712230215827	1521	night
496	GO:0006457	GO:0006457	protein folding	7/499	163/29008	0.0230902337103573	0.176000449989154	0.147564360376088	Hspa4l/Erp44/Dnajb6/Fkbp4/Ppia/Ahsa2/Pfdn6	7	163	0.0429447852760736	1521	night
497	GO:0046474	GO:0046474	glycerophospholipid biosynthetic process	7/499	163/29008	0.0230902337103573	0.176000449989154	0.147564360376088	Dgkd/Impa1/Fam126a/Pigyl/Chpt1/Plscr3/Pigs	7	163	0.0429447852760736	1521	night
498	GO:0009064	GO:0009064	glutamine family amino acid metabolic process	4/499	63/29008	0.023223626413224	0.176000449989154	0.147564360376088	Glul/Pycr2/Aldh4a1/Prodh	4	63	0.0634920634920635	1521	night
499	GO:0045744	GO:0045744	negative regulation of G protein-coupled receptor signaling pathway	4/499	63/29008	0.023223626413224	0.176000449989154	0.147564360376088	Ywhab/Bicd1/App/Gprasp1	4	63	0.0634920634920635	1521	night
500	GO:0048260	GO:0048260	positive regulation of receptor-mediated endocytosis	4/499	63/29008	0.023223626413224	0.176000449989154	0.147564360376088	Dgkd/Bicd1/App/Vegfa	4	63	0.0634920634920635	1521	night
501	GO:0050808	GO:0050808	synapse organization	15/499	489/29008	0.0232478041480966	0.176000449989154	0.147564360376088	Lrp4/Pfn2/Oxtr/Adgrl1/Igsf9b/Tpbg/Dbnl/Dlg4/F2r/Crkl/Chmp2b/App/Cdh2/Efnb1/Cdkl5	15	489	0.0306748466257669	1521	night
502	GO:2000117	GO:2000117	negative regulation of cysteine-type endopeptidase activity	5/499	94/29008	0.0232571792844444	0.176000449989154	0.147564360376088	Dnajb6/Rnf34/Cdkn2d/Adora2a/Vegfa	5	94	0.0531914893617021	1521	night
503	GO:1903532	GO:1903532	positive regulation of secretion by cell	12/499	361/29008	0.0233797092241796	0.176000449989154	0.147564360376088	Glul/Mpc2/Camk2n1/P2rx7/Oxtr/Sphk2/Smpd3/Adora2a/Ppia/Mapk9/Abat/Slc12a2	12	361	0.0332409972299169	1521	night
504	GO:0110053	GO:0110053	regulation of actin filament organization	10/499	279/29008	0.0234132813043611	0.176000449989154	0.147564360376088	Sptan1/Arpc5l/Pfn2/Synpo2/Swap70/Ccn2/Dbnl/Sptbn1/Pdlim4/Svil	10	279	0.03584229390681	1521	night
505	GO:0002551	GO:0002551	mast cell chemotaxis	2/499	14/29008	0.0234396288284246	0.176000449989154	0.147564360376088	Swap70/Vegfa	2	14	0.142857142857143	1521	night
506	GO:0009083	GO:0009083	branched-chain amino acid catabolic process	2/499	14/29008	0.0234396288284246	0.176000449989154	0.147564360376088	Hibch/Ivd	2	14	0.142857142857143	1521	night
507	GO:0033280	GO:0033280	response to vitamin D	2/499	14/29008	0.0234396288284246	0.176000449989154	0.147564360376088	Cdkn2d/Snw1	2	14	0.142857142857143	1521	night
508	GO:0042559	GO:0042559	pteridine-containing compound biosynthetic process	2/499	14/29008	0.0234396288284246	0.176000449989154	0.147564360376088	Pts/Pcbd2	2	14	0.142857142857143	1521	night
509	GO:0045176	GO:0045176	apical protein localization	2/499	14/29008	0.0234396288284246	0.176000449989154	0.147564360376088	Napa/Jam3	2	14	0.142857142857143	1521	night
510	GO:0046073	GO:0046073	dTMP metabolic process	2/499	14/29008	0.0234396288284246	0.176000449989154	0.147564360376088	Dut/Nt5c	2	14	0.142857142857143	1521	night
511	GO:0046185	GO:0046185	aldehyde catabolic process	2/499	14/29008	0.0234396288284246	0.176000449989154	0.147564360376088	Hagh/Glo1	2	14	0.142857142857143	1521	night
512	GO:0048096	GO:0048096	chromatin-mediated maintenance of transcription	2/499	14/29008	0.0234396288284246	0.176000449989154	0.147564360376088	Zmiz2/Zmiz1	2	14	0.142857142857143	1521	night
513	GO:0060352	GO:0060352	cell adhesion molecule production	2/499	14/29008	0.0234396288284246	0.176000449989154	0.147564360376088	Ppia/Flot1	2	14	0.142857142857143	1521	night
514	GO:0071340	GO:0071340	skeletal muscle acetylcholine-gated channel clustering	2/499	14/29008	0.0234396288284246	0.176000449989154	0.147564360376088	Lrp4/Crkl	2	14	0.142857142857143	1521	night
515	GO:0090153	GO:0090153	regulation of sphingolipid biosynthetic process	2/499	14/29008	0.0234396288284246	0.176000449989154	0.147564360376088	Sphk2/Smpd3	2	14	0.142857142857143	1521	night
516	GO:0097499	GO:0097499	protein localization to non-motile cilium	2/499	14/29008	0.0234396288284246	0.176000449989154	0.147564360376088	Ift80/Arl6	2	14	0.142857142857143	1521	night
517	GO:1902969	GO:1902969	mitotic DNA replication	2/499	14/29008	0.0234396288284246	0.176000449989154	0.147564360376088	Mcm6/Mcm4	2	14	0.142857142857143	1521	night
518	GO:1905038	GO:1905038	regulation of membrane lipid metabolic process	2/499	14/29008	0.0234396288284246	0.176000449989154	0.147564360376088	Sphk2/Smpd3	2	14	0.142857142857143	1521	night
519	GO:2001140	GO:2001140	positive regulation of phospholipid transport	2/499	14/29008	0.0234396288284246	0.176000449989154	0.147564360376088	Atp8a1/Xrcc4	2	14	0.142857142857143	1521	night
520	GO:0045807	GO:0045807	positive regulation of endocytosis	6/499	128/29008	0.0235627649616385	0.176327230916449	0.147838343871712	Dgkd/Bicd1/App/Flot1/Vegfa/Sh3gl1	6	128	0.046875	1521	night
521	GO:0070302	GO:0070302	regulation of stress-activated protein kinase signaling cascade	8/499	201/29008	0.0235736431376622	0.176327230916449	0.147838343871712	Prmt1/Hras/Ccn2/Sh3rf3/Ppia/Mapk9/App/Vegfa	8	201	0.0398009950248756	1521	night
522	GO:0048169	GO:0048169	regulation of long-term neuronal synaptic plasticity	3/499	36/29008	0.0237386444527728	0.17654484242835	0.148020796266385	Hras/Dlg4/App	3	36	0.0833333333333333	1521	night
523	GO:0051968	GO:0051968	positive regulation of synaptic transmission, glutamatergic	3/499	36/29008	0.0237386444527728	0.17654484242835	0.148020796266385	Glul/Oxtr/Adora2a	3	36	0.0833333333333333	1521	night
524	GO:0097242	GO:0097242	amyloid-beta clearance	3/499	36/29008	0.0237386444527728	0.17654484242835	0.148020796266385	Lrp4/Ifngr1/App	3	36	0.0833333333333333	1521	night
525	GO:0006575	GO:0006575	cellular modified amino acid metabolic process	8/499	202/29008	0.0241918057845044	0.179398726252216	0.150413582995524	Gsta3/Ptges2/Plod3/Chac2/Hagh/Glo1/Pcyox1l/Hmgn5	8	202	0.0396039603960396	1521	night
526	GO:0009144	GO:0009144	purine nucleoside triphosphate metabolic process	5/499	95/29008	0.0242144547109739	0.179398726252216	0.150413582995524	Atp5k/Atp5j2/Sphk2/Pkm/Guk1	5	95	0.0526315789473684	1521	night
527	GO:0043244	GO:0043244	regulation of protein-containing complex disassembly	6/499	129/29008	0.0243669400109821	0.179406258836261	0.150419898552937	Per2/Sptan1/Ubqln4/Swap70/Sptbn1/Svil	6	129	0.0465116279069767	1521	night
528	GO:1903313	GO:1903313	positive regulation of mRNA metabolic process	6/499	129/29008	0.0243669400109821	0.179406258836261	0.150419898552937	Prr5l/Rbmxl1/Mettl16/Snw1/Rida/Ncbp2	6	129	0.0465116279069767	1521	night
529	GO:0001836	GO:0001836	release of cytochrome c from mitochondria	4/499	64/29008	0.0244456565157954	0.179406258836261	0.150419898552937	Timm50/Mapk9/Plscr3/Pam16	4	64	0.0625	1521	night
530	GO:0010517	GO:0010517	regulation of phospholipase activity	4/499	64/29008	0.0244456565157954	0.179406258836261	0.150419898552937	Phb2/Bicd1/Hras/Phb	4	64	0.0625	1521	night
531	GO:0043489	GO:0043489	RNA stabilization	4/499	64/29008	0.0244456565157954	0.179406258836261	0.150419898552937	Zcchc17/Elavl1/Mettl16/Vegfa	4	64	0.0625	1521	night
532	GO:0006469	GO:0006469	negative regulation of protein kinase activity	8/499	203/29008	0.0248212440282745	0.181820278154485	0.152443888927115	Dbndd2/Camk2n1/Uchl1/Ilk/Cdkn1c/Adora2a/Ppia/Stk38	8	203	0.0394088669950739	1521	night
533	GO:1901222	GO:1901222	regulation of NIK/NF-kappaB signaling	5/499	96/29008	0.0251967334847419	0.183077817450599	0.153498249764775	Phb2/Ilk/Smpd3/Phb/App	5	96	0.0520833333333333	1521	night
534	GO:0099173	GO:0099173	postsynapse organization	8/499	204/29008	0.0254620498390082	0.183077817450599	0.153498249764775	Lrp4/Dbnl/Dlg4/Crkl/Chmp2b/App/Cdh2/Cdkl5	8	204	0.0392156862745098	1521	night
535	GO:0022898	GO:0022898	regulation of transmembrane transporter activity	10/499	283/29008	0.0255010965527439	0.183077817450599	0.153498249764775	Sumo1/Phb2/Sphk2/Atp1b3/Ifngr1/Dlg4/Slmap/App/Calm2/Ahnak	10	283	0.0353356890459364	1521	night
536	GO:0031334	GO:0031334	positive regulation of protein-containing complex assembly	9/499	243/29008	0.0255087116951144	0.183077817450599	0.153498249764775	Terf1/Sumo1/Arpc5l/Pfn2/Tppp3/Cd24a/Drg1/Mapk9/Vegfa	9	243	0.037037037037037	1521	night
537	GO:0043543	GO:0043543	protein acylation	9/499	243/29008	0.0255087116951144	0.183077817450599	0.153498249764775	Glul/Nmt2/Meaf6/Taf12/Ruvbl2/Sphk2/Ogdh/App/Zdhhc14	9	243	0.037037037037037	1521	night
538	GO:0032508	GO:0032508	DNA duplex unwinding	3/499	37/29008	0.0255115353457392	0.183077817450599	0.153498249764775	Mcm6/Recql/Mcm4	3	37	0.0810810810810811	1521	night
539	GO:0034110	GO:0034110	regulation of homotypic cell-cell adhesion	3/499	37/29008	0.0255115353457392	0.183077817450599	0.153498249764775	Cd24a/Lgals1/Abat	3	37	0.0810810810810811	1521	night
540	GO:2000191	GO:2000191	regulation of fatty acid transport	3/499	37/29008	0.0255115353457392	0.183077817450599	0.153498249764775	P2rx7/Mapk9/Hrh2	3	37	0.0810810810810811	1521	night
541	GO:2000758	GO:2000758	positive regulation of peptidyl-lysine acetylation	3/499	37/29008	0.0255115353457392	0.183077817450599	0.153498249764775	Ruvbl2/Sphk2/App	3	37	0.0810810810810811	1521	night
542	GO:0006820	GO:0006820	anion transport	15/499	495/29008	0.0255421457321013	0.183077817450599	0.153498249764775	Per2/Mpc2/Slc35a1/Slc2a1/P2rx7/Slc6a12/Slco3a1/Adora2a/Mapk9/Slc35b1/Hrh2/Abat/Slc12a2/Gabra3/Gabrq	15	495	0.0303030303030303	1521	night
543	GO:0048285	GO:0048285	organelle fission	15/499	495/29008	0.0255421457321013	0.183077817450599	0.153498249764775	Terf1/Ndc1/Pgam5/Pds5b/Phb2/Cdkn1c/Smpd3/Drg1/Pttg1/Tubg1/Cenpx/Chmp2b/Prdm9/Riok2/Psmg2	15	495	0.0303030303030303	1521	night
544	GO:0032387	GO:0032387	negative regulation of intracellular transport	4/499	65/29008	0.0257058594859375	0.183077817450599	0.153498249764775	Sumo1/Ufm1/Snx3/Rangap1	4	65	0.0615384615384615	1521	night
545	GO:0010970	GO:0010970	transport along microtubule	7/499	167/29008	0.0259197018939218	0.183077817450599	0.153498249764775	Ssna1/Ift80/Uchl1/Copg2/Bicd1/App/Arl3	7	167	0.0419161676646707	1521	night
546	GO:0032874	GO:0032874	positive regulation of stress-activated MAPK cascade	6/499	131/29008	0.0260298720609411	0.183077817450599	0.153498249764775	Prmt1/Hras/Ccn2/Sh3rf3/App/Vegfa	6	131	0.0458015267175573	1521	night
547	GO:0045727	GO:0045727	positive regulation of translation	6/499	131/29008	0.0260298720609411	0.183077817450599	0.153498249764775	Eif6/Elavl1/Pkm/Secisbp2/Habp4/Uqcc2	6	131	0.0458015267175573	1521	night
548	GO:0016050	GO:0016050	vesicle organization	10/499	284/29008	0.0260432758677631	0.183077817450599	0.153498249764775	Vamp4/Snap23/AU040320/Vamp3/P2rx7/Stx2/Snx3/Snap47/Dlg4/Chmp2b	10	284	0.0352112676056338	1521	night
549	GO:0042158	GO:0042158	lipoprotein biosynthetic process	5/499	97/29008	0.026204206771944	0.183077817450599	0.153498249764775	Glul/Nmt2/Pigyl/Pigs/Zdhhc14	5	97	0.0515463917525773	1521	night
550	GO:0010563	GO:0010563	negative regulation of phosphorus metabolic process	14/499	453/29008	0.0262406011860074	0.183077817450599	0.153498249764775	Mgat5/Prr5l/Ywhab/Dbndd2/Camk2n1/Uchl1/Ilk/Swap70/Cdkn1c/Cdkn2d/Adora2a/Ppia/Crkl/Stk38	14	453	0.0309050772626932	1521	night
551	GO:0045936	GO:0045936	negative regulation of phosphate metabolic process	14/499	453/29008	0.0262406011860074	0.183077817450599	0.153498249764775	Mgat5/Prr5l/Ywhab/Dbndd2/Camk2n1/Uchl1/Ilk/Swap70/Cdkn1c/Cdkn2d/Adora2a/Ppia/Crkl/Stk38	14	453	0.0309050772626932	1521	night
552	GO:0043087	GO:0043087	regulation of GTPase activity	11/499	326/29008	0.0265431146272528	0.183077817450599	0.153498249764775	Sh3bp4/Arhgap29/Fzd10/Hras/Sipa1l2/Asap2/F2r/Rangap1/Crkl/Sipa1/Cdkl5	11	326	0.0337423312883436	1521	night
553	GO:0006244	GO:0006244	pyrimidine nucleotide catabolic process	2/499	15/29008	0.0267421133786649	0.183077817450599	0.153498249764775	Dut/Nt5c	2	15	0.133333333333333	1521	night
554	GO:0009134	GO:0009134	nucleoside diphosphate catabolic process	2/499	15/29008	0.0267421133786649	0.183077817450599	0.153498249764775	Nudt5/Nudt18	2	15	0.133333333333333	1521	night
555	GO:0009155	GO:0009155	purine deoxyribonucleotide catabolic process	2/499	15/29008	0.0267421133786649	0.183077817450599	0.153498249764775	Nt5c/Nudt18	2	15	0.133333333333333	1521	night
556	GO:0009170	GO:0009170	purine deoxyribonucleoside monophosphate metabolic process	2/499	15/29008	0.0267421133786649	0.183077817450599	0.153498249764775	Guk1/Nt5c	2	15	0.133333333333333	1521	night
557	GO:0009226	GO:0009226	nucleotide-sugar biosynthetic process	2/499	15/29008	0.0267421133786649	0.183077817450599	0.153498249764775	Uap1/Pmm1	2	15	0.133333333333333	1521	night
558	GO:0009265	GO:0009265	2'-deoxyribonucleotide biosynthetic process	2/499	15/29008	0.0267421133786649	0.183077817450599	0.153498249764775	Dut/Guk1	2	15	0.133333333333333	1521	night
559	GO:0014049	GO:0014049	positive regulation of glutamate secretion	2/499	15/29008	0.0267421133786649	0.183077817450599	0.153498249764775	P2rx7/Adora2a	2	15	0.133333333333333	1521	night
560	GO:0021859	GO:0021859	pyramidal neuron differentiation	2/499	15/29008	0.0267421133786649	0.183077817450599	0.153498249764775	Ogdh/Zmiz1	2	15	0.133333333333333	1521	night
561	GO:0030007	GO:0030007	cellular potassium ion homeostasis	2/499	15/29008	0.0267421133786649	0.183077817450599	0.153498249764775	Atp1b3/Slc12a2	2	15	0.133333333333333	1521	night
562	GO:0032308	GO:0032308	positive regulation of prostaglandin secretion	2/499	15/29008	0.0267421133786649	0.183077817450599	0.153498249764775	P2rx7/Mapk9	2	15	0.133333333333333	1521	night
563	GO:0042182	GO:0042182	ketone catabolic process	2/499	15/29008	0.0267421133786649	0.183077817450599	0.153498249764775	Hagh/Glo1	2	15	0.133333333333333	1521	night
564	GO:0042795	GO:0042795	snRNA transcription by RNA polymerase II	2/499	15/29008	0.0267421133786649	0.183077817450599	0.153498249764775	Ice2/Snapc1	2	15	0.133333333333333	1521	night
565	GO:0046385	GO:0046385	deoxyribose phosphate biosynthetic process	2/499	15/29008	0.0267421133786649	0.183077817450599	0.153498249764775	Dut/Guk1	2	15	0.133333333333333	1521	night
566	GO:0070932	GO:0070932	histone H3 deacetylation	2/499	15/29008	0.0267421133786649	0.183077817450599	0.153498249764775	Per2/Hdac1	2	15	0.133333333333333	1521	night
567	GO:0097531	GO:0097531	mast cell migration	2/499	15/29008	0.0267421133786649	0.183077817450599	0.153498249764775	Swap70/Vegfa	2	15	0.133333333333333	1521	night
568	GO:1905906	GO:1905906	regulation of amyloid fibril formation	2/499	15/29008	0.0267421133786649	0.183077817450599	0.153498249764775	App/Pfdn6	2	15	0.133333333333333	1521	night
569	GO:2001138	GO:2001138	regulation of phospholipid transport	2/499	15/29008	0.0267421133786649	0.183077817450599	0.153498249764775	Atp8a1/Xrcc4	2	15	0.133333333333333	1521	night
570	GO:0071902	GO:0071902	positive regulation of protein serine/threonine kinase activity	8/499	206/29008	0.0267781257241062	0.183077817450599	0.153498249764775	P2rx7/Fzd10/Ilk/Hras/Cd24a/Fgf18/App/Vegfa	8	206	0.0388349514563107	1521	night
571	GO:0051053	GO:0051053	negative regulation of DNA metabolic process	6/499	132/29008	0.0268889213224809	0.183513356206144	0.15386341927363	Terf1/Ubqln4/Zfp595/Xrcc4/Pam16/Fancb	6	132	0.0454545454545455	1521	night
572	GO:0006383	GO:0006383	transcription by RNA polymerase III	3/499	38/29008	0.0273536469376831	0.186358675028236	0.156249024833582	Gtf3c5/Ice2/Snapc1	3	38	0.0789473684210526	1521	night
573	GO:0007565	GO:0007565	female pregnancy	7/499	169/29008	0.0274195237190547	0.186481472832733	0.156351982408277	Sp3/Stx2/Oxtr/Fkbp4/Tppp3/Vegfa/Ube2a	7	169	0.0414201183431953	1521	night
574	GO:0007018	GO:0007018	microtubule-based movement	13/499	413/29008	0.0276978533176805	0.187532470374311	0.157233172086993	Ccnyl1/Ssna1/Ift80/AU040320/Uchl1/Copg2/Bicd1/Kif7/Dnah3/Map4/App/Vps13a/Arl3	13	413	0.0314769975786925	1521	night
575	GO:0032434	GO:0032434	regulation of proteasomal ubiquitin-dependent protein catabolic process	6/499	133/29008	0.0277665474482878	0.187532470374311	0.157233172086993	Sumo1/Ubqln4/Mapk9/Sumo2/Araf/Bcap31	6	133	0.0451127819548872	1521	night
576	GO:0070304	GO:0070304	positive regulation of stress-activated protein kinase signaling cascade	6/499	133/29008	0.0277665474482878	0.187532470374311	0.157233172086993	Prmt1/Hras/Ccn2/Sh3rf3/App/Vegfa	6	133	0.0451127819548872	1521	night
577	GO:0090090	GO:0090090	negative regulation of canonical Wnt signaling pathway	6/499	133/29008	0.0277665474482878	0.187532470374311	0.157233172086993	Lrp4/Hdac1/Ruvbl2/Tpbg/App/Cdh2	6	133	0.0451127819548872	1521	night
578	GO:1902905	GO:1902905	positive regulation of supramolecular fiber organization	8/499	208/29008	0.0281407435512596	0.189730930137126	0.159076430491914	Arpc5l/Pfn2/Synpo2/Swap70/Ccn2/Drg1/Pdlim4/App	8	208	0.0384615384615385	1521	night
579	GO:0046942	GO:0046942	carboxylic acid transport	10/499	288/29008	0.0282947078221212	0.190439510160288	0.159670526460984	Per2/Mpc2/P2rx7/Slc6a12/Slco3a1/Adora2a/Mapk9/Hrh2/Abat/Slc12a2	10	288	0.0347222222222222	1521	night
580	GO:0006887	GO:0006887	exocytosis	13/499	415/29008	0.0286430696235419	0.192451797108522	0.161357691672367	Snap23/Pfn2/Vamp3/P2rx7/Stx2/Napa/Sphk2/Smpd3/Adora2a/Snap47/Syngr2/Rab10/Prepl	13	415	0.0313253012048193	1521	night
581	GO:0022618	GO:0022618	ribonucleoprotein complex assembly	7/499	171/29008	0.0289772507439115	0.193033070340211	0.161845049589026	Eif6/Mdn1/Psip1/Ruvbl2/Znhit3/Dhx29/Prmt5	7	171	0.0409356725146199	1521	night
582	GO:0035296	GO:0035296	regulation of tube diameter	7/499	171/29008	0.0289772507439115	0.193033070340211	0.161845049589026	Per2/Plod3/Oxtr/Smpd3/Adora2a/Hrh2/F2r	7	171	0.0409356725146199	1521	night
583	GO:0046390	GO:0046390	ribose phosphate biosynthetic process	7/499	171/29008	0.0289772507439115	0.193033070340211	0.161845049589026	Mpc2/Atp5k/Atp5j2/Sphk2/Pkm/Guk1/Adcy5	7	171	0.0409356725146199	1521	night
584	GO:0050680	GO:0050680	negative regulation of epithelial cell proliferation	7/499	171/29008	0.0289772507439115	0.193033070340211	0.161845049589026	Sulf1/Ift80/Phb2/Cdkn1c/Sav1/Gas1/Rida	7	171	0.0409356725146199	1521	night
585	GO:0097746	GO:0097746	blood vessel diameter maintenance	7/499	171/29008	0.0289772507439115	0.193033070340211	0.161845049589026	Per2/Plod3/Oxtr/Smpd3/Adora2a/Hrh2/F2r	7	171	0.0409356725146199	1521	night
586	GO:0050900	GO:0050900	leukocyte migration	12/499	373/29008	0.0290815106739101	0.193296529009065	0.162065941694458	Nbl1/Swap70/Smpd3/Jam3/Dapk2/Chst2/Cd24a/Ppia/Crkl/App/Vegfa/Slc12a2	12	373	0.032171581769437	1521	night
587	GO:0002931	GO:0002931	response to ischemia	3/499	39/29008	0.0292648068040412	0.193296529009065	0.162065941694458	Per2/Uchl1/Panx1	3	39	0.0769230769230769	1521	night
588	GO:0032506	GO:0032506	cytokinetic process	3/499	39/29008	0.0292648068040412	0.193296529009065	0.162065941694458	Mitd1/Stx2/Chmp2b	3	39	0.0769230769230769	1521	night
589	GO:1903670	GO:1903670	regulation of sprouting angiogenesis	3/499	39/29008	0.0292648068040412	0.193296529009065	0.162065941694458	Glul/Pkm/Vegfa	3	39	0.0769230769230769	1521	night
590	GO:2000036	GO:2000036	regulation of stem cell population maintenance	3/499	39/29008	0.0292648068040412	0.193296529009065	0.162065941694458	Elavl1/Sav1/Zfp706	3	39	0.0769230769230769	1521	night
591	GO:1902600	GO:1902600	proton transmembrane transport	5/499	100/29008	0.0293795772224656	0.193726247776563	0.162426231540713	Atp5k/Atp5j2/Phb2/Sphk2/Atp6v0e	5	100	0.05	1521	night
592	GO:0001503	GO:0001503	ossification	13/499	417/29008	0.0296116300697675	0.194926558077507	0.163432609773397	H3f3a/Sp3/Lrp4/Ift80/Dhrs3/P2rx7/Ilk/Smpd3/Ccn2/Fgf18/Pdlim7/Pam16/Vegfa	13	417	0.0311750599520384	1521	night
593	GO:0030837	GO:0030837	negative regulation of actin filament polymerization	4/499	68/29008	0.0297174906801665	0.194964749462305	0.163464630641923	Sptan1/Pfn2/Sptbn1/Svil	4	68	0.0588235294117647	1521	night
594	GO:0046513	GO:0046513	ceramide biosynthetic process	4/499	68/29008	0.0297174906801665	0.194964749462305	0.163464630641923	P2rx7/Sphk2/Smpd3/Cers5	4	68	0.0588235294117647	1521	night
595	GO:0035150	GO:0035150	regulation of tube size	7/499	172/29008	0.0297780925497037	0.195033994396967	0.163522687791739	Per2/Plod3/Oxtr/Smpd3/Adora2a/Hrh2/F2r	7	172	0.0406976744186047	1521	night
596	GO:0000054	GO:0000054	ribosomal subunit export from nucleus	2/499	16/29008	0.030219834592541	0.195301319083138	0.163746821288727	Eif6/Riok2	2	16	0.125	1521	night
597	GO:0003413	GO:0003413	chondrocyte differentiation involved in endochondral bone morphogenesis	2/499	16/29008	0.030219834592541	0.195301319083138	0.163746821288727	Ift80/Smpd3	2	16	0.125	1521	night
598	GO:0023035	GO:0023035	CD40 signaling pathway	2/499	16/29008	0.030219834592541	0.195301319083138	0.163746821288727	Phb2/Phb	2	16	0.125	1521	night
599	GO:0033750	GO:0033750	ribosome localization	2/499	16/29008	0.030219834592541	0.195301319083138	0.163746821288727	Eif6/Riok2	2	16	0.125	1521	night
600	GO:0042541	GO:0042541	hemoglobin biosynthetic process	2/499	16/29008	0.030219834592541	0.195301319083138	0.163746821288727	Prmt1/Snx3	2	16	0.125	1521	night
601	GO:0046500	GO:0046500	S-adenosylmethionine metabolic process	2/499	16/29008	0.030219834592541	0.195301319083138	0.163746821288727	Amd1/Mettl16	2	16	0.125	1521	night
602	GO:0061042	GO:0061042	vascular wound healing	2/499	16/29008	0.030219834592541	0.195301319083138	0.163746821288727	Vegfa/Slc12a2	2	16	0.125	1521	night
603	GO:2000232	GO:2000232	regulation of rRNA processing	2/499	16/29008	0.030219834592541	0.195301319083138	0.163746821288727	Dimt1/Riok2	2	16	0.125	1521	night
604	GO:0045185	GO:0045185	maintenance of protein location	5/499	101/29008	0.030489569075491	0.195746047260607	0.164119695500432	Ywhab/Nbl1/Rangap1/Morc3/Vps13a	5	101	0.0495049504950495	1521	night
605	GO:0046031	GO:0046031	ADP metabolic process	5/499	101/29008	0.030489569075491	0.195746047260607	0.164119695500432	Eif6/P2rx7/Pkm/Ogdh/App	5	101	0.0495049504950495	1521	night
606	GO:0090630	GO:0090630	activation of GTPase activity	5/499	101/29008	0.030489569075491	0.195746047260607	0.164119695500432	Arhgap29/Sipa1l2/Rangap1/Crkl/Sipa1	5	101	0.0495049504950495	1521	night
607	GO:2001243	GO:2001243	negative regulation of intrinsic apoptotic signaling pathway	5/499	101/29008	0.030489569075491	0.195746047260607	0.164119695500432	Txndc12/Hdac1/Cdkn2d/Ppia/Rrm2b	5	101	0.0495049504950495	1521	night
608	GO:1904062	GO:1904062	regulation of cation transmembrane transport	12/499	376/29008	0.030651746142474	0.196463576837535	0.164721295059279	Sumo1/Iscu/Phb2/Sphk2/Atp1b3/Ifngr1/Dlg4/F2r/Slmap/App/Calm2/Ahnak	12	376	0.0319148936170213	1521	night
609	GO:0009206	GO:0009206	purine ribonucleoside triphosphate biosynthetic process	4/499	69/29008	0.0311322649373161	0.198978969246217	0.166830279848266	Atp5k/Atp5j2/Sphk2/Pkm	4	69	0.0579710144927536	1521	night
610	GO:0006284	GO:0006284	base-excision repair	3/499	40/29008	0.0312447814275371	0.198978969246217	0.166830279848266	Pole/Pold1/Polb	3	40	0.075	1521	night
611	GO:0030431	GO:0030431	sleep	3/499	40/29008	0.0312447814275371	0.198978969246217	0.166830279848266	Oxtr/Adora2a/Slc29a1	3	40	0.075	1521	night
612	GO:0051258	GO:0051258	protein polymerization	10/499	293/29008	0.0312994888755276	0.198978969246217	0.166830279848266	Sptan1/Arpc5l/Pfn2/Fkbp4/Tppp3/Drg1/Dbnl/Sptbn1/Tubg1/Svil	10	293	0.0341296928327645	1521	night
613	GO:1903311	GO:1903311	regulation of mRNA metabolic process	10/499	293/29008	0.0312994888755276	0.198978969246217	0.166830279848266	Prr5l/Tia1/Elavl1/Rbmxl1/Mettl16/Snw1/Secisbp2/Rida/Ncbp2/Vegfa	10	293	0.0341296928327645	1521	night
614	GO:0031056	GO:0031056	regulation of histone modification	7/499	174/29008	0.0314242399509583	0.199446682555187	0.167222425523358	Ruvbl2/Sphk2/Jdp2/Snw1/App/Prdm9/Vegfa	7	174	0.0402298850574713	1521	night
615	GO:0045132	GO:0045132	meiotic chromosome segregation	5/499	102/29008	0.031625582594323	0.20007288209428	0.167747451081303	Terf1/Ndc1/Pttg1/Cenpx/Prdm9	5	102	0.0490196078431373	1521	night
616	GO:0046718	GO:0046718	viral entry into host cell	5/499	102/29008	0.031625582594323	0.20007288209428	0.167747451081303	AU040320/Snx3/Phb/Trim65/Lgals1	5	102	0.0490196078431373	1521	night
617	GO:0042391	GO:0042391	regulation of membrane potential	14/499	465/29008	0.0317137186240717	0.200305286025944	0.167942305909952	Sumo1/P2rx7/Igsf9b/Atp1b3/Adora2a/Dlg4/Slmap/Hnrnpa1/Abat/App/Slc29a1/Sh3gl1/Gabra3/Gabrq	14	465	0.0301075268817204	1521	night
618	GO:0009145	GO:0009145	purine nucleoside triphosphate biosynthetic process	4/499	70/29008	0.0325860474961126	0.203980014485065	0.171023314820211	Atp5k/Atp5j2/Sphk2/Pkm	4	70	0.0571428571428571	1521	night
619	GO:0045143	GO:0045143	homologous chromosome segregation	4/499	70/29008	0.0325860474961126	0.203980014485065	0.171023314820211	Terf1/Ndc1/Pttg1/Prdm9	4	70	0.0571428571428571	1521	night
620	GO:0050885	GO:0050885	neuromuscular process controlling balance	4/499	70/29008	0.0325860474961126	0.203980014485065	0.171023314820211	Camta1/Dlg4/Adcy5/App	4	70	0.0571428571428571	1521	night
621	GO:0061512	GO:0061512	protein localization to cilium	4/499	70/29008	0.0325860474961126	0.203980014485065	0.171023314820211	Ift80/Arl6/Rab11fip3/Arl3	4	70	0.0571428571428571	1521	night
622	GO:0097194	GO:0097194	execution phase of apoptosis	4/499	70/29008	0.0325860474961126	0.203980014485065	0.171023314820211	Rnf34/Cd24a/Xrcc4/Pam16	4	70	0.0571428571428571	1521	night
623	GO:0010770	GO:0010770	positive regulation of cell morphogenesis involved in differentiation	5/499	103/29008	0.0327877572582582	0.203980014485065	0.171023314820211	Ilk/Dbnl/Mapk9/Crkl/Cdkl5	5	103	0.0485436893203883	1521	night
624	GO:2001242	GO:2001242	regulation of intrinsic apoptotic signaling pathway	7/499	176/29008	0.0331303206707822	0.203980014485065	0.171023314820211	Txndc12/Hdac1/Cdkn2d/Dapk2/Ppia/Rrm2b/Bcap31	7	176	0.0397727272727273	1521	night
625	GO:0007059	GO:0007059	chromosome segregation	11/499	338/29008	0.0332398891714022	0.203980014485065	0.171023314820211	Terf1/Ndc1/Pds5b/Phb2/Pttg1/Tubg1/Cenpx/Chmp2b/Prdm9/Riok2/Psmg2	11	338	0.0325443786982249	1521	night
626	GO:0010001	GO:0010001	glial cell differentiation	9/499	255/29008	0.033252942295507	0.203980014485065	0.171023314820211	Eif2b3/Hdac1/Ilk/Ifngr1/Adora2a/Ppp3r1/Prmt5/App/Cdh2	9	255	0.0352941176470588	1521	night
627	GO:0001504	GO:0001504	neurotransmitter uptake	3/499	41/29008	0.0332932791339054	0.203980014485065	0.171023314820211	Per2/Flot1/Slc29a1	3	41	0.0731707317073171	1521	night
628	GO:0051693	GO:0051693	actin filament capping	3/499	41/29008	0.0332932791339054	0.203980014485065	0.171023314820211	Sptan1/Sptbn1/Svil	3	41	0.0731707317073171	1521	night
629	GO:0010811	GO:0010811	positive regulation of cell-substrate adhesion	6/499	139/29008	0.0334297298493625	0.203980014485065	0.171023314820211	Epb41l5/Hsd17b12/Fbln2/Ilk/Crkl/Vegfa	6	139	0.0431654676258993	1521	night
630	GO:0055123	GO:0055123	digestive system development	6/499	139/29008	0.0334297298493625	0.203980014485065	0.171023314820211	Epb41l5/Stx2/Cdkn1c/Sav1/Hrh2/Crkl	6	139	0.0431654676258993	1521	night
631	GO:0032409	GO:0032409	regulation of transporter activity	10/499	297/29008	0.0338600973868685	0.203980014485065	0.171023314820211	Sumo1/Phb2/Sphk2/Atp1b3/Ifngr1/Dlg4/Slmap/App/Calm2/Ahnak	10	297	0.0336700336700337	1521	night
632	GO:0001967	GO:0001967	suckling behavior	2/499	17/29008	0.0338658120020111	0.203980014485065	0.171023314820211	Oxtr/App	2	17	0.117647058823529	1521	night
633	GO:0006878	GO:0006878	cellular copper ion homeostasis	2/499	17/29008	0.0338658120020111	0.203980014485065	0.171023314820211	Ankrd9/App	2	17	0.117647058823529	1521	night
634	GO:0007096	GO:0007096	regulation of exit from mitosis	2/499	17/29008	0.0338658120020111	0.203980014485065	0.171023314820211	Phb2/Cdkn1c	2	17	0.117647058823529	1521	night
635	GO:0009081	GO:0009081	branched-chain amino acid metabolic process	2/499	17/29008	0.0338658120020111	0.203980014485065	0.171023314820211	Hibch/Ivd	2	17	0.117647058823529	1521	night
636	GO:0009176	GO:0009176	pyrimidine deoxyribonucleoside monophosphate metabolic process	2/499	17/29008	0.0338658120020111	0.203980014485065	0.171023314820211	Dut/Nt5c	2	17	0.117647058823529	1521	night
637	GO:0009301	GO:0009301	snRNA transcription	2/499	17/29008	0.0338658120020111	0.203980014485065	0.171023314820211	Ice2/Snapc1	2	17	0.117647058823529	1521	night
638	GO:0032048	GO:0032048	cardiolipin metabolic process	2/499	17/29008	0.0338658120020111	0.203980014485065	0.171023314820211	Phb2/Plscr3	2	17	0.117647058823529	1521	night
639	GO:0032306	GO:0032306	regulation of prostaglandin secretion	2/499	17/29008	0.0338658120020111	0.203980014485065	0.171023314820211	P2rx7/Mapk9	2	17	0.117647058823529	1521	night
640	GO:0042407	GO:0042407	cristae formation	2/499	17/29008	0.0338658120020111	0.203980014485065	0.171023314820211	Letm1/Immt	2	17	0.117647058823529	1521	night
641	GO:0042776	GO:0042776	mitochondrial ATP synthesis coupled proton transport	2/499	17/29008	0.0338658120020111	0.203980014485065	0.171023314820211	Atp5k/Atp5j2	2	17	0.117647058823529	1521	night
642	GO:0070206	GO:0070206	protein trimerization	2/499	17/29008	0.0338658120020111	0.203980014485065	0.171023314820211	Clybl/App	2	17	0.117647058823529	1521	night
643	GO:0071428	GO:0071428	rRNA-containing ribonucleoprotein complex export from nucleus	2/499	17/29008	0.0338658120020111	0.203980014485065	0.171023314820211	Eif6/Riok2	2	17	0.117647058823529	1521	night
644	GO:0098814	GO:0098814	spontaneous synaptic transmission	2/499	17/29008	0.0338658120020111	0.203980014485065	0.171023314820211	App/Slc12a2	2	17	0.117647058823529	1521	night
645	GO:0110154	GO:0110154	RNA decapping	2/499	17/29008	0.0338658120020111	0.203980014485065	0.171023314820211	Nudt3/Dxo	2	17	0.117647058823529	1521	night
646	GO:2000047	GO:2000047	regulation of cell-cell adhesion mediated by cadherin	2/499	17/29008	0.0338658120020111	0.203980014485065	0.171023314820211	Flot1/Vegfa	2	17	0.117647058823529	1521	night
647	GO:2001028	GO:2001028	positive regulation of endothelial cell chemotaxis	2/499	17/29008	0.0338658120020111	0.203980014485065	0.171023314820211	Fgf18/Vegfa	2	17	0.117647058823529	1521	night
648	GO:1902904	GO:1902904	negative regulation of supramolecular fiber organization	7/499	177/29008	0.0340060699367181	0.204508726147208	0.171466603449599	Sptan1/Pfn2/Fkbp4/Swap70/Sptbn1/Pfdn6/Svil	7	177	0.0395480225988701	1521	night
649	GO:0019058	GO:0019058	viral life cycle	9/499	257/29008	0.0346857676479104	0.208274940714803	0.174624317215334	AU040320/Oas1a/Snx3/Ppia/Phb/Trim65/Lgals1/Pcbp2/Chmp2b	9	257	0.0350194552529183	1521	night
650	GO:0008654	GO:0008654	phospholipid biosynthetic process	8/499	217/29008	0.0348664154427289	0.208900021375788	0.175148404670379	Dgkd/Impa1/Fam126a/Sphk2/Pigyl/Chpt1/Plscr3/Pigs	8	217	0.0368663594470046	1521	night
651	GO:0071826	GO:0071826	ribonucleoprotein complex subunit organization	7/499	178/29008	0.0348970782436843	0.208900021375788	0.175148404670379	Eif6/Mdn1/Psip1/Ruvbl2/Znhit3/Dhx29/Prmt5	7	178	0.0393258426966292	1521	night
652	GO:0014074	GO:0014074	response to purine-containing compound	5/499	105/29008	0.0351911044754202	0.21033701555324	0.176353226173239	P2rx7/Itpr1/Itpr2/Panx1/Adora2a	5	105	0.0476190476190476	1521	night
653	GO:1900181	GO:1900181	negative regulation of protein localization to nucleus	3/499	42/29008	0.0354099529316916	0.211320959532622	0.17717819601833	Sumo1/Ufm1/App	3	42	0.0714285714285714	1521	night
654	GO:0051588	GO:0051588	regulation of neurotransmitter transport	6/499	141/29008	0.0354717336936331	0.211365972789126	0.177215936560498	Per2/Pfn2/P2rx7/Adora2a/Flot1/Prepl	6	141	0.0425531914893617	1521	night
655	GO:0007566	GO:0007566	embryo implantation	4/499	72/29008	0.0356110384065869	0.211549110778154	0.177369485260022	Stx2/Fkbp4/Tppp3/Vegfa	4	72	0.0555555555555556	1521	night
656	GO:0009201	GO:0009201	ribonucleoside triphosphate biosynthetic process	4/499	72/29008	0.0356110384065869	0.211549110778154	0.177369485260022	Atp5k/Atp5j2/Sphk2/Pkm	4	72	0.0555555555555556	1521	night
657	GO:0001655	GO:0001655	urogenital system development	12/499	385/29008	0.0357278402223838	0.211919928990304	0.177680391012223	Sulf1/Gsta3/Nup160/Lrp4/Fkbp4/Ilk/Cdkn1c/Cd24a/Rrm2b/Crkl/Vegfa/Arl3	12	385	0.0311688311688312	1521	night
658	GO:0051348	GO:0051348	negative regulation of transferase activity	9/499	259/29008	0.0361605562466305	0.214160619594406	0.179559057094131	Terf1/Dbndd2/Camk2n1/Uchl1/Ilk/Cdkn1c/Adora2a/Ppia/Stk38	9	259	0.0347490347490347	1521	night
659	GO:0006165	GO:0006165	nucleoside diphosphate phosphorylation	5/499	106/29008	0.0364325125146515	0.215117426166056	0.180361274075723	Eif6/P2rx7/Pkm/Ogdh/App	5	106	0.0471698113207547	1521	night
660	GO:0044409	GO:0044409	entry into host	5/499	106/29008	0.0364325125146515	0.215117426166056	0.180361274075723	AU040320/Snx3/Phb/Trim65/Lgals1	5	106	0.0471698113207547	1521	night
661	GO:2001257	GO:2001257	regulation of cation channel activity	7/499	180/29008	0.036725216079188	0.215740167090001	0.180883399821013	Sumo1/Ifngr1/Dlg4/Slmap/App/Calm2/Ahnak	7	180	0.0388888888888889	1521	night
662	GO:0042063	GO:0042063	gliogenesis	11/499	344/29008	0.0370024378103645	0.215740167090001	0.180883399821013	Eif2b3/Hdac1/Ilk/Ifngr1/Adora2a/Ppp3r1/Zmiz1/Prmt5/Crkl/App/Cdh2	11	344	0.0319767441860465	1521	night
663	GO:0001783	GO:0001783	B cell apoptotic process	3/499	43/29008	0.0375944032587689	0.215740167090001	0.180883399821013	Slc39a10/Cd24a/Crkl	3	43	0.0697674418604651	1521	night
664	GO:0016925	GO:0016925	protein sumoylation	3/499	43/29008	0.0375944032587689	0.215740167090001	0.180883399821013	Sumo1/Sumo2/Zmiz1	3	43	0.0697674418604651	1521	night
665	GO:0042220	GO:0042220	response to cocaine	3/499	43/29008	0.0375944032587689	0.215740167090001	0.180883399821013	Homer2/Dlg4/Abat	3	43	0.0697674418604651	1521	night
666	GO:0045880	GO:0045880	positive regulation of smoothened signaling pathway	3/499	43/29008	0.0375944032587689	0.215740167090001	0.180883399821013	Prrx2/Kif7/Gas1	3	43	0.0697674418604651	1521	night
667	GO:0061136	GO:0061136	regulation of proteasomal protein catabolic process	7/499	181/29008	0.0376625112278225	0.215740167090001	0.180883399821013	Sumo1/Usp13/Ubqln4/Mapk9/Sumo2/Araf/Bcap31	7	181	0.0386740331491713	1521	night
668	GO:0030656	GO:0030656	regulation of vitamin metabolic process	2/499	18/29008	0.0376732525982145	0.215740167090001	0.180883399821013	Clybl/Cd320	2	18	0.111111111111111	1521	night
669	GO:0032230	GO:0032230	positive regulation of synaptic transmission, GABAergic	2/499	18/29008	0.0376732525982145	0.215740167090001	0.180883399821013	Oxtr/Adora2a	2	18	0.111111111111111	1521	night
670	GO:0033574	GO:0033574	response to testosterone	2/499	18/29008	0.0376732525982145	0.215740167090001	0.180883399821013	Adh1/Rwdd1	2	18	0.111111111111111	1521	night
671	GO:0033631	GO:0033631	cell-cell adhesion mediated by integrin	2/499	18/29008	0.0376732525982145	0.215740167090001	0.180883399821013	Swap70/Cd24a	2	18	0.111111111111111	1521	night
672	GO:0035493	GO:0035493	SNARE complex assembly	2/499	18/29008	0.0376732525982145	0.215740167090001	0.180883399821013	Vamp4/Vamp3	2	18	0.111111111111111	1521	night
673	GO:0035633	GO:0035633	maintenance of blood-brain barrier	2/499	18/29008	0.0376732525982145	0.215740167090001	0.180883399821013	Vegfa/Slc12a2	2	18	0.111111111111111	1521	night
674	GO:0042308	GO:0042308	negative regulation of protein import into nucleus	2/499	18/29008	0.0376732525982145	0.215740167090001	0.180883399821013	Sumo1/Ufm1	2	18	0.111111111111111	1521	night
675	GO:0051580	GO:0051580	regulation of neurotransmitter uptake	2/499	18/29008	0.0376732525982145	0.215740167090001	0.180883399821013	Per2/Flot1	2	18	0.111111111111111	1521	night
676	GO:0055070	GO:0055070	copper ion homeostasis	2/499	18/29008	0.0376732525982145	0.215740167090001	0.180883399821013	Ankrd9/App	2	18	0.111111111111111	1521	night
677	GO:0060965	GO:0060965	negative regulation of gene silencing by miRNA	2/499	18/29008	0.0376732525982145	0.215740167090001	0.180883399821013	Ncor2/Elavl1	2	18	0.111111111111111	1521	night
678	GO:1900221	GO:1900221	regulation of amyloid-beta clearance	2/499	18/29008	0.0376732525982145	0.215740167090001	0.180883399821013	Ifngr1/App	2	18	0.111111111111111	1521	night
679	GO:1904590	GO:1904590	negative regulation of protein import	2/499	18/29008	0.0376732525982145	0.215740167090001	0.180883399821013	Sumo1/Ufm1	2	18	0.111111111111111	1521	night
680	GO:2000042	GO:2000042	negative regulation of double-strand break repair via homologous recombination	2/499	18/29008	0.0376732525982145	0.215740167090001	0.180883399821013	Ubqln4/Fancb	2	18	0.111111111111111	1521	night
681	GO:1901800	GO:1901800	positive regulation of proteasomal protein catabolic process	5/499	107/29008	0.0377005526785451	0.215740167090001	0.180883399821013	Sumo1/Usp13/Mapk9/Sumo2/Bcap31	5	107	0.0467289719626168	1521	night
682	GO:0000910	GO:0000910	cytokinesis	7/499	182/29008	0.0386153966090114	0.220374023885593	0.18476857235414	Mitd1/Stx2/Sptbn1/Chmp2b/Rab11fip3/Calm2/Arl3	7	182	0.0384615384615385	1521	night
683	GO:0048284	GO:0048284	organelle fusion	6/499	144/29008	0.0386823074917491	0.220374023885593	0.18476857235414	Vamp4/Snap23/AU040320/Vamp3/Stx2/Snap47	6	144	0.0416666666666667	1521	night
684	GO:0097553	GO:0097553	calcium ion transmembrane import into cytosol	6/499	144/29008	0.0386823074917491	0.220374023885593	0.18476857235414	Letm1/P2rx7/Itpr1/Itpr2/F2r/Calm2	6	144	0.0416666666666667	1521	night
685	GO:0033627	GO:0033627	cell adhesion mediated by integrin	4/499	74/29008	0.0387930665603071	0.220374023885593	0.18476857235414	Swap70/Jam3/Cd24a/Crkl	4	74	0.0540540540540541	1521	night
686	GO:0060968	GO:0060968	regulation of gene silencing	4/499	74/29008	0.0387930665603071	0.220374023885593	0.18476857235414	Ncor2/Tial1/Elavl1/Xpo5	4	74	0.0540540540540541	1521	night
687	GO:0050807	GO:0050807	regulation of synapse organization	9/499	263/29008	0.0392378955789659	0.222576534310378	0.186615226962553	Lrp4/Oxtr/Adgrl1/Tpbg/Dbnl/Chmp2b/App/Cdh2/Cdkl5	9	263	0.0342205323193916	1521	night
688	GO:0033674	GO:0033674	positive regulation of kinase activity	13/499	435/29008	0.0394257667862133	0.223317170299234	0.187236199670144	P2rx7/Fzd10/Phb2/Ilk/Hras/Ryk/Cd24a/Ppia/Fgf18/Dlg4/Phb/App/Vegfa	13	435	0.0298850574712644	1521	night
689	GO:0007009	GO:0007009	plasma membrane organization	6/499	145/29008	0.0397922234420621	0.224070080731427	0.1878674636604	P2rx7/Stx2/Sptbn1/Plscr3/Xrcc4/Flot1	6	145	0.0413793103448276	1521	night
690	GO:0051928	GO:0051928	positive regulation of calcium ion transport	6/499	145/29008	0.0397922234420621	0.224070080731427	0.1878674636604	Sumo1/P2rx7/Itpr1/Sphk2/F2r/Calm2	6	145	0.0413793103448276	1521	night
691	GO:0030219	GO:0030219	megakaryocyte differentiation	3/499	44/29008	0.0398461806381522	0.224070080731427	0.1878674636604	Sp3/Eif6/Prmt1	3	44	0.0681818181818182	1521	night
692	GO:0032392	GO:0032392	DNA geometric change	3/499	44/29008	0.0398461806381522	0.224070080731427	0.1878674636604	Mcm6/Recql/Mcm4	3	44	0.0681818181818182	1521	night
693	GO:0050685	GO:0050685	positive regulation of mRNA processing	3/499	44/29008	0.0398461806381522	0.224070080731427	0.1878674636604	Rbmxl1/Snw1/Ncbp2	3	44	0.0681818181818182	1521	night
694	GO:0032755	GO:0032755	positive regulation of interleukin-6 production	5/499	109/29008	0.0403169048375027	0.226064716765105	0.189539829785094	P2rx7/Sphk2/F2r/Il17d/App	5	109	0.0458715596330275	1521	night
695	GO:0042310	GO:0042310	vasoconstriction	5/499	109/29008	0.0403169048375027	0.226064716765105	0.189539829785094	Per2/Oxtr/Smpd3/Hrh2/F2r	5	109	0.0458715596330275	1521	night
696	GO:0016445	GO:0016445	somatic diversification of immunoglobulins	4/499	75/29008	0.0404430726886797	0.226121455190509	0.189587401080815	Ctnnbl1/Swap70/Polb/Xrcc4	4	75	0.0533333333333333	1521	night
697	GO:0097120	GO:0097120	receptor localization to synapse	4/499	75/29008	0.0404430726886797	0.226121455190509	0.189587401080815	Snap23/Hras/Snap47/Dlg4	4	75	0.0533333333333333	1521	night
698	GO:0033157	GO:0033157	regulation of intracellular protein transport	8/499	224/29008	0.0407949817431701	0.226295292314752	0.18973315164026	Sumo1/Prr5l/Ufm1/Anp32b/Hras/Snx3/Rangap1/Bcap31	8	224	0.0357142857142857	1521	night
699	GO:0044403	GO:0044403	biological process involved in symbiotic interaction	9/499	265/29008	0.0408413388863596	0.226295292314752	0.18973315164026	Romo1/AU040320/Hdac1/Snx3/Phb/Trim65/Snw1/Lgals1/Chmp2b	9	265	0.0339622641509434	1521	night
700	GO:0010469	GO:0010469	regulation of signaling receptor activity	6/499	146/29008	0.0409221440396153	0.226295292314752	0.18973315164026	Hdac1/Bicd1/Ifngr1/Rwdd1/Dlg4/App	6	146	0.0410958904109589	1521	night
701	GO:0050770	GO:0050770	regulation of axonogenesis	7/499	185/29008	0.0415683435897556	0.226295292314752	0.18973315164026	Lrp4/Ilk/Ryk/Dbnl/Vegfa/Cdh2/Cdkl5	7	185	0.0378378378378378	1521	night
702	GO:0006448	GO:0006448	regulation of translational elongation	2/499	19/29008	0.0416355464689959	0.226295292314752	0.18973315164026	Dph5/Secisbp2	2	19	0.105263157894737	1521	night
703	GO:0014051	GO:0014051	gamma-aminobutyric acid secretion	2/499	19/29008	0.0416355464689959	0.226295292314752	0.18973315164026	P2rx7/Abat	2	19	0.105263157894737	1521	night
704	GO:0014061	GO:0014061	regulation of norepinephrine secretion	2/499	19/29008	0.0416355464689959	0.226295292314752	0.18973315164026	Oxtr/Adora2a	2	19	0.105263157894737	1521	night
705	GO:0021756	GO:0021756	striatum development	2/499	19/29008	0.0416355464689959	0.226295292314752	0.18973315164026	Ogdh/Secisbp2	2	19	0.105263157894737	1521	night
706	GO:0022038	GO:0022038	corpus callosum development	2/499	19/29008	0.0416355464689959	0.226295292314752	0.18973315164026	Tsku/Ryk	2	19	0.105263157894737	1521	night
707	GO:0033623	GO:0033623	regulation of integrin activation	2/499	19/29008	0.0416355464689959	0.226295292314752	0.18973315164026	Jam3/Cd24a	2	19	0.105263157894737	1521	night
708	GO:0034111	GO:0034111	negative regulation of homotypic cell-cell adhesion	2/499	19/29008	0.0416355464689959	0.226295292314752	0.18973315164026	Cd24a/Abat	2	19	0.105263157894737	1521	night
709	GO:0045779	GO:0045779	negative regulation of bone resorption	2/499	19/29008	0.0416355464689959	0.226295292314752	0.18973315164026	P2rx7/Vegfa	2	19	0.105263157894737	1521	night
710	GO:0045821	GO:0045821	positive regulation of glycolytic process	2/499	19/29008	0.0416355464689959	0.226295292314752	0.18973315164026	P2rx7/App	2	19	0.105263157894737	1521	night
711	GO:0051131	GO:0051131	chaperone-mediated protein complex assembly	2/499	19/29008	0.0416355464689959	0.226295292314752	0.18973315164026	Pfdn6/Psmg2	2	19	0.105263157894737	1521	night
712	GO:0051571	GO:0051571	positive regulation of histone H3-K4 methylation	2/499	19/29008	0.0416355464689959	0.226295292314752	0.18973315164026	Snw1/Prdm9	2	19	0.105263157894737	1521	night
713	GO:0070935	GO:0070935	3'-UTR-mediated mRNA stabilization	2/499	19/29008	0.0416355464689959	0.226295292314752	0.18973315164026	Elavl1/Mettl16	2	19	0.105263157894737	1521	night
714	GO:0071545	GO:0071545	inositol phosphate catabolic process	2/499	19/29008	0.0416355464689959	0.226295292314752	0.18973315164026	Impa1/Nudt3	2	19	0.105263157894737	1521	night
715	GO:0071786	GO:0071786	endoplasmic reticulum tubular network organization	2/499	19/29008	0.0416355464689959	0.226295292314752	0.18973315164026	Tmem33/Rab10	2	19	0.105263157894737	1521	night
716	GO:1901673	GO:1901673	regulation of mitotic spindle assembly	2/499	19/29008	0.0416355464689959	0.226295292314752	0.18973315164026	Drg1/Chmp2b	2	19	0.105263157894737	1521	night
717	GO:1904292	GO:1904292	regulation of ERAD pathway	2/499	19/29008	0.0416355464689959	0.226295292314752	0.18973315164026	Usp13/Bcap31	2	19	0.105263157894737	1521	night
718	GO:0021766	GO:0021766	hippocampus development	4/499	76/29008	0.0421324237425029	0.228216916379433	0.191344302214054	Hdac1/Tsku/Ogdh/Crkl	4	76	0.0526315789473684	1521	night
719	GO:0097178	GO:0097178	ruffle assembly	3/499	45/29008	0.0421647882456226	0.228216916379433	0.191344302214054	Pfn2/Hras/Dbnl	3	45	0.0666666666666667	1521	night
720	GO:2000273	GO:2000273	positive regulation of signaling receptor activity	3/499	45/29008	0.0421647882456226	0.228216916379433	0.191344302214054	Hdac1/Ifngr1/Rwdd1	3	45	0.0666666666666667	1521	night
721	GO:0051091	GO:0051091	positive regulation of DNA-binding transcription factor activity	9/499	267/29008	0.0424885296943913	0.229323622806154	0.192272199989277	Taf12/Phb2/Slco3a1/Rwdd1/Ppia/Sav1/App/Flot1/Vegfa	9	267	0.0337078651685393	1521	night
722	GO:0030595	GO:0030595	leukocyte chemotaxis	8/499	226/29008	0.0426046453455621	0.229323622806154	0.192272199989277	Nbl1/Swap70/Jam3/Dapk2/Ppia/App/Vegfa/Slc12a2	8	226	0.0353982300884956	1521	night
723	GO:0033673	GO:0033673	negative regulation of kinase activity	8/499	226/29008	0.0426046453455621	0.229323622806154	0.192272199989277	Dbndd2/Camk2n1/Uchl1/Ilk/Cdkn1c/Adora2a/Ppia/Stk38	8	226	0.0353982300884956	1521	night
724	GO:0071560	GO:0071560	cellular response to transforming growth factor beta stimulus	8/499	226/29008	0.0426046453455621	0.229323622806154	0.192272199989277	Epb41l5/Htra3/Tsku/Cdkn1c/Mtmr4/Snw1/Zmiz1/Crkl	8	226	0.0353982300884956	1521	night
725	GO:0035249	GO:0035249	synaptic transmission, glutamatergic	5/499	111/29008	0.0430408254213548	0.230398484432719	0.193173398073865	Glul/Oxtr/Napa/Adora2a/Cdh2	5	111	0.045045045045045	1521	night
726	GO:0046916	GO:0046916	cellular transition metal ion homeostasis	5/499	111/29008	0.0430408254213548	0.230398484432719	0.193173398073865	Slc39a10/Iscu/Atp2c1/Ankrd9/App	5	111	0.045045045045045	1521	night
727	GO:0099175	GO:0099175	regulation of postsynapse organization	5/499	111/29008	0.0430408254213548	0.230398484432719	0.193173398073865	Dbnl/Chmp2b/App/Cdh2/Cdkl5	5	111	0.045045045045045	1521	night
728	GO:1905477	GO:1905477	positive regulation of protein localization to membrane	5/499	111/29008	0.0430408254213548	0.230398484432719	0.193173398073865	Lrp4/Hras/Atp2c1/Sptbn1/Dlg4	5	111	0.045045045045045	1521	night
729	GO:0052547	GO:0052547	regulation of peptidase activity	13/499	441/29008	0.0431567803495252	0.230702294954869	0.193428122453146	Anp32b/Hdac1/Dnajb6/Rnf34/Cdkn2d/Ccn2/Adora2a/Mapk9/F2r/App/Psmb9/Vegfa/Bcap31	13	441	0.0294784580498866	1521	night
730	GO:2001056	GO:2001056	positive regulation of cysteine-type endopeptidase activity	6/499	148/29008	0.0432423088023298	0.230842845757095	0.1935459647043	Anp32b/Ccn2/Mapk9/F2r/App/Bcap31	6	148	0.0405405405405405	1521	night
731	GO:0007409	GO:0007409	axonogenesis	14/499	487/29008	0.0438319453476206	0.233506478520699	0.19577923890935	Lrp4/Uchl1/Tsku/Ilk/Ryk/Dbnl/Rab10/Gas1/App/Flot1/Vegfa/Cdh2/Efnb1/Cdkl5	14	487	0.0287474332648871	1521	night
732	GO:2001021	GO:2001021	negative regulation of response to DNA damage stimulus	4/499	77/29008	0.0438611091293692	0.233506478520699	0.19577923890935	Ubqln4/Cdkn2d/Xrcc4/Fancb	4	77	0.051948051948052	1521	night
733	GO:0030198	GO:0030198	extracellular matrix organization	10/499	311/29008	0.0439696346324929	0.233764892445873	0.19599590134165	Sulf1/Hsd17b12/Adamtsl4/Dnajb6/Plod3/Fbln2/Smpd3/Ccn2/App/Flot1	10	311	0.0321543408360129	1521	night
734	GO:0051701	GO:0051701	biological process involved in interaction with host	6/499	149/29008	0.0444326963283504	0.235904928598885	0.197790175538792	AU040320/Snx3/Phb/Trim65/Lgals1/Chmp2b	6	149	0.0402684563758389	1521	night
735	GO:0000819	GO:0000819	sister chromatid segregation	7/499	188/29008	0.0446641881780074	0.236123423949164	0.197973368971599	Pds5b/Phb2/Pttg1/Tubg1/Chmp2b/Riok2/Psmg2	7	188	0.0372340425531915	1521	night
736	GO:0048592	GO:0048592	eye morphogenesis	7/499	188/29008	0.0446641881780074	0.236123423949164	0.197973368971599	Sp3/Dzank1/Tsku/Gas1/Nectin3/Arl6/Vegfa	7	188	0.0372340425531915	1521	night
737	GO:0006936	GO:0006936	muscle contraction	10/499	312/29008	0.0447622839046004	0.236123423949164	0.197973368971599	Sulf1/Sumo1/Oxtr/Smpd3/Ccn2/Sgcd/F2r/Slmap/Abat/Calm2	10	312	0.032051282051282	1521	night
738	GO:0043062	GO:0043062	extracellular structure organization	10/499	312/29008	0.0447622839046004	0.236123423949164	0.197973368971599	Sulf1/Hsd17b12/Adamtsl4/Dnajb6/Plod3/Fbln2/Smpd3/Ccn2/App/Flot1	10	312	0.032051282051282	1521	night
739	GO:0045229	GO:0045229	external encapsulating structure organization	10/499	313/29008	0.0455645687070865	0.236123423949164	0.197973368971599	Sulf1/Hsd17b12/Adamtsl4/Dnajb6/Plod3/Fbln2/Smpd3/Ccn2/App/Flot1	10	313	0.0319488817891374	1521	night
740	GO:0008543	GO:0008543	fibroblast growth factor receptor signaling pathway	4/499	78/29008	0.0456291000340528	0.236123423949164	0.197973368971599	Sulf1/Ccn2/Fgf18/Crkl	4	78	0.0512820512820513	1521	night
741	GO:0034109	GO:0034109	homotypic cell-cell adhesion	4/499	78/29008	0.0456291000340528	0.236123423949164	0.197973368971599	Cd24a/Ppia/Lgals1/Abat	4	78	0.0512820512820513	1521	night
742	GO:0051966	GO:0051966	regulation of synaptic transmission, glutamatergic	4/499	78/29008	0.0456291000340528	0.236123423949164	0.197973368971599	Glul/Oxtr/Adora2a/Cdh2	4	78	0.0512820512820513	1521	night
743	GO:0001696	GO:0001696	gastric acid secretion	2/499	20/29008	0.0457462625305667	0.236123423949164	0.197973368971599	Oxtr/Hrh2	2	20	0.1	1521	night
744	GO:0006336	GO:0006336	DNA replication-independent nucleosome assembly	2/499	20/29008	0.0457462625305667	0.236123423949164	0.197973368971599	H3f3a/Itgb3bp	2	20	0.1	1521	night
745	GO:0006828	GO:0006828	manganese ion transport	2/499	20/29008	0.0457462625305667	0.236123423949164	0.197973368971599	Tmem165/Atp2c1	2	20	0.1	1521	night
746	GO:0031167	GO:0031167	rRNA methylation	2/499	20/29008	0.0457462625305667	0.236123423949164	0.197973368971599	Mettl16/Dimt1	2	20	0.1	1521	night
747	GO:0032305	GO:0032305	positive regulation of icosanoid secretion	2/499	20/29008	0.0457462625305667	0.236123423949164	0.197973368971599	P2rx7/Mapk9	2	20	0.1	1521	night
748	GO:0032310	GO:0032310	prostaglandin secretion	2/499	20/29008	0.0457462625305667	0.236123423949164	0.197973368971599	P2rx7/Mapk9	2	20	0.1	1521	night
749	GO:0033151	GO:0033151	V(D)J recombination	2/499	20/29008	0.0457462625305667	0.236123423949164	0.197973368971599	Polb/Xrcc4	2	20	0.1	1521	night
750	GO:0043116	GO:0043116	negative regulation of vascular permeability	2/499	20/29008	0.0457462625305667	0.236123423949164	0.197973368971599	Adora2a/Vegfa	2	20	0.1	1521	night
751	GO:0048243	GO:0048243	norepinephrine secretion	2/499	20/29008	0.0457462625305667	0.236123423949164	0.197973368971599	Oxtr/Adora2a	2	20	0.1	1521	night
752	GO:0051204	GO:0051204	protein insertion into mitochondrial membrane	2/499	20/29008	0.0457462625305667	0.236123423949164	0.197973368971599	Romo1/Timm13	2	20	0.1	1521	night
753	GO:0060149	GO:0060149	negative regulation of posttranscriptional gene silencing	2/499	20/29008	0.0457462625305667	0.236123423949164	0.197973368971599	Ncor2/Elavl1	2	20	0.1	1521	night
754	GO:0060967	GO:0060967	negative regulation of gene silencing by RNA	2/499	20/29008	0.0457462625305667	0.236123423949164	0.197973368971599	Ncor2/Elavl1	2	20	0.1	1521	night
755	GO:0098969	GO:0098969	neurotransmitter receptor transport to postsynaptic membrane	2/499	20/29008	0.0457462625305667	0.236123423949164	0.197973368971599	Snap23/Snap47	2	20	0.1	1521	night
756	GO:0030516	GO:0030516	regulation of axon extension	5/499	113/29008	0.0458728412214962	0.236372033583619	0.198181811175547	Ilk/Ryk/Dbnl/Vegfa/Cdkl5	5	113	0.0442477876106195	1521	night
757	GO:0050803	GO:0050803	regulation of synapse structure or activity	9/499	271/29008	0.0459157375988708	0.236372033583619	0.198181811175547	Lrp4/Oxtr/Adgrl1/Tpbg/Dbnl/Chmp2b/App/Cdh2/Cdkl5	9	271	0.033210332103321	1521	night
758	GO:0015833	GO:0015833	peptide transport	10/499	314/29008	0.0463765286268054	0.237514387586008	0.199139597009027	Per2/Glul/Mpc2/Camk2n1/Slco3a1/Smpd3/Ndufaf2/Abat/Adcy5/Uqcc2	10	314	0.0318471337579618	1521	night
759	GO:0030073	GO:0030073	insulin secretion	8/499	230/29008	0.0463814341680658	0.237514387586008	0.199139597009027	Per2/Glul/Mpc2/Camk2n1/Ndufaf2/Abat/Adcy5/Uqcc2	8	230	0.0347826086956522	1521	night
760	GO:0071559	GO:0071559	response to transforming growth factor beta	8/499	230/29008	0.0463814341680658	0.237514387586008	0.199139597009027	Epb41l5/Htra3/Tsku/Cdkn1c/Mtmr4/Snw1/Zmiz1/Crkl	8	230	0.0347826086956522	1521	night
761	GO:0090276	GO:0090276	regulation of peptide hormone secretion	8/499	230/29008	0.0463814341680658	0.237514387586008	0.199139597009027	Per2/Glul/Mpc2/Camk2n1/Ndufaf2/Abat/Adcy5/Uqcc2	8	230	0.0347826086956522	1521	night
762	GO:0060401	GO:0060401	cytosolic calcium ion transport	7/499	190/29008	0.0468083185401411	0.239385849541903	0.200708690079566	Letm1/P2rx7/Itpr1/Itpr2/Ccn2/F2r/Calm2	7	190	0.0368421052631579	1521	night
763	GO:0050921	GO:0050921	positive regulation of chemotaxis	6/499	151/29008	0.0468744056068659	0.239409644364294	0.200728640413481	Swap70/Dapk2/Tpbg/Fgf18/App/Vegfa	6	151	0.0397350993377483	1521	night
764	GO:0006110	GO:0006110	regulation of glycolytic process	3/499	47/29008	0.0470002849197542	0.23973836430927	0.201004249643038	Eif6/P2rx7/App	3	47	0.0638297872340425	1521	night
765	GO:0032231	GO:0032231	regulation of actin filament bundle assembly	5/499	114/29008	0.0473295120792777	0.240702415323766	0.201812540595322	Pfn2/Synpo2/Swap70/Ccn2/Pdlim4	5	114	0.043859649122807	1521	night
766	GO:0031668	GO:0031668	cellular response to extracellular stimulus	8/499	231/29008	0.0473587456319518	0.240702415323766	0.201812540595322	Glul/Slc2a1/P2rx7/Tbl2/Ldha/Snw1/Dnajc15/Sipa1	8	231	0.0346320346320346	1521	night
767	GO:0050709	GO:0050709	negative regulation of protein secretion	4/499	79/29008	0.0474363497481787	0.240702415323766	0.201812540595322	Sergef/F2r/Ndufaf2/Rab11fip3	4	79	0.0506329113924051	1521	night
768	GO:0071426	GO:0071426	ribonucleoprotein complex export from nucleus	4/499	79/29008	0.0474363497481787	0.240702415323766	0.201812540595322	Nup160/Eif6/Sem1/Riok2	4	79	0.0506329113924051	1521	night
769	GO:0050678	GO:0050678	regulation of epithelial cell proliferation	12/499	403/29008	0.0476157102640907	0.241298339270691	0.202312182136387	Sulf1/Glul/Ift80/Itpr1/Phb2/Hras/Cdkn1c/Fgf18/Sav1/Gas1/Rida/Vegfa	12	403	0.0297766749379653	1521	night
770	GO:0006650	GO:0006650	glycerophospholipid metabolic process	9/499	273/29008	0.0476964987906004	0.241393838684377	0.202392251874264	Dgkd/Impa1/Fam126a/Phb2/Pigyl/Chpt1/Plscr3/Pigs/Mtmr4	9	273	0.032967032967033	1521	night
771	GO:0008064	GO:0008064	regulation of actin polymerization or depolymerization	7/499	191/29008	0.0479046258146987	0.2421327195848	0.203011753060038	Sptan1/Arpc5l/Pfn2/Swap70/Dbnl/Sptbn1/Svil	7	191	0.0366492146596859	1521	night
772	GO:0009896	GO:0009896	positive regulation of catabolic process	14/499	494/29008	0.048293052695438	0.243779826883578	0.204392740069048	Sumo1/Sh3bp4/Prr5l/Usp13/P2rx7/Scoc/Mapk9/Mettl16/Sumo2/Trim65/Rida/App/Dxo/Bcap31	14	494	0.0283400809716599	1521	night
773	GO:0006644	GO:0006644	phospholipid metabolic process	11/499	360/29008	0.0484712611643949	0.244362878082338	0.204881588689701	Dgkd/Impa1/Fam126a/Phb2/Sphk2/Smpd3/Pigyl/Chpt1/Plscr3/Pigs/Mtmr4	11	360	0.0305555555555556	1521	night
774	GO:0002062	GO:0002062	chondrocyte differentiation	5/499	115/29008	0.0488133424967766	0.245708279366036	0.206009615804918	Sulf1/Ift80/Smpd3/Ccn2/Fgf18	5	115	0.0434782608695652	1521	night
775	GO:0071166	GO:0071166	ribonucleoprotein complex localization	4/499	80/29008	0.0492827940061465	0.245708279366036	0.206009615804918	Nup160/Eif6/Sem1/Riok2	4	80	0.05	1521	night
776	GO:1903900	GO:1903900	regulation of viral life cycle	6/499	153/29008	0.0493977386949614	0.245708279366036	0.206009615804918	Oas1a/Snx3/Ppia/Trim65/Lgals1/Chmp2b	6	153	0.0392156862745098	1521	night
777	GO:0003382	GO:0003382	epithelial cell morphogenesis	3/499	48/29008	0.0495159655243791	0.245708279366036	0.206009615804918	Epb41l5/Plod3/Hrh2	3	48	0.0625	1521	night
778	GO:0042073	GO:0042073	intraciliary transport	3/499	48/29008	0.0495159655243791	0.245708279366036	0.206009615804918	Ssna1/Ift80/Arl3	3	48	0.0625	1521	night
779	GO:0090317	GO:0090317	negative regulation of intracellular protein transport	3/499	48/29008	0.0495159655243791	0.245708279366036	0.206009615804918	Sumo1/Ufm1/Rangap1	3	48	0.0625	1521	night
780	GO:1901985	GO:1901985	positive regulation of protein acetylation	3/499	48/29008	0.0495159655243791	0.245708279366036	0.206009615804918	Ruvbl2/Sphk2/App	3	48	0.0625	1521	night
781	GO:0050767	GO:0050767	regulation of neurogenesis	13/499	451/29008	0.0499134204261436	0.245708279366036	0.206009615804918	Per2/Lrp4/Hdac1/Ilk/Ryk/Cd24a/Nap1l1/Dbnl/Snw1/Xrcc4/Prmt5/Vegfa/Cdkl5	13	451	0.0288248337028825	1521	night
782	GO:0022616	GO:0022616	DNA strand elongation	2/499	21/29008	0.0499991443513643	0.245708279366036	0.206009615804918	Pole/Mcm4	2	21	0.0952380952380952	1521	night
783	GO:0032516	GO:0032516	positive regulation of phosphoprotein phosphatase activity	2/499	21/29008	0.0499991443513643	0.245708279366036	0.206009615804918	Slc39a10/Calm2	2	21	0.0952380952380952	1521	night
784	GO:0033617	GO:0033617	mitochondrial cytochrome c oxidase assembly	2/499	21/29008	0.0499991443513643	0.245708279366036	0.206009615804918	Pet100/Timm21	2	21	0.0952380952380952	1521	night
785	GO:0034724	GO:0034724	DNA replication-independent nucleosome organization	2/499	21/29008	0.0499991443513643	0.245708279366036	0.206009615804918	H3f3a/Itgb3bp	2	21	0.0952380952380952	1521	night
786	GO:0045116	GO:0045116	protein neddylation	2/499	21/29008	0.0499991443513643	0.245708279366036	0.206009615804918	Dcun1d1/Dcun1d5	2	21	0.0952380952380952	1521	night
787	GO:0045652	GO:0045652	regulation of megakaryocyte differentiation	2/499	21/29008	0.0499991443513643	0.245708279366036	0.206009615804918	Eif6/Prmt1	2	21	0.0952380952380952	1521	night
788	GO:0046851	GO:0046851	negative regulation of bone remodeling	2/499	21/29008	0.0499991443513643	0.245708279366036	0.206009615804918	P2rx7/Vegfa	2	21	0.0952380952380952	1521	night
789	GO:0048148	GO:0048148	behavioral response to cocaine	2/499	21/29008	0.0499991443513643	0.245708279366036	0.206009615804918	Homer2/Abat	2	21	0.0952380952380952	1521	night
790	GO:0070230	GO:0070230	positive regulation of lymphocyte apoptotic process	2/499	21/29008	0.0499991443513643	0.245708279366036	0.206009615804918	P2rx7/Cd24a	2	21	0.0952380952380952	1521	night
791	GO:0090594	GO:0090594	inflammatory response to wounding	2/499	21/29008	0.0499991443513643	0.245708279366036	0.206009615804918	Cd24a/F2r	2	21	0.0952380952380952	1521	night
792	GO:1903540	GO:1903540	establishment of protein localization to postsynaptic membrane	2/499	21/29008	0.0499991443513643	0.245708279366036	0.206009615804918	Snap23/Snap47	2	21	0.0952380952380952	1521	night
793	GO:1903672	GO:1903672	positive regulation of sprouting angiogenesis	2/499	21/29008	0.0499991443513643	0.245708279366036	0.206009615804918	Pkm/Vegfa	2	21	0.0952380952380952	1521	night
794	GO:0034765	GO:0034765	regulation of ion transmembrane transport	14/499	497/29008	0.0502985182062018	0.246684316409883	0.206827956224431	Sumo1/Per2/Iscu/P2rx7/Phb2/Sphk2/Atp1b3/Ifngr1/Dlg4/F2r/Slmap/App/Calm2/Ahnak	14	497	0.028169014084507	1521	night
795	GO:0038061	GO:0038061	NIK/NF-kappaB signaling	5/499	116/29008	0.0503243601605996	0.246684316409883	0.206827956224431	Phb2/Ilk/Smpd3/Phb/App	5	116	0.0431034482758621	1521	night
796	GO:0048872	GO:0048872	homeostasis of number of cells	11/499	363/29008	0.050863019024704	0.248918465832855	0.208701137972579	Sp3/P2rx7/Prmt1/Polb/Jam3/Cd24a/Tmem14c/F2r/Vegfa/Cdh2/Lipa	11	363	0.0303030303030303	1521	night
797	GO:0043903	GO:0043903	regulation of biological process involved in symbiotic interaction	4/499	81/29008	0.05116835132667	0.248918465832855	0.208701137972579	Snx3/Trim65/Lgals1/Chmp2b	4	81	0.0493827160493827	1521	night
798	GO:0045471	GO:0045471	response to ethanol	4/499	81/29008	0.05116835132667	0.248918465832855	0.208701137972579	Adh1/Aldh2/Itpr2/Abat	4	81	0.0493827160493827	1521	night
799	GO:1900542	GO:1900542	regulation of purine nucleotide metabolic process	4/499	81/29008	0.05116835132667	0.248918465832855	0.208701137972579	Eif6/P2rx7/Sphk2/App	4	81	0.0493827160493827	1521	night
800	GO:1901880	GO:1901880	negative regulation of protein depolymerization	4/499	81/29008	0.05116835132667	0.248918465832855	0.208701137972579	Sptan1/Swap70/Sptbn1/Svil	4	81	0.0493827160493827	1521	night
801	GO:0030832	GO:0030832	regulation of actin filament length	7/499	194/29008	0.0512911285767982	0.248918465832855	0.208701137972579	Sptan1/Arpc5l/Pfn2/Swap70/Dbnl/Sptbn1/Svil	7	194	0.0360824742268041	1521	night
802	GO:0043112	GO:0043112	receptor metabolic process	7/499	194/29008	0.0512911285767982	0.248918465832855	0.208701137972579	Vamp3/Ppp3r1/Dlg4/App/Flot1/Vegfa/Gprasp1	7	194	0.0360824742268041	1521	night
803	GO:0098656	GO:0098656	anion transmembrane transport	7/499	194/29008	0.0512911285767982	0.248918465832855	0.208701137972579	Per2/Mpc2/Slc35a1/Slc35b1/Slc12a2/Gabra3/Gabrq	7	194	0.0360824742268041	1521	night
804	GO:0002791	GO:0002791	regulation of peptide secretion	8/499	235/29008	0.0514018936801392	0.249145745860078	0.208891696757204	Per2/Glul/Mpc2/Camk2n1/Ndufaf2/Abat/Adcy5/Uqcc2	8	235	0.0340425531914894	1521	night
805	GO:0006888	GO:0006888	endoplasmic reticulum to Golgi vesicle-mediated transport	5/499	117/29008	0.0518625844205285	0.250022612520123	0.209626889581044	Cnih4/Copg2/0610009B22Rik/Gas1/Bcap31	5	117	0.0427350427350427	1521	night
806	GO:0006939	GO:0006939	smooth muscle contraction	5/499	117/29008	0.0518625844205285	0.250022612520123	0.209626889581044	Sulf1/Oxtr/Smpd3/F2r/Abat	5	117	0.0427350427350427	1521	night
807	GO:0051028	GO:0051028	mRNA transport	5/499	117/29008	0.0518625844205285	0.250022612520123	0.209626889581044	Nup160/Ndc1/Sem1/Hnrnpa1/Ncbp2	5	117	0.0427350427350427	1521	night
808	GO:0007569	GO:0007569	cell aging	6/499	155/29008	0.0520030848295674	0.250022612520123	0.209626889581044	Romo1/Ilk/Hras/Rwdd1/Zmiz1/Morc3	6	155	0.0387096774193548	1521	night
809	GO:0022612	GO:0022612	gland morphogenesis	6/499	155/29008	0.0520030848295674	0.250022612520123	0.209626889581044	Sulf1/Itpr1/Phb2/Polb/Fgf18/Slc12a2	6	155	0.0387096774193548	1521	night
810	GO:0032309	GO:0032309	icosanoid secretion	3/499	49/29008	0.0520960639893097	0.250022612520123	0.209626889581044	P2rx7/Mapk9/Hrh2	3	49	0.0612244897959184	1521	night
811	GO:0045429	GO:0045429	positive regulation of nitric oxide biosynthetic process	3/499	49/29008	0.0520960639893097	0.250022612520123	0.209626889581044	Smpd3/Mapk9/App	3	49	0.0612244897959184	1521	night
812	GO:0048010	GO:0048010	vascular endothelial growth factor receptor signaling pathway	3/499	49/29008	0.0520960639893097	0.250022612520123	0.209626889581044	Sulf1/Fgf18/Vegfa	3	49	0.0612244897959184	1521	night
813	GO:0001819	GO:0001819	positive regulation of cytokine production	14/499	500/29008	0.052361018548017	0.250985103667432	0.210433872691196	Sulf1/Oas1a/P2rx7/Sphk2/Hras/Panx1/Ifngr1/Sptbn1/Mapk9/Phb/F2r/Il17d/App/Flot1	14	500	0.028	1521	night
814	GO:0006140	GO:0006140	regulation of nucleotide metabolic process	4/499	82/29008	0.053092923359323	0.253868861756174	0.21285170695168	Eif6/P2rx7/Sphk2/App	4	82	0.0487804878048781	1521	night
815	GO:0009142	GO:0009142	nucleoside triphosphate biosynthetic process	4/499	82/29008	0.053092923359323	0.253868861756174	0.21285170695168	Atp5k/Atp5j2/Sphk2/Pkm	4	82	0.0487804878048781	1521	night
816	GO:0090087	GO:0090087	regulation of peptide transport	8/499	237/29008	0.0535044132225549	0.254864183414922	0.213686216204076	Per2/Glul/Mpc2/Camk2n1/Ndufaf2/Abat/Adcy5/Uqcc2	8	237	0.0337552742616034	1521	night
817	GO:0046879	GO:0046879	hormone secretion	11/499	367/29008	0.0541741265471172	0.254864183414922	0.213686216204076	Per2/Glul/Mpc2/Snap23/Camk2n1/Smpd3/Ndufaf2/Abat/Adcy5/Rab11fip3/Uqcc2	11	367	0.0299727520435967	1521	night
818	GO:0001975	GO:0001975	response to amphetamine	2/499	22/29008	0.0543881060662105	0.254864183414922	0.213686216204076	Oxtr/Adora2a	2	22	0.0909090909090909	1521	night
819	GO:0009219	GO:0009219	pyrimidine deoxyribonucleotide metabolic process	2/499	22/29008	0.0543881060662105	0.254864183414922	0.213686216204076	Dut/Nt5c	2	22	0.0909090909090909	1521	night
820	GO:0015985	GO:0015985	energy coupled proton transport, down electrochemical gradient	2/499	22/29008	0.0543881060662105	0.254864183414922	0.213686216204076	Atp5k/Atp5j2	2	22	0.0909090909090909	1521	night
821	GO:0015986	GO:0015986	ATP synthesis coupled proton transport	2/499	22/29008	0.0543881060662105	0.254864183414922	0.213686216204076	Atp5k/Atp5j2	2	22	0.0909090909090909	1521	night
822	GO:0020027	GO:0020027	hemoglobin metabolic process	2/499	22/29008	0.0543881060662105	0.254864183414922	0.213686216204076	Prmt1/Snx3	2	22	0.0909090909090909	1521	night
823	GO:0042219	GO:0042219	cellular modified amino acid catabolic process	2/499	22/29008	0.0543881060662105	0.254864183414922	0.213686216204076	Chac2/Pcyox1l	2	22	0.0909090909090909	1521	night
824	GO:0046931	GO:0046931	pore complex assembly	2/499	22/29008	0.0543881060662105	0.254864183414922	0.213686216204076	Ndc1/P2rx7	2	22	0.0909090909090909	1521	night
825	GO:0050849	GO:0050849	negative regulation of calcium-mediated signaling	2/499	22/29008	0.0543881060662105	0.254864183414922	0.213686216204076	Itpr1/Homer2	2	22	0.0909090909090909	1521	night
826	GO:0060055	GO:0060055	angiogenesis involved in wound healing	2/499	22/29008	0.0543881060662105	0.254864183414922	0.213686216204076	Vegfa/Slc12a2	2	22	0.0909090909090909	1521	night
827	GO:0060749	GO:0060749	mammary gland alveolus development	2/499	22/29008	0.0543881060662105	0.254864183414922	0.213686216204076	Phb2/Vegfa	2	22	0.0909090909090909	1521	night
828	GO:0061377	GO:0061377	mammary gland lobule development	2/499	22/29008	0.0543881060662105	0.254864183414922	0.213686216204076	Phb2/Vegfa	2	22	0.0909090909090909	1521	night
829	GO:0071800	GO:0071800	podosome assembly	2/499	22/29008	0.0543881060662105	0.254864183414922	0.213686216204076	Dbnl/Mapk9	2	22	0.0909090909090909	1521	night
830	GO:0072529	GO:0072529	pyrimidine-containing compound catabolic process	2/499	22/29008	0.0543881060662105	0.254864183414922	0.213686216204076	Dut/Nt5c	2	22	0.0909090909090909	1521	night
831	GO:0098877	GO:0098877	neurotransmitter receptor transport to plasma membrane	2/499	22/29008	0.0543881060662105	0.254864183414922	0.213686216204076	Snap23/Snap47	2	22	0.0909090909090909	1521	night
832	GO:0051403	GO:0051403	stress-activated MAPK cascade	8/499	238/29008	0.0545760474812044	0.254864183414922	0.213686216204076	Prmt1/Hras/Ccn2/Sh3rf3/Ppia/Mapk9/App/Vegfa	8	238	0.0336134453781513	1521	night
833	GO:0043484	GO:0043484	regulation of RNA splicing	6/499	157/29008	0.0546907594711221	0.254864183414922	0.213686216204076	Tia1/Rbmxl1/Snw1/Habp4/Ahnak/Fam50a	6	157	0.0382165605095541	1521	night
834	GO:0033120	GO:0033120	positive regulation of RNA splicing	3/499	50/29008	0.0547398823500873	0.254864183414922	0.213686216204076	Rbmxl1/Snw1/Habp4	3	50	0.06	1521	night
835	GO:0035305	GO:0035305	negative regulation of dephosphorylation	3/499	50/29008	0.0547398823500873	0.254864183414922	0.213686216204076	Mgat5/Ywhab/Swap70	3	50	0.06	1521	night
836	GO:0046164	GO:0046164	alcohol catabolic process	3/499	50/29008	0.0547398823500873	0.254864183414922	0.213686216204076	Impa1/Adh1/Nudt3	3	50	0.06	1521	night
837	GO:0060964	GO:0060964	regulation of gene silencing by miRNA	3/499	50/29008	0.0547398823500873	0.254864183414922	0.213686216204076	Ncor2/Tial1/Elavl1	3	50	0.06	1521	night
838	GO:0061351	GO:0061351	neural precursor cell proliferation	7/499	197/29008	0.0548249421683098	0.254955608150243	0.213762869602354	Ncor2/Ilk/Cd24a/Nap1l1/Rab10/Vegfa/Cdh2	7	197	0.0355329949238579	1521	night
839	GO:0032963	GO:0032963	collagen metabolic process	5/499	119/29008	0.0550206888097003	0.255422347896155	0.214154199011295	P2rx7/Plod3/Smpd3/Ccn2/F2r	5	119	0.0420168067226891	1521	night
840	GO:0046785	GO:0046785	microtubule polymerization	4/499	83/29008	0.0550563952355069	0.255422347896155	0.214154199011295	Fkbp4/Tppp3/Drg1/Tubg1	4	83	0.0481927710843374	1521	night
841	GO:0030705	GO:0030705	cytoskeleton-dependent intracellular transport	7/499	198/29008	0.0560357981871911	0.259656962586782	0.217704634298819	Ssna1/Ift80/Uchl1/Copg2/Bicd1/App/Arl3	7	198	0.0353535353535354	1521	night
842	GO:2000177	GO:2000177	regulation of neural precursor cell proliferation	5/499	120/29008	0.0566405665170607	0.262147610115185	0.21979287219522	Ilk/Cd24a/Nap1l1/Vegfa/Cdh2	5	120	0.0416666666666667	1521	night
843	GO:0051047	GO:0051047	positive regulation of secretion	12/499	415/29008	0.0569039884605014	0.263054380819186	0.220553137518132	Glul/Mpc2/Camk2n1/P2rx7/Oxtr/Sphk2/Smpd3/Adora2a/Ppia/Mapk9/Abat/Slc12a2	12	415	0.0289156626506024	1521	night
844	GO:0061178	GO:0061178	regulation of insulin secretion involved in cellular response to glucose stimulus	4/499	84/29008	0.0570586359232823	0.263132237763421	0.220618415249966	Mpc2/Camk2n1/Ndufaf2/Adcy5	4	84	0.0476190476190476	1521	night
845	GO:0050905	GO:0050905	neuromuscular process	7/499	199/29008	0.0572631689834734	0.263132237763421	0.220618415249966	Camta1/Uchl1/Itpr1/Adora2a/Dlg4/Adcy5/App	7	199	0.0351758793969849	1521	night
846	GO:0046596	GO:0046596	regulation of viral entry into host cell	3/499	51/29008	0.0574466889818345	0.263132237763421	0.220618415249966	Snx3/Trim65/Lgals1	3	51	0.0588235294117647	1521	night
847	GO:0051438	GO:0051438	regulation of ubiquitin-protein transferase activity	3/499	51/29008	0.0574466889818345	0.263132237763421	0.220618415249966	Dcun1d1/Dcun1d5/Ube2l3	3	51	0.0588235294117647	1521	night
848	GO:0060428	GO:0060428	lung epithelium development	3/499	51/29008	0.0574466889818345	0.263132237763421	0.220618415249966	Ncor2/Ppp3r1/Sav1	3	51	0.0588235294117647	1521	night
849	GO:0070839	GO:0070839	metal ion export	3/499	51/29008	0.0574466889818345	0.263132237763421	0.220618415249966	Letm1/Atp1b3/Calm2	3	51	0.0588235294117647	1521	night
850	GO:1904407	GO:1904407	positive regulation of nitric oxide metabolic process	3/499	51/29008	0.0574466889818345	0.263132237763421	0.220618415249966	Smpd3/Mapk9/App	3	51	0.0588235294117647	1521	night
851	GO:0000070	GO:0000070	mitotic sister chromatid segregation	6/499	159/29008	0.0574610044487225	0.263132237763421	0.220618415249966	Pds5b/Pttg1/Tubg1/Chmp2b/Riok2/Psmg2	6	159	0.0377358490566038	1521	night
852	GO:0001822	GO:0001822	kidney development	10/499	327/29008	0.0578288220417394	0.264505774057111	0.221770031650061	Sulf1/Gsta3/Nup160/Lrp4/Ilk/Cdkn1c/Cd24a/Rrm2b/Vegfa/Arl3	10	327	0.0305810397553517	1521	night
853	GO:0010769	GO:0010769	regulation of cell morphogenesis involved in differentiation	5/499	121/29008	0.0582876461166126	0.265388981494346	0.22251054078264	Ilk/Dbnl/Mapk9/Crkl/Cdkl5	5	121	0.0413223140495868	1521	night
854	GO:0044706	GO:0044706	multi-multicellular organism process	7/499	200/29008	0.0585070837123419	0.265388981494346	0.22251054078264	Sp3/Stx2/Oxtr/Fkbp4/Tppp3/Vegfa/Ube2a	7	200	0.035	1521	night
855	GO:0000413	GO:0000413	protein peptidyl-prolyl isomerization	2/499	23/29008	0.0589072283789092	0.265388981494346	0.22251054078264	Fkbp4/Ppia	2	23	0.0869565217391304	1521	night
856	GO:0006353	GO:0006353	DNA-templated transcription, termination	2/499	23/29008	0.0589072283789092	0.265388981494346	0.22251054078264	Per2/Prmt5	2	23	0.0869565217391304	1521	night
857	GO:0006883	GO:0006883	cellular sodium ion homeostasis	2/499	23/29008	0.0589072283789092	0.265388981494346	0.22251054078264	Atp1b3/Slc12a2	2	23	0.0869565217391304	1521	night
858	GO:0009065	GO:0009065	glutamine family amino acid catabolic process	2/499	23/29008	0.0589072283789092	0.265388981494346	0.22251054078264	Aldh4a1/Prodh	2	23	0.0869565217391304	1521	night
859	GO:0009129	GO:0009129	pyrimidine nucleoside monophosphate metabolic process	2/499	23/29008	0.0589072283789092	0.265388981494346	0.22251054078264	Dut/Nt5c	2	23	0.0869565217391304	1521	night
860	GO:0015812	GO:0015812	gamma-aminobutyric acid transport	2/499	23/29008	0.0589072283789092	0.265388981494346	0.22251054078264	P2rx7/Abat	2	23	0.0869565217391304	1521	night
861	GO:0031065	GO:0031065	positive regulation of histone deacetylation	2/499	23/29008	0.0589072283789092	0.265388981494346	0.22251054078264	Jdp2/Vegfa	2	23	0.0869565217391304	1521	night
862	GO:0046174	GO:0046174	polyol catabolic process	2/499	23/29008	0.0589072283789092	0.265388981494346	0.22251054078264	Impa1/Nudt3	2	23	0.0869565217391304	1521	night
863	GO:0071359	GO:0071359	cellular response to dsRNA	2/499	23/29008	0.0589072283789092	0.265388981494346	0.22251054078264	P2rx7/Flot1	2	23	0.0869565217391304	1521	night
864	GO:2000345	GO:2000345	regulation of hepatocyte proliferation	2/499	23/29008	0.0589072283789092	0.265388981494346	0.22251054078264	Itpr1/Fgf18	2	23	0.0869565217391304	1521	night
865	GO:2001026	GO:2001026	regulation of endothelial cell chemotaxis	2/499	23/29008	0.0589072283789092	0.265388981494346	0.22251054078264	Fgf18/Vegfa	2	23	0.0869565217391304	1521	night
866	GO:0060191	GO:0060191	regulation of lipase activity	4/499	85/29008	0.0590994985855306	0.265947743634888	0.222979024686383	Phb2/Bicd1/Hras/Phb	4	85	0.0470588235294118	1521	night
867	GO:0030072	GO:0030072	peptide hormone secretion	9/499	285/29008	0.0593415759093052	0.266729090332828	0.2236341305439	Per2/Glul/Mpc2/Camk2n1/Smpd3/Ndufaf2/Abat/Adcy5/Uqcc2	9	285	0.0315789473684211	1521	night
868	GO:0016458	GO:0016458	gene silencing	8/499	243/29008	0.0601393173635091	0.269724900271314	0.226145912629731	H3f3a/Eif6/Hdac1/Ncor2/Tial1/Elavl1/Ncbp2/Xpo5	8	243	0.0329218106995885	1521	night
869	GO:0010518	GO:0010518	positive regulation of phospholipase activity	3/499	52/29008	0.0602157206148429	0.269724900271314	0.226145912629731	Phb2/Hras/Phb	3	52	0.0576923076923077	1521	night
870	GO:0042755	GO:0042755	eating behavior	3/499	52/29008	0.0602157206148429	0.269724900271314	0.226145912629731	Uchl1/Oxtr/Adora2a	3	52	0.0576923076923077	1521	night
871	GO:0061013	GO:0061013	regulation of mRNA catabolic process	6/499	161/29008	0.0603139882345153	0.269854893398285	0.226254902991039	Prr5l/Elavl1/Mettl16/Secisbp2/Rida/Vegfa	6	161	0.0372670807453416	1521	night
872	GO:0051924	GO:0051924	regulation of calcium ion transport	9/499	286/29008	0.060387435885454	0.269873667024787	0.226270643395038	Sumo1/P2rx7/Itpr1/Sphk2/Homer2/Adora2a/F2r/Calm2/Ahnak	9	286	0.0314685314685315	1521	night
873	GO:0002200	GO:0002200	somatic diversification of immune receptors	4/499	86/29008	0.0611788209409368	0.272041673898996	0.228088369132121	Ctnnbl1/Swap70/Polb/Xrcc4	4	86	0.0465116279069767	1521	night
874	GO:0019229	GO:0019229	regulation of vasoconstriction	4/499	86/29008	0.0611788209409368	0.272041673898996	0.228088369132121	Per2/Oxtr/Hrh2/F2r	4	86	0.0465116279069767	1521	night
875	GO:0035418	GO:0035418	protein localization to synapse	4/499	86/29008	0.0611788209409368	0.272041673898996	0.228088369132121	Snap23/Hras/Snap47/Dlg4	4	86	0.0465116279069767	1521	night
876	GO:2000300	GO:2000300	regulation of synaptic vesicle exocytosis	4/499	86/29008	0.0611788209409368	0.272041673898996	0.228088369132121	Pfn2/P2rx7/Adora2a/Prepl	4	86	0.0465116279069767	1521	night
877	GO:0009914	GO:0009914	hormone transport	11/499	375/29008	0.0612215930226891	0.272041673898996	0.228088369132121	Per2/Glul/Mpc2/Snap23/Camk2n1/Smpd3/Ndufaf2/Abat/Adcy5/Rab11fip3/Uqcc2	11	375	0.0293333333333333	1521	night
878	GO:0031398	GO:0031398	positive regulation of protein ubiquitination	5/499	123/29008	0.0616633176642386	0.272620261443301	0.228573475283283	Dcun1d1/Dcun1d5/Spsb4/Mapk9/Ube2l3	5	123	0.040650406504065	1521	night
879	GO:0040029	GO:0040029	regulation of gene expression, epigenetic	5/499	123/29008	0.0616633176642386	0.272620261443301	0.228573475283283	H3f3a/Hdac1/Sphk2/Zmiz2/Zmiz1	5	123	0.040650406504065	1521	night
880	GO:0042476	GO:0042476	odontogenesis	5/499	123/29008	0.0616633176642386	0.272620261443301	0.228573475283283	Lrp4/Hdac1/Zfp422/Smpd3/Gas1	5	123	0.040650406504065	1521	night
881	GO:1903052	GO:1903052	positive regulation of proteolysis involved in cellular protein catabolic process	5/499	123/29008	0.0616633176642386	0.272620261443301	0.228573475283283	Sumo1/Usp13/Mapk9/Sumo2/Bcap31	5	123	0.040650406504065	1521	night
882	GO:0061025	GO:0061025	membrane fusion	6/499	162/29008	0.061771539865136	0.272620261443301	0.228573475283283	Vamp4/Snap23/AU040320/Vamp3/Stx2/Snap47	6	162	0.037037037037037	1521	night
883	GO:2000058	GO:2000058	regulation of ubiquitin-dependent protein catabolic process	6/499	162/29008	0.061771539865136	0.272620261443301	0.228573475283283	Sumo1/Ubqln4/Mapk9/Sumo2/Araf/Bcap31	6	162	0.037037037037037	1521	night
884	GO:0043392	GO:0043392	negative regulation of DNA binding	3/499	53/29008	0.063046184279936	0.276712056845507	0.232004166348866	Sumo1/Per2/Habp4	3	53	0.0566037735849057	1521	night
885	GO:0045907	GO:0045907	positive regulation of vasoconstriction	3/499	53/29008	0.063046184279936	0.276712056845507	0.232004166348866	Oxtr/Hrh2/F2r	3	53	0.0566037735849057	1521	night
886	GO:0098781	GO:0098781	ncRNA transcription	3/499	53/29008	0.063046184279936	0.276712056845507	0.232004166348866	Polr1e/Ice2/Snapc1	3	53	0.0566037735849057	1521	night
887	GO:0009205	GO:0009205	purine ribonucleoside triphosphate metabolic process	4/499	87/29008	0.0632964256273068	0.276712056845507	0.232004166348866	Atp5k/Atp5j2/Sphk2/Pkm	4	87	0.0459770114942529	1521	night
888	GO:0015908	GO:0015908	fatty acid transport	4/499	87/29008	0.0632964256273068	0.276712056845507	0.232004166348866	Slc2a1/P2rx7/Mapk9/Hrh2	4	87	0.0459770114942529	1521	night
889	GO:0051261	GO:0051261	protein depolymerization	5/499	124/29008	0.0633918432340498	0.276712056845507	0.232004166348866	Sptan1/Swap70/Sptbn1/Sh3gl1/Svil	5	124	0.0403225806451613	1521	night
890	GO:0014075	GO:0014075	response to amine	2/499	24/29008	0.0635507546514572	0.276712056845507	0.232004166348866	Oxtr/Adora2a	2	24	0.0833333333333333	1521	night
891	GO:0060339	GO:0060339	negative regulation of type I interferon-mediated signaling pathway	2/499	24/29008	0.0635507546514572	0.276712056845507	0.232004166348866	Oas1a/Ttll12	2	24	0.0833333333333333	1521	night
892	GO:0150105	GO:0150105	protein localization to cell-cell junction	2/499	24/29008	0.0635507546514572	0.276712056845507	0.232004166348866	Lsr/Mapk9	2	24	0.0833333333333333	1521	night
893	GO:1900242	GO:1900242	regulation of synaptic vesicle endocytosis	2/499	24/29008	0.0635507546514572	0.276712056845507	0.232004166348866	Vamp4/Sh3gl1	2	24	0.0833333333333333	1521	night
894	GO:1901739	GO:1901739	regulation of myoblast fusion	2/499	24/29008	0.0635507546514572	0.276712056845507	0.232004166348866	Plekho1/Flot1	2	24	0.0833333333333333	1521	night
895	GO:1990000	GO:1990000	amyloid fibril formation	2/499	24/29008	0.0635507546514572	0.276712056845507	0.232004166348866	App/Pfdn6	2	24	0.0833333333333333	1521	night
896	GO:0010720	GO:0010720	positive regulation of cell development	11/499	378/29008	0.064012583515189	0.278411872721754	0.233429345901253	Hdac1/Ilk/Nap1l1/Dbnl/Mapk9/Snw1/Xrcc4/Prmt5/Crkl/Vegfa/Cdkl5	11	378	0.0291005291005291	1521	night
897	GO:0006937	GO:0006937	regulation of muscle contraction	6/499	164/29008	0.0647487882907729	0.28129991969804	0.235850776101108	Sumo1/Oxtr/Ccn2/F2r/Abat/Calm2	6	164	0.0365853658536585	1521	night
898	GO:0003151	GO:0003151	outflow tract morphogenesis	4/499	88/29008	0.0654521205667575	0.28340768205406	0.237617990923059	Dhrs3/Ilk/Crkl/Vegfa	4	88	0.0454545454545455	1521	night
899	GO:0032436	GO:0032436	positive regulation of proteasomal ubiquitin-dependent protein catabolic process	4/499	88/29008	0.0654521205667575	0.28340768205406	0.237617990923059	Sumo1/Mapk9/Sumo2/Bcap31	4	88	0.0454545454545455	1521	night
900	GO:0051937	GO:0051937	catecholamine transport	4/499	88/29008	0.0654521205667575	0.28340768205406	0.237617990923059	Oxtr/Smpd3/Adora2a/Abat	4	88	0.0454545454545455	1521	night
901	GO:0032386	GO:0032386	regulation of intracellular transport	10/499	335/29008	0.0657230839242094	0.284265103277074	0.238336880075642	Sumo1/Prr5l/Ufm1/Anp32b/Hras/Snx3/Gas1/Rangap1/Riok2/Bcap31	10	335	0.0298507462686567	1521	night
902	GO:0048255	GO:0048255	mRNA stabilization	3/499	54/29008	0.0659372591856069	0.284403298960869	0.238452747720794	Elavl1/Mettl16/Vegfa	3	54	0.0555555555555556	1521	night
903	GO:0099054	GO:0099054	presynapse assembly	3/499	54/29008	0.0659372591856069	0.284403298960869	0.238452747720794	Lrp4/App/Efnb1	3	54	0.0555555555555556	1521	night
904	GO:0031098	GO:0031098	stress-activated protein kinase signaling cascade	8/499	248/29008	0.0660469554938635	0.284403298960869	0.238452747720794	Prmt1/Hras/Ccn2/Sh3rf3/Ppia/Mapk9/App/Vegfa	8	248	0.032258064516129	1521	night
905	GO:1903320	GO:1903320	regulation of protein modification by small protein conjugation or removal	8/499	248/29008	0.0660469554938635	0.284403298960869	0.238452747720794	Per2/Dcun1d1/Dcun1d5/Spsb4/Ppia/Mapk9/Zmiz1/Ube2l3	8	248	0.032258064516129	1521	night
906	GO:0048565	GO:0048565	digestive tract development	5/499	126/29008	0.066930049758327	0.287801189560309	0.241301646987615	Epb41l5/Stx2/Sav1/Hrh2/Crkl	5	126	0.0396825396825397	1521	night
907	GO:0017157	GO:0017157	regulation of exocytosis	8/499	249/29008	0.067270048698377	0.287801189560309	0.241301646987615	Snap23/Pfn2/P2rx7/Sphk2/Smpd3/Adora2a/Rab10/Prepl	8	249	0.0321285140562249	1521	night
908	GO:0015914	GO:0015914	phospholipid transport	4/499	89/29008	0.0676456993323347	0.287801189560309	0.241301646987615	Atp8a1/P2rx7/Plscr3/Xrcc4	4	89	0.0449438202247191	1521	night
909	GO:0032024	GO:0032024	positive regulation of insulin secretion	4/499	89/29008	0.0676456993323347	0.287801189560309	0.241301646987615	Glul/Mpc2/Camk2n1/Abat	4	89	0.0449438202247191	1521	night
910	GO:0046683	GO:0046683	response to organophosphorus	4/499	89/29008	0.0676456993323347	0.287801189560309	0.241301646987615	P2rx7/Itpr1/Itpr2/Panx1	4	89	0.0449438202247191	1521	night
911	GO:0032675	GO:0032675	regulation of interleukin-6 production	6/499	166/29008	0.0678088786769578	0.287801189560309	0.241301646987615	P2rx7/Sphk2/Cd24a/F2r/Il17d/App	6	166	0.036144578313253	1521	night
912	GO:0043487	GO:0043487	regulation of RNA stability	6/499	166/29008	0.0678088786769578	0.287801189560309	0.241301646987615	Zcchc17/Elavl1/Mettl16/Rida/Dxo/Vegfa	6	166	0.036144578313253	1521	night
913	GO:0002790	GO:0002790	peptide secretion	9/499	293/29008	0.068038442180231	0.287801189560309	0.241301646987615	Per2/Glul/Mpc2/Camk2n1/Smpd3/Ndufaf2/Abat/Adcy5/Uqcc2	9	293	0.0307167235494881	1521	night
914	GO:0002082	GO:0002082	regulation of oxidative phosphorylation	2/499	25/29008	0.0683130870780821	0.287801189560309	0.241301646987615	Dnajc15/Uqcc2	2	25	0.08	1521	night
915	GO:0002183	GO:0002183	cytoplasmic translational initiation	2/499	25/29008	0.0683130870780821	0.287801189560309	0.241301646987615	Eif2b3/Dhx29	2	25	0.08	1521	night
916	GO:0006783	GO:0006783	heme biosynthetic process	2/499	25/29008	0.0683130870780821	0.287801189560309	0.241301646987615	Snx3/Tmem14c	2	25	0.08	1521	night
917	GO:0007202	GO:0007202	activation of phospholipase C activity	2/499	25/29008	0.0683130870780821	0.287801189560309	0.241301646987615	Phb2/Phb	2	25	0.08	1521	night
918	GO:0014048	GO:0014048	regulation of glutamate secretion	2/499	25/29008	0.0683130870780821	0.287801189560309	0.241301646987615	P2rx7/Adora2a	2	25	0.08	1521	night
919	GO:0021544	GO:0021544	subpallium development	2/499	25/29008	0.0683130870780821	0.287801189560309	0.241301646987615	Ogdh/Secisbp2	2	25	0.08	1521	night
920	GO:0034138	GO:0034138	toll-like receptor 3 signaling pathway	2/499	25/29008	0.0683130870780821	0.287801189560309	0.241301646987615	Oas1a/Flot1	2	25	0.08	1521	night
921	GO:0042474	GO:0042474	middle ear morphogenesis	2/499	25/29008	0.0683130870780821	0.287801189560309	0.241301646987615	Prrx2/Gas1	2	25	0.08	1521	night
922	GO:0051457	GO:0051457	maintenance of protein location in nucleus	2/499	25/29008	0.0683130870780821	0.287801189560309	0.241301646987615	Rangap1/Morc3	2	25	0.08	1521	night
923	GO:0060969	GO:0060969	negative regulation of gene silencing	2/499	25/29008	0.0683130870780821	0.287801189560309	0.241301646987615	Ncor2/Elavl1	2	25	0.08	1521	night
924	GO:1902993	GO:1902993	positive regulation of amyloid precursor protein catabolic process	2/499	25/29008	0.0683130870780821	0.287801189560309	0.241301646987615	Ifngr1/App	2	25	0.08	1521	night
925	GO:2000193	GO:2000193	positive regulation of fatty acid transport	2/499	25/29008	0.0683130870780821	0.287801189560309	0.241301646987615	P2rx7/Mapk9	2	25	0.08	1521	night
926	GO:0007032	GO:0007032	endosome organization	3/499	55/29008	0.0688880985288765	0.289058370822807	0.242355707638533	Vamp4/Snx3/Chmp2b	3	55	0.0545454545454545	1521	night
927	GO:0007062	GO:0007062	sister chromatid cohesion	3/499	55/29008	0.0688880985288765	0.289058370822807	0.242355707638533	Pds5b/Phb2/Pttg1	3	55	0.0545454545454545	1521	night
928	GO:1902476	GO:1902476	chloride transmembrane transport	3/499	55/29008	0.0688880985288765	0.289058370822807	0.242355707638533	Slc12a2/Gabra3/Gabrq	3	55	0.0545454545454545	1521	night
929	GO:0045017	GO:0045017	glycerolipid biosynthetic process	7/499	208/29008	0.0690565417593107	0.289058370822807	0.242355707638533	Dgkd/Impa1/Fam126a/Pigyl/Chpt1/Plscr3/Pigs	7	208	0.0336538461538462	1521	night
930	GO:0072330	GO:0072330	monocarboxylic acid biosynthetic process	7/499	208/29008	0.0690565417593107	0.289058370822807	0.242355707638533	Per2/Ptges2/Eif6/Ldha/Ndufab1/Pkm/Mapk9	7	208	0.0336538461538462	1521	night
931	GO:0099111	GO:0099111	microtubule-based transport	7/499	208/29008	0.0690565417593107	0.289058370822807	0.242355707638533	Ssna1/Ift80/Uchl1/Copg2/Bicd1/App/Arl3	7	208	0.0336538461538462	1521	night
932	GO:0071248	GO:0071248	cellular response to metal ion	6/499	167/29008	0.0693699660104872	0.2900587527284	0.243194459562404	Sumo1/Smpd3/Mapk9/Dlg4/Hnrnpa1/Slc12a2	6	167	0.0359281437125748	1521	night
933	GO:1900407	GO:1900407	regulation of cellular response to oxidative stress	4/499	90/29008	0.0698769415156407	0.291865424529959	0.244709230512268	Lancl1/Mapkap1/Ppia/App	4	90	0.0444444444444444	1521	night
934	GO:0071496	GO:0071496	cellular response to external stimulus	9/499	295/29008	0.0703310959876249	0.293447838398045	0.246035976496774	Glul/Slc2a1/P2rx7/Tbl2/Ldha/Snw1/Habp4/Dnajc15/Sipa1	9	295	0.0305084745762712	1521	night
935	GO:0001889	GO:0001889	liver development	5/499	128/29008	0.0705760755386443	0.293527178627638	0.246102497862104	Sp3/Itpr1/Lsr/Pkm/Fgf18	5	128	0.0390625	1521	night
936	GO:0031929	GO:0031929	TOR signaling	5/499	128/29008	0.0705760755386443	0.293527178627638	0.246102497862104	Sh3bp4/Mapkap1/Prr5l/Lamtor2/Araf	5	128	0.0390625	1521	night
937	GO:0061387	GO:0061387	regulation of extent of cell growth	5/499	128/29008	0.0705760755386443	0.293527178627638	0.246102497862104	Ilk/Ryk/Dbnl/Vegfa/Cdkl5	5	128	0.0390625	1521	night
938	GO:0060402	GO:0060402	calcium ion transport into cytosol	6/499	168/29008	0.0709517266562453	0.294774924071842	0.24714864722364	Letm1/P2rx7/Itpr1/Itpr2/F2r/Calm2	6	168	0.0357142857142857	1521	night
939	GO:0007618	GO:0007618	mating	3/499	56/29008	0.0718978312417694	0.297753292613364	0.249645805888978	Oxtr/Abat/App	3	56	0.0535714285714286	1521	night
940	GO:0052372	GO:0052372	modulation by symbiont of entry into host	3/499	56/29008	0.0718978312417694	0.297753292613364	0.249645805888978	Snx3/Trim65/Lgals1	3	56	0.0535714285714286	1521	night
941	GO:0098815	GO:0098815	modulation of excitatory postsynaptic potential	3/499	56/29008	0.0718978312417694	0.297753292613364	0.249645805888978	Dlg4/App/Sh3gl1	3	56	0.0535714285714286	1521	night
942	GO:0009199	GO:0009199	ribonucleoside triphosphate metabolic process	4/499	91/29008	0.0721456130950688	0.298343814985727	0.250140918578582	Atp5k/Atp5j2/Sphk2/Pkm	4	91	0.043956043956044	1521	night
943	GO:0042157	GO:0042157	lipoprotein metabolic process	5/499	129/29008	0.0724393471325016	0.298343814985727	0.250140918578582	Glul/Nmt2/Pigyl/Pigs/Zdhhc14	5	129	0.0387596899224806	1521	night
944	GO:0046822	GO:0046822	regulation of nucleocytoplasmic transport	5/499	129/29008	0.0724393471325016	0.298343814985727	0.250140918578582	Sumo1/Ufm1/Anp32b/Rangap1/Riok2	5	129	0.0387596899224806	1521	night
945	GO:0010950	GO:0010950	positive regulation of endopeptidase activity	6/499	169/29008	0.0725541390343014	0.298343814985727	0.250140918578582	Anp32b/Ccn2/Mapk9/F2r/App/Bcap31	6	169	0.0355029585798817	1521	night
946	GO:0007178	GO:0007178	transmembrane receptor protein serine/threonine kinase signaling pathway	11/499	387/29008	0.0728776887809383	0.298343814985727	0.250140918578582	Sulf1/Nbl1/Htra3/Tsku/Ilk/Cdkn1c/Smpd3/Sptbn1/Mtmr4/Snw1/Zmiz1	11	387	0.0284237726098191	1521	night
947	GO:0072001	GO:0072001	renal system development	10/499	342/29008	0.073171304406156	0.298343814985727	0.250140918578582	Sulf1/Gsta3/Nup160/Lrp4/Ilk/Cdkn1c/Cd24a/Rrm2b/Vegfa/Arl3	10	342	0.0292397660818713	1521	night
948	GO:0002523	GO:0002523	leukocyte migration involved in inflammatory response	2/499	26/29008	0.0731887829423544	0.298343814985727	0.250140918578582	Jam3/Cd24a	2	26	0.0769230769230769	1521	night
949	GO:0007620	GO:0007620	copulation	2/499	26/29008	0.0731887829423544	0.298343814985727	0.250140918578582	Oxtr/Abat	2	26	0.0769230769230769	1521	night
950	GO:0019320	GO:0019320	hexose catabolic process	2/499	26/29008	0.0731887829423544	0.298343814985727	0.250140918578582	Ldha/Galm	2	26	0.0769230769230769	1521	night
951	GO:0039529	GO:0039529	RIG-I signaling pathway	2/499	26/29008	0.0731887829423544	0.298343814985727	0.250140918578582	Phb2/Phb	2	26	0.0769230769230769	1521	night
952	GO:0070199	GO:0070199	establishment of protein localization to chromosome	2/499	26/29008	0.0731887829423544	0.298343814985727	0.250140918578582	Terf1/Ruvbl2	2	26	0.0769230769230769	1521	night
953	GO:0071276	GO:0071276	cellular response to cadmium ion	2/499	26/29008	0.0731887829423544	0.298343814985727	0.250140918578582	Sumo1/Mapk9	2	26	0.0769230769230769	1521	night
954	GO:0090151	GO:0090151	establishment of protein localization to mitochondrial membrane	2/499	26/29008	0.0731887829423544	0.298343814985727	0.250140918578582	Romo1/Timm13	2	26	0.0769230769230769	1521	night
955	GO:0090169	GO:0090169	regulation of spindle assembly	2/499	26/29008	0.0731887829423544	0.298343814985727	0.250140918578582	Drg1/Chmp2b	2	26	0.0769230769230769	1521	night
956	GO:0099010	GO:0099010	modification of postsynaptic structure	2/499	26/29008	0.0731887829423544	0.298343814985727	0.250140918578582	Pfn2/Chmp2b	2	26	0.0769230769230769	1521	night
957	GO:0050769	GO:0050769	positive regulation of neurogenesis	9/499	298/29008	0.0738594042459554	0.300762903183373	0.252169158862064	Hdac1/Ilk/Nap1l1/Dbnl/Snw1/Xrcc4/Prmt5/Vegfa/Cdkl5	9	298	0.0302013422818792	1521	night
958	GO:1903531	GO:1903531	negative regulation of secretion by cell	6/499	170/29008	0.0741771772038102	0.301416731957036	0.25271734964673	Vamp3/Sergef/F2r/Ndufaf2/Abat/Rab11fip3	6	170	0.0352941176470588	1521	night
959	GO:0042886	GO:0042886	amide transport	10/499	343/29008	0.0742768831418018	0.301416731957036	0.25271734964673	Per2/Glul/Mpc2/Camk2n1/Slco3a1/Smpd3/Ndufaf2/Abat/Adcy5/Uqcc2	10	343	0.0291545189504373	1521	night
960	GO:0007127	GO:0007127	meiosis I	5/499	130/29008	0.0743293506314375	0.301416731957036	0.25271734964673	Terf1/Ndc1/Pttg1/Cenpx/Prdm9	5	130	0.0384615384615385	1521	night
961	GO:0033138	GO:0033138	positive regulation of peptidyl-serine phosphorylation	5/499	130/29008	0.0743293506314375	0.301416731957036	0.25271734964673	Mapkap1/Pfn2/App/Vegfa/Araf	5	130	0.0384615384615385	1521	night
962	GO:0030148	GO:0030148	sphingolipid biosynthetic process	4/499	92/29008	0.0744514668042647	0.301598093696694	0.252869409082435	P2rx7/Sphk2/Smpd3/Cers5	4	92	0.0434782608695652	1521	night
963	GO:1901215	GO:1901215	negative regulation of neuron death	8/499	255/29008	0.0749007233733973	0.302110446372774	0.253298981818967	Itpr1/Ilk/Hras/Adora2a/Xrcc4/F2r/App/Vegfa	8	255	0.0313725490196078	1521	night
964	GO:0031529	GO:0031529	ruffle organization	3/499	57/29008	0.0749655636752559	0.302110446372774	0.253298981818967	Pfn2/Hras/Dbnl	3	57	0.0526315789473684	1521	night
965	GO:0035567	GO:0035567	non-canonical Wnt signaling pathway	3/499	57/29008	0.0749655636752559	0.302110446372774	0.253298981818967	Ift80/Fzd10/Ryk	3	57	0.0526315789473684	1521	night
966	GO:0043647	GO:0043647	inositol phosphate metabolic process	3/499	57/29008	0.0749655636752559	0.302110446372774	0.253298981818967	Impa1/Nudt4/Nudt3	3	57	0.0526315789473684	1521	night
967	GO:0043666	GO:0043666	regulation of phosphoprotein phosphatase activity	3/499	57/29008	0.0749655636752559	0.302110446372774	0.253298981818967	Slc39a10/Mgat5/Calm2	3	57	0.0526315789473684	1521	night
968	GO:0090287	GO:0090287	regulation of cellular response to growth factor stimulus	9/499	299/29008	0.0750593698068798	0.302175996009722	0.253353940713957	Sulf1/Nbl1/Htra3/Tsku/Ilk/Cdkn1c/Adgra2/Fgf18/Snw1	9	299	0.0301003344481605	1521	night
969	GO:0006066	GO:0006066	alcohol metabolic process	10/499	344/29008	0.0753928844990304	0.303205439517772	0.254217058807224	Impa1/Adh1/Dhrs3/Sphk2/Tsku/Pts/Nudt4/Pcbd2/App/Nudt3	10	344	0.0290697674418605	1521	night
970	GO:0061008	GO:0061008	hepaticobiliary system development	5/499	131/29008	0.0762459966064573	0.306004787616235	0.256564121054197	Sp3/Itpr1/Lsr/Pkm/Fgf18	5	131	0.0381679389312977	1521	night
971	GO:1903828	GO:1903828	negative regulation of cellular protein localization	5/499	131/29008	0.0762459966064573	0.306004787616235	0.256564121054197	Terf1/Sumo1/Ufm1/Rangap1/App	5	131	0.0381679389312977	1521	night
972	GO:0032651	GO:0032651	regulation of interleukin-1 beta production	4/499	93/29008	0.0767942425004515	0.306169277461505	0.256702034558435	P2rx7/Panx1/F2r/App	4	93	0.043010752688172	1521	night
973	GO:0044344	GO:0044344	cellular response to fibroblast growth factor stimulus	4/499	93/29008	0.0767942425004515	0.306169277461505	0.256702034558435	Sulf1/Ccn2/Fgf18/Crkl	4	93	0.043010752688172	1521	night
974	GO:1903312	GO:1903312	negative regulation of mRNA metabolic process	4/499	93/29008	0.0767942425004515	0.306169277461505	0.256702034558435	Elavl1/Mettl16/Secisbp2/Vegfa	4	93	0.043010752688172	1521	night
975	GO:0009991	GO:0009991	response to extracellular stimulus	11/499	391/29008	0.0770567960334263	0.306169277461505	0.256702034558435	Glul/Tbl1xr1/Slc2a1/P2rx7/Tbl2/Ldha/Cdkn2d/Suox/Snw1/Dnajc15/Sipa1	11	391	0.0281329923273657	1521	night
976	GO:0031396	GO:0031396	regulation of protein ubiquitination	7/499	214/29008	0.0776685545869302	0.306169277461505	0.256702034558435	Per2/Dcun1d1/Dcun1d5/Spsb4/Ppia/Mapk9/Ube2l3	7	214	0.0327102803738318	1521	night
977	GO:1903050	GO:1903050	regulation of proteolysis involved in cellular protein catabolic process	7/499	214/29008	0.0776685545869302	0.306169277461505	0.256702034558435	Sumo1/Usp13/Ubqln4/Mapk9/Sumo2/Araf/Bcap31	7	214	0.0327102803738318	1521	night
978	GO:0010761	GO:0010761	fibroblast migration	3/499	58/29008	0.0780903812224638	0.306169277461505	0.256702034558435	Prr5l/Lamtor2/Ilk	3	58	0.0517241379310345	1521	night
979	GO:0035065	GO:0035065	regulation of histone acetylation	3/499	58/29008	0.0780903812224638	0.306169277461505	0.256702034558435	Ruvbl2/Sphk2/App	3	58	0.0517241379310345	1521	night
980	GO:0043470	GO:0043470	regulation of carbohydrate catabolic process	3/499	58/29008	0.0780903812224638	0.306169277461505	0.256702034558435	Eif6/P2rx7/App	3	58	0.0517241379310345	1521	night
981	GO:0045599	GO:0045599	negative regulation of fat cell differentiation	3/499	58/29008	0.0780903812224638	0.306169277461505	0.256702034558435	Ncor2/Jdp2/Vegfa	3	58	0.0517241379310345	1521	night
982	GO:0051496	GO:0051496	positive regulation of stress fiber assembly	3/499	58/29008	0.0780903812224638	0.306169277461505	0.256702034558435	Pfn2/Ccn2/Pdlim4	3	58	0.0517241379310345	1521	night
983	GO:0003094	GO:0003094	glomerular filtration	2/499	27/29008	0.0781725509556575	0.306169277461505	0.256702034558435	Sulf1/F2r	2	27	0.0740740740740741	1521	night
984	GO:0007064	GO:0007064	mitotic sister chromatid cohesion	2/499	27/29008	0.0781725509556575	0.306169277461505	0.256702034558435	Pds5b/Pttg1	2	27	0.0740740740740741	1521	night
985	GO:0015740	GO:0015740	C4-dicarboxylate transport	2/499	27/29008	0.0781725509556575	0.306169277461505	0.256702034558435	Abat/Slc12a2	2	27	0.0740740740740741	1521	night
986	GO:0018195	GO:0018195	peptidyl-arginine modification	2/499	27/29008	0.0781725509556575	0.306169277461505	0.256702034558435	Prmt1/Prmt5	2	27	0.0740740740740741	1521	night
987	GO:0021884	GO:0021884	forebrain neuron development	2/499	27/29008	0.0781725509556575	0.306169277461505	0.256702034558435	Ogdh/Zmiz1	2	27	0.0740740740740741	1521	night
988	GO:0031100	GO:0031100	animal organ regeneration	2/499	27/29008	0.0781725509556575	0.306169277461505	0.256702034558435	Itpr1/Pkm	2	27	0.0740740740740741	1521	night
989	GO:0032069	GO:0032069	regulation of nuclease activity	2/499	27/29008	0.0781725509556575	0.306169277461505	0.256702034558435	Terf1/Oas1a	2	27	0.0740740740740741	1521	night
990	GO:0033198	GO:0033198	response to ATP	2/499	27/29008	0.0781725509556575	0.306169277461505	0.256702034558435	P2rx7/Panx1	2	27	0.0740740740740741	1521	night
991	GO:0033622	GO:0033622	integrin activation	2/499	27/29008	0.0781725509556575	0.306169277461505	0.256702034558435	Jam3/Cd24a	2	27	0.0740740740740741	1521	night
992	GO:0043129	GO:0043129	surfactant homeostasis	2/499	27/29008	0.0781725509556575	0.306169277461505	0.256702034558435	Oas1a/Vegfa	2	27	0.0740740740740741	1521	night
993	GO:1901857	GO:1901857	positive regulation of cellular respiration	2/499	27/29008	0.0781725509556575	0.306169277461505	0.256702034558435	Iscu/Oas1a	2	27	0.0740740740740741	1521	night
994	GO:1904030	GO:1904030	negative regulation of cyclin-dependent protein kinase activity	2/499	27/29008	0.0781725509556575	0.306169277461505	0.256702034558435	Camk2n1/Cdkn1c	2	27	0.0740740740740741	1521	night
995	GO:2000310	GO:2000310	regulation of NMDA receptor activity	2/499	27/29008	0.0781725509556575	0.306169277461505	0.256702034558435	Ifngr1/Dlg4	2	27	0.0740740740740741	1521	night
996	GO:0046883	GO:0046883	regulation of hormone secretion	9/499	302/29008	0.0787309585641588	0.308046732454344	0.258276152381261	Per2/Glul/Mpc2/Camk2n1/Ndufaf2/Abat/Adcy5/Rab11fip3/Uqcc2	9	302	0.0298013245033113	1521	night
997	GO:0008589	GO:0008589	regulation of smoothened signaling pathway	4/499	94/29008	0.0791736675322741	0.309158098570413	0.259207956987848	Prrx2/Kif7/Gas1/Arl6	4	94	0.0425531914893617	1521	night
998	GO:0035773	GO:0035773	insulin secretion involved in cellular response to glucose stimulus	4/499	94/29008	0.0791736675322741	0.309158098570413	0.259207956987848	Mpc2/Camk2n1/Ndufaf2/Adcy5	4	94	0.0425531914893617	1521	night
999	GO:0090305	GO:0090305	nucleic acid phosphodiester bond hydrolysis	5/499	133/29008	0.0801588229646808	0.312691624718079	0.262170577400947	Exd2/Pam16/Ncbp2/Dxo/Rrp36	5	133	0.037593984962406	1521	night
1000	GO:0030833	GO:0030833	regulation of actin filament polymerization	6/499	174/29008	0.0808749180818953	0.314540474815515	0.263720711972059	Sptan1/Arpc5l/Pfn2/Dbnl/Sptbn1/Svil	6	174	0.0344827586206897	1521	night
1001	GO:0032635	GO:0032635	interleukin-6 production	6/499	174/29008	0.0808749180818953	0.314540474815515	0.263720711972059	P2rx7/Sphk2/Cd24a/F2r/Il17d/App	6	174	0.0344827586206897	1521	night
1002	GO:0050792	GO:0050792	regulation of viral process	6/499	174/29008	0.0808749180818953	0.314540474815515	0.263720711972059	Oas1a/Snx3/Ppia/Trim65/Lgals1/Chmp2b	6	174	0.0344827586206897	1521	night
1003	GO:0001933	GO:0001933	negative regulation of protein phosphorylation	10/499	349/29008	0.0811295209156376	0.315138756710158	0.26422233049129	Prr5l/Dbndd2/Camk2n1/Uchl1/Ilk/Cdkn1c/Adora2a/Ppia/Crkl/Stk38	10	349	0.0286532951289398	1521	night
1004	GO:0032731	GO:0032731	positive regulation of interleukin-1 beta production	3/499	59/29008	0.0812713498829122	0.315138756710158	0.26422233049129	P2rx7/Panx1/App	3	59	0.0508474576271186	1521	night
1005	GO:0050775	GO:0050775	positive regulation of dendrite morphogenesis	3/499	59/29008	0.0812713498829122	0.315138756710158	0.26422233049129	Ilk/Dbnl/Cdkl5	3	59	0.0508474576271186	1521	night
1006	GO:0071774	GO:0071774	response to fibroblast growth factor	4/499	95/29008	0.0815894571068366	0.315743906996368	0.264729707687891	Sulf1/Ccn2/Fgf18/Crkl	4	95	0.0421052631578947	1521	night
1007	GO:1901879	GO:1901879	regulation of protein depolymerization	4/499	95/29008	0.0815894571068366	0.315743906996368	0.264729707687891	Sptan1/Swap70/Sptbn1/Svil	4	95	0.0421052631578947	1521	night
1008	GO:0042326	GO:0042326	negative regulation of phosphorylation	11/499	396/29008	0.0824890472683501	0.318099302147812	0.26670454570096	Prr5l/Dbndd2/Camk2n1/Uchl1/Ilk/Cdkn1c/Cdkn2d/Adora2a/Ppia/Crkl/Stk38	11	396	0.0277777777777778	1521	night
1009	GO:0051494	GO:0051494	negative regulation of cytoskeleton organization	6/499	175/29008	0.0826005456618958	0.318099302147812	0.26670454570096	Sptan1/Pfn2/Fkbp4/Swap70/Sptbn1/Svil	6	175	0.0342857142857143	1521	night
1010	GO:0010959	GO:0010959	regulation of metal ion transport	12/499	443/29008	0.0830815166450733	0.318099302147812	0.26670454570096	Sumo1/Iscu/P2rx7/Itpr1/Sphk2/Homer2/Atp1b3/Adora2a/F2r/Slmap/Calm2/Ahnak	12	443	0.0270880361173815	1521	night
1011	GO:0010458	GO:0010458	exit from mitosis	2/499	28/29008	0.083259247675332	0.318099302147812	0.26670454570096	Phb2/Cdkn1c	2	28	0.0714285714285714	1521	night
1012	GO:0015874	GO:0015874	norepinephrine transport	2/499	28/29008	0.083259247675332	0.318099302147812	0.26670454570096	Oxtr/Adora2a	2	28	0.0714285714285714	1521	night
1013	GO:0034629	GO:0034629	cellular protein-containing complex localization	2/499	28/29008	0.083259247675332	0.318099302147812	0.26670454570096	Ndc1/Sgcd	2	28	0.0714285714285714	1521	night
1014	GO:0042572	GO:0042572	retinol metabolic process	2/499	28/29008	0.083259247675332	0.318099302147812	0.26670454570096	Adh1/Dhrs3	2	28	0.0714285714285714	1521	night
1015	GO:0051894	GO:0051894	positive regulation of focal adhesion assembly	2/499	28/29008	0.083259247675332	0.318099302147812	0.26670454570096	Epb41l5/Vegfa	2	28	0.0714285714285714	1521	night
1016	GO:0071605	GO:0071605	monocyte chemotactic protein-1 production	2/499	28/29008	0.083259247675332	0.318099302147812	0.26670454570096	Oas1a/Cd24a	2	28	0.0714285714285714	1521	night
1017	GO:0071637	GO:0071637	regulation of monocyte chemotactic protein-1 production	2/499	28/29008	0.083259247675332	0.318099302147812	0.26670454570096	Oas1a/Cd24a	2	28	0.0714285714285714	1521	night
1018	GO:0097205	GO:0097205	renal filtration	2/499	28/29008	0.083259247675332	0.318099302147812	0.26670454570096	Sulf1/F2r	2	28	0.0714285714285714	1521	night
1019	GO:1900745	GO:1900745	positive regulation of p38MAPK cascade	2/499	28/29008	0.083259247675332	0.318099302147812	0.26670454570096	Prmt1/Vegfa	2	28	0.0714285714285714	1521	night
1020	GO:2000178	GO:2000178	negative regulation of neural precursor cell proliferation	2/499	28/29008	0.083259247675332	0.318099302147812	0.26670454570096	Ilk/Cd24a	2	28	0.0714285714285714	1521	night
1021	GO:0008154	GO:0008154	actin polymerization or depolymerization	7/499	218/29008	0.0837427751313364	0.319633295481702	0.267990694373595	Sptan1/Arpc5l/Pfn2/Swap70/Dbnl/Sptbn1/Svil	7	218	0.0321100917431193	1521	night
1022	GO:0006661	GO:0006661	phosphatidylinositol biosynthetic process	4/499	96/29008	0.0840413146556235	0.319724811057857	0.26806742393571	Impa1/Fam126a/Pigyl/Pigs	4	96	0.0416666666666667	1521	night
1023	GO:0009408	GO:0009408	response to heat	4/499	96/29008	0.0840413146556235	0.319724811057857	0.26806742393571	Sumo1/Psip1/Eif2b3/Hikeshi	4	96	0.0416666666666667	1521	night
1024	GO:0051304	GO:0051304	chromosome separation	4/499	96/29008	0.0840413146556235	0.319724811057857	0.26806742393571	Pttg1/Cenpx/Riok2/Psmg2	4	96	0.0416666666666667	1521	night
1025	GO:0001667	GO:0001667	ameboidal-type cell migration	12/499	444/29008	0.0841362187864301	0.319724811057857	0.26806742393571	Epb41l5/Glul/Prr5l/Pfn2/Lamtor2/Ilk/Adgra2/Tpbg/Fgf18/Vegfa/Cdh2/Efnb1	12	444	0.027027027027027	1521	night
1026	GO:0061982	GO:0061982	meiosis I cell cycle process	5/499	135/29008	0.0841769710406367	0.319724811057857	0.26806742393571	Terf1/Ndc1/Pttg1/Cenpx/Prdm9	5	135	0.037037037037037	1521	night
1027	GO:0055078	GO:0055078	sodium ion homeostasis	3/499	60/29008	0.0845075177694788	0.320667767037642	0.268858028141713	Atp1b3/Adora2a/Slc12a2	3	60	0.05	1521	night
1028	GO:0071466	GO:0071466	cellular response to xenobiotic stimulus	6/499	177/29008	0.0861128863629706	0.326441554626942	0.273698954813292	Gsta3/Fmo2/Uchl1/Guk1/Crkl/Fancb	6	177	0.0338983050847458	1521	night
1029	GO:0031623	GO:0031623	receptor internalization	5/499	136/29008	0.0862252438090021	0.326549830052168	0.273789736364526	Ppp3r1/Dlg4/App/Flot1/Vegfa	5	136	0.0367647058823529	1521	night
1030	GO:0006672	GO:0006672	ceramide metabolic process	4/499	97/29008	0.0865289321990075	0.327064256818169	0.274221048083842	P2rx7/Sphk2/Smpd3/Cers5	4	97	0.0412371134020619	1521	night
1031	GO:0046330	GO:0046330	positive regulation of JNK cascade	4/499	97/29008	0.0865289321990075	0.327064256818169	0.274221048083842	Hras/Ccn2/Sh3rf3/App	4	97	0.0412371134020619	1521	night
1032	GO:1901888	GO:1901888	regulation of cell junction assembly	7/499	220/29008	0.086879330881449	0.328070496555239	0.275064711399447	Epb41l5/Oxtr/Adgrl1/Tpbg/App/Flot1/Vegfa	7	220	0.0318181818181818	1521	night
1033	GO:0030900	GO:0030900	forebrain development	11/499	400/29008	0.0870020552466289	0.328215885088202	0.275186609757514	Hdac1/Ncor2/Tsku/Ryk/Ogdh/Ccdc85c/Secisbp2/Zmiz1/Crkl/App/Cdh2	11	400	0.0275	1521	night
1034	GO:1903522	GO:1903522	regulation of blood circulation	8/499	264/29008	0.0872869875045723	0.328972331049631	0.275820838047636	Sumo1/Per2/Oxtr/Ccn2/Hrh2/F2r/App/Calm2	8	264	0.0303030303030303	1521	night
1035	GO:0051402	GO:0051402	neuron apoptotic process	9/499	309/29008	0.087716527086819	0.329193674289681	0.276006419241568	Lancl1/Ilk/Hras/Polb/Adora2a/Xrcc4/F2r/App/Vegfa	9	309	0.029126213592233	1521	night
1036	GO:0035176	GO:0035176	social behavior	3/499	61/29008	0.0877979165597682	0.329193674289681	0.276006419241568	Oxtr/Dlg4/Vps13a	3	61	0.0491803278688525	1521	night
1037	GO:0046173	GO:0046173	polyol biosynthetic process	3/499	61/29008	0.0877979165597682	0.329193674289681	0.276006419241568	Sphk2/Pts/Pcbd2	3	61	0.0491803278688525	1521	night
1038	GO:0051851	GO:0051851	modulation by host of symbiont process	3/499	61/29008	0.0877979165597682	0.329193674289681	0.276006419241568	Hdac1/Phb/Snw1	3	61	0.0491803278688525	1521	night
1039	GO:0099172	GO:0099172	presynapse organization	3/499	61/29008	0.0877979165597682	0.329193674289681	0.276006419241568	Lrp4/App/Efnb1	3	61	0.0491803278688525	1521	night
1040	GO:0032891	GO:0032891	negative regulation of organic acid transport	2/499	29/29008	0.0884438740008458	0.329193674289681	0.276006419241568	Hrh2/Abat	2	29	0.0689655172413793	1521	night
1041	GO:0032967	GO:0032967	positive regulation of collagen biosynthetic process	2/499	29/29008	0.0884438740008458	0.329193674289681	0.276006419241568	Ccn2/F2r	2	29	0.0689655172413793	1521	night
1042	GO:0046471	GO:0046471	phosphatidylglycerol metabolic process	2/499	29/29008	0.0884438740008458	0.329193674289681	0.276006419241568	Phb2/Plscr3	2	29	0.0689655172413793	1521	night
1043	GO:0060444	GO:0060444	branching involved in mammary gland duct morphogenesis	2/499	29/29008	0.0884438740008458	0.329193674289681	0.276006419241568	Phb2/Slc12a2	2	29	0.0689655172413793	1521	night
1044	GO:0070897	GO:0070897	transcription preinitiation complex assembly	2/499	29/29008	0.0884438740008458	0.329193674289681	0.276006419241568	Polr1e/Taf12	2	29	0.0689655172413793	1521	night
1045	GO:0099637	GO:0099637	neurotransmitter receptor transport	2/499	29/29008	0.0884438740008458	0.329193674289681	0.276006419241568	Snap23/Snap47	2	29	0.0689655172413793	1521	night
1046	GO:0140058	GO:0140058	neuron projection arborization	2/499	29/29008	0.0884438740008458	0.329193674289681	0.276006419241568	Tpbg/Dlg4	2	29	0.0689655172413793	1521	night
1047	GO:1900027	GO:1900027	regulation of ruffle assembly	2/499	29/29008	0.0884438740008458	0.329193674289681	0.276006419241568	Pfn2/Hras	2	29	0.0689655172413793	1521	night
1048	GO:0002690	GO:0002690	positive regulation of leukocyte chemotaxis	4/499	98/29008	0.0890519907090724	0.331140847130969	0.277638990720129	Swap70/Dapk2/App/Vegfa	4	98	0.0408163265306122	1521	night
1049	GO:0010952	GO:0010952	positive regulation of peptidase activity	6/499	179/29008	0.0897062838141656	0.333255851309631	0.27941227731591	Anp32b/Ccn2/Mapk9/F2r/App/Bcap31	6	179	0.0335195530726257	1521	night
1050	GO:0009895	GO:0009895	negative regulation of catabolic process	9/499	311/29008	0.0903913819012011	0.335192187766927	0.281035763226379	Ubqln4/Zcchc17/Elavl1/Snx3/Mettl16/Phb/Secisbp2/Pam16/Vegfa	9	311	0.0289389067524116	1521	night
1051	GO:0055076	GO:0055076	transition metal ion homeostasis	5/499	138/29008	0.0903995353715781	0.335192187766927	0.281035763226379	Slc39a10/Iscu/Atp2c1/Ankrd9/App	5	138	0.036231884057971	1521	night
1052	GO:0010965	GO:0010965	regulation of mitotic sister chromatid separation	3/499	62/29008	0.0911415628935029	0.337622310452453	0.283073255174538	Pttg1/Riok2/Psmg2	3	62	0.0483870967741935	1521	night
1053	GO:0006643	GO:0006643	membrane lipid metabolic process	6/499	180/29008	0.0915332171843373	0.338072722872601	0.283450895235621	P2rx7/Sphk2/Smpd3/Pigyl/Pigs/Cers5	6	180	0.0333333333333333	1521	night
1054	GO:0098739	GO:0098739	import across plasma membrane	6/499	180/29008	0.0915332171843373	0.338072722872601	0.283450895235621	Slc39a10/Per2/Slc2a1/Iscu/Atp1b3/Slc12a2	6	180	0.0333333333333333	1521	night
1055	GO:0032611	GO:0032611	interleukin-1 beta production	4/499	99/29008	0.0916101604704816	0.338072722872601	0.283450895235621	P2rx7/Panx1/F2r/App	4	99	0.0404040404040404	1521	night
1056	GO:1902882	GO:1902882	regulation of response to oxidative stress	4/499	99/29008	0.0916101604704816	0.338072722872601	0.283450895235621	Lancl1/Mapkap1/Ppia/App	4	99	0.0404040404040404	1521	night
1057	GO:0030177	GO:0030177	positive regulation of Wnt signaling pathway	5/499	139/29008	0.0925252743836011	0.340702392813082	0.285655693932392	Sulf1/Tbl1xr1/Ilk/Fam53b/Adgra2	5	139	0.0359712230215827	1521	night
1058	GO:0007626	GO:0007626	locomotory behavior	8/499	268/29008	0.0931531825134324	0.340702392813082	0.285655693932392	Uchl1/Adora2a/Dlg4/Abat/Adcy5/App/Rcan2/Vps13a	8	268	0.0298507462686567	1521	night
1059	GO:0000470	GO:0000470	maturation of LSU-rRNA	2/499	30/29008	0.0937215717463751	0.340702392813082	0.285655693932392	Eif6/Znhit3	2	30	0.0666666666666667	1521	night
1060	GO:0001516	GO:0001516	prostaglandin biosynthetic process	2/499	30/29008	0.0937215717463751	0.340702392813082	0.285655693932392	Ptges2/Mapk9	2	30	0.0666666666666667	1521	night
1061	GO:0001963	GO:0001963	synaptic transmission, dopaminergic	2/499	30/29008	0.0937215717463751	0.340702392813082	0.285655693932392	Adora2a/Flot1	2	30	0.0666666666666667	1521	night
1062	GO:0006779	GO:0006779	porphyrin-containing compound biosynthetic process	2/499	30/29008	0.0937215717463751	0.340702392813082	0.285655693932392	Snx3/Tmem14c	2	30	0.0666666666666667	1521	night
1063	GO:0030262	GO:0030262	apoptotic nuclear changes	2/499	30/29008	0.0937215717463751	0.340702392813082	0.285655693932392	Cd24a/Pam16	2	30	0.0666666666666667	1521	night
1064	GO:0032682	GO:0032682	negative regulation of chemokine production	2/499	30/29008	0.0937215717463751	0.340702392813082	0.285655693932392	Oas1a/Cd24a	2	30	0.0666666666666667	1521	night
1065	GO:0033014	GO:0033014	tetrapyrrole biosynthetic process	2/499	30/29008	0.0937215717463751	0.340702392813082	0.285655693932392	Snx3/Tmem14c	2	30	0.0666666666666667	1521	night
1066	GO:0039528	GO:0039528	cytoplasmic pattern recognition receptor signaling pathway in response to virus	2/499	30/29008	0.0937215717463751	0.340702392813082	0.285655693932392	Phb2/Phb	2	30	0.0666666666666667	1521	night
1067	GO:0046457	GO:0046457	prostanoid biosynthetic process	2/499	30/29008	0.0937215717463751	0.340702392813082	0.285655693932392	Ptges2/Mapk9	2	30	0.0666666666666667	1521	night
1068	GO:0046597	GO:0046597	negative regulation of viral entry into host cell	2/499	30/29008	0.0937215717463751	0.340702392813082	0.285655693932392	Snx3/Trim65	2	30	0.0666666666666667	1521	night
1069	GO:0070979	GO:0070979	protein K11-linked ubiquitination	2/499	30/29008	0.0937215717463751	0.340702392813082	0.285655693932392	Ube2l3/Ube2a	2	30	0.0666666666666667	1521	night
1070	GO:0090025	GO:0090025	regulation of monocyte chemotaxis	2/499	30/29008	0.0937215717463751	0.340702392813082	0.285655693932392	Nbl1/App	2	30	0.0666666666666667	1521	night
1071	GO:1900273	GO:1900273	positive regulation of long-term synaptic potentiation	2/499	30/29008	0.0937215717463751	0.340702392813082	0.285655693932392	Adora2a/App	2	30	0.0666666666666667	1521	night
1072	GO:1902914	GO:1902914	regulation of protein polyubiquitination	2/499	30/29008	0.0937215717463751	0.340702392813082	0.285655693932392	Spsb4/Ppia	2	30	0.0666666666666667	1521	night
1073	GO:0032147	GO:0032147	activation of protein kinase activity	4/499	100/29008	0.094203101439149	0.341755547791431	0.286538692474536	Phb2/Ppia/Phb/Vegfa	4	100	0.04	1521	night
1074	GO:0032370	GO:0032370	positive regulation of lipid transport	4/499	100/29008	0.094203101439149	0.341755547791431	0.286538692474536	Atp8a1/P2rx7/Mapk9/Xrcc4	4	100	0.04	1521	night
1075	GO:0015849	GO:0015849	organic acid transport	9/499	314/29008	0.0944930724488182	0.341755547791431	0.286538692474536	Per2/Mpc2/Slc2a1/P2rx7/Adora2a/Mapk9/Hrh2/Abat/Slc12a2	9	314	0.0286624203821656	1521	night
1076	GO:0042255	GO:0042255	ribosome assembly	3/499	63/29008	0.0945374597175168	0.341755547791431	0.286538692474536	Eif6/Mdn1/Dhx29	3	63	0.0476190476190476	1521	night
1077	GO:0043966	GO:0043966	histone H3 acetylation	3/499	63/29008	0.0945374597175168	0.341755547791431	0.286538692474536	Meaf6/Taf12/Sphk2	3	63	0.0476190476190476	1521	night
1078	GO:0072678	GO:0072678	T cell migration	3/499	63/29008	0.0945374597175168	0.341755547791431	0.286538692474536	Crkl/App/Slc12a2	3	63	0.0476190476190476	1521	night
1079	GO:0010810	GO:0010810	regulation of cell-substrate adhesion	7/499	226/29008	0.0966839287540123	0.347868103459286	0.291663653049612	Epb41l5/Hsd17b12/Fbln2/Ilk/Lgals1/Crkl/Vegfa	7	226	0.0309734513274336	1521	night
1080	GO:0016197	GO:0016197	endosomal transport	7/499	226/29008	0.0966839287540123	0.347868103459286	0.291663653049612	Vamp4/Vamp3/Snx3/Rab10/Chmp2b/Rab11fip3/Prepl	7	226	0.0309734513274336	1521	night
1081	GO:0097529	GO:0097529	myeloid leukocyte migration	7/499	226/29008	0.0966839287540123	0.347868103459286	0.291663653049612	Nbl1/Swap70/Jam3/Dapk2/Ppia/App/Vegfa	7	226	0.0309734513274336	1521	night
1082	GO:0036473	GO:0036473	cell death in response to oxidative stress	4/499	101/29008	0.0968304635984751	0.347868103459286	0.291663653049612	Lancl1/Aldh2/Ppia/App	4	101	0.0396039603960396	1521	night
1083	GO:0050772	GO:0050772	positive regulation of axonogenesis	4/499	101/29008	0.0968304635984751	0.347868103459286	0.291663653049612	Ilk/Dbnl/Vegfa/Cdkl5	4	101	0.0396039603960396	1521	night
1084	GO:0060021	GO:0060021	roof of mouth development	4/499	101/29008	0.0968304635984751	0.347868103459286	0.291663653049612	Sumo1/Anp32b/Dhrs3/Gas1	4	101	0.0396039603960396	1521	night
1085	GO:0006997	GO:0006997	nucleus organization	5/499	141/29008	0.0968531927773479	0.347868103459286	0.291663653049612	Sumo1/Ndc1/Serbp1/Habp4/Chmp2b	5	141	0.0354609929078014	1521	night
1086	GO:0001954	GO:0001954	positive regulation of cell-matrix adhesion	3/499	64/29008	0.0979845975798966	0.349136036404294	0.292726728252213	Epb41l5/Ilk/Vegfa	3	64	0.046875	1521	night
1087	GO:0007584	GO:0007584	response to nutrient	3/499	64/29008	0.0979845975798966	0.349136036404294	0.292726728252213	Cdkn2d/Suox/Snw1	3	64	0.046875	1521	night
1088	GO:0051703	GO:0051703	biological process involved in intraspecies interaction between organisms	3/499	64/29008	0.0979845975798966	0.349136036404294	0.292726728252213	Oxtr/Dlg4/Vps13a	3	64	0.046875	1521	night
1089	GO:0031047	GO:0031047	gene silencing by RNA	6/499	184/29008	0.0990407987623349	0.349136036404294	0.292726728252213	Eif6/Ncor2/Tial1/Elavl1/Ncbp2/Xpo5	6	184	0.0326086956521739	1521	night
1090	GO:0043524	GO:0043524	negative regulation of neuron apoptotic process	6/499	184/29008	0.0990407987623349	0.349136036404294	0.292726728252213	Ilk/Hras/Adora2a/Xrcc4/F2r/Vegfa	6	184	0.0326086956521739	1521	night
1091	GO:0048675	GO:0048675	axon extension	5/499	142/29008	0.0990550555597971	0.349136036404294	0.292726728252213	Ilk/Ryk/Dbnl/Vegfa/Cdkl5	5	142	0.0352112676056338	1521	night
1092	GO:0006270	GO:0006270	DNA replication initiation	2/499	31/29008	0.0990876202882087	0.349136036404294	0.292726728252213	Mcm6/Mcm4	2	31	0.0645161290322581	1521	night
1093	GO:0006767	GO:0006767	water-soluble vitamin metabolic process	2/499	31/29008	0.0990876202882087	0.349136036404294	0.292726728252213	Mmadhc/Clybl	2	31	0.0645161290322581	1521	night
1094	GO:0006921	GO:0006921	cellular component disassembly involved in execution phase of apoptosis	2/499	31/29008	0.0990876202882087	0.349136036404294	0.292726728252213	Cd24a/Pam16	2	31	0.0645161290322581	1521	night
1095	GO:0010155	GO:0010155	regulation of proton transport	2/499	31/29008	0.0990876202882087	0.349136036404294	0.292726728252213	Phb2/Sphk2	2	31	0.0645161290322581	1521	night
1096	GO:0030212	GO:0030212	hyaluronan metabolic process	2/499	31/29008	0.0990876202882087	0.349136036404294	0.292726728252213	Smpd3/Habp4	2	31	0.0645161290322581	1521	night
1097	GO:0035767	GO:0035767	endothelial cell chemotaxis	2/499	31/29008	0.0990876202882087	0.349136036404294	0.292726728252213	Fgf18/Vegfa	2	31	0.0645161290322581	1521	night
1098	GO:0042558	GO:0042558	pteridine-containing compound metabolic process	2/499	31/29008	0.0990876202882087	0.349136036404294	0.292726728252213	Pts/Pcbd2	2	31	0.0645161290322581	1521	night
1099	GO:0043276	GO:0043276	anoikis	2/499	31/29008	0.0990876202882087	0.349136036404294	0.292726728252213	Dapk2/Brms1	2	31	0.0645161290322581	1521	night
1100	GO:0048714	GO:0048714	positive regulation of oligodendrocyte differentiation	2/499	31/29008	0.0990876202882087	0.349136036404294	0.292726728252213	Hdac1/Prmt5	2	31	0.0645161290322581	1521	night
1101	GO:0072574	GO:0072574	hepatocyte proliferation	2/499	31/29008	0.0990876202882087	0.349136036404294	0.292726728252213	Itpr1/Fgf18	2	31	0.0645161290322581	1521	night
1102	GO:0072575	GO:0072575	epithelial cell proliferation involved in liver morphogenesis	2/499	31/29008	0.0990876202882087	0.349136036404294	0.292726728252213	Itpr1/Fgf18	2	31	0.0645161290322581	1521	night
1103	GO:0099633	GO:0099633	protein localization to postsynaptic specialization membrane	2/499	31/29008	0.0990876202882087	0.349136036404294	0.292726728252213	Hras/Dlg4	2	31	0.0645161290322581	1521	night
1104	GO:0099645	GO:0099645	neurotransmitter receptor localization to postsynaptic specialization membrane	2/499	31/29008	0.0990876202882087	0.349136036404294	0.292726728252213	Hras/Dlg4	2	31	0.0645161290322581	1521	night
1105	GO:1902186	GO:1902186	regulation of viral release from host cell	2/499	31/29008	0.0990876202882087	0.349136036404294	0.292726728252213	Trim65/Chmp2b	2	31	0.0645161290322581	1521	night
1106	GO:2000780	GO:2000780	negative regulation of double-strand break repair	2/499	31/29008	0.0990876202882087	0.349136036404294	0.292726728252213	Ubqln4/Fancb	2	31	0.0645161290322581	1521	night
1107	GO:0030510	GO:0030510	regulation of BMP signaling pathway	4/499	102/29008	0.0994918873129302	0.349612159475644	0.293125924938859	Sulf1/Nbl1/Htra3/Ilk	4	102	0.0392156862745098	1521	night
1108	GO:0048525	GO:0048525	negative regulation of viral process	4/499	102/29008	0.0994918873129302	0.349612159475644	0.293125924938859	Oas1a/Snx3/Ppia/Trim65	4	102	0.0392156862745098	1521	night
1109	GO:2000060	GO:2000060	positive regulation of ubiquitin-dependent protein catabolic process	4/499	102/29008	0.0994918873129302	0.349612159475644	0.293125924938859	Sumo1/Mapk9/Sumo2/Bcap31	4	102	0.0392156862745098	1521	night
1110	GO:0033044	GO:0033044	regulation of chromosome organization	6/499	185/29008	0.100967249773706	0.354030158992153	0.296830115881756	Terf1/H3f3a/Pttg1/Xrcc4/Riok2/Psmg2	6	185	0.0324324324324324	1521	night
1111	GO:0046328	GO:0046328	regulation of JNK cascade	5/499	143/29008	0.101281966519343	0.354030158992153	0.296830115881756	Hras/Ccn2/Sh3rf3/Mapk9/App	5	143	0.034965034965035	1521	night
1112	GO:0046488	GO:0046488	phosphatidylinositol metabolic process	5/499	143/29008	0.101281966519343	0.354030158992153	0.296830115881756	Impa1/Fam126a/Pigyl/Pigs/Mtmr4	5	143	0.034965034965035	1521	night
1113	GO:1903364	GO:1903364	positive regulation of cellular protein catabolic process	5/499	143/29008	0.101281966519343	0.354030158992153	0.296830115881756	Sumo1/Usp13/Mapk9/Sumo2/Bcap31	5	143	0.034965034965035	1521	night
1114	GO:0006611	GO:0006611	protein export from nucleus	3/499	65/29008	0.101481955874766	0.354030158992153	0.296830115881756	Anp32b/Rangap1/Xpo5	3	65	0.0461538461538462	1521	night
1115	GO:0051306	GO:0051306	mitotic sister chromatid separation	3/499	65/29008	0.101481955874766	0.354030158992153	0.296830115881756	Pttg1/Riok2/Psmg2	3	65	0.0461538461538462	1521	night
1116	GO:0060193	GO:0060193	positive regulation of lipase activity	3/499	65/29008	0.101481955874766	0.354030158992153	0.296830115881756	Phb2/Hras/Phb	3	65	0.0461538461538462	1521	night
1117	GO:0072665	GO:0072665	protein localization to vacuole	3/499	65/29008	0.101481955874766	0.354030158992153	0.296830115881756	Sh3bp4/Mon1b/Vps13a	3	65	0.0461538461538462	1521	night
1118	GO:0090596	GO:0090596	sensory organ morphogenesis	9/499	319/29008	0.101566773865339	0.354030158992153	0.296830115881756	Prrx2/Sp3/Dzank1/Hdac1/Tsku/Gas1/Nectin3/Arl6/Vegfa	9	319	0.0282131661442006	1521	night
1119	GO:0097305	GO:0097305	response to alcohol	7/499	229/29008	0.101806411683257	0.354548334521583	0.29726457068325	Adh1/Aldh2/Itpr2/Sphk2/Abat/Adcy5/Fancb	7	229	0.0305676855895196	1521	night
1120	GO:0021761	GO:0021761	limbic system development	4/499	103/29008	0.102187003678776	0.355556029764454	0.29810945434109	Hdac1/Tsku/Ogdh/Crkl	4	103	0.0388349514563107	1521	night
1121	GO:0031589	GO:0031589	cell-substrate adhesion	10/499	366/29008	0.102589596902884	0.356638411356413	0.299016957403213	Epb41l5/Hsd17b12/Vamp3/Fbln2/Ilk/Jam3/Ccn2/Lgals1/Crkl/Vegfa	10	366	0.0273224043715847	1521	night
1122	GO:0007179	GO:0007179	transforming growth factor beta receptor signaling pathway	6/499	186/29008	0.102913347233133	0.356808998369677	0.299159982966514	Htra3/Tsku/Cdkn1c/Mtmr4/Snw1/Zmiz1	6	186	0.032258064516129	1521	night
1123	GO:0009749	GO:0009749	response to glucose	6/499	186/29008	0.102913347233133	0.356808998369677	0.299159982966514	Glul/Mpc2/Eif2b3/Camk2n1/Ndufaf2/Adcy5	6	186	0.032258064516129	1521	night
1124	GO:0048813	GO:0048813	dendrite morphogenesis	6/499	186/29008	0.102913347233133	0.356808998369677	0.299159982966514	Lrp4/Ilk/Tpbg/Dbnl/Dlg4/Cdkl5	6	186	0.032258064516129	1521	night
1125	GO:0006506	GO:0006506	GPI anchor biosynthetic process	2/499	32/29008	0.10453743328543	0.358089309046954	0.300233436052495	Pigyl/Pigs	2	32	0.0625	1521	night
1126	GO:0010714	GO:0010714	positive regulation of collagen metabolic process	2/499	32/29008	0.10453743328543	0.358089309046954	0.300233436052495	Ccn2/F2r	2	32	0.0625	1521	night
1127	GO:0022011	GO:0022011	myelination in peripheral nervous system	2/499	32/29008	0.10453743328543	0.358089309046954	0.300233436052495	Ilk/Ppp3r1	2	32	0.0625	1521	night
1128	GO:0030511	GO:0030511	positive regulation of transforming growth factor beta receptor signaling pathway	2/499	32/29008	0.10453743328543	0.358089309046954	0.300233436052495	Cdkn1c/Snw1	2	32	0.0625	1521	night
1129	GO:0032292	GO:0032292	peripheral nervous system axon ensheathment	2/499	32/29008	0.10453743328543	0.358089309046954	0.300233436052495	Ilk/Ppp3r1	2	32	0.0625	1521	night
1130	GO:0033273	GO:0033273	response to vitamin	2/499	32/29008	0.10453743328543	0.358089309046954	0.300233436052495	Cdkn2d/Snw1	2	32	0.0625	1521	night
1131	GO:0039694	GO:0039694	viral RNA genome replication	2/499	32/29008	0.10453743328543	0.358089309046954	0.300233436052495	Phb/Pcbp2	2	32	0.0625	1521	night
1132	GO:0045738	GO:0045738	negative regulation of DNA repair	2/499	32/29008	0.10453743328543	0.358089309046954	0.300233436052495	Ubqln4/Fancb	2	32	0.0625	1521	night
1133	GO:0060148	GO:0060148	positive regulation of posttranscriptional gene silencing	2/499	32/29008	0.10453743328543	0.358089309046954	0.300233436052495	Tial1/Xpo5	2	32	0.0625	1521	night
1134	GO:0060977	GO:0060977	coronary vasculature morphogenesis	2/499	32/29008	0.10453743328543	0.358089309046954	0.300233436052495	Sgcd/Vegfa	2	32	0.0625	1521	night
1135	GO:0070633	GO:0070633	transepithelial transport	2/499	32/29008	0.10453743328543	0.358089309046954	0.300233436052495	Itpr1/Slc12a2	2	32	0.0625	1521	night
1136	GO:0098810	GO:0098810	neurotransmitter reuptake	2/499	32/29008	0.10453743328543	0.358089309046954	0.300233436052495	Per2/Slc29a1	2	32	0.0625	1521	night
1137	GO:1903846	GO:1903846	positive regulation of cellular response to transforming growth factor beta stimulus	2/499	32/29008	0.10453743328543	0.358089309046954	0.300233436052495	Cdkn1c/Snw1	2	32	0.0625	1521	night
1138	GO:0070227	GO:0070227	lymphocyte apoptotic process	4/499	104/29008	0.104915434871728	0.358089309046954	0.300233436052495	Slc39a10/P2rx7/Cd24a/Crkl	4	104	0.0384615384615385	1521	night
1139	GO:0090288	GO:0090288	negative regulation of cellular response to growth factor stimulus	4/499	104/29008	0.104915434871728	0.358089309046954	0.300233436052495	Sulf1/Nbl1/Htra3/Adgra2	4	104	0.0384615384615385	1521	night
1140	GO:0010524	GO:0010524	positive regulation of calcium ion transport into cytosol	3/499	66/29008	0.105028504039176	0.358089309046954	0.300233436052495	P2rx7/F2r/Calm2	3	66	0.0454545454545455	1521	night
1141	GO:0048286	GO:0048286	lung alveolus development	3/499	66/29008	0.105028504039176	0.358089309046954	0.300233436052495	Smpd3/Tns3/Vegfa	3	66	0.0454545454545455	1521	night
1142	GO:0060350	GO:0060350	endochondral bone morphogenesis	3/499	66/29008	0.105028504039176	0.358089309046954	0.300233436052495	Ift80/Smpd3/Fgf18	3	66	0.0454545454545455	1521	night
1143	GO:0060688	GO:0060688	regulation of morphogenesis of a branching structure	3/499	66/29008	0.105028504039176	0.358089309046954	0.300233436052495	Sulf1/Phb2/Vegfa	3	66	0.0454545454545455	1521	night
1144	GO:0043523	GO:0043523	regulation of neuron apoptotic process	8/499	276/29008	0.105546078293501	0.359539394326726	0.301449233550817	Lancl1/Ilk/Hras/Adora2a/Xrcc4/F2r/App/Vegfa	8	276	0.0289855072463768	1521	night
1145	GO:1903322	GO:1903322	positive regulation of protein modification by small protein conjugation or removal	5/499	145/29008	0.105810236007201	0.360124445170359	0.301939758737165	Dcun1d1/Dcun1d5/Spsb4/Mapk9/Ube2l3	5	145	0.0344827586206897	1521	night
1146	GO:0060249	GO:0060249	anatomical structure homeostasis	9/499	322/29008	0.10595275424916	0.360294837093348	0.30208262073059	Oas1a/P2rx7/Homer2/Ccn2/F2r/Chmp2b/Vegfa/Slc12a2/Lipa	9	322	0.0279503105590062	1521	night
1147	GO:0009123	GO:0009123	nucleoside monophosphate metabolic process	3/499	67/29008	0.108623202703529	0.366698697406313	0.307451820360924	Dut/Guk1/Nt5c	3	67	0.0447761194029851	1521	night
1148	GO:0042461	GO:0042461	photoreceptor cell development	3/499	67/29008	0.108623202703529	0.366698697406313	0.307451820360924	Dzank1/Vegfa/Arl3	3	67	0.0447761194029851	1521	night
1149	GO:0051817	GO:0051817	modulation of process of other organism involved in symbiotic interaction	3/499	67/29008	0.108623202703529	0.366698697406313	0.307451820360924	Hdac1/Phb/Snw1	3	67	0.0447761194029851	1521	night
1150	GO:0051056	GO:0051056	regulation of small GTPase mediated signal transduction	7/499	233/29008	0.108861730569825	0.366698697406313	0.307451820360924	Mapkap1/Hras/Sipa1l2/F2r/Flot1/Cdh2/Sipa1	7	233	0.0300429184549356	1521	night
1151	GO:0009746	GO:0009746	response to hexose	6/499	189/29008	0.108868556386072	0.366698697406313	0.307451820360924	Glul/Mpc2/Eif2b3/Camk2n1/Ndufaf2/Adcy5	6	189	0.0317460317460317	1521	night
1152	GO:0031644	GO:0031644	regulation of nervous system process	6/499	189/29008	0.108868556386072	0.366698697406313	0.307451820360924	Igsf9b/Dlg4/F2r/Abat/App/Sh3gl1	6	189	0.0317460317460317	1521	night
1153	GO:0043409	GO:0043409	negative regulation of MAPK cascade	6/499	189/29008	0.108868556386072	0.366698697406313	0.307451820360924	Camk2n1/Uchl1/P2rx7/Ppia/Phb/Stk38	6	189	0.0317460317460317	1521	night
1154	GO:0002902	GO:0002902	regulation of B cell apoptotic process	2/499	33/29008	0.110066555472347	0.366698697406313	0.307451820360924	Slc39a10/Cd24a	2	33	0.0606060606060606	1521	night
1155	GO:0006505	GO:0006505	GPI anchor metabolic process	2/499	33/29008	0.110066555472347	0.366698697406313	0.307451820360924	Pigyl/Pigs	2	33	0.0606060606060606	1521	night
1156	GO:0018345	GO:0018345	protein palmitoylation	2/499	33/29008	0.110066555472347	0.366698697406313	0.307451820360924	Glul/Zdhhc14	2	33	0.0606060606060606	1521	night
1157	GO:0030224	GO:0030224	monocyte differentiation	2/499	33/29008	0.110066555472347	0.366698697406313	0.307451820360924	Sp3/Vegfa	2	33	0.0606060606060606	1521	night
1158	GO:0033260	GO:0033260	nuclear DNA replication	2/499	33/29008	0.110066555472347	0.366698697406313	0.307451820360924	Mcm6/Mcm4	2	33	0.0606060606060606	1521	night
1159	GO:0048026	GO:0048026	positive regulation of mRNA splicing, via spliceosome	2/499	33/29008	0.110066555472347	0.366698697406313	0.307451820360924	Rbmxl1/Snw1	2	33	0.0606060606060606	1521	night
1160	GO:0048841	GO:0048841	regulation of axon extension involved in axon guidance	2/499	33/29008	0.110066555472347	0.366698697406313	0.307451820360924	Ryk/Vegfa	2	33	0.0606060606060606	1521	night
1161	GO:0060669	GO:0060669	embryonic placenta morphogenesis	2/499	33/29008	0.110066555472347	0.366698697406313	0.307451820360924	Dnajb6/Cdkn1c	2	33	0.0606060606060606	1521	night
1162	GO:0072576	GO:0072576	liver morphogenesis	2/499	33/29008	0.110066555472347	0.366698697406313	0.307451820360924	Itpr1/Fgf18	2	33	0.0606060606060606	1521	night
1163	GO:0099068	GO:0099068	postsynapse assembly	2/499	33/29008	0.110066555472347	0.366698697406313	0.307451820360924	Lrp4/Cdh2	2	33	0.0606060606060606	1521	night
1164	GO:0120033	GO:0120033	negative regulation of plasma membrane bounded cell projection assembly	2/499	33/29008	0.110066555472347	0.366698697406313	0.307451820360924	Pfn2/Map4	2	33	0.0606060606060606	1521	night
1165	GO:0150117	GO:0150117	positive regulation of cell-substrate junction organization	2/499	33/29008	0.110066555472347	0.366698697406313	0.307451820360924	Epb41l5/Vegfa	2	33	0.0606060606060606	1521	night
1166	GO:1901797	GO:1901797	negative regulation of signal transduction by p53 class mediator	2/499	33/29008	0.110066555472347	0.366698697406313	0.307451820360924	Rnf34/Rrm2b	2	33	0.0606060606060606	1521	night
1167	GO:1903421	GO:1903421	regulation of synaptic vesicle recycling	2/499	33/29008	0.110066555472347	0.366698697406313	0.307451820360924	Vamp4/Sh3gl1	2	33	0.0606060606060606	1521	night
1168	GO:1903792	GO:1903792	negative regulation of anion transport	2/499	33/29008	0.110066555472347	0.366698697406313	0.307451820360924	Hrh2/Abat	2	33	0.0606060606060606	1521	night
1169	GO:2000108	GO:2000108	positive regulation of leukocyte apoptotic process	2/499	33/29008	0.110066555472347	0.366698697406313	0.307451820360924	P2rx7/Cd24a	2	33	0.0606060606060606	1521	night
1170	GO:0048706	GO:0048706	embryonic skeletal system development	5/499	147/29008	0.110436552047439	0.366698697406313	0.307451820360924	Sulf1/Prrx2/Sp3/Hoxa4/Gas1	5	147	0.0340136054421769	1521	night
1171	GO:1901136	GO:1901136	carbohydrate derivative catabolic process	5/499	147/29008	0.110436552047439	0.366698697406313	0.307451820360924	Dut/Nudt4/Nt5c/Nudt18/Nudt3	5	147	0.0340136054421769	1521	night
1172	GO:0009410	GO:0009410	response to xenobiotic stimulus	9/499	325/29008	0.110444320008376	0.366698697406313	0.307451820360924	Gsta3/Fmo2/Uchl1/P2rx7/Mapk9/Guk1/Abat/Crkl/Fancb	9	325	0.0276923076923077	1521	night
1173	GO:0015844	GO:0015844	monoamine transport	4/499	106/29008	0.110470687902236	0.366698697406313	0.307451820360924	Oxtr/Smpd3/Adora2a/Abat	4	106	0.0377358490566038	1521	night
1174	GO:1903008	GO:1903008	organelle disassembly	4/499	106/29008	0.110470687902236	0.366698697406313	0.307451820360924	Mrrf/Ufm1/Cisd2/Phb2	4	106	0.0377358490566038	1521	night
1175	GO:0006486	GO:0006486	protein glycosylation	6/499	190/29008	0.110892259794091	0.366848163342593	0.307577137343276	Mgat5/Tmem165/Plod3/St3gal5/Dad1/Pmm1	6	190	0.0315789473684211	1521	night
1176	GO:0030534	GO:0030534	adult behavior	6/499	190/29008	0.110892259794091	0.366848163342593	0.307577137343276	Adh1/Uchl1/Aldh2/Homer2/Abat/App	6	190	0.0315789473684211	1521	night
1177	GO:0034284	GO:0034284	response to monosaccharide	6/499	190/29008	0.110892259794091	0.366848163342593	0.307577137343276	Glul/Mpc2/Eif2b3/Camk2n1/Ndufaf2/Adcy5	6	190	0.0315789473684211	1521	night
1178	GO:0043413	GO:0043413	macromolecule glycosylation	6/499	190/29008	0.110892259794091	0.366848163342593	0.307577137343276	Mgat5/Tmem165/Plod3/St3gal5/Dad1/Pmm1	6	190	0.0315789473684211	1521	night
1179	GO:0001894	GO:0001894	tissue homeostasis	8/499	280/29008	0.112068895672656	0.369507367984441	0.309806698870576	Oas1a/P2rx7/Homer2/Ccn2/F2r/Vegfa/Slc12a2/Lipa	8	280	0.0285714285714286	1521	night
1180	GO:0060560	GO:0060560	developmental growth involved in morphogenesis	8/499	280/29008	0.112068895672656	0.369507367984441	0.309806698870576	Epb41l5/Ilk/Ryk/Dbnl/App/Vegfa/Slc12a2/Cdkl5	8	280	0.0285714285714286	1521	night
1181	GO:0016447	GO:0016447	somatic recombination of immunoglobulin gene segments	3/499	68/29008	0.112265004796915	0.369507367984441	0.309806698870576	Swap70/Polb/Xrcc4	3	68	0.0441176470588235	1521	night
1182	GO:0050433	GO:0050433	regulation of catecholamine secretion	3/499	68/29008	0.112265004796915	0.369507367984441	0.309806698870576	Oxtr/Adora2a/Abat	3	68	0.0441176470588235	1521	night
1183	GO:1905818	GO:1905818	regulation of chromosome separation	3/499	68/29008	0.112265004796915	0.369507367984441	0.309806698870576	Pttg1/Riok2/Psmg2	3	68	0.0441176470588235	1521	night
1184	GO:2000756	GO:2000756	regulation of peptidyl-lysine acetylation	3/499	68/29008	0.112265004796915	0.369507367984441	0.309806698870576	Ruvbl2/Sphk2/App	3	68	0.0441176470588235	1521	night
1185	GO:0016573	GO:0016573	histone acetylation	5/499	148/29008	0.112786001111953	0.370908899859309	0.310981787654011	Meaf6/Taf12/Ruvbl2/Sphk2/App	5	148	0.0337837837837838	1521	night
1186	GO:0030041	GO:0030041	actin filament polymerization	6/499	191/29008	0.112935101977207	0.371086081285982	0.311130342182702	Sptan1/Arpc5l/Pfn2/Dbnl/Sptbn1/Svil	6	191	0.031413612565445	1521	night
1187	GO:0098659	GO:0098659	inorganic cation import across plasma membrane	4/499	107/29008	0.113296712571117	0.371647549570405	0.311601095003319	Slc39a10/Iscu/Atp1b3/Slc12a2	4	107	0.0373831775700935	1521	night
1188	GO:0099587	GO:0099587	inorganic ion import across plasma membrane	4/499	107/29008	0.113296712571117	0.371647549570405	0.311601095003319	Slc39a10/Iscu/Atp1b3/Slc12a2	4	107	0.0373831775700935	1521	night
1189	GO:0009411	GO:0009411	response to UV	5/499	149/29008	0.115159379750273	0.374094152387106	0.313652404416239	Pold1/Ruvbl2/Cdkn2d/Mapk9/Ube2a	5	149	0.0335570469798658	1521	night
1190	GO:0035195	GO:0035195	gene silencing by miRNA	5/499	149/29008	0.115159379750273	0.374094152387106	0.313652404416239	Eif6/Ncor2/Tial1/Elavl1/Xpo5	5	149	0.0335570469798658	1521	night
1191	GO:0002092	GO:0002092	positive regulation of receptor internalization	2/499	34/29008	0.11567065952119	0.374094152387106	0.313652404416239	App/Vegfa	2	34	0.0588235294117647	1521	night
1192	GO:0006972	GO:0006972	hyperosmotic response	2/499	34/29008	0.11567065952119	0.374094152387106	0.313652404416239	Letm1/Slc12a2	2	34	0.0588235294117647	1521	night
1193	GO:0010922	GO:0010922	positive regulation of phosphatase activity	2/499	34/29008	0.11567065952119	0.374094152387106	0.313652404416239	Slc39a10/Calm2	2	34	0.0588235294117647	1521	night
1194	GO:0014047	GO:0014047	glutamate secretion	2/499	34/29008	0.11567065952119	0.374094152387106	0.313652404416239	P2rx7/Adora2a	2	34	0.0588235294117647	1521	night
1195	GO:0021591	GO:0021591	ventricular system development	2/499	34/29008	0.11567065952119	0.374094152387106	0.313652404416239	Anp32b/Tsku	2	34	0.0588235294117647	1521	night
1196	GO:0032205	GO:0032205	negative regulation of telomere maintenance	2/499	34/29008	0.11567065952119	0.374094152387106	0.313652404416239	Terf1/Xrcc4	2	34	0.0588235294117647	1521	night
1197	GO:0051569	GO:0051569	regulation of histone H3-K4 methylation	2/499	34/29008	0.11567065952119	0.374094152387106	0.313652404416239	Snw1/Prdm9	2	34	0.0588235294117647	1521	night
1198	GO:0055075	GO:0055075	potassium ion homeostasis	2/499	34/29008	0.11567065952119	0.374094152387106	0.313652404416239	Atp1b3/Slc12a2	2	34	0.0588235294117647	1521	night
1199	GO:0060142	GO:0060142	regulation of syncytium formation by plasma membrane fusion	2/499	34/29008	0.11567065952119	0.374094152387106	0.313652404416239	Plekho1/Flot1	2	34	0.0588235294117647	1521	night
1200	GO:0099563	GO:0099563	modification of synaptic structure	2/499	34/29008	0.11567065952119	0.374094152387106	0.313652404416239	Pfn2/Chmp2b	2	34	0.0588235294117647	1521	night
1201	GO:0045785	GO:0045785	positive regulation of cell adhesion	12/499	471/29008	0.115772183347467	0.374094152387106	0.313652404416239	Epb41l5/Hsd17b12/Fbln2/Ilk/Chst2/Cd24a/Zmiz1/Lgals1/Crkl/Flot1/Vegfa/Efnb1	12	471	0.0254777070063694	1521	night
1202	GO:0050673	GO:0050673	epithelial cell proliferation	12/499	471/29008	0.115772183347467	0.374094152387106	0.313652404416239	Sulf1/Glul/Ift80/Itpr1/Phb2/Hras/Cdkn1c/Fgf18/Sav1/Gas1/Rida/Vegfa	12	471	0.0254777070063694	1521	night
1203	GO:0006940	GO:0006940	regulation of smooth muscle contraction	3/499	69/29008	0.115952856608715	0.374094152387106	0.313652404416239	Oxtr/F2r/Abat	3	69	0.0434782608695652	1521	night
1204	GO:0032507	GO:0032507	maintenance of protein location in cell	3/499	69/29008	0.115952856608715	0.374094152387106	0.313652404416239	Rangap1/Morc3/Vps13a	3	69	0.0434782608695652	1521	night
1205	GO:0033045	GO:0033045	regulation of sister chromatid segregation	3/499	69/29008	0.115952856608715	0.374094152387106	0.313652404416239	Pttg1/Riok2/Psmg2	3	69	0.0434782608695652	1521	night
1206	GO:0099601	GO:0099601	regulation of neurotransmitter receptor activity	3/499	69/29008	0.115952856608715	0.374094152387106	0.313652404416239	Ifngr1/Dlg4/App	3	69	0.0434782608695652	1521	night
1207	GO:0150116	GO:0150116	regulation of cell-substrate junction organization	3/499	69/29008	0.115952856608715	0.374094152387106	0.313652404416239	Epb41l5/Lamtor2/Vegfa	3	69	0.0434782608695652	1521	night
1208	GO:0048145	GO:0048145	regulation of fibroblast proliferation	4/499	108/29008	0.116154458400923	0.374094152387106	0.313652404416239	Xrcc4/Zmiz1/Rnaseh2b/Morc3	4	108	0.037037037037037	1521	night
1209	GO:0060349	GO:0060349	bone morphogenesis	4/499	108/29008	0.116154458400923	0.374094152387106	0.313652404416239	Ift80/Dhrs3/Smpd3/Fgf18	4	108	0.037037037037037	1521	night
1210	GO:0090263	GO:0090263	positive regulation of canonical Wnt signaling pathway	4/499	108/29008	0.116154458400923	0.374094152387106	0.313652404416239	Tbl1xr1/Ilk/Fam53b/Adgra2	4	108	0.037037037037037	1521	night
1211	GO:0034767	GO:0034767	positive regulation of ion transmembrane transport	6/499	193/29008	0.117077751283256	0.376756396986663	0.315884514740516	Sumo1/P2rx7/Atp1b3/Ifngr1/F2r/Calm2	6	193	0.0310880829015544	1521	night
1212	GO:0046486	GO:0046486	glycerolipid metabolic process	10/499	377/29008	0.118074226430824	0.379649554786237	0.318310230016742	Dgkd/Impa1/Tbl1xr1/Fam126a/Phb2/Pigyl/Chpt1/Plscr3/Pigs/Mtmr4	10	377	0.026525198938992	1521	night
1213	GO:0051090	GO:0051090	regulation of DNA-binding transcription factor activity	11/499	425/29008	0.118570775831383	0.380931832988376	0.319385332737982	Sumo1/Taf12/Phb2/Slco3a1/Rwdd1/Ppia/Sav1/App/Flot1/Vegfa/Brms1	11	425	0.0258823529411765	1521	night
1214	GO:0007193	GO:0007193	adenylate cyclase-inhibiting G protein-coupled receptor signaling pathway	3/499	70/29008	0.119685698807787	0.382935277712598	0.321065084348258	Prmt5/Adcy5/App	3	70	0.0428571428571429	1521	night
1215	GO:0048146	GO:0048146	positive regulation of fibroblast proliferation	3/499	70/29008	0.119685698807787	0.382935277712598	0.321065084348258	Xrcc4/Zmiz1/Rnaseh2b	3	70	0.0428571428571429	1521	night
1216	GO:0048168	GO:0048168	regulation of neuronal synaptic plasticity	3/499	70/29008	0.119685698807787	0.382935277712598	0.321065084348258	Hras/Dlg4/App	3	70	0.0428571428571429	1521	night
1217	GO:0070936	GO:0070936	protein K48-linked ubiquitination	3/499	70/29008	0.119685698807787	0.382935277712598	0.321065084348258	Rnf34/Ppia/Ube2a	3	70	0.0428571428571429	1521	night
1218	GO:1901616	GO:1901616	organic hydroxy compound catabolic process	3/499	70/29008	0.119685698807787	0.382935277712598	0.321065084348258	Impa1/Adh1/Nudt3	3	70	0.0428571428571429	1521	night
1219	GO:0019216	GO:0019216	regulation of lipid metabolic process	10/499	379/29008	0.121022486461019	0.385712545651026	0.323393633888628	Eif6/Tbl1xr1/Phb2/Lsr/Sphk2/Smpd3/Mapk9/Mtmr4/Dnajc15/App	10	379	0.0263852242744063	1521	night
1220	GO:0001764	GO:0001764	neuron migration	6/499	195/29008	0.121295568180935	0.385712545651026	0.323393633888628	AU040320/Zmiz1/Lrp12/Crkl/Vegfa/Cdkl5	6	195	0.0307692307692308	1521	night
1221	GO:0014044	GO:0014044	Schwann cell development	2/499	35/29008	0.12134554297361	0.385712545651026	0.323393633888628	Ilk/Ppp3r1	2	35	0.0571428571428571	1521	night
1222	GO:0035640	GO:0035640	exploration behavior	2/499	35/29008	0.12134554297361	0.385712545651026	0.323393633888628	Dlg4/Abat	2	35	0.0571428571428571	1521	night
1223	GO:0042168	GO:0042168	heme metabolic process	2/499	35/29008	0.12134554297361	0.385712545651026	0.323393633888628	Snx3/Tmem14c	2	35	0.0571428571428571	1521	night
1224	GO:0046825	GO:0046825	regulation of protein export from nucleus	2/499	35/29008	0.12134554297361	0.385712545651026	0.323393633888628	Anp32b/Rangap1	2	35	0.0571428571428571	1521	night
1225	GO:0090022	GO:0090022	regulation of neutrophil chemotaxis	2/499	35/29008	0.12134554297361	0.385712545651026	0.323393633888628	Jam3/Dapk2	2	35	0.0571428571428571	1521	night
1226	GO:1903203	GO:1903203	regulation of oxidative stress-induced neuron death	2/499	35/29008	0.12134554297361	0.385712545651026	0.323393633888628	Lancl1/App	2	35	0.0571428571428571	1521	night
1227	GO:0051259	GO:0051259	protein complex oligomerization	7/499	240/29008	0.12181710782671	0.386415866015233	0.323983319992784	Letm1/Oas1a/Prmt1/Elavl1/Farsa/Clybl/App	7	240	0.0291666666666667	1521	night
1228	GO:0031532	GO:0031532	actin cytoskeleton reorganization	4/499	110/29008	0.121963437310428	0.386415866015233	0.323983319992784	Sptan1/Hras/Atp2c1/Pdlim4	4	110	0.0363636363636364	1521	night
1229	GO:0032642	GO:0032642	regulation of chemokine production	4/499	110/29008	0.121963437310428	0.386415866015233	0.323983319992784	Oas1a/Cd24a/Mapk9/App	4	110	0.0363636363636364	1521	night
1230	GO:0032760	GO:0032760	positive regulation of tumor necrosis factor production	4/499	110/29008	0.121963437310428	0.386415866015233	0.323983319992784	Oas1a/Sphk2/Ifngr1/App	4	110	0.0363636363636364	1521	night
1231	GO:0002262	GO:0002262	myeloid cell homeostasis	6/499	196/29008	0.123432357631062	0.387698014131933	0.325058313646265	Sp3/Prmt1/Jam3/Cd24a/Tmem14c/Vegfa	6	196	0.0306122448979592	1521	night
1232	GO:0030888	GO:0030888	regulation of B cell proliferation	3/499	71/29008	0.12346246742051	0.387698014131933	0.325058313646265	Slc39a10/Cd24a/Cd320	3	71	0.0422535211267606	1521	night
1233	GO:0032732	GO:0032732	positive regulation of interleukin-1 production	3/499	71/29008	0.12346246742051	0.387698014131933	0.325058313646265	P2rx7/Panx1/App	3	71	0.0422535211267606	1521	night
1234	GO:0032922	GO:0032922	circadian regulation of gene expression	3/499	71/29008	0.12346246742051	0.387698014131933	0.325058313646265	Per2/Hdac1/Prmt5	3	71	0.0422535211267606	1521	night
1235	GO:0042733	GO:0042733	embryonic digit morphogenesis	3/499	71/29008	0.12346246742051	0.387698014131933	0.325058313646265	Lrp4/Hdac1/Gas1	3	71	0.0422535211267606	1521	night
1236	GO:0048488	GO:0048488	synaptic vesicle endocytosis	3/499	71/29008	0.12346246742051	0.387698014131933	0.325058313646265	Vamp4/Cd24a/Sh3gl1	3	71	0.0422535211267606	1521	night
1237	GO:0050432	GO:0050432	catecholamine secretion	3/499	71/29008	0.12346246742051	0.387698014131933	0.325058313646265	Oxtr/Adora2a/Abat	3	71	0.0422535211267606	1521	night
1238	GO:0055117	GO:0055117	regulation of cardiac muscle contraction	3/499	71/29008	0.12346246742051	0.387698014131933	0.325058313646265	Sumo1/Ccn2/Calm2	3	71	0.0422535211267606	1521	night
1239	GO:0061035	GO:0061035	regulation of cartilage development	3/499	71/29008	0.12346246742051	0.387698014131933	0.325058313646265	Smpd3/Ccn2/Fgf18	3	71	0.0422535211267606	1521	night
1240	GO:0140238	GO:0140238	presynaptic endocytosis	3/499	71/29008	0.12346246742051	0.387698014131933	0.325058313646265	Vamp4/Cd24a/Sh3gl1	3	71	0.0422535211267606	1521	night
1241	GO:1901606	GO:1901606	alpha-amino acid catabolic process	3/499	71/29008	0.12346246742051	0.387698014131933	0.325058313646265	Aldh4a1/Gcsh/Prodh	3	71	0.0422535211267606	1521	night
1242	GO:0036293	GO:0036293	response to decreased oxygen levels	7/499	241/29008	0.123729969772215	0.388225195009922	0.325500318817659	Tbl2/Itpr1/Oxtr/Itpr2/Cd24a/Abat/Vegfa	7	241	0.029045643153527	1521	night
1243	GO:0002687	GO:0002687	positive regulation of leukocyte migration	5/499	153/29008	0.124888025684851	0.390681491429709	0.327559755654908	Swap70/Jam3/Dapk2/App/Vegfa	5	153	0.0326797385620915	1521	night
1244	GO:0032368	GO:0032368	regulation of lipid transport	5/499	153/29008	0.124888025684851	0.390681491429709	0.327559755654908	Atp8a1/P2rx7/Mapk9/Hrh2/Xrcc4	5	153	0.0326797385620915	1521	night
1245	GO:0021987	GO:0021987	cerebral cortex development	4/499	111/29008	0.124913815324972	0.390681491429709	0.327559755654908	Ccdc85c/Zmiz1/Crkl/Cdh2	4	111	0.036036036036036	1521	night
1246	GO:0048144	GO:0048144	fibroblast proliferation	4/499	111/29008	0.124913815324972	0.390681491429709	0.327559755654908	Xrcc4/Zmiz1/Rnaseh2b/Morc3	4	111	0.036036036036036	1521	night
1247	GO:0006623	GO:0006623	protein targeting to vacuole	2/499	36/29008	0.127087125239542	0.394919047224973	0.331112656857857	Mon1b/Vps13a	2	36	0.0555555555555556	1521	night
1248	GO:0060236	GO:0060236	regulation of mitotic spindle organization	2/499	36/29008	0.127087125239542	0.394919047224973	0.331112656857857	Drg1/Chmp2b	2	36	0.0555555555555556	1521	night
1249	GO:0060338	GO:0060338	regulation of type I interferon-mediated signaling pathway	2/499	36/29008	0.127087125239542	0.394919047224973	0.331112656857857	Oas1a/Ttll12	2	36	0.0555555555555556	1521	night
1250	GO:0098868	GO:0098868	bone growth	2/499	36/29008	0.127087125239542	0.394919047224973	0.331112656857857	Ift80/Smpd3	2	36	0.0555555555555556	1521	night
1251	GO:0000271	GO:0000271	polysaccharide biosynthetic process	3/499	72/29008	0.127282094768942	0.394919047224973	0.331112656857857	Per2/Gyg/Smpd3	3	72	0.0416666666666667	1521	night
1252	GO:0007405	GO:0007405	neuroblast proliferation	3/499	72/29008	0.127282094768942	0.394919047224973	0.331112656857857	Cd24a/Rab10/Vegfa	3	72	0.0416666666666667	1521	night
1253	GO:0045428	GO:0045428	regulation of nitric oxide biosynthetic process	3/499	72/29008	0.127282094768942	0.394919047224973	0.331112656857857	Smpd3/Mapk9/App	3	72	0.0416666666666667	1521	night
1254	GO:0071868	GO:0071868	cellular response to monoamine stimulus	3/499	72/29008	0.127282094768942	0.394919047224973	0.331112656857857	Prmt5/Adcy5/App	3	72	0.0416666666666667	1521	night
1255	GO:0071870	GO:0071870	cellular response to catecholamine stimulus	3/499	72/29008	0.127282094768942	0.394919047224973	0.331112656857857	Prmt5/Adcy5/App	3	72	0.0416666666666667	1521	night
1256	GO:1905330	GO:1905330	regulation of morphogenesis of an epithelium	3/499	72/29008	0.127282094768942	0.394919047224973	0.331112656857857	Sulf1/Phb2/Vegfa	3	72	0.0416666666666667	1521	night
1257	GO:0060840	GO:0060840	artery development	4/499	112/29008	0.127894205009462	0.396187374341711	0.33217606254654	Prrx2/Kif7/Zmiz1/Vegfa	4	112	0.0357142857142857	1521	night
1258	GO:1903557	GO:1903557	positive regulation of tumor necrosis factor superfamily cytokine production	4/499	112/29008	0.127894205009462	0.396187374341711	0.33217606254654	Oas1a/Sphk2/Ifngr1/App	4	112	0.0357142857142857	1521	night
1259	GO:0072593	GO:0072593	reactive oxygen species metabolic process	7/499	244/29008	0.129559946512391	0.40097044885372	0.336186343946611	Eif6/Romo1/Aldh2/P2rx7/Sphk2/Ccn2/App	7	244	0.0286885245901639	1521	night
1260	GO:0034101	GO:0034101	erythrocyte homeostasis	5/499	155/29008	0.129890381092477	0.40097044885372	0.336186343946611	Sp3/Prmt1/Cd24a/Tmem14c/Vegfa	5	155	0.032258064516129	1521	night
1261	GO:0035194	GO:0035194	post-transcriptional gene silencing by RNA	5/499	155/29008	0.129890381092477	0.40097044885372	0.336186343946611	Eif6/Ncor2/Tial1/Elavl1/Xpo5	5	155	0.032258064516129	1521	night
1262	GO:0072006	GO:0072006	nephron development	5/499	155/29008	0.129890381092477	0.40097044885372	0.336186343946611	Sulf1/Nup160/Ilk/Cd24a/Vegfa	5	155	0.032258064516129	1521	night
1263	GO:0120032	GO:0120032	regulation of plasma membrane bounded cell projection assembly	6/499	199/29008	0.129952701283615	0.40097044885372	0.336186343946611	Pfn2/P2rx7/Hras/Map4/Mien1/Cdkl5	6	199	0.0301507537688442	1521	night
1264	GO:0031330	GO:0031330	negative regulation of cellular catabolic process	7/499	245/29008	0.131533448427935	0.405526778895303	0.340006515589866	Ubqln4/Zcchc17/Elavl1/Mettl16/Secisbp2/Pam16/Vegfa	7	245	0.0285714285714286	1521	night
1265	GO:0048593	GO:0048593	camera-type eye morphogenesis	5/499	156/29008	0.132425274034297	0.406178792037638	0.34055318409163	Sp3/Tsku/Nectin3/Arl6/Vegfa	5	156	0.032051282051282	1521	night
1266	GO:0009069	GO:0009069	serine family amino acid metabolic process	2/499	37/29008	0.132891444662045	0.406178792037638	0.34055318409163	Sephs1/Gcsh	2	37	0.0540540540540541	1521	night
1267	GO:0019076	GO:0019076	viral release from host cell	2/499	37/29008	0.132891444662045	0.406178792037638	0.34055318409163	Trim65/Chmp2b	2	37	0.0540540540540541	1521	night
1268	GO:0033146	GO:0033146	regulation of intracellular estrogen receptor signaling pathway	2/499	37/29008	0.132891444662045	0.406178792037638	0.34055318409163	Ufm1/Phb2	2	37	0.0540540540540541	1521	night
1269	GO:0035329	GO:0035329	hippo signaling	2/499	37/29008	0.132891444662045	0.406178792037638	0.34055318409163	Tial1/Sav1	2	37	0.0540540540540541	1521	night
1270	GO:0035890	GO:0035890	exit from host	2/499	37/29008	0.132891444662045	0.406178792037638	0.34055318409163	Trim65/Chmp2b	2	37	0.0540540540540541	1521	night
1271	GO:0035891	GO:0035891	exit from host cell	2/499	37/29008	0.132891444662045	0.406178792037638	0.34055318409163	Trim65/Chmp2b	2	37	0.0540540540540541	1521	night
1272	GO:0036475	GO:0036475	neuron death in response to oxidative stress	2/499	37/29008	0.132891444662045	0.406178792037638	0.34055318409163	Lancl1/App	2	37	0.0540540540540541	1521	night
1273	GO:0048846	GO:0048846	axon extension involved in axon guidance	2/499	37/29008	0.132891444662045	0.406178792037638	0.34055318409163	Ryk/Vegfa	2	37	0.0540540540540541	1521	night
1274	GO:1902284	GO:1902284	neuron projection extension involved in neuron projection guidance	2/499	37/29008	0.132891444662045	0.406178792037638	0.34055318409163	Ryk/Vegfa	2	37	0.0540540540540541	1521	night
1275	GO:2000463	GO:2000463	positive regulation of excitatory postsynaptic potential	2/499	37/29008	0.132891444662045	0.406178792037638	0.34055318409163	Dlg4/App	2	37	0.0540540540540541	1521	night
1276	GO:1903362	GO:1903362	regulation of cellular protein catabolic process	7/499	246/29008	0.133521889499633	0.407785896065885	0.341900631089639	Sumo1/Usp13/Ubqln4/Mapk9/Sumo2/Araf/Bcap31	7	246	0.0284552845528455	1521	night
1277	GO:0032602	GO:0032602	chemokine production	4/499	114/29008	0.13394324154031	0.408113223051281	0.342175072417697	Oas1a/Cd24a/Mapk9/App	4	114	0.0350877192982456	1521	night
1278	GO:0032652	GO:0032652	regulation of interleukin-1 production	4/499	114/29008	0.13394324154031	0.408113223051281	0.342175072417697	P2rx7/Panx1/F2r/App	4	114	0.0350877192982456	1521	night
1279	GO:0051702	GO:0051702	biological process involved in interaction with symbiont	4/499	114/29008	0.13394324154031	0.408113223051281	0.342175072417697	Romo1/Hdac1/Phb/Snw1	4	114	0.0350877192982456	1521	night
1280	GO:0018105	GO:0018105	peptidyl-serine phosphorylation	9/499	340/29008	0.134456805778119	0.409357946966663	0.343218688433619	Mapkap1/Pfn2/Ilk/Mapk9/App/Morc3/Stk38/Vegfa/Araf	9	340	0.0264705882352941	1521	night
1281	GO:0071867	GO:0071867	response to monoamine	3/499	74/29008	0.135045641798877	0.410189295471727	0.343915717392391	Prmt5/Adcy5/App	3	74	0.0405405405405405	1521	night
1282	GO:0071869	GO:0071869	response to catecholamine	3/499	74/29008	0.135045641798877	0.410189295471727	0.343915717392391	Prmt5/Adcy5/App	3	74	0.0405405405405405	1521	night
1283	GO:1903036	GO:1903036	positive regulation of response to wounding	3/499	74/29008	0.135045641798877	0.410189295471727	0.343915717392391	Hras/Cd24a/F2r	3	74	0.0405405405405405	1521	night
1284	GO:0006914	GO:0006914	autophagy	11/499	437/29008	0.135750779123306	0.411689327815971	0.345173392093992	Sh3bp4/Usp13/Ufm1/Ubqln4/Synpo2/Cisd2/Phb2/Scoc/Mtmr4/Trim65/Vps13a	11	437	0.0251716247139588	1521	night
1285	GO:0061919	GO:0061919	process utilizing autophagic mechanism	11/499	437/29008	0.135750779123306	0.411689327815971	0.345173392093992	Sh3bp4/Usp13/Ufm1/Ubqln4/Synpo2/Cisd2/Phb2/Scoc/Mtmr4/Trim65/Vps13a	11	437	0.0251716247139588	1521	night
1286	GO:0042176	GO:0042176	regulation of protein catabolic process	10/499	389/29008	0.136365013021512	0.413230525462545	0.346465581090918	Sumo1/Usp13/Ubqln4/Snx3/Mapk9/Phb/Sumo2/App/Araf/Bcap31	10	389	0.025706940874036	1521	night
1287	GO:0030308	GO:0030308	negative regulation of cell growth	6/499	202/29008	0.13663515416468	0.413406207903538	0.346612878822463	Sh3bp4/Sphk2/Cdkn2d/Ryk/Phb/Gas1	6	202	0.0297029702970297	1521	night
1288	GO:0060491	GO:0060491	regulation of cell projection assembly	6/499	202/29008	0.13663515416468	0.413406207903538	0.346612878822463	Pfn2/P2rx7/Hras/Map4/Mien1/Cdkl5	6	202	0.0297029702970297	1521	night
1289	GO:0003014	GO:0003014	renal system process	4/499	115/29008	0.137010985649987	0.414221730859581	0.347296639138916	Sulf1/Adora2a/F2r/Rrm2b	4	115	0.0347826086956522	1521	night
1290	GO:0006475	GO:0006475	internal protein amino acid acetylation	5/499	158/29008	0.137561310238689	0.415241228505168	0.348151418305591	Meaf6/Taf12/Ruvbl2/Sphk2/App	5	158	0.0316455696202532	1521	night
1291	GO:0018393	GO:0018393	internal peptidyl-lysine acetylation	5/499	158/29008	0.137561310238689	0.415241228505168	0.348151418305591	Meaf6/Taf12/Ruvbl2/Sphk2/App	5	158	0.0316455696202532	1521	night
1292	GO:0000184	GO:0000184	nuclear-transcribed mRNA catabolic process, nonsense-mediated decay	2/499	38/29008	0.138754655646731	0.416641506345764	0.349325455666911	Secisbp2/Ncbp2	2	38	0.0526315789473684	1521	night
1293	GO:0006739	GO:0006739	NADP metabolic process	2/499	38/29008	0.138754655646731	0.416641506345764	0.349325455666911	Fmo2/Taldo1	2	38	0.0526315789473684	1521	night
1294	GO:0044786	GO:0044786	cell cycle DNA replication	2/499	38/29008	0.138754655646731	0.416641506345764	0.349325455666911	Mcm6/Mcm4	2	38	0.0526315789473684	1521	night
1295	GO:0045879	GO:0045879	negative regulation of smoothened signaling pathway	2/499	38/29008	0.138754655646731	0.416641506345764	0.349325455666911	Kif7/Gas1	2	38	0.0526315789473684	1521	night
1296	GO:0046686	GO:0046686	response to cadmium ion	2/499	38/29008	0.138754655646731	0.416641506345764	0.349325455666911	Sumo1/Mapk9	2	38	0.0526315789473684	1521	night
1297	GO:0071634	GO:0071634	regulation of transforming growth factor beta production	2/499	38/29008	0.138754655646731	0.416641506345764	0.349325455666911	Tsku/Cd24a	2	38	0.0526315789473684	1521	night
1298	GO:0006635	GO:0006635	fatty acid beta-oxidation	3/499	75/29008	0.138987415511802	0.416641506345764	0.349325455666911	Ivd/Echs1/Acad11	3	75	0.04	1521	night
1299	GO:0014068	GO:0014068	positive regulation of phosphatidylinositol 3-kinase signaling	3/499	75/29008	0.138987415511802	0.416641506345764	0.349325455666911	Prr5l/F2r/Vegfa	3	75	0.04	1521	night
1300	GO:0080164	GO:0080164	regulation of nitric oxide metabolic process	3/499	75/29008	0.138987415511802	0.416641506345764	0.349325455666911	Smpd3/Mapk9/App	3	75	0.04	1521	night
1301	GO:0006986	GO:0006986	response to unfolded protein	4/499	116/29008	0.140106936560322	0.41935232855267	0.351598294998174	Hspa4l/Erp44/Tmem33/Tbl2	4	116	0.0344827586206897	1521	night
1302	GO:0051897	GO:0051897	positive regulation of protein kinase B signaling	4/499	116/29008	0.140106936560322	0.41935232855267	0.351598294998174	Ilk/Tpbg/Phb/Vegfa	4	116	0.0344827586206897	1521	night
1303	GO:0009743	GO:0009743	response to carbohydrate	6/499	204/29008	0.141178284193314	0.422234668842167	0.354014940530796	Glul/Mpc2/Eif2b3/Camk2n1/Ndufaf2/Adcy5	6	204	0.0294117647058824	1521	night
1304	GO:0031346	GO:0031346	positive regulation of cell projection organization	11/499	441/29008	0.14176103895632	0.423652430071148	0.355203636519548	P2rx7/Itpr1/Ilk/Hras/Snx3/Cd24a/Dbnl/Dlg4/Mien1/Vegfa/Cdkl5	11	441	0.0249433106575964	1521	night
1305	GO:2000377	GO:2000377	regulation of reactive oxygen species metabolic process	5/499	160/29008	0.142784060588587	0.425952103608855	0.357131755764052	Eif6/Romo1/Aldh2/Sphk2/App	5	160	0.03125	1521	night
1306	GO:0006766	GO:0006766	vitamin metabolic process	3/499	76/29008	0.142967757639308	0.425952103608855	0.357131755764052	Mmadhc/Clybl/Cd320	3	76	0.0394736842105263	1521	night
1307	GO:1904029	GO:1904029	regulation of cyclin-dependent protein kinase activity	3/499	76/29008	0.142967757639308	0.425952103608855	0.357131755764052	Camk2n1/Cdkn1c/Cdkn2d	3	76	0.0394736842105263	1521	night
1308	GO:1905515	GO:1905515	non-motile cilium assembly	3/499	76/29008	0.142967757639308	0.425952103608855	0.357131755764052	Ift80/Map4/Tmem216	3	76	0.0394736842105263	1521	night
1309	GO:0044770	GO:0044770	cell cycle phase transition	12/499	492/29008	0.144528455985916	0.427438045303085	0.358377616417697	Anp32b/Pole/Phb2/Cdkn1c/Cdkn2d/Gas1/Rnaseh2b/Ube2l3/App/Riok2/Calm2/Psmg2	12	492	0.024390243902439	1521	night
1310	GO:0009167	GO:0009167	purine ribonucleoside monophosphate metabolic process	2/499	39/29008	0.144673025854444	0.427438045303085	0.358377616417697	Guk1/Nt5c	2	39	0.0512820512820513	1521	night
1311	GO:0018208	GO:0018208	peptidyl-proline modification	2/499	39/29008	0.144673025854444	0.427438045303085	0.358377616417697	Fkbp4/Ppia	2	39	0.0512820512820513	1521	night
1312	GO:0031297	GO:0031297	replication fork processing	2/499	39/29008	0.144673025854444	0.427438045303085	0.358377616417697	Cenpx/Exd2	2	39	0.0512820512820513	1521	night
1313	GO:0045981	GO:0045981	positive regulation of nucleotide metabolic process	2/499	39/29008	0.144673025854444	0.427438045303085	0.358377616417697	P2rx7/App	2	39	0.0512820512820513	1521	night
1314	GO:0051180	GO:0051180	vitamin transport	2/499	39/29008	0.144673025854444	0.427438045303085	0.358377616417697	Slc2a1/Cd320	2	39	0.0512820512820513	1521	night
1315	GO:0060351	GO:0060351	cartilage development involved in endochondral bone morphogenesis	2/499	39/29008	0.144673025854444	0.427438045303085	0.358377616417697	Ift80/Smpd3	2	39	0.0512820512820513	1521	night
1316	GO:0070884	GO:0070884	regulation of calcineurin-NFAT signaling cascade	2/499	39/29008	0.144673025854444	0.427438045303085	0.358377616417697	Camta1/Homer2	2	39	0.0512820512820513	1521	night
1317	GO:0071320	GO:0071320	cellular response to cAMP	2/499	39/29008	0.144673025854444	0.427438045303085	0.358377616417697	Itpr1/Itpr2	2	39	0.0512820512820513	1521	night
1318	GO:0071542	GO:0071542	dopaminergic neuron differentiation	2/499	39/29008	0.144673025854444	0.427438045303085	0.358377616417697	Ryk/Vegfa	2	39	0.0512820512820513	1521	night
1319	GO:1900544	GO:1900544	positive regulation of purine nucleotide metabolic process	2/499	39/29008	0.144673025854444	0.427438045303085	0.358377616417697	P2rx7/App	2	39	0.0512820512820513	1521	night
1320	GO:0016441	GO:0016441	posttranscriptional gene silencing	5/499	161/29008	0.145427332138397	0.429341146472221	0.35997323680828	Eif6/Ncor2/Tial1/Elavl1/Xpo5	5	161	0.031055900621118	1521	night
1321	GO:0022408	GO:0022408	negative regulation of cell-cell adhesion	6/499	206/29008	0.145790548923099	0.430087637511973	0.360599118576277	Epb41l5/Swap70/Cd24a/Adora2a/Abat/Vegfa	6	206	0.029126213592233	1521	night
1322	GO:0045669	GO:0045669	positive regulation of osteoblast differentiation	3/499	77/29008	0.146985594741062	0.432630560956132	0.362731186258751	Ilk/Pdlim7/Vegfa	3	77	0.038961038961039	1521	night
1323	GO:0060976	GO:0060976	coronary vasculature development	3/499	77/29008	0.146985594741062	0.432630560956132	0.362731186258751	Kif7/Sgcd/Vegfa	3	77	0.038961038961039	1521	night
1324	GO:0098661	GO:0098661	inorganic anion transmembrane transport	3/499	77/29008	0.146985594741062	0.432630560956132	0.362731186258751	Slc12a2/Gabra3/Gabrq	3	77	0.038961038961039	1521	night
1325	GO:0090092	GO:0090092	regulation of transmembrane receptor protein serine/threonine kinase signaling pathway	7/499	253/29008	0.147851242089738	0.43485003050846	0.364592059937674	Sulf1/Nbl1/Htra3/Tsku/Ilk/Cdkn1c/Snw1	7	253	0.0276679841897233	1521	night
1326	GO:0007052	GO:0007052	mitotic spindle organization	4/499	119/29008	0.149559369795428	0.435090468964665	0.364793651166571	Map4/Drg1/Tubg1/Chmp2b	4	119	0.0336134453781513	1521	night
1327	GO:0090100	GO:0090100	positive regulation of transmembrane receptor protein serine/threonine kinase signaling pathway	4/499	119/29008	0.149559369795428	0.435090468964665	0.364793651166571	Sulf1/Ilk/Cdkn1c/Snw1	4	119	0.0336134453781513	1521	night
1328	GO:0007212	GO:0007212	dopamine receptor signaling pathway	2/499	40/29008	0.15064293345586	0.435090468964665	0.364793651166571	Prmt5/Adcy5	2	40	0.05	1521	night
1329	GO:0030513	GO:0030513	positive regulation of BMP signaling pathway	2/499	40/29008	0.15064293345586	0.435090468964665	0.364793651166571	Sulf1/Ilk	2	40	0.05	1521	night
1330	GO:0032228	GO:0032228	regulation of synaptic transmission, GABAergic	2/499	40/29008	0.15064293345586	0.435090468964665	0.364793651166571	Oxtr/Adora2a	2	40	0.05	1521	night
1331	GO:0042398	GO:0042398	cellular modified amino acid biosynthetic process	2/499	40/29008	0.15064293345586	0.435090468964665	0.364793651166571	Plod3/Hagh	2	40	0.05	1521	night
1332	GO:0050850	GO:0050850	positive regulation of calcium-mediated signaling	2/499	40/29008	0.15064293345586	0.435090468964665	0.364793651166571	Camta1/Cd24a	2	40	0.05	1521	night
1333	GO:0090224	GO:0090224	regulation of spindle organization	2/499	40/29008	0.15064293345586	0.435090468964665	0.364793651166571	Drg1/Chmp2b	2	40	0.05	1521	night
1334	GO:0106056	GO:0106056	regulation of calcineurin-mediated signaling	2/499	40/29008	0.15064293345586	0.435090468964665	0.364793651166571	Camta1/Homer2	2	40	0.05	1521	night
1335	GO:1903580	GO:1903580	positive regulation of ATP metabolic process	2/499	40/29008	0.15064293345586	0.435090468964665	0.364793651166571	P2rx7/App	2	40	0.05	1521	night
1336	GO:0002562	GO:0002562	somatic diversification of immune receptors via germline recombination within a single locus	3/499	78/29008	0.151039854529342	0.435090468964665	0.364793651166571	Swap70/Polb/Xrcc4	3	78	0.0384615384615385	1521	night
1337	GO:0016444	GO:0016444	somatic cell DNA recombination	3/499	78/29008	0.151039854529342	0.435090468964665	0.364793651166571	Swap70/Polb/Xrcc4	3	78	0.0384615384615385	1521	night
1338	GO:0032612	GO:0032612	interleukin-1 production	4/499	120/29008	0.152763466460199	0.435090468964665	0.364793651166571	P2rx7/Panx1/F2r/App	4	120	0.0333333333333333	1521	night
1339	GO:0006865	GO:0006865	amino acid transport	5/499	164/29008	0.153481664616196	0.435090468964665	0.364793651166571	Per2/P2rx7/Adora2a/Abat/Slc12a2	5	164	0.0304878048780488	1521	night
1340	GO:0045862	GO:0045862	positive regulation of proteolysis	9/499	351/29008	0.153656187196792	0.435090468964665	0.364793651166571	Sumo1/Usp13/Anp32b/Ccn2/Mapk9/Sumo2/F2r/App/Bcap31	9	351	0.0256410256410256	1521	night
1341	GO:0006405	GO:0006405	RNA export from nucleus	3/499	79/29008	0.155129466560178	0.435090468964665	0.364793651166571	Nup160/Sem1/Xpo5	3	79	0.0379746835443038	1521	night
1342	GO:0070192	GO:0070192	chromosome organization involved in meiotic cell cycle	3/499	79/29008	0.155129466560178	0.435090468964665	0.364793651166571	Terf1/Ndc1/Prdm9	3	79	0.0379746835443038	1521	night
1343	GO:1903201	GO:1903201	regulation of oxidative stress-induced cell death	3/499	79/29008	0.155129466560178	0.435090468964665	0.364793651166571	Lancl1/Ppia/App	3	79	0.0379746835443038	1521	night
1344	GO:1904888	GO:1904888	cranial skeletal system development	3/499	79/29008	0.155129466560178	0.435090468964665	0.364793651166571	Prrx2/Gas1/Crkl	3	79	0.0379746835443038	1521	night
1345	GO:0070085	GO:0070085	glycosylation	6/499	210/29008	0.155217470788393	0.435090468964665	0.364793651166571	Mgat5/Tmem165/Plod3/St3gal5/Dad1/Pmm1	6	210	0.0285714285714286	1521	night
1346	GO:0017015	GO:0017015	regulation of transforming growth factor beta receptor signaling pathway	4/499	121/29008	0.155993409036048	0.435090468964665	0.364793651166571	Htra3/Tsku/Cdkn1c/Snw1	4	121	0.0330578512396694	1521	night
1347	GO:0051963	GO:0051963	regulation of synapse assembly	4/499	121/29008	0.155993409036048	0.435090468964665	0.364793651166571	Oxtr/Adgrl1/Tpbg/App	4	121	0.0330578512396694	1521	night
1348	GO:0006220	GO:0006220	pyrimidine nucleotide metabolic process	2/499	41/29008	0.15666086444673	0.435090468964665	0.364793651166571	Dut/Nt5c	2	41	0.0487804878048781	1521	night
1349	GO:0006636	GO:0006636	unsaturated fatty acid biosynthetic process	2/499	41/29008	0.15666086444673	0.435090468964665	0.364793651166571	Ptges2/Mapk9	2	41	0.0487804878048781	1521	night
1350	GO:0060603	GO:0060603	mammary gland duct morphogenesis	2/499	41/29008	0.15666086444673	0.435090468964665	0.364793651166571	Phb2/Slc12a2	2	41	0.0487804878048781	1521	night
1351	GO:0071604	GO:0071604	transforming growth factor beta production	2/499	41/29008	0.15666086444673	0.435090468964665	0.364793651166571	Tsku/Cd24a	2	41	0.0487804878048781	1521	night
1352	GO:1902692	GO:1902692	regulation of neuroblast proliferation	2/499	41/29008	0.15666086444673	0.435090468964665	0.364793651166571	Cd24a/Vegfa	2	41	0.0487804878048781	1521	night
1353	GO:0031345	GO:0031345	negative regulation of cell projection organization	6/499	211/29008	0.157615420188137	0.435090468964665	0.364793651166571	Lrp4/Pfn2/Tsku/Ryk/Map4/Lgals1	6	211	0.028436018957346	1521	night
1354	GO:0033135	GO:0033135	regulation of peptidyl-serine phosphorylation	5/499	166/29008	0.158952362226861	0.435090468964665	0.364793651166571	Mapkap1/Pfn2/App/Vegfa/Araf	5	166	0.0301204819277108	1521	night
1355	GO:0015748	GO:0015748	organophosphate ester transport	4/499	122/29008	0.159248714215035	0.435090468964665	0.364793651166571	Atp8a1/P2rx7/Plscr3/Xrcc4	4	122	0.0327868852459016	1521	night
1356	GO:0090277	GO:0090277	positive regulation of peptide hormone secretion	4/499	122/29008	0.159248714215035	0.435090468964665	0.364793651166571	Glul/Mpc2/Camk2n1/Abat	4	122	0.0327868852459016	1521	night
1357	GO:0045123	GO:0045123	cellular extravasation	3/499	80/29008	0.159253362893452	0.435090468964665	0.364793651166571	Jam3/Chst2/Crkl	3	80	0.0375	1521	night
1358	GO:0048844	GO:0048844	artery morphogenesis	3/499	80/29008	0.159253362893452	0.435090468964665	0.364793651166571	Prrx2/Zmiz1/Vegfa	3	80	0.0375	1521	night
1359	GO:0051965	GO:0051965	positive regulation of synapse assembly	3/499	80/29008	0.159253362893452	0.435090468964665	0.364793651166571	Oxtr/Adgrl1/Tpbg	3	80	0.0375	1521	night
1360	GO:0070228	GO:0070228	regulation of lymphocyte apoptotic process	3/499	80/29008	0.159253362893452	0.435090468964665	0.364793651166571	Slc39a10/P2rx7/Cd24a	3	80	0.0375	1521	night
1361	GO:1901983	GO:1901983	regulation of protein acetylation	3/499	80/29008	0.159253362893452	0.435090468964665	0.364793651166571	Ruvbl2/Sphk2/App	3	80	0.0375	1521	night
1362	GO:0000056	GO:0000056	ribosomal small subunit export from nucleus	1/499	10/29008	0.159321041624988	0.435090468964665	0.364793651166571	Riok2	1	10	0.1	1521	night
1363	GO:0000338	GO:0000338	protein deneddylation	1/499	10/29008	0.159321041624988	0.435090468964665	0.364793651166571	Cops7b	1	10	0.1	1521	night
1364	GO:0001765	GO:0001765	membrane raft assembly	1/499	10/29008	0.159321041624988	0.435090468964665	0.364793651166571	Flot1	1	10	0.1	1521	night
1365	GO:0002349	GO:0002349	histamine production involved in inflammatory response	1/499	10/29008	0.159321041624988	0.435090468964665	0.364793651166571	Snap23	1	10	0.1	1521	night
1366	GO:0002424	GO:0002424	T cell mediated immune response to tumor cell	1/499	10/29008	0.159321041624988	0.435090468964665	0.364793651166571	Cd24a	1	10	0.1	1521	night
1367	GO:0002441	GO:0002441	histamine secretion involved in inflammatory response	1/499	10/29008	0.159321041624988	0.435090468964665	0.364793651166571	Snap23	1	10	0.1	1521	night
1368	GO:0002553	GO:0002553	histamine secretion by mast cell	1/499	10/29008	0.159321041624988	0.435090468964665	0.364793651166571	Snap23	1	10	0.1	1521	night
1369	GO:0002840	GO:0002840	regulation of T cell mediated immune response to tumor cell	1/499	10/29008	0.159321041624988	0.435090468964665	0.364793651166571	Cd24a	1	10	0.1	1521	night
1370	GO:0003418	GO:0003418	growth plate cartilage chondrocyte differentiation	1/499	10/29008	0.159321041624988	0.435090468964665	0.364793651166571	Ift80	1	10	0.1	1521	night
1371	GO:0007128	GO:0007128	meiotic prophase I	1/499	10/29008	0.159321041624988	0.435090468964665	0.364793651166571	Terf1	1	10	0.1	1521	night
1372	GO:0007191	GO:0007191	adenylate cyclase-activating dopamine receptor signaling pathway	1/499	10/29008	0.159321041624988	0.435090468964665	0.364793651166571	Adcy5	1	10	0.1	1521	night
1373	GO:0007567	GO:0007567	parturition	1/499	10/29008	0.159321041624988	0.435090468964665	0.364793651166571	Oxtr	1	10	0.1	1521	night
1374	GO:0009131	GO:0009131	pyrimidine nucleoside monophosphate catabolic process	1/499	10/29008	0.159321041624988	0.435090468964665	0.364793651166571	Nt5c	1	10	0.1	1521	night
1375	GO:0009157	GO:0009157	deoxyribonucleoside monophosphate biosynthetic process	1/499	10/29008	0.159321041624988	0.435090468964665	0.364793651166571	Dut	1	10	0.1	1521	night
1376	GO:0009178	GO:0009178	pyrimidine deoxyribonucleoside monophosphate catabolic process	1/499	10/29008	0.159321041624988	0.435090468964665	0.364793651166571	Nt5c	1	10	0.1	1521	night
1377	GO:0010042	GO:0010042	response to manganese ion	1/499	10/29008	0.159321041624988	0.435090468964665	0.364793651166571	Fibin	1	10	0.1	1521	night
1378	GO:0010944	GO:0010944	negative regulation of transcription by competitive promoter binding	1/499	10/29008	0.159321041624988	0.435090468964665	0.364793651166571	Phb	1	10	0.1	1521	night
1379	GO:0015858	GO:0015858	nucleoside transport	1/499	10/29008	0.159321041624988	0.435090468964665	0.364793651166571	Slc29a1	1	10	0.1	1521	night
1380	GO:0031118	GO:0031118	rRNA pseudouridine synthesis	1/499	10/29008	0.159321041624988	0.435090468964665	0.364793651166571	Nop10	1	10	0.1	1521	night
1381	GO:0031848	GO:0031848	protection from non-homologous end joining at telomere	1/499	10/29008	0.159321041624988	0.435090468964665	0.364793651166571	Xrcc4	1	10	0.1	1521	night
1382	GO:0032224	GO:0032224	positive regulation of synaptic transmission, cholinergic	1/499	10/29008	0.159321041624988	0.435090468964665	0.364793651166571	Adora2a	1	10	0.1	1521	night
1383	GO:0032225	GO:0032225	regulation of synaptic transmission, dopaminergic	1/499	10/29008	0.159321041624988	0.435090468964665	0.364793651166571	Flot1	1	10	0.1	1521	night
1384	GO:0032836	GO:0032836	glomerular basement membrane development	1/499	10/29008	0.159321041624988	0.435090468964665	0.364793651166571	Sulf1	1	10	0.1	1521	night
1385	GO:0033572	GO:0033572	transferrin transport	1/499	10/29008	0.159321041624988	0.435090468964665	0.364793651166571	Snx3	1	10	0.1	1521	night
1386	GO:0035581	GO:0035581	sequestering of extracellular ligand from receptor	1/499	10/29008	0.159321041624988	0.435090468964665	0.364793651166571	Nbl1	1	10	0.1	1521	night
1387	GO:0035701	GO:0035701	hematopoietic stem cell migration	1/499	10/29008	0.159321041624988	0.435090468964665	0.364793651166571	Jam3	1	10	0.1	1521	night
1388	GO:0042045	GO:0042045	epithelial fluid transport	1/499	10/29008	0.159321041624988	0.435090468964665	0.364793651166571	Itpr1	1	10	0.1	1521	night
1389	GO:0043353	GO:0043353	enucleate erythrocyte differentiation	1/499	10/29008	0.159321041624988	0.435090468964665	0.364793651166571	Sp3	1	10	0.1	1521	night
1390	GO:0045023	GO:0045023	G0 to G1 transition	1/499	10/29008	0.159321041624988	0.435090468964665	0.364793651166571	Ccn2	1	10	0.1	1521	night
1391	GO:0046055	GO:0046055	dGMP catabolic process	1/499	10/29008	0.159321041624988	0.435090468964665	0.364793651166571	Nt5c	1	10	0.1	1521	night
1392	GO:0046834	GO:0046834	lipid phosphorylation	1/499	10/29008	0.159321041624988	0.435090468964665	0.364793651166571	Dgkd	1	10	0.1	1521	night
1393	GO:0050847	GO:0050847	progesterone receptor signaling pathway	1/499	10/29008	0.159321041624988	0.435090468964665	0.364793651166571	Phb	1	10	0.1	1521	night
1394	GO:0051324	GO:0051324	prophase	1/499	10/29008	0.159321041624988	0.435090468964665	0.364793651166571	Terf1	1	10	0.1	1521	night
1395	GO:0051340	GO:0051340	regulation of ligase activity	1/499	10/29008	0.159321041624988	0.435090468964665	0.364793651166571	Xrcc4	1	10	0.1	1521	night
1396	GO:0051643	GO:0051643	endoplasmic reticulum localization	1/499	10/29008	0.159321041624988	0.435090468964665	0.364793651166571	Polr2m	1	10	0.1	1521	night
1397	GO:0051775	GO:0051775	response to redox state	1/499	10/29008	0.159321041624988	0.435090468964665	0.364793651166571	Smpd3	1	10	0.1	1521	night
1398	GO:0060215	GO:0060215	primitive hemopoiesis	1/499	10/29008	0.159321041624988	0.435090468964665	0.364793651166571	Vegfa	1	10	0.1	1521	night
1399	GO:0060513	GO:0060513	prostatic bud formation	1/499	10/29008	0.159321041624988	0.435090468964665	0.364793651166571	Sulf1	1	10	0.1	1521	night
1400	GO:0060710	GO:0060710	chorio-allantoic fusion	1/499	10/29008	0.159321041624988	0.435090468964665	0.364793651166571	Dnajb6	1	10	0.1	1521	night
1401	GO:0060717	GO:0060717	chorion development	1/499	10/29008	0.159321041624988	0.435090468964665	0.364793651166571	Dnajb6	1	10	0.1	1521	night
1402	GO:0060982	GO:0060982	coronary artery morphogenesis	1/499	10/29008	0.159321041624988	0.435090468964665	0.364793651166571	Vegfa	1	10	0.1	1521	night
1403	GO:0061043	GO:0061043	regulation of vascular wound healing	1/499	10/29008	0.159321041624988	0.435090468964665	0.364793651166571	Slc12a2	1	10	0.1	1521	night
1404	GO:0070314	GO:0070314	G1 to G0 transition	1/499	10/29008	0.159321041624988	0.435090468964665	0.364793651166571	Smpd3	1	10	0.1	1521	night
1405	GO:0070316	GO:0070316	regulation of G0 to G1 transition	1/499	10/29008	0.159321041624988	0.435090468964665	0.364793651166571	Ccn2	1	10	0.1	1521	night
1406	GO:0070544	GO:0070544	histone H3-K36 demethylation	1/499	10/29008	0.159321041624988	0.435090468964665	0.364793651166571	Riox2	1	10	0.1	1521	night
1407	GO:0071659	GO:0071659	negative regulation of IP-10 production	1/499	10/29008	0.159321041624988	0.435090468964665	0.364793651166571	Oas1a	1	10	0.1	1521	night
1408	GO:0090129	GO:0090129	positive regulation of synapse maturation	1/499	10/29008	0.159321041624988	0.435090468964665	0.364793651166571	Adgrl1	1	10	0.1	1521	night
1409	GO:0090237	GO:0090237	regulation of arachidonic acid secretion	1/499	10/29008	0.159321041624988	0.435090468964665	0.364793651166571	Hrh2	1	10	0.1	1521	night
1410	GO:0090647	GO:0090647	modulation of age-related behavioral decline	1/499	10/29008	0.159321041624988	0.435090468964665	0.364793651166571	App	1	10	0.1	1521	night
1411	GO:0097105	GO:0097105	presynaptic membrane assembly	1/499	10/29008	0.159321041624988	0.435090468964665	0.364793651166571	Lrp4	1	10	0.1	1521	night
1412	GO:0097119	GO:0097119	postsynaptic density protein 95 clustering	1/499	10/29008	0.159321041624988	0.435090468964665	0.364793651166571	Cdh2	1	10	0.1	1521	night
1413	GO:0098953	GO:0098953	receptor diffusion trapping	1/499	10/29008	0.159321041624988	0.435090468964665	0.364793651166571	Dlg4	1	10	0.1	1521	night
1414	GO:0098970	GO:0098970	postsynaptic neurotransmitter receptor diffusion trapping	1/499	10/29008	0.159321041624988	0.435090468964665	0.364793651166571	Dlg4	1	10	0.1	1521	night
1415	GO:0099541	GO:0099541	trans-synaptic signaling by lipid	1/499	10/29008	0.159321041624988	0.435090468964665	0.364793651166571	F2r	1	10	0.1	1521	night
1416	GO:0099542	GO:0099542	trans-synaptic signaling by endocannabinoid	1/499	10/29008	0.159321041624988	0.435090468964665	0.364793651166571	F2r	1	10	0.1	1521	night
1417	GO:0099628	GO:0099628	neurotransmitter receptor diffusion trapping	1/499	10/29008	0.159321041624988	0.435090468964665	0.364793651166571	Dlg4	1	10	0.1	1521	night
1418	GO:0106049	GO:0106049	regulation of cellular response to osmotic stress	1/499	10/29008	0.159321041624988	0.435090468964665	0.364793651166571	Letm1	1	10	0.1	1521	night
1419	GO:1900103	GO:1900103	positive regulation of endoplasmic reticulum unfolded protein response	1/499	10/29008	0.159321041624988	0.435090468964665	0.364793651166571	Tmem33	1	10	0.1	1521	night
1420	GO:1900118	GO:1900118	negative regulation of execution phase of apoptosis	1/499	10/29008	0.159321041624988	0.435090468964665	0.364793651166571	Rnf34	1	10	0.1	1521	night
1421	GO:1901856	GO:1901856	negative regulation of cellular respiration	1/499	10/29008	0.159321041624988	0.435090468964665	0.364793651166571	Dnajc15	1	10	0.1	1521	night
1422	GO:1902188	GO:1902188	positive regulation of viral release from host cell	1/499	10/29008	0.159321041624988	0.435090468964665	0.364793651166571	Chmp2b	1	10	0.1	1521	night
1423	GO:1902746	GO:1902746	regulation of lens fiber cell differentiation	1/499	10/29008	0.159321041624988	0.435090468964665	0.364793651166571	Cdkn1c	1	10	0.1	1521	night
1424	GO:1903589	GO:1903589	positive regulation of blood vessel endothelial cell proliferation involved in sprouting angiogenesis	1/499	10/29008	0.159321041624988	0.435090468964665	0.364793651166571	Vegfa	1	10	0.1	1521	night
1425	GO:2000192	GO:2000192	negative regulation of fatty acid transport	1/499	10/29008	0.159321041624988	0.435090468964665	0.364793651166571	Hrh2	1	10	0.1	1521	night
1426	GO:2000342	GO:2000342	negative regulation of chemokine (C-X-C motif) ligand 2 production	1/499	10/29008	0.159321041624988	0.435090468964665	0.364793651166571	Oas1a	1	10	0.1	1521	night
1427	GO:2000807	GO:2000807	regulation of synaptic vesicle clustering	1/499	10/29008	0.159321041624988	0.435090468964665	0.364793651166571	Cdh2	1	10	0.1	1521	night
1428	GO:0051216	GO:0051216	cartilage development	6/499	212/29008	0.160029523315786	0.436719224342869	0.36615925134321	Sulf1/Prrx2/Ift80/Smpd3/Ccn2/Fgf18	6	212	0.0283018867924528	1521	night
1429	GO:0007015	GO:0007015	actin filament organization	11/499	453/29008	0.160615828529427	0.437898116946465	0.367147672299023	Sptan1/Arpc5l/Pfn2/Synpo2/Swap70/Pdlim3/Ccn2/Dbnl/Sptbn1/Pdlim4/Svil	11	453	0.0242825607064018	1521	night
1430	GO:0010506	GO:0010506	regulation of autophagy	7/499	259/29008	0.160686247686283	0.437898116946465	0.367147672299023	Sh3bp4/Usp13/Ubqln4/Cisd2/Scoc/Mtmr4/Trim65	7	259	0.027027027027027	1521	night
1431	GO:0009266	GO:0009266	response to temperature stimulus	5/499	167/29008	0.161717250998971	0.439454697753023	0.368452759025264	Sumo1/Psip1/Eif2b3/Rnf34/Hikeshi	5	167	0.029940119760479	1521	night
1432	GO:0045216	GO:0045216	cell-cell junction organization	6/499	213/29008	0.162459609300325	0.439454697753023	0.368452759025264	Lsr/Jam3/F2r/Arvcf/Vegfa/Cdh2	6	213	0.028169014084507	1521	night
1433	GO:0002040	GO:0002040	sprouting angiogenesis	4/499	123/29008	0.1625288956117	0.439454697753023	0.368452759025264	Glul/Adgra2/Pkm/Vegfa	4	123	0.032520325203252	1521	night
1434	GO:1905954	GO:1905954	positive regulation of lipid localization	4/499	123/29008	0.1625288956117	0.439454697753023	0.368452759025264	Atp8a1/P2rx7/Mapk9/Xrcc4	4	123	0.032520325203252	1521	night
1435	GO:0001774	GO:0001774	microglial cell activation	2/499	42/29008	0.162723410022482	0.439454697753023	0.368452759025264	Ifngr1/App	2	42	0.0476190476190476	1521	night
1436	GO:0006778	GO:0006778	porphyrin-containing compound metabolic process	2/499	42/29008	0.162723410022482	0.439454697753023	0.368452759025264	Snx3/Tmem14c	2	42	0.0476190476190476	1521	night
1437	GO:0009126	GO:0009126	purine nucleoside monophosphate metabolic process	2/499	42/29008	0.162723410022482	0.439454697753023	0.368452759025264	Guk1/Nt5c	2	42	0.0476190476190476	1521	night
1438	GO:0014037	GO:0014037	Schwann cell differentiation	2/499	42/29008	0.162723410022482	0.439454697753023	0.368452759025264	Ilk/Ppp3r1	2	42	0.0476190476190476	1521	night
1439	GO:0038084	GO:0038084	vascular endothelial growth factor signaling pathway	2/499	42/29008	0.162723410022482	0.439454697753023	0.368452759025264	Adgra2/Vegfa	2	42	0.0476190476190476	1521	night
1440	GO:0072595	GO:0072595	maintenance of protein localization in organelle	2/499	42/29008	0.162723410022482	0.439454697753023	0.368452759025264	Rangap1/Morc3	2	42	0.0476190476190476	1521	night
1441	GO:0098801	GO:0098801	regulation of renal system process	2/499	42/29008	0.162723410022482	0.439454697753023	0.368452759025264	Adora2a/F2r	2	42	0.0476190476190476	1521	night
1442	GO:1900744	GO:1900744	regulation of p38MAPK cascade	2/499	42/29008	0.162723410022482	0.439454697753023	0.368452759025264	Prmt1/Vegfa	2	42	0.0476190476190476	1521	night
1443	GO:1903725	GO:1903725	regulation of phospholipid metabolic process	2/499	42/29008	0.162723410022482	0.439454697753023	0.368452759025264	Phb2/Mtmr4	2	42	0.0476190476190476	1521	night
1444	GO:0045444	GO:0045444	fat cell differentiation	7/499	260/29008	0.162873221568759	0.439554670674137	0.368536579493678	Per2/Tbl1xr1/Ncor2/Sav1/Jdp2/Arl6/Vegfa	7	260	0.0269230769230769	1521	night
1445	GO:0002711	GO:0002711	positive regulation of T cell mediated immunity	3/499	81/29008	0.163410478722943	0.440699401787758	0.369496358372622	P2rx7/Cd24a/H2-T24	3	81	0.037037037037037	1521	night
1446	GO:0044772	GO:0044772	mitotic cell cycle phase transition	10/499	406/29008	0.164667644889741	0.442936524962282	0.371372033408404	Anp32b/Pole/Phb2/Cdkn1c/Cdkn2d/Rnaseh2b/App/Riok2/Calm2/Psmg2	10	406	0.0246305418719212	1521	night
1447	GO:0001666	GO:0001666	response to hypoxia	6/499	214/29008	0.164905505109365	0.442936524962282	0.371372033408404	Tbl2/Itpr1/Itpr2/Cd24a/Abat/Vegfa	6	214	0.0280373831775701	1521	night
1448	GO:0046928	GO:0046928	regulation of neurotransmitter secretion	4/499	124/29008	0.165833464024288	0.442936524962282	0.371372033408404	Pfn2/P2rx7/Adora2a/Prepl	4	124	0.032258064516129	1521	night
1449	GO:1903844	GO:1903844	regulation of cellular response to transforming growth factor beta stimulus	4/499	124/29008	0.165833464024288	0.442936524962282	0.371372033408404	Htra3/Tsku/Cdkn1c/Snw1	4	124	0.032258064516129	1521	night
1450	GO:0022407	GO:0022407	regulation of cell-cell adhesion	11/499	457/29008	0.167167814675355	0.442936524962282	0.371372033408404	Epb41l5/Swap70/Chst2/Cd24a/Adora2a/Zmiz1/Lgals1/Abat/Flot1/Vegfa/Efnb1	11	457	0.0240700218818381	1521	night
1451	GO:0051100	GO:0051100	negative regulation of binding	5/499	169/29008	0.167304741808518	0.442936524962282	0.371372033408404	Mitd1/Sumo1/Per2/Epb41l5/Habp4	5	169	0.029585798816568	1521	night
1452	GO:0050679	GO:0050679	positive regulation of epithelial cell proliferation	6/499	215/29008	0.167367035608378	0.442936524962282	0.371372033408404	Glul/Itpr1/Hras/Fgf18/Gas1/Vegfa	6	215	0.027906976744186	1521	night
1453	GO:0007162	GO:0007162	negative regulation of cell adhesion	8/499	310/29008	0.167566803325266	0.442936524962282	0.371372033408404	Epb41l5/Swap70/Jam3/Cd24a/Adora2a/Lgals1/Abat/Vegfa	8	310	0.0258064516129032	1521	night
1454	GO:0022406	GO:0022406	membrane docking	3/499	82/29008	0.167599752977258	0.442936524962282	0.371372033408404	Stx2/Snx3/Rab10	3	82	0.0365853658536585	1521	night
1455	GO:0036465	GO:0036465	synaptic vesicle recycling	3/499	82/29008	0.167599752977258	0.442936524962282	0.371372033408404	Vamp4/Cd24a/Sh3gl1	3	82	0.0365853658536585	1521	night
1456	GO:0006984	GO:0006984	ER-nucleus signaling pathway	2/499	43/29008	0.168827264010956	0.442936524962282	0.371372033408404	Tmco1/Tmem33	2	43	0.0465116279069767	1521	night
1457	GO:0033046	GO:0033046	negative regulation of sister chromatid segregation	2/499	43/29008	0.168827264010956	0.442936524962282	0.371372033408404	Pttg1/Psmg2	2	43	0.0465116279069767	1521	night
1458	GO:0033048	GO:0033048	negative regulation of mitotic sister chromatid segregation	2/499	43/29008	0.168827264010956	0.442936524962282	0.371372033408404	Pttg1/Psmg2	2	43	0.0465116279069767	1521	night
1459	GO:0043039	GO:0043039	tRNA aminoacylation	2/499	43/29008	0.168827264010956	0.442936524962282	0.371372033408404	Farsa/Qrsl1	2	43	0.0465116279069767	1521	night
1460	GO:0051281	GO:0051281	positive regulation of release of sequestered calcium ion into cytosol	2/499	43/29008	0.168827264010956	0.442936524962282	0.371372033408404	F2r/Calm2	2	43	0.0465116279069767	1521	night
1461	GO:0085029	GO:0085029	extracellular matrix assembly	2/499	43/29008	0.168827264010956	0.442936524962282	0.371372033408404	Plod3/Smpd3	2	43	0.0465116279069767	1521	night
1462	GO:1900026	GO:1900026	positive regulation of substrate adhesion-dependent cell spreading	2/499	43/29008	0.168827264010956	0.442936524962282	0.371372033408404	Ilk/Crkl	2	43	0.0465116279069767	1521	night
1463	GO:2000816	GO:2000816	negative regulation of mitotic sister chromatid separation	2/499	43/29008	0.168827264010956	0.442936524962282	0.371372033408404	Pttg1/Psmg2	2	43	0.0465116279069767	1521	night
1464	GO:0007254	GO:0007254	JNK cascade	5/499	170/29008	0.170126789220782	0.442936524962282	0.371372033408404	Hras/Ccn2/Sh3rf3/Mapk9/App	5	170	0.0294117647058824	1521	night
1465	GO:0018394	GO:0018394	peptidyl-lysine acetylation	5/499	170/29008	0.170126789220782	0.442936524962282	0.371372033408404	Meaf6/Taf12/Ruvbl2/Sphk2/App	5	170	0.0294117647058824	1521	night
1466	GO:1904064	GO:1904064	positive regulation of cation transmembrane transport	5/499	170/29008	0.170126789220782	0.442936524962282	0.371372033408404	Sumo1/Atp1b3/Ifngr1/F2r/Calm2	5	170	0.0294117647058824	1521	night
1467	GO:0032722	GO:0032722	positive regulation of chemokine production	3/499	83/29008	0.171820128892574	0.442936524962282	0.371372033408404	Oas1a/Mapk9/App	3	83	0.036144578313253	1521	night
1468	GO:0042147	GO:0042147	retrograde transport, endosome to Golgi	3/499	83/29008	0.171820128892574	0.442936524962282	0.371372033408404	Vamp3/Snx3/Prepl	3	83	0.036144578313253	1521	night
1469	GO:0048708	GO:0048708	astrocyte differentiation	3/499	83/29008	0.171820128892574	0.442936524962282	0.371372033408404	Ifngr1/Adora2a/App	3	83	0.036144578313253	1521	night
1470	GO:0002793	GO:0002793	positive regulation of peptide secretion	4/499	126/29008	0.172513792541249	0.442936524962282	0.371372033408404	Glul/Mpc2/Camk2n1/Abat	4	126	0.0317460317460317	1521	night
1471	GO:0019079	GO:0019079	viral genome replication	4/499	126/29008	0.172513792541249	0.442936524962282	0.371372033408404	Oas1a/Ppia/Phb/Pcbp2	4	126	0.0317460317460317	1521	night
1472	GO:0031109	GO:0031109	microtubule polymerization or depolymerization	4/499	126/29008	0.172513792541249	0.442936524962282	0.371372033408404	Fkbp4/Tppp3/Drg1/Tubg1	4	126	0.0317460317460317	1521	night
1473	GO:0032414	GO:0032414	positive regulation of ion transmembrane transporter activity	4/499	126/29008	0.172513792541249	0.442936524962282	0.371372033408404	Sumo1/Atp1b3/Ifngr1/Calm2	4	126	0.0317460317460317	1521	night
1474	GO:0002221	GO:0002221	pattern recognition receptor signaling pathway	5/499	171/29008	0.172967330736671	0.442936524962282	0.371372033408404	Oas1a/Phb2/Phb/App/Flot1	5	171	0.0292397660818713	1521	night
1475	GO:1903034	GO:1903034	regulation of response to wounding	5/499	171/29008	0.172967330736671	0.442936524962282	0.371372033408404	Hras/Cd24a/F2r/Abat/Slc12a2	5	171	0.0292397660818713	1521	night
1476	GO:0016358	GO:0016358	dendrite development	8/499	313/29008	0.173713375597238	0.442936524962282	0.371372033408404	Lrp4/Ilk/Tpbg/Dbnl/Dlg4/Crkl/App/Cdkl5	8	313	0.0255591054313099	1521	night
1477	GO:0002318	GO:0002318	myeloid progenitor cell differentiation	1/499	11/29008	0.173787515182789	0.442936524962282	0.371372033408404	Jam3	1	11	0.0909090909090909	1521	night
1478	GO:0005513	GO:0005513	detection of calcium ion	1/499	11/29008	0.173787515182789	0.442936524962282	0.371372033408404	Calm2	1	11	0.0909090909090909	1521	night
1479	GO:0006013	GO:0006013	mannose metabolic process	1/499	11/29008	0.173787515182789	0.442936524962282	0.371372033408404	Pmm1	1	11	0.0909090909090909	1521	night
1480	GO:0006068	GO:0006068	ethanol catabolic process	1/499	11/29008	0.173787515182789	0.442936524962282	0.371372033408404	Adh1	1	11	0.0909090909090909	1521	night
1481	GO:0006171	GO:0006171	cAMP biosynthetic process	1/499	11/29008	0.173787515182789	0.442936524962282	0.371372033408404	Adcy5	1	11	0.0909090909090909	1521	night
1482	GO:0008611	GO:0008611	ether lipid biosynthetic process	1/499	11/29008	0.173787515182789	0.442936524962282	0.371372033408404	Chpt1	1	11	0.0909090909090909	1521	night
1483	GO:0009133	GO:0009133	nucleoside diphosphate biosynthetic process	1/499	11/29008	0.173787515182789	0.442936524962282	0.371372033408404	Guk1	1	11	0.0909090909090909	1521	night
1484	GO:0009172	GO:0009172	purine deoxyribonucleoside monophosphate catabolic process	1/499	11/29008	0.173787515182789	0.442936524962282	0.371372033408404	Nt5c	1	11	0.0909090909090909	1521	night
1485	GO:0009221	GO:0009221	pyrimidine deoxyribonucleotide biosynthetic process	1/499	11/29008	0.173787515182789	0.442936524962282	0.371372033408404	Dut	1	11	0.0909090909090909	1521	night
1486	GO:0009222	GO:0009222	pyrimidine ribonucleotide catabolic process	1/499	11/29008	0.173787515182789	0.442936524962282	0.371372033408404	Nt5c	1	11	0.0909090909090909	1521	night
1487	GO:0009415	GO:0009415	response to water	1/499	11/29008	0.173787515182789	0.442936524962282	0.371372033408404	Sipa1	1	11	0.0909090909090909	1521	night
1488	GO:0010749	GO:0010749	regulation of nitric oxide mediated signal transduction	1/499	11/29008	0.173787515182789	0.442936524962282	0.371372033408404	Vegfa	1	11	0.0909090909090909	1521	night
1489	GO:0010807	GO:0010807	regulation of synaptic vesicle priming	1/499	11/29008	0.173787515182789	0.442936524962282	0.371372033408404	Napa	1	11	0.0909090909090909	1521	night
1490	GO:0016246	GO:0016246	RNA interference	1/499	11/29008	0.173787515182789	0.442936524962282	0.371372033408404	Xpo5	1	11	0.0909090909090909	1521	night
1491	GO:0031077	GO:0031077	post-embryonic camera-type eye development	1/499	11/29008	0.173787515182789	0.442936524962282	0.371372033408404	Vegfa	1	11	0.0909090909090909	1521	night
1492	GO:0031442	GO:0031442	positive regulation of mRNA 3'-end processing	1/499	11/29008	0.173787515182789	0.442936524962282	0.371372033408404	Ncbp2	1	11	0.0909090909090909	1521	night
1493	GO:0032908	GO:0032908	regulation of transforming growth factor beta1 production	1/499	11/29008	0.173787515182789	0.442936524962282	0.371372033408404	Tsku	1	11	0.0909090909090909	1521	night
1494	GO:0045602	GO:0045602	negative regulation of endothelial cell differentiation	1/499	11/29008	0.173787515182789	0.442936524962282	0.371372033408404	Vegfa	1	11	0.0909090909090909	1521	night
1495	GO:0045945	GO:0045945	positive regulation of transcription by RNA polymerase III	1/499	11/29008	0.173787515182789	0.442936524962282	0.371372033408404	Ice2	1	11	0.0909090909090909	1521	night
1496	GO:0046504	GO:0046504	glycerol ether biosynthetic process	1/499	11/29008	0.173787515182789	0.442936524962282	0.371372033408404	Chpt1	1	11	0.0909090909090909	1521	night
1497	GO:0048262	GO:0048262	determination of dorsal/ventral asymmetry	1/499	11/29008	0.173787515182789	0.442936524962282	0.371372033408404	Nbl1	1	11	0.0909090909090909	1521	night
1498	GO:0048263	GO:0048263	determination of dorsal identity	1/499	11/29008	0.173787515182789	0.442936524962282	0.371372033408404	Nbl1	1	11	0.0909090909090909	1521	night
1499	GO:0048617	GO:0048617	embryonic foregut morphogenesis	1/499	11/29008	0.173787515182789	0.442936524962282	0.371372033408404	Epb41l5	1	11	0.0909090909090909	1521	night
1500	GO:0048845	GO:0048845	venous blood vessel morphogenesis	1/499	11/29008	0.173787515182789	0.442936524962282	0.371372033408404	Vegfa	1	11	0.0909090909090909	1521	night
1501	GO:0051561	GO:0051561	positive regulation of mitochondrial calcium ion concentration	1/499	11/29008	0.173787515182789	0.442936524962282	0.371372033408404	Bcap31	1	11	0.0909090909090909	1521	night
1502	GO:0051657	GO:0051657	maintenance of organelle location	1/499	11/29008	0.173787515182789	0.442936524962282	0.371372033408404	Polr2m	1	11	0.0909090909090909	1521	night
1503	GO:0051901	GO:0051901	positive regulation of mitochondrial depolarization	1/499	11/29008	0.173787515182789	0.442936524962282	0.371372033408404	P2rx7	1	11	0.0909090909090909	1521	night
1504	GO:0060353	GO:0060353	regulation of cell adhesion molecule production	1/499	11/29008	0.173787515182789	0.442936524962282	0.371372033408404	Flot1	1	11	0.0909090909090909	1521	night
1505	GO:0060405	GO:0060405	regulation of penile erection	1/499	11/29008	0.173787515182789	0.442936524962282	0.371372033408404	Oxtr	1	11	0.0909090909090909	1521	night
1506	GO:0061635	GO:0061635	regulation of protein complex stability	1/499	11/29008	0.173787515182789	0.442936524962282	0.371372033408404	Scoc	1	11	0.0909090909090909	1521	night
1507	GO:0070203	GO:0070203	regulation of establishment of protein localization to telomere	1/499	11/29008	0.173787515182789	0.442936524962282	0.371372033408404	Terf1	1	11	0.0909090909090909	1521	night
1508	GO:0070493	GO:0070493	thrombin-activated receptor signaling pathway	1/499	11/29008	0.173787515182789	0.442936524962282	0.371372033408404	F2r	1	11	0.0909090909090909	1521	night
1509	GO:0070782	GO:0070782	phosphatidylserine exposure on apoptotic cell surface	1/499	11/29008	0.173787515182789	0.442936524962282	0.371372033408404	Xrcc4	1	11	0.0909090909090909	1521	night
1510	GO:0070933	GO:0070933	histone H4 deacetylation	1/499	11/29008	0.173787515182789	0.442936524962282	0.371372033408404	Hdac1	1	11	0.0909090909090909	1521	night
1511	GO:0071305	GO:0071305	cellular response to vitamin D	1/499	11/29008	0.173787515182789	0.442936524962282	0.371372033408404	Snw1	1	11	0.0909090909090909	1521	night
1512	GO:0071612	GO:0071612	IP-10 production	1/499	11/29008	0.173787515182789	0.442936524962282	0.371372033408404	Oas1a	1	11	0.0909090909090909	1521	night
1513	GO:0071658	GO:0071658	regulation of IP-10 production	1/499	11/29008	0.173787515182789	0.442936524962282	0.371372033408404	Oas1a	1	11	0.0909090909090909	1521	night
1514	GO:0086100	GO:0086100	endothelin receptor signaling pathway	1/499	11/29008	0.173787515182789	0.442936524962282	0.371372033408404	Crkl	1	11	0.0909090909090909	1521	night
1515	GO:0097384	GO:0097384	cellular lipid biosynthetic process	1/499	11/29008	0.173787515182789	0.442936524962282	0.371372033408404	Chpt1	1	11	0.0909090909090909	1521	night
1516	GO:0097421	GO:0097421	liver regeneration	1/499	11/29008	0.173787515182789	0.442936524962282	0.371372033408404	Itpr1	1	11	0.0909090909090909	1521	night
1517	GO:0098762	GO:0098762	meiotic cell cycle phase	1/499	11/29008	0.173787515182789	0.442936524962282	0.371372033408404	Terf1	1	11	0.0909090909090909	1521	night
1518	GO:0098764	GO:0098764	meiosis I cell cycle phase	1/499	11/29008	0.173787515182789	0.442936524962282	0.371372033408404	Terf1	1	11	0.0909090909090909	1521	night
1519	GO:0140052	GO:0140052	cellular response to oxidised low-density lipoprotein particle stimulus	1/499	11/29008	0.173787515182789	0.442936524962282	0.371372033408404	Smpd3	1	11	0.0909090909090909	1521	night
1520	GO:1900115	GO:1900115	extracellular regulation of signal transduction	1/499	11/29008	0.173787515182789	0.442936524962282	0.371372033408404	Nbl1	1	11	0.0909090909090909	1521	night
1521	GO:1900116	GO:1900116	extracellular negative regulation of signal transduction	1/499	11/29008	0.173787515182789	0.442936524962282	0.371372033408404	Nbl1	1	11	0.0909090909090909	1521	night
1522	GO:1900747	GO:1900747	negative regulation of vascular endothelial growth factor signaling pathway	1/499	11/29008	0.173787515182789	0.442936524962282	0.371372033408404	Adgra2	1	11	0.0909090909090909	1521	night
1523	GO:1902260	GO:1902260	negative regulation of delayed rectifier potassium channel activity	1/499	11/29008	0.173787515182789	0.442936524962282	0.371372033408404	Sumo1	1	11	0.0909090909090909	1521	night
1524	GO:1902915	GO:1902915	negative regulation of protein polyubiquitination	1/499	11/29008	0.173787515182789	0.442936524962282	0.371372033408404	Ppia	1	11	0.0909090909090909	1521	night
1525	GO:1902946	GO:1902946	protein localization to early endosome	1/499	11/29008	0.173787515182789	0.442936524962282	0.371372033408404	Vegfa	1	11	0.0909090909090909	1521	night
1526	GO:1902959	GO:1902959	regulation of aspartic-type endopeptidase activity involved in amyloid precursor protein catabolic process	1/499	11/29008	0.173787515182789	0.442936524962282	0.371372033408404	App	1	11	0.0909090909090909	1521	night
1527	GO:1904779	GO:1904779	regulation of protein localization to centrosome	1/499	11/29008	0.173787515182789	0.442936524962282	0.371372033408404	Bicd1	1	11	0.0909090909090909	1521	night
1528	GO:1990504	GO:1990504	dense core granule exocytosis	1/499	11/29008	0.173787515182789	0.442936524962282	0.371372033408404	P2rx7	1	11	0.0909090909090909	1521	night
1529	GO:2001280	GO:2001280	positive regulation of unsaturated fatty acid biosynthetic process	1/499	11/29008	0.173787515182789	0.442936524962282	0.371372033408404	Mapk9	1	11	0.0909090909090909	1521	night
1530	GO:0002691	GO:0002691	regulation of cellular extravasation	2/499	44/29008	0.174969220362042	0.443050715887509	0.371467774702491	Jam3/Chst2	2	44	0.0454545454545455	1521	night
1531	GO:0005978	GO:0005978	glycogen biosynthetic process	2/499	44/29008	0.174969220362042	0.443050715887509	0.371467774702491	Per2/Gyg	2	44	0.0454545454545455	1521	night
1532	GO:0009250	GO:0009250	glucan biosynthetic process	2/499	44/29008	0.174969220362042	0.443050715887509	0.371467774702491	Per2/Gyg	2	44	0.0454545454545455	1521	night
1533	GO:0030225	GO:0030225	macrophage differentiation	2/499	44/29008	0.174969220362042	0.443050715887509	0.371467774702491	App/Vegfa	2	44	0.0454545454545455	1521	night
1534	GO:0031507	GO:0031507	heterochromatin assembly	2/499	44/29008	0.174969220362042	0.443050715887509	0.371467774702491	H3f3a/Hdac1	2	44	0.0454545454545455	1521	night
1535	GO:0035774	GO:0035774	positive regulation of insulin secretion involved in cellular response to glucose stimulus	2/499	44/29008	0.174969220362042	0.443050715887509	0.371467774702491	Mpc2/Camk2n1	2	44	0.0454545454545455	1521	night
1536	GO:0043038	GO:0043038	amino acid activation	2/499	44/29008	0.174969220362042	0.443050715887509	0.371467774702491	Farsa/Qrsl1	2	44	0.0454545454545455	1521	night
1537	GO:0061098	GO:0061098	positive regulation of protein tyrosine kinase activity	2/499	44/29008	0.174969220362042	0.443050715887509	0.371467774702491	Dlg4/App	2	44	0.0454545454545455	1521	night
1538	GO:1901021	GO:1901021	positive regulation of calcium ion transmembrane transporter activity	2/499	44/29008	0.174969220362042	0.443050715887509	0.371467774702491	Sumo1/Calm2	2	44	0.0454545454545455	1521	night
1539	GO:1901998	GO:1901998	toxin transport	2/499	44/29008	0.174969220362042	0.443050715887509	0.371467774702491	Vamp4/Hrh2	2	44	0.0454545454545455	1521	night
1540	GO:0007346	GO:0007346	regulation of mitotic cell cycle	11/499	462/29008	0.175539271181732	0.443533905050373	0.371872895824415	Anp32b/Phb2/Cdkn1c/Smpd3/Tubg1/Gas1/Rnaseh2b/Ttll12/App/Riok2/Psmg2	11	462	0.0238095238095238	1521	night
1541	GO:0019827	GO:0019827	stem cell population maintenance	5/499	172/29008	0.175826082988302	0.443533905050373	0.371872895824415	Med21/Elavl1/Sav1/Zfp706/Cdh2	5	172	0.0290697674418605	1521	night
1542	GO:0051017	GO:0051017	actin filament bundle assembly	5/499	172/29008	0.175826082988302	0.443533905050373	0.371872895824415	Pfn2/Synpo2/Swap70/Ccn2/Pdlim4	5	172	0.0290697674418605	1521	night
1543	GO:0051101	GO:0051101	regulation of DNA binding	4/499	127/29008	0.175888562441965	0.443533905050373	0.371872895824415	Sumo1/Per2/Edf1/Habp4	4	127	0.031496062992126	1521	night
1544	GO:0071621	GO:0071621	granulocyte chemotaxis	4/499	127/29008	0.175888562441965	0.443533905050373	0.371872895824415	Jam3/Dapk2/Ppia/Vegfa	4	127	0.031496062992126	1521	night
1545	GO:0006809	GO:0006809	nitric oxide biosynthetic process	3/499	84/29008	0.176070554558103	0.443533905050373	0.371872895824415	Smpd3/Mapk9/App	3	84	0.0357142857142857	1521	night
1546	GO:0034103	GO:0034103	regulation of tissue remodeling	3/499	84/29008	0.176070554558103	0.443533905050373	0.371872895824415	P2rx7/Cd24a/Vegfa	3	84	0.0357142857142857	1521	night
1547	GO:1904589	GO:1904589	regulation of protein import	3/499	84/29008	0.176070554558103	0.443533905050373	0.371872895824415	Sumo1/Ufm1/App	3	84	0.0357142857142857	1521	night
1548	GO:0045926	GO:0045926	negative regulation of growth	7/499	266/29008	0.176271116759657	0.443752288121693	0.372055995118981	Sh3bp4/Sphk2/Cdkn2d/Ryk/Phb/Sav1/Gas1	7	266	0.0263157894736842	1521	night
1549	GO:0030509	GO:0030509	BMP signaling pathway	5/499	173/29008	0.178702760390208	0.445113963901608	0.373197667288087	Sulf1/Nbl1/Htra3/Ilk/Smpd3	5	173	0.0289017341040462	1521	night
1550	GO:0042552	GO:0042552	myelination	5/499	173/29008	0.178702760390208	0.445113963901608	0.373197667288087	Fam126a/Ilk/Jam3/Ppp3r1/Cdh2	5	173	0.0289017341040462	1521	night
1551	GO:0007631	GO:0007631	feeding behavior	4/499	128/29008	0.179285739438846	0.445113963901608	0.373197667288087	Uchl1/Oxtr/Adora2a/App	4	128	0.03125	1521	night
1552	GO:0042752	GO:0042752	regulation of circadian rhythm	4/499	128/29008	0.179285739438846	0.445113963901608	0.373197667288087	Per2/Spsb4/Adora2a/Mapk9	4	128	0.03125	1521	night
1553	GO:0035264	GO:0035264	multicellular organism growth	6/499	220/29008	0.179902939047012	0.445113963901608	0.373197667288087	H3f3a/Tbl1xr1/Cdkn1c/Smpd3/App/Slc12a2	6	220	0.0272727272727273	1521	night
1554	GO:1903046	GO:1903046	meiotic cell cycle process	6/499	220/29008	0.179902939047012	0.445113963901608	0.373197667288087	Terf1/Ndc1/Pttg1/Tubg1/Cenpx/Prdm9	6	220	0.0272727272727273	1521	night
1555	GO:0018209	GO:0018209	peptidyl-serine modification	9/499	365/29008	0.179912887966221	0.445113963901608	0.373197667288087	Mapkap1/Pfn2/Ilk/Mapk9/App/Morc3/Stk38/Vegfa/Araf	9	365	0.0246575342465753	1521	night
1556	GO:0010921	GO:0010921	regulation of phosphatase activity	3/499	85/29008	0.180349983435148	0.445113963901608	0.373197667288087	Slc39a10/Mgat5/Calm2	3	85	0.0352941176470588	1521	night
1557	GO:0051899	GO:0051899	membrane depolarization	3/499	85/29008	0.180349983435148	0.445113963901608	0.373197667288087	P2rx7/Adora2a/Slmap	3	85	0.0352941176470588	1521	night
1558	GO:0072384	GO:0072384	organelle transport along microtubule	3/499	85/29008	0.180349983435148	0.445113963901608	0.373197667288087	Uchl1/Copg2/Bicd1	3	85	0.0352941176470588	1521	night
1559	GO:0051656	GO:0051656	establishment of organelle localization	10/499	415/29008	0.180721120759078	0.445113963901608	0.373197667288087	Terf1/Snap23/Eif6/Uchl1/Copg2/Bicd1/Sphk2/Map4/Chmp2b/Riok2	10	415	0.0240963855421687	1521	night
1560	GO:0001569	GO:0001569	branching involved in blood vessel morphogenesis	2/499	45/29008	0.181146170693038	0.445113963901608	0.373197667288087	Ppp3r1/Vegfa	2	45	0.0444444444444444	1521	night
1561	GO:0006509	GO:0006509	membrane protein ectodomain proteolysis	2/499	45/29008	0.181146170693038	0.445113963901608	0.373197667288087	P2rx7/App	2	45	0.0444444444444444	1521	night
1562	GO:0007215	GO:0007215	glutamate receptor signaling pathway	2/499	45/29008	0.181146170693038	0.445113963901608	0.373197667288087	Homer2/App	2	45	0.0444444444444444	1521	night
1563	GO:0072583	GO:0072583	clathrin-dependent endocytosis	2/499	45/29008	0.181146170693038	0.445113963901608	0.373197667288087	Dgkd/Cltb	2	45	0.0444444444444444	1521	night
1564	GO:1902991	GO:1902991	regulation of amyloid precursor protein catabolic process	2/499	45/29008	0.181146170693038	0.445113963901608	0.373197667288087	Ifngr1/App	2	45	0.0444444444444444	1521	night
1565	GO:1905819	GO:1905819	negative regulation of chromosome separation	2/499	45/29008	0.181146170693038	0.445113963901608	0.373197667288087	Pttg1/Psmg2	2	45	0.0444444444444444	1521	night
1566	GO:0045732	GO:0045732	positive regulation of protein catabolic process	6/499	221/29008	0.182454489589433	0.445113963901608	0.373197667288087	Sumo1/Usp13/Mapk9/Sumo2/App/Bcap31	6	221	0.0271493212669683	1521	night
1567	GO:0061572	GO:0061572	actin filament bundle organization	5/499	175/29008	0.184508737886386	0.445113963901608	0.373197667288087	Pfn2/Synpo2/Swap70/Ccn2/Pdlim4	5	175	0.0285714285714286	1521	night
1568	GO:0006354	GO:0006354	DNA-templated transcription, elongation	3/499	86/29008	0.184657374850602	0.445113963901608	0.373197667288087	Polr1e/Zmiz2/Zmiz1	3	86	0.0348837209302326	1521	night
1569	GO:0030168	GO:0030168	platelet activation	3/499	86/29008	0.184657374850602	0.445113963901608	0.373197667288087	Ppia/F2r/Abat	3	86	0.0348837209302326	1521	night
1570	GO:0046530	GO:0046530	photoreceptor cell differentiation	3/499	86/29008	0.184657374850602	0.445113963901608	0.373197667288087	Dzank1/Vegfa/Arl3	3	86	0.0348837209302326	1521	night
1571	GO:0050779	GO:0050779	RNA destabilization	3/499	86/29008	0.184657374850602	0.445113963901608	0.373197667288087	Mettl16/Rida/Dxo	3	86	0.0348837209302326	1521	night
1572	GO:0051983	GO:0051983	regulation of chromosome segregation	3/499	86/29008	0.184657374850602	0.445113963901608	0.373197667288087	Pttg1/Riok2/Psmg2	3	86	0.0348837209302326	1521	night
1573	GO:0061014	GO:0061014	positive regulation of mRNA catabolic process	3/499	86/29008	0.184657374850602	0.445113963901608	0.373197667288087	Prr5l/Mettl16/Rida	3	86	0.0348837209302326	1521	night
1574	GO:0007623	GO:0007623	circadian rhythm	6/499	222/29008	0.185020394981631	0.445113963901608	0.373197667288087	Per2/Hdac1/Spsb4/Adora2a/Mapk9/Prmt5	6	222	0.027027027027027	1521	night
1575	GO:0032200	GO:0032200	telomere organization	4/499	130/29008	0.186145315210465	0.445113963901608	0.373197667288087	Terf1/H3f3a/Nop10/Xrcc4	4	130	0.0307692307692308	1521	night
1576	GO:0061041	GO:0061041	regulation of wound healing	4/499	130/29008	0.186145315210465	0.445113963901608	0.373197667288087	Hras/F2r/Abat/Slc12a2	4	130	0.0307692307692308	1521	night
1577	GO:0001990	GO:0001990	regulation of systemic arterial blood pressure by hormone	2/499	46/29008	0.187355101888557	0.445113963901608	0.373197667288087	Oxtr/F2r	2	46	0.0434782608695652	1521	night
1578	GO:0006040	GO:0006040	amino sugar metabolic process	2/499	46/29008	0.187355101888557	0.445113963901608	0.373197667288087	Uap1/Chst2	2	46	0.0434782608695652	1521	night
1579	GO:0008631	GO:0008631	intrinsic apoptotic signaling pathway in response to oxidative stress	2/499	46/29008	0.187355101888557	0.445113963901608	0.373197667288087	Aldh2/Ppia	2	46	0.0434782608695652	1521	night
1580	GO:0030890	GO:0030890	positive regulation of B cell proliferation	2/499	46/29008	0.187355101888557	0.445113963901608	0.373197667288087	Slc39a10/Cd320	2	46	0.0434782608695652	1521	night
1581	GO:0032965	GO:0032965	regulation of collagen biosynthetic process	2/499	46/29008	0.187355101888557	0.445113963901608	0.373197667288087	Ccn2/F2r	2	46	0.0434782608695652	1521	night
1582	GO:0033047	GO:0033047	regulation of mitotic sister chromatid segregation	2/499	46/29008	0.187355101888557	0.445113963901608	0.373197667288087	Pttg1/Psmg2	2	46	0.0434782608695652	1521	night
1583	GO:0046854	GO:0046854	phosphatidylinositol phosphate biosynthetic process	2/499	46/29008	0.187355101888557	0.445113963901608	0.373197667288087	Impa1/Fam126a	2	46	0.0434782608695652	1521	night
1584	GO:0051985	GO:0051985	negative regulation of chromosome segregation	2/499	46/29008	0.187355101888557	0.445113963901608	0.373197667288087	Pttg1/Psmg2	2	46	0.0434782608695652	1521	night
1585	GO:2001258	GO:2001258	negative regulation of cation channel activity	2/499	46/29008	0.187355101888557	0.445113963901608	0.373197667288087	Sumo1/Calm2	2	46	0.0434782608695652	1521	night
1586	GO:0007272	GO:0007272	ensheathment of neurons	5/499	176/29008	0.187437456725089	0.445113963901608	0.373197667288087	Fam126a/Ilk/Jam3/Ppp3r1/Cdh2	5	176	0.0284090909090909	1521	night
1587	GO:0008366	GO:0008366	axon ensheathment	5/499	176/29008	0.187437456725089	0.445113963901608	0.373197667288087	Fam126a/Ilk/Jam3/Ppp3r1/Cdh2	5	176	0.0284090909090909	1521	night
1588	GO:0043271	GO:0043271	negative regulation of ion transport	5/499	176/29008	0.187437456725089	0.445113963901608	0.373197667288087	Sumo1/Iscu/Hrh2/Abat/Calm2	5	176	0.0284090909090909	1521	night
1589	GO:0098727	GO:0098727	maintenance of cell number	5/499	176/29008	0.187437456725089	0.445113963901608	0.373197667288087	Med21/Elavl1/Sav1/Zfp706/Cdh2	5	176	0.0284090909090909	1521	night
1590	GO:0000279	GO:0000279	M phase	1/499	12/29008	0.188005538768808	0.445113963901608	0.373197667288087	Terf1	1	12	0.0833333333333333	1521	night
1591	GO:0001840	GO:0001840	neural plate development	1/499	12/29008	0.188005538768808	0.445113963901608	0.373197667288087	Epb41l5	1	12	0.0833333333333333	1521	night
1592	GO:0002246	GO:0002246	wound healing involved in inflammatory response	1/499	12/29008	0.188005538768808	0.445113963901608	0.373197667288087	F2r	1	12	0.0833333333333333	1521	night
1593	GO:0006020	GO:0006020	inositol metabolic process	1/499	12/29008	0.188005538768808	0.445113963901608	0.373197667288087	Impa1	1	12	0.0833333333333333	1521	night
1594	GO:0006047	GO:0006047	UDP-N-acetylglucosamine metabolic process	1/499	12/29008	0.188005538768808	0.445113963901608	0.373197667288087	Uap1	1	12	0.0833333333333333	1521	night
1595	GO:0006086	GO:0006086	acetyl-CoA biosynthetic process from pyruvate	1/499	12/29008	0.188005538768808	0.445113963901608	0.373197667288087	Mpc2	1	12	0.0833333333333333	1521	night
1596	GO:0006123	GO:0006123	mitochondrial electron transport, cytochrome c to oxygen	1/499	12/29008	0.188005538768808	0.445113963901608	0.373197667288087	Cox6a1	1	12	0.0833333333333333	1521	night
1597	GO:0006266	GO:0006266	DNA ligation	1/499	12/29008	0.188005538768808	0.445113963901608	0.373197667288087	Xrcc4	1	12	0.0833333333333333	1521	night
1598	GO:0007440	GO:0007440	foregut morphogenesis	1/499	12/29008	0.188005538768808	0.445113963901608	0.373197667288087	Epb41l5	1	12	0.0833333333333333	1521	night
1599	GO:0009215	GO:0009215	purine deoxyribonucleoside triphosphate metabolic process	1/499	12/29008	0.188005538768808	0.445113963901608	0.373197667288087	Guk1	1	12	0.0833333333333333	1521	night
1600	GO:0010744	GO:0010744	positive regulation of macrophage derived foam cell differentiation	1/499	12/29008	0.188005538768808	0.445113963901608	0.373197667288087	Mapk9	1	12	0.0833333333333333	1521	night
1601	GO:0014824	GO:0014824	artery smooth muscle contraction	1/499	12/29008	0.188005538768808	0.445113963901608	0.373197667288087	Smpd3	1	12	0.0833333333333333	1521	night
1602	GO:0015074	GO:0015074	DNA integration	1/499	12/29008	0.188005538768808	0.445113963901608	0.373197667288087	Zfp595	1	12	0.0833333333333333	1521	night
1603	GO:0015911	GO:0015911	long-chain fatty acid import across plasma membrane	1/499	12/29008	0.188005538768808	0.445113963901608	0.373197667288087	Slc2a1	1	12	0.0833333333333333	1521	night
1604	GO:0016188	GO:0016188	synaptic vesicle maturation	1/499	12/29008	0.188005538768808	0.445113963901608	0.373197667288087	Dlg4	1	12	0.0833333333333333	1521	night
1605	GO:0018095	GO:0018095	protein polyglutamylation	1/499	12/29008	0.188005538768808	0.445113963901608	0.373197667288087	Tpgs2	1	12	0.0833333333333333	1521	night
1606	GO:0031392	GO:0031392	regulation of prostaglandin biosynthetic process	1/499	12/29008	0.188005538768808	0.445113963901608	0.373197667288087	Mapk9	1	12	0.0833333333333333	1521	night
1607	GO:0033212	GO:0033212	iron import into cell	1/499	12/29008	0.188005538768808	0.445113963901608	0.373197667288087	Iscu	1	12	0.0833333333333333	1521	night
1608	GO:0034112	GO:0034112	positive regulation of homotypic cell-cell adhesion	1/499	12/29008	0.188005538768808	0.445113963901608	0.373197667288087	Lgals1	1	12	0.0833333333333333	1521	night
1609	GO:0034333	GO:0034333	adherens junction assembly	1/499	12/29008	0.188005538768808	0.445113963901608	0.373197667288087	Jam3	1	12	0.0833333333333333	1521	night
1610	GO:0039702	GO:0039702	viral budding via host ESCRT complex	1/499	12/29008	0.188005538768808	0.445113963901608	0.373197667288087	Chmp2b	1	12	0.0833333333333333	1521	night
1611	GO:0042135	GO:0042135	neurotransmitter catabolic process	1/499	12/29008	0.188005538768808	0.445113963901608	0.373197667288087	Abat	1	12	0.0833333333333333	1521	night
1612	GO:0043587	GO:0043587	tongue morphogenesis	1/499	12/29008	0.188005538768808	0.445113963901608	0.373197667288087	Hdac1	1	12	0.0833333333333333	1521	night
1613	GO:0045141	GO:0045141	meiotic telomere clustering	1/499	12/29008	0.188005538768808	0.445113963901608	0.373197667288087	Terf1	1	12	0.0833333333333333	1521	night
1614	GO:0046512	GO:0046512	sphingosine biosynthetic process	1/499	12/29008	0.188005538768808	0.445113963901608	0.373197667288087	Sphk2	1	12	0.0833333333333333	1521	night
1615	GO:0046520	GO:0046520	sphingoid biosynthetic process	1/499	12/29008	0.188005538768808	0.445113963901608	0.373197667288087	Sphk2	1	12	0.0833333333333333	1521	night
1616	GO:0048102	GO:0048102	autophagic cell death	1/499	12/29008	0.188005538768808	0.445113963901608	0.373197667288087	Cdkn2d	1	12	0.0833333333333333	1521	night
1617	GO:0060159	GO:0060159	regulation of dopamine receptor signaling pathway	1/499	12/29008	0.188005538768808	0.445113963901608	0.373197667288087	Prmt5	1	12	0.0833333333333333	1521	night
1618	GO:0060453	GO:0060453	regulation of gastric acid secretion	1/499	12/29008	0.188005538768808	0.445113963901608	0.373197667288087	Oxtr	1	12	0.0833333333333333	1521	night
1619	GO:0061418	GO:0061418	regulation of transcription from RNA polymerase II promoter in response to hypoxia	1/499	12/29008	0.188005538768808	0.445113963901608	0.373197667288087	Vegfa	1	12	0.0833333333333333	1521	night
1620	GO:0061684	GO:0061684	chaperone-mediated autophagy	1/499	12/29008	0.188005538768808	0.445113963901608	0.373197667288087	Synpo2	1	12	0.0833333333333333	1521	night
1621	GO:0070202	GO:0070202	regulation of establishment of protein localization to chromosome	1/499	12/29008	0.188005538768808	0.445113963901608	0.373197667288087	Terf1	1	12	0.0833333333333333	1521	night
1622	GO:0070444	GO:0070444	oligodendrocyte progenitor proliferation	1/499	12/29008	0.188005538768808	0.445113963901608	0.373197667288087	Cdh2	1	12	0.0833333333333333	1521	night
1623	GO:0070445	GO:0070445	regulation of oligodendrocyte progenitor proliferation	1/499	12/29008	0.188005538768808	0.445113963901608	0.373197667288087	Cdh2	1	12	0.0833333333333333	1521	night
1624	GO:0070863	GO:0070863	positive regulation of protein exit from endoplasmic reticulum	1/499	12/29008	0.188005538768808	0.445113963901608	0.373197667288087	Bcap31	1	12	0.0833333333333333	1521	night
1625	GO:0070986	GO:0070986	left/right axis specification	1/499	12/29008	0.188005538768808	0.445113963901608	0.373197667288087	Epb41l5	1	12	0.0833333333333333	1521	night
1626	GO:0072182	GO:0072182	regulation of nephron tubule epithelial cell differentiation	1/499	12/29008	0.188005538768808	0.445113963901608	0.373197667288087	Cd24a	1	12	0.0833333333333333	1521	night
1627	GO:0072531	GO:0072531	pyrimidine-containing compound transmembrane transport	1/499	12/29008	0.188005538768808	0.445113963901608	0.373197667288087	Slc29a1	1	12	0.0833333333333333	1521	night
1628	GO:0075522	GO:0075522	IRES-dependent viral translational initiation	1/499	12/29008	0.188005538768808	0.445113963901608	0.373197667288087	Pcbp2	1	12	0.0833333333333333	1521	night
1629	GO:0090399	GO:0090399	replicative senescence	1/499	12/29008	0.188005538768808	0.445113963901608	0.373197667288087	Romo1	1	12	0.0833333333333333	1521	night
1630	GO:0090520	GO:0090520	sphingolipid mediated signaling pathway	1/499	12/29008	0.188005538768808	0.445113963901608	0.373197667288087	Smpd3	1	12	0.0833333333333333	1521	night
1631	GO:0097113	GO:0097113	AMPA glutamate receptor clustering	1/499	12/29008	0.188005538768808	0.445113963901608	0.373197667288087	Dlg4	1	12	0.0833333333333333	1521	night
1632	GO:0098789	GO:0098789	pre-mRNA cleavage required for polyadenylation	1/499	12/29008	0.188005538768808	0.445113963901608	0.373197667288087	Ncbp2	1	12	0.0833333333333333	1521	night
1633	GO:0140059	GO:0140059	dendrite arborization	1/499	12/29008	0.188005538768808	0.445113963901608	0.373197667288087	Tpbg	1	12	0.0833333333333333	1521	night
1634	GO:1900244	GO:1900244	positive regulation of synaptic vesicle endocytosis	1/499	12/29008	0.188005538768808	0.445113963901608	0.373197667288087	Sh3gl1	1	12	0.0833333333333333	1521	night
1635	GO:1900272	GO:1900272	negative regulation of long-term synaptic potentiation	1/499	12/29008	0.188005538768808	0.445113963901608	0.373197667288087	App	1	12	0.0833333333333333	1521	night
1636	GO:1901503	GO:1901503	ether biosynthetic process	1/499	12/29008	0.188005538768808	0.445113963901608	0.373197667288087	Chpt1	1	12	0.0833333333333333	1521	night
1637	GO:1901894	GO:1901894	regulation of ATPase-coupled calcium transmembrane transporter activity	1/499	12/29008	0.188005538768808	0.445113963901608	0.373197667288087	Sumo1	1	12	0.0833333333333333	1521	night
1638	GO:1902667	GO:1902667	regulation of axon guidance	1/499	12/29008	0.188005538768808	0.445113963901608	0.373197667288087	Vegfa	1	12	0.0833333333333333	1521	night
1639	GO:1902947	GO:1902947	regulation of tau-protein kinase activity	1/499	12/29008	0.188005538768808	0.445113963901608	0.373197667288087	App	1	12	0.0833333333333333	1521	night
1640	GO:1903867	GO:1903867	extraembryonic membrane development	1/499	12/29008	0.188005538768808	0.445113963901608	0.373197667288087	Dnajb6	1	12	0.0833333333333333	1521	night
1641	GO:1903977	GO:1903977	positive regulation of glial cell migration	1/499	12/29008	0.188005538768808	0.445113963901608	0.373197667288087	Crkl	1	12	0.0833333333333333	1521	night
1642	GO:1904152	GO:1904152	regulation of retrograde protein transport, ER to cytosol	1/499	12/29008	0.188005538768808	0.445113963901608	0.373197667288087	Bcap31	1	12	0.0833333333333333	1521	night
1643	GO:1905245	GO:1905245	regulation of aspartic-type peptidase activity	1/499	12/29008	0.188005538768808	0.445113963901608	0.373197667288087	App	1	12	0.0833333333333333	1521	night
1644	GO:1905907	GO:1905907	negative regulation of amyloid fibril formation	1/499	12/29008	0.188005538768808	0.445113963901608	0.373197667288087	Pfdn6	1	12	0.0833333333333333	1521	night
1645	GO:2000322	GO:2000322	regulation of glucocorticoid receptor signaling pathway	1/499	12/29008	0.188005538768808	0.445113963901608	0.373197667288087	Phb	1	12	0.0833333333333333	1521	night
1646	GO:2000615	GO:2000615	regulation of histone H3-K9 acetylation	1/499	12/29008	0.188005538768808	0.445113963901608	0.373197667288087	Sphk2	1	12	0.0833333333333333	1521	night
1647	GO:0060048	GO:0060048	cardiac muscle contraction	4/499	131/29008	0.189606711072009	0.448632272645792	0.376147528947379	Sumo1/Ccn2/Sgcd/Calm2	4	131	0.0305343511450382	1521	night
1648	GO:0009416	GO:0009416	response to light stimulus	8/499	321/29008	0.190584281134745	0.450671689066809	0.377857440369346	Per2/Pold1/Ruvbl2/Cdkn2d/Mapk9/Hrh2/App/Ube2a	8	321	0.0249221183800623	1521	night
1649	GO:0005996	GO:0005996	monosaccharide metabolic process	7/499	273/29008	0.192473301254113	0.454042015556033	0.380683229011771	Per2/Nudt5/Oas1a/Ldha/Pkm/Pmm1/Galm	7	273	0.0256410256410256	1521	night
1650	GO:2000027	GO:2000027	regulation of animal organ morphogenesis	4/499	132/29008	0.193088508650923	0.454042015556033	0.380683229011771	Sulf1/Phb2/Ryk/Vegfa	4	132	0.0303030303030303	1521	night
1651	GO:0051260	GO:0051260	protein homooligomerization	5/499	178/29008	0.193344887962154	0.454042015556033	0.380683229011771	Letm1/Prmt1/Elavl1/Clybl/App	5	178	0.0280898876404494	1521	night
1652	GO:0006942	GO:0006942	regulation of striated muscle contraction	3/499	88/29008	0.193351914720977	0.454042015556033	0.380683229011771	Sumo1/Ccn2/Calm2	3	88	0.0340909090909091	1521	night
1653	GO:0042462	GO:0042462	eye photoreceptor cell development	2/499	47/29008	0.193593093753837	0.454042015556033	0.380683229011771	Dzank1/Vegfa	2	47	0.0425531914893617	1521	night
1654	GO:0043114	GO:0043114	regulation of vascular permeability	2/499	47/29008	0.193593093753837	0.454042015556033	0.380683229011771	Adora2a/Vegfa	2	47	0.0425531914893617	1521	night
1655	GO:0045910	GO:0045910	negative regulation of DNA recombination	2/499	47/29008	0.193593093753837	0.454042015556033	0.380683229011771	Ubqln4/Fancb	2	47	0.0425531914893617	1521	night
1656	GO:0060135	GO:0060135	maternal process involved in female pregnancy	2/499	47/29008	0.193593093753837	0.454042015556033	0.380683229011771	Tppp3/Ube2a	2	47	0.0425531914893617	1521	night
1657	GO:2000404	GO:2000404	regulation of T cell migration	2/499	47/29008	0.193593093753837	0.454042015556033	0.380683229011771	Crkl/App	2	47	0.0425531914893617	1521	night
1658	GO:0061138	GO:0061138	morphogenesis of a branching epithelium	6/499	226/29008	0.195423745215154	0.454042015556033	0.380683229011771	Sulf1/Phb2/Ilk/Ppp3r1/Vegfa/Slc12a2	6	226	0.0265486725663717	1521	night
1659	GO:0140694	GO:0140694	non-membrane-bounded organelle assembly	9/499	373/29008	0.195768302510141	0.454042015556033	0.380683229011771	Eif6/Mdn1/Bicd1/Drg1/Dbnl/Mapk9/Cenpx/Dhx29/Chmp2b	9	373	0.0241286863270777	1521	night
1660	GO:0007029	GO:0007029	endoplasmic reticulum organization	3/499	89/29008	0.19773701525779	0.454042015556033	0.380683229011771	Tmem33/Polr2m/Rab10	3	89	0.0337078651685393	1521	night
1661	GO:0032526	GO:0032526	response to retinoic acid	3/499	89/29008	0.19773701525779	0.454042015556033	0.380683229011771	Adh1/Cdkn2d/Snw1	3	89	0.0337078651685393	1521	night
1662	GO:0034644	GO:0034644	cellular response to UV	3/499	89/29008	0.19773701525779	0.454042015556033	0.380683229011771	Pold1/Ruvbl2/Mapk9	3	89	0.0337078651685393	1521	night
1663	GO:0035914	GO:0035914	skeletal muscle cell differentiation	3/499	89/29008	0.19773701525779	0.454042015556033	0.380683229011771	Gtf3c5/Snw1/Uqcc2	3	89	0.0337078651685393	1521	night
1664	GO:0046209	GO:0046209	nitric oxide metabolic process	3/499	89/29008	0.19773701525779	0.454042015556033	0.380683229011771	Smpd3/Mapk9/App	3	89	0.0337078651685393	1521	night
1665	GO:1901019	GO:1901019	regulation of calcium ion transmembrane transporter activity	3/499	89/29008	0.19773701525779	0.454042015556033	0.380683229011771	Sumo1/Calm2/Ahnak	3	89	0.0337078651685393	1521	night
1666	GO:1904427	GO:1904427	positive regulation of calcium ion transmembrane transport	3/499	89/29008	0.19773701525779	0.454042015556033	0.380683229011771	Sumo1/F2r/Calm2	3	89	0.0337078651685393	1521	night
1667	GO:0003012	GO:0003012	muscle system process	10/499	425/29008	0.199365571050993	0.454042015556033	0.380683229011771	Sulf1/Sumo1/Oxtr/Smpd3/Ccn2/Sgcd/F2r/Slmap/Abat/Calm2	10	425	0.0235294117647059	1521	night
1668	GO:0007264	GO:0007264	small GTPase mediated signal transduction	10/499	425/29008	0.199365571050993	0.454042015556033	0.380683229011771	Mapkap1/Hras/Sipa1l2/Dbnl/F2r/Arl6/Flot1/Cdh2/Sipa1/Arl3	10	425	0.0235294117647059	1521	night
1669	GO:0003254	GO:0003254	regulation of membrane depolarization	2/499	48/29008	0.199857316720335	0.454042015556033	0.380683229011771	P2rx7/Slmap	2	48	0.0416666666666667	1521	night
1670	GO:0010569	GO:0010569	regulation of double-strand break repair via homologous recombination	2/499	48/29008	0.199857316720335	0.454042015556033	0.380683229011771	Ubqln4/Fancb	2	48	0.0416666666666667	1521	night
1671	GO:0031062	GO:0031062	positive regulation of histone methylation	2/499	48/29008	0.199857316720335	0.454042015556033	0.380683229011771	Snw1/Prdm9	2	48	0.0416666666666667	1521	night
1672	GO:0042304	GO:0042304	regulation of fatty acid biosynthetic process	2/499	48/29008	0.199857316720335	0.454042015556033	0.380683229011771	Eif6/Mapk9	2	48	0.0416666666666667	1521	night
1673	GO:0043029	GO:0043029	T cell homeostasis	2/499	48/29008	0.199857316720335	0.454042015556033	0.380683229011771	P2rx7/Cd24a	2	48	0.0416666666666667	1521	night
1674	GO:0045740	GO:0045740	positive regulation of DNA replication	2/499	48/29008	0.199857316720335	0.454042015556033	0.380683229011771	Cacybp/Hras	2	48	0.0416666666666667	1521	night
1675	GO:0072666	GO:0072666	establishment of protein localization to vacuole	2/499	48/29008	0.199857316720335	0.454042015556033	0.380683229011771	Mon1b/Vps13a	2	48	0.0416666666666667	1521	night
1676	GO:0032273	GO:0032273	positive regulation of protein polymerization	4/499	134/29008	0.200111294018154	0.454042015556033	0.380683229011771	Arpc5l/Pfn2/Tppp3/Drg1	4	134	0.0298507462686567	1521	night
1677	GO:0032411	GO:0032411	positive regulation of transporter activity	4/499	134/29008	0.200111294018154	0.454042015556033	0.380683229011771	Sumo1/Atp1b3/Ifngr1/Calm2	4	134	0.0298507462686567	1521	night
1678	GO:0000255	GO:0000255	allantoin metabolic process	1/499	13/29008	0.201979370888907	0.454042015556033	0.380683229011771	Nt5c	1	13	0.0769230769230769	1521	night
1679	GO:0001731	GO:0001731	formation of translation preinitiation complex	1/499	13/29008	0.201979370888907	0.454042015556033	0.380683229011771	Dhx29	1	13	0.0769230769230769	1521	night
1680	GO:0002328	GO:0002328	pro-B cell differentiation	1/499	13/29008	0.201979370888907	0.454042015556033	0.380683229011771	Xrcc4	1	13	0.0769230769230769	1521	night
1681	GO:0002329	GO:0002329	pre-B cell differentiation	1/499	13/29008	0.201979370888907	0.454042015556033	0.380683229011771	Cd24a	1	13	0.0769230769230769	1521	night
1682	GO:0003093	GO:0003093	regulation of glomerular filtration	1/499	13/29008	0.201979370888907	0.454042015556033	0.380683229011771	F2r	1	13	0.0769230769230769	1521	night
1683	GO:0006098	GO:0006098	pentose-phosphate shunt	1/499	13/29008	0.201979370888907	0.454042015556033	0.380683229011771	Taldo1	1	13	0.0769230769230769	1521	night
1684	GO:0006983	GO:0006983	ER overload response	1/499	13/29008	0.201979370888907	0.454042015556033	0.380683229011771	Tmco1	1	13	0.0769230769230769	1521	night
1685	GO:0007028	GO:0007028	cytoplasm organization	1/499	13/29008	0.201979370888907	0.454042015556033	0.380683229011771	Zmiz1	1	13	0.0769230769230769	1521	night
1686	GO:0007320	GO:0007320	insemination	1/499	13/29008	0.201979370888907	0.454042015556033	0.380683229011771	Oxtr	1	13	0.0769230769230769	1521	night
1687	GO:0009071	GO:0009071	serine family amino acid catabolic process	1/499	13/29008	0.201979370888907	0.454042015556033	0.380683229011771	Gcsh	1	13	0.0769230769230769	1521	night
1688	GO:0009143	GO:0009143	nucleoside triphosphate catabolic process	1/499	13/29008	0.201979370888907	0.454042015556033	0.380683229011771	Dut	1	13	0.0769230769230769	1521	night
1689	GO:0010452	GO:0010452	histone H3-K36 methylation	1/499	13/29008	0.201979370888907	0.454042015556033	0.380683229011771	Prdm9	1	13	0.0769230769230769	1521	night
1690	GO:0021670	GO:0021670	lateral ventricle development	1/499	13/29008	0.201979370888907	0.454042015556033	0.380683229011771	Tsku	1	13	0.0769230769230769	1521	night
1691	GO:0021794	GO:0021794	thalamus development	1/499	13/29008	0.201979370888907	0.454042015556033	0.380683229011771	Ogdh	1	13	0.0769230769230769	1521	night
1692	GO:0030949	GO:0030949	positive regulation of vascular endothelial growth factor receptor signaling pathway	1/499	13/29008	0.201979370888907	0.454042015556033	0.380683229011771	Fgf18	1	13	0.0769230769230769	1521	night
1693	GO:0031652	GO:0031652	positive regulation of heat generation	1/499	13/29008	0.201979370888907	0.454042015556033	0.380683229011771	Abat	1	13	0.0769230769230769	1521	night
1694	GO:0032026	GO:0032026	response to magnesium ion	1/499	13/29008	0.201979370888907	0.454042015556033	0.380683229011771	Smpd3	1	13	0.0769230769230769	1521	night
1695	GO:0032060	GO:0032060	bleb assembly	1/499	13/29008	0.201979370888907	0.454042015556033	0.380683229011771	P2rx7	1	13	0.0769230769230769	1521	night
1696	GO:0032725	GO:0032725	positive regulation of granulocyte macrophage colony-stimulating factor production	1/499	13/29008	0.201979370888907	0.454042015556033	0.380683229011771	Il17d	1	13	0.0769230769230769	1521	night
1697	GO:0032780	GO:0032780	negative regulation of ATPase activity	1/499	13/29008	0.201979370888907	0.454042015556033	0.380683229011771	Pam16	1	13	0.0769230769230769	1521	night
1698	GO:0032905	GO:0032905	transforming growth factor beta1 production	1/499	13/29008	0.201979370888907	0.454042015556033	0.380683229011771	Tsku	1	13	0.0769230769230769	1521	night
1699	GO:0033240	GO:0033240	positive regulation of cellular amine metabolic process	1/499	13/29008	0.201979370888907	0.454042015556033	0.380683229011771	Abat	1	13	0.0769230769230769	1521	night
1700	GO:0033625	GO:0033625	positive regulation of integrin activation	1/499	13/29008	0.201979370888907	0.454042015556033	0.380683229011771	Cd24a	1	13	0.0769230769230769	1521	night
1701	GO:0034397	GO:0034397	telomere localization	1/499	13/29008	0.201979370888907	0.454042015556033	0.380683229011771	Terf1	1	13	0.0769230769230769	1521	night
1702	GO:0035810	GO:0035810	positive regulation of urine volume	1/499	13/29008	0.201979370888907	0.454042015556033	0.380683229011771	Adora2a	1	13	0.0769230769230769	1521	night
1703	GO:0043247	GO:0043247	telomere maintenance in response to DNA damage	1/499	13/29008	0.201979370888907	0.454042015556033	0.380683229011771	Xrcc4	1	13	0.0769230769230769	1521	night
1704	GO:0043922	GO:0043922	negative regulation by host of viral transcription	1/499	13/29008	0.201979370888907	0.454042015556033	0.380683229011771	Hdac1	1	13	0.0769230769230769	1521	night
1705	GO:0051974	GO:0051974	negative regulation of telomerase activity	1/499	13/29008	0.201979370888907	0.454042015556033	0.380683229011771	Terf1	1	13	0.0769230769230769	1521	night
1706	GO:0060346	GO:0060346	bone trabecula formation	1/499	13/29008	0.201979370888907	0.454042015556033	0.380683229011771	Vegfa	1	13	0.0769230769230769	1521	night
1707	GO:0060601	GO:0060601	lateral sprouting from an epithelium	1/499	13/29008	0.201979370888907	0.454042015556033	0.380683229011771	Sulf1	1	13	0.0769230769230769	1521	night
1708	GO:0070278	GO:0070278	extracellular matrix constituent secretion	1/499	13/29008	0.201979370888907	0.454042015556033	0.380683229011771	Ccn2	1	13	0.0769230769230769	1521	night
1709	GO:0070344	GO:0070344	regulation of fat cell proliferation	1/499	13/29008	0.201979370888907	0.454042015556033	0.380683229011771	Per2	1	13	0.0769230769230769	1521	night
1710	GO:0070831	GO:0070831	basement membrane assembly	1/499	13/29008	0.201979370888907	0.454042015556033	0.380683229011771	Plod3	1	13	0.0769230769230769	1521	night
1711	GO:0071027	GO:0071027	nuclear RNA surveillance	1/499	13/29008	0.201979370888907	0.454042015556033	0.380683229011771	Dxo	1	13	0.0769230769230769	1521	night
1712	GO:0071028	GO:0071028	nuclear mRNA surveillance	1/499	13/29008	0.201979370888907	0.454042015556033	0.380683229011771	Dxo	1	13	0.0769230769230769	1521	night
1713	GO:0071803	GO:0071803	positive regulation of podosome assembly	1/499	13/29008	0.201979370888907	0.454042015556033	0.380683229011771	Mapk9	1	13	0.0769230769230769	1521	night
1714	GO:0072393	GO:0072393	microtubule anchoring at microtubule organizing center	1/499	13/29008	0.201979370888907	0.454042015556033	0.380683229011771	Bicd1	1	13	0.0769230769230769	1521	night
1715	GO:0090220	GO:0090220	chromosome localization to nuclear envelope involved in homologous chromosome segregation	1/499	13/29008	0.201979370888907	0.454042015556033	0.380683229011771	Terf1	1	13	0.0769230769230769	1521	night
1716	GO:0097084	GO:0097084	vascular associated smooth muscle cell development	1/499	13/29008	0.201979370888907	0.454042015556033	0.380683229011771	Vegfa	1	13	0.0769230769230769	1521	night
1717	GO:0097090	GO:0097090	presynaptic membrane organization	1/499	13/29008	0.201979370888907	0.454042015556033	0.380683229011771	Lrp4	1	13	0.0769230769230769	1521	night
1718	GO:0097688	GO:0097688	glutamate receptor clustering	1/499	13/29008	0.201979370888907	0.454042015556033	0.380683229011771	Dlg4	1	13	0.0769230769230769	1521	night
1719	GO:0097709	GO:0097709	connective tissue replacement	1/499	13/29008	0.201979370888907	0.454042015556033	0.380683229011771	F2r	1	13	0.0769230769230769	1521	night
1720	GO:0098787	GO:0098787	mRNA cleavage involved in mRNA processing	1/499	13/29008	0.201979370888907	0.454042015556033	0.380683229011771	Ncbp2	1	13	0.0769230769230769	1521	night
1721	GO:0099159	GO:0099159	regulation of modification of postsynaptic structure	1/499	13/29008	0.201979370888907	0.454042015556033	0.380683229011771	Chmp2b	1	13	0.0769230769230769	1521	night
1722	GO:0099532	GO:0099532	synaptic vesicle endosomal processing	1/499	13/29008	0.201979370888907	0.454042015556033	0.380683229011771	Vamp4	1	13	0.0769230769230769	1521	night
1723	GO:0110095	GO:0110095	cellular detoxification of aldehyde	1/499	13/29008	0.201979370888907	0.454042015556033	0.380683229011771	Aldh2	1	13	0.0769230769230769	1521	night
1724	GO:0150011	GO:0150011	regulation of neuron projection arborization	1/499	13/29008	0.201979370888907	0.454042015556033	0.380683229011771	Dlg4	1	13	0.0769230769230769	1521	night
1725	GO:1901096	GO:1901096	regulation of autophagosome maturation	1/499	13/29008	0.201979370888907	0.454042015556033	0.380683229011771	Ubqln4	1	13	0.0769230769230769	1521	night
1726	GO:1902510	GO:1902510	regulation of apoptotic DNA fragmentation	1/499	13/29008	0.201979370888907	0.454042015556033	0.380683229011771	Pam16	1	13	0.0769230769230769	1521	night
1727	GO:1902548	GO:1902548	negative regulation of cellular response to vascular endothelial growth factor stimulus	1/499	13/29008	0.201979370888907	0.454042015556033	0.380683229011771	Adgra2	1	13	0.0769230769230769	1521	night
1728	GO:1902950	GO:1902950	regulation of dendritic spine maintenance	1/499	13/29008	0.201979370888907	0.454042015556033	0.380683229011771	App	1	13	0.0769230769230769	1521	night
1729	GO:1903238	GO:1903238	positive regulation of leukocyte tethering or rolling	1/499	13/29008	0.201979370888907	0.454042015556033	0.380683229011771	Chst2	1	13	0.0769230769230769	1521	night
1730	GO:1903817	GO:1903817	negative regulation of voltage-gated potassium channel activity	1/499	13/29008	0.201979370888907	0.454042015556033	0.380683229011771	Sumo1	1	13	0.0769230769230769	1521	night
1731	GO:1904181	GO:1904181	positive regulation of membrane depolarization	1/499	13/29008	0.201979370888907	0.454042015556033	0.380683229011771	P2rx7	1	13	0.0769230769230769	1521	night
1732	GO:1905668	GO:1905668	positive regulation of protein localization to endosome	1/499	13/29008	0.201979370888907	0.454042015556033	0.380683229011771	Vegfa	1	13	0.0769230769230769	1521	night
1733	GO:1903829	GO:1903829	positive regulation of cellular protein localization	7/499	277/29008	0.20199141461641	0.454042015556033	0.380683229011771	Lrp4/Bicd1/Hras/Atp2c1/Sptbn1/Dlg4/Vegfa	7	277	0.0252707581227437	1521	night
1734	GO:0044272	GO:0044272	sulfur compound biosynthetic process	3/499	90/29008	0.202145983317864	0.454042015556033	0.380683229011771	Mpc2/Mettl16/Hagh	3	90	0.0333333333333333	1521	night
1735	GO:1901992	GO:1901992	positive regulation of mitotic cell cycle phase transition	3/499	90/29008	0.202145983317864	0.454042015556033	0.380683229011771	Anp32b/Phb2/App	3	90	0.0333333333333333	1521	night
1736	GO:0070997	GO:0070997	neuron death	10/499	428/29008	0.205115879217467	0.46037087699769	0.385989547209278	Lancl1/Itpr1/Ilk/Hras/Polb/Adora2a/Xrcc4/F2r/App/Vegfa	10	428	0.0233644859813084	1521	night
1737	GO:1901987	GO:1901987	regulation of cell cycle phase transition	9/499	378/29008	0.205970464452536	0.46037087699769	0.385989547209278	Anp32b/Phb2/Cdkn1c/Cdkn2d/Gas1/Rnaseh2b/App/Riok2/Psmg2	9	378	0.0238095238095238	1521	night
1738	GO:0010332	GO:0010332	response to gamma radiation	2/499	49/29008	0.206145029602507	0.46037087699769	0.385989547209278	Hras/Xrcc4	2	49	0.0408163265306122	1521	night
1739	GO:0019098	GO:0019098	reproductive behavior	2/499	49/29008	0.206145029602507	0.46037087699769	0.385989547209278	Oxtr/App	2	49	0.0408163265306122	1521	night
1740	GO:0030490	GO:0030490	maturation of SSU-rRNA	2/499	49/29008	0.206145029602507	0.46037087699769	0.385989547209278	Riok2/Rrp36	2	49	0.0408163265306122	1521	night
1741	GO:0032728	GO:0032728	positive regulation of interferon-beta production	2/499	49/29008	0.206145029602507	0.46037087699769	0.385989547209278	Oas1a/Flot1	2	49	0.0408163265306122	1521	night
1742	GO:0042149	GO:0042149	cellular response to glucose starvation	2/499	49/29008	0.206145029602507	0.46037087699769	0.385989547209278	Slc2a1/Tbl2	2	49	0.0408163265306122	1521	night
1743	GO:1902622	GO:1902622	regulation of neutrophil migration	2/499	49/29008	0.206145029602507	0.46037087699769	0.385989547209278	Jam3/Dapk2	2	49	0.0408163265306122	1521	night
1744	GO:1902808	GO:1902808	positive regulation of cell cycle G1/S phase transition	2/499	49/29008	0.206145029602507	0.46037087699769	0.385989547209278	Anp32b/Phb2	2	49	0.0408163265306122	1521	night
1745	GO:1990573	GO:1990573	potassium ion import across plasma membrane	2/499	49/29008	0.206145029602507	0.46037087699769	0.385989547209278	Atp1b3/Slc12a2	2	49	0.0408163265306122	1521	night
1746	GO:0035023	GO:0035023	regulation of Rho protein signal transduction	3/499	91/29008	0.206577814120914	0.460545618781008	0.38613605626359	F2r/Flot1/Cdh2	3	91	0.032967032967033	1521	night
1747	GO:1903035	GO:1903035	negative regulation of response to wounding	3/499	91/29008	0.206577814120914	0.460545618781008	0.38613605626359	Cd24a/Abat/Slc12a2	3	91	0.032967032967033	1521	night
1748	GO:2001057	GO:2001057	reactive nitrogen species metabolic process	3/499	91/29008	0.206577814120914	0.460545618781008	0.38613605626359	Smpd3/Mapk9/App	3	91	0.032967032967033	1521	night
1749	GO:0010821	GO:0010821	regulation of mitochondrion organization	4/499	136/29008	0.207209637877127	0.461633349529531	0.387048044228263	Tmem14a/Pgam5/Plscr3/Pam16	4	136	0.0294117647058824	1521	night
1750	GO:0032680	GO:0032680	regulation of tumor necrosis factor production	5/499	183/29008	0.208391224384657	0.461633349529531	0.387048044228263	Oas1a/Sphk2/Ifngr1/Cd24a/App	5	183	0.0273224043715847	1521	night
1751	GO:1905952	GO:1905952	regulation of lipid localization	5/499	183/29008	0.208391224384657	0.461633349529531	0.387048044228263	Atp8a1/P2rx7/Mapk9/Hrh2/Xrcc4	5	183	0.0273224043715847	1521	night
1752	GO:0001654	GO:0001654	eye development	10/499	430/29008	0.208988042136817	0.461633349529531	0.387048044228263	Sp3/Dzank1/Hdac1/Pds5b/Tsku/Cdkn1c/Gas1/Nectin3/Arl6/Vegfa	10	430	0.0232558139534884	1521	night
1753	GO:0009314	GO:0009314	response to radiation	10/499	430/29008	0.208988042136817	0.461633349529531	0.387048044228263	Per2/Pold1/Ruvbl2/Hras/Cdkn2d/Mapk9/Hrh2/Xrcc4/App/Ube2a	10	430	0.0232558139534884	1521	night
1754	GO:0050773	GO:0050773	regulation of dendrite development	4/499	137/29008	0.210785883302069	0.461633349529531	0.387048044228263	Ilk/Dbnl/Crkl/Cdkl5	4	137	0.0291970802919708	1521	night
1755	GO:0070646	GO:0070646	protein modification by small protein removal	4/499	137/29008	0.210785883302069	0.461633349529531	0.387048044228263	Cops7b/Usp21/Usp13/Uchl1	4	137	0.0291970802919708	1521	night
1756	GO:0071772	GO:0071772	response to BMP	5/499	184/29008	0.211445705547291	0.461633349529531	0.387048044228263	Sulf1/Nbl1/Htra3/Ilk/Smpd3	5	184	0.0271739130434783	1521	night
1757	GO:0071773	GO:0071773	cellular response to BMP stimulus	5/499	184/29008	0.211445705547291	0.461633349529531	0.387048044228263	Sulf1/Nbl1/Htra3/Ilk/Smpd3	5	184	0.0271739130434783	1521	night
1758	GO:0043010	GO:0043010	camera-type eye development	9/499	381/29008	0.212194569724722	0.461633349529531	0.387048044228263	Sp3/Hdac1/Pds5b/Tsku/Cdkn1c/Gas1/Nectin3/Arl6/Vegfa	9	381	0.0236220472440945	1521	night
1759	GO:0002753	GO:0002753	cytoplasmic pattern recognition receptor signaling pathway	2/499	50/29008	0.212453577404691	0.461633349529531	0.387048044228263	Phb2/Phb	2	50	0.04	1521	night
1760	GO:0007520	GO:0007520	myoblast fusion	2/499	50/29008	0.212453577404691	0.461633349529531	0.387048044228263	Plekho1/Flot1	2	50	0.04	1521	night
1761	GO:0030520	GO:0030520	intracellular estrogen receptor signaling pathway	2/499	50/29008	0.212453577404691	0.461633349529531	0.387048044228263	Ufm1/Phb2	2	50	0.04	1521	night
1762	GO:0034332	GO:0034332	adherens junction organization	2/499	50/29008	0.212453577404691	0.461633349529531	0.387048044228263	Jam3/Vegfa	2	50	0.04	1521	night
1763	GO:0042088	GO:0042088	T-helper 1 type immune response	2/499	50/29008	0.212453577404691	0.461633349529531	0.387048044228263	Hras/Vegfa	2	50	0.04	1521	night
1764	GO:0060337	GO:0060337	type I interferon signaling pathway	2/499	50/29008	0.212453577404691	0.461633349529531	0.387048044228263	Oas1a/Ttll12	2	50	0.04	1521	night
1765	GO:0061647	GO:0061647	histone H3-K9 modification	2/499	50/29008	0.212453577404691	0.461633349529531	0.387048044228263	Sphk2/Prdm9	2	50	0.04	1521	night
1766	GO:0071357	GO:0071357	cellular response to type I interferon	2/499	50/29008	0.212453577404691	0.461633349529531	0.387048044228263	Oas1a/Ttll12	2	50	0.04	1521	night
1767	GO:0009100	GO:0009100	glycoprotein metabolic process	8/499	331/29008	0.212592424860389	0.461633349529531	0.387048044228263	Sulf1/Mgat5/Erp44/Tmem165/Plod3/St3gal5/Dad1/Pmm1	8	331	0.0241691842900302	1521	night
1768	GO:0006665	GO:0006665	sphingolipid metabolic process	4/499	138/29008	0.214379505628352	0.461633349529531	0.387048044228263	P2rx7/Sphk2/Smpd3/Cers5	4	138	0.0289855072463768	1521	night
1769	GO:0035966	GO:0035966	response to topologically incorrect protein	4/499	138/29008	0.214379505628352	0.461633349529531	0.387048044228263	Hspa4l/Erp44/Tmem33/Tbl2	4	138	0.0289855072463768	1521	night
1770	GO:0042303	GO:0042303	molting cycle	4/499	138/29008	0.214379505628352	0.461633349529531	0.387048044228263	Lrp4/Hdac1/Tsku/Sav1	4	138	0.0289855072463768	1521	night
1771	GO:0042633	GO:0042633	hair cycle	4/499	138/29008	0.214379505628352	0.461633349529531	0.387048044228263	Lrp4/Hdac1/Tsku/Sav1	4	138	0.0289855072463768	1521	night
1772	GO:1901654	GO:1901654	response to ketone	5/499	185/29008	0.214514551541002	0.461633349529531	0.387048044228263	Fibin/Adh1/Sphk2/Rwdd1/Adcy5	5	185	0.027027027027027	1521	night
1773	GO:0150063	GO:0150063	visual system development	10/499	433/29008	0.214852867370675	0.461633349529531	0.387048044228263	Sp3/Dzank1/Hdac1/Pds5b/Tsku/Cdkn1c/Gas1/Nectin3/Arl6/Vegfa	10	433	0.023094688221709	1521	night
1774	GO:0021954	GO:0021954	central nervous system neuron development	3/499	93/29008	0.215506086845509	0.461633349529531	0.387048044228263	Tsku/Ogdh/Zmiz1	3	93	0.032258064516129	1521	night
1775	GO:0042475	GO:0042475	odontogenesis of dentin-containing tooth	3/499	93/29008	0.215506086845509	0.461633349529531	0.387048044228263	Lrp4/Hdac1/Smpd3	3	93	0.032258064516129	1521	night
1776	GO:0048814	GO:0048814	regulation of dendrite morphogenesis	3/499	93/29008	0.215506086845509	0.461633349529531	0.387048044228263	Ilk/Dbnl/Cdkl5	3	93	0.032258064516129	1521	night
1777	GO:0006002	GO:0006002	fructose 6-phosphate metabolic process	1/499	14/29008	0.215713197201251	0.461633349529531	0.387048044228263	Taldo1	1	14	0.0714285714285714	1521	night
1778	GO:0006067	GO:0006067	ethanol metabolic process	1/499	14/29008	0.215713197201251	0.461633349529531	0.387048044228263	Adh1	1	14	0.0714285714285714	1521	night
1779	GO:0006740	GO:0006740	NADPH regeneration	1/499	14/29008	0.215713197201251	0.461633349529531	0.387048044228263	Taldo1	1	14	0.0714285714285714	1521	night
1780	GO:0006750	GO:0006750	glutathione biosynthetic process	1/499	14/29008	0.215713197201251	0.461633349529531	0.387048044228263	Hagh	1	14	0.0714285714285714	1521	night
1781	GO:0006999	GO:0006999	nuclear pore organization	1/499	14/29008	0.215713197201251	0.461633349529531	0.387048044228263	Ndc1	1	14	0.0714285714285714	1521	night
1782	GO:0009173	GO:0009173	pyrimidine ribonucleoside monophosphate metabolic process	1/499	14/29008	0.215713197201251	0.461633349529531	0.387048044228263	Nt5c	1	14	0.0714285714285714	1521	night
1783	GO:0010958	GO:0010958	regulation of amino acid import across plasma membrane	1/499	14/29008	0.215713197201251	0.461633349529531	0.387048044228263	Per2	1	14	0.0714285714285714	1521	night
1784	GO:0010988	GO:0010988	regulation of low-density lipoprotein particle clearance	1/499	14/29008	0.215713197201251	0.461633349529531	0.387048044228263	Cnpy2	1	14	0.0714285714285714	1521	night
1785	GO:0014820	GO:0014820	tonic smooth muscle contraction	1/499	14/29008	0.215713197201251	0.461633349529531	0.387048044228263	Smpd3	1	14	0.0714285714285714	1521	night
1786	GO:0014831	GO:0014831	gastro-intestinal system smooth muscle contraction	1/499	14/29008	0.215713197201251	0.461633349529531	0.387048044228263	Sulf1	1	14	0.0714285714285714	1521	night
1787	GO:0015867	GO:0015867	ATP transport	1/499	14/29008	0.215713197201251	0.461633349529531	0.387048044228263	P2rx7	1	14	0.0714285714285714	1521	night
1788	GO:0016446	GO:0016446	somatic hypermutation of immunoglobulin genes	1/499	14/29008	0.215713197201251	0.461633349529531	0.387048044228263	Polb	1	14	0.0714285714285714	1521	night
1789	GO:0019321	GO:0019321	pentose metabolic process	1/499	14/29008	0.215713197201251	0.461633349529531	0.387048044228263	Nudt5	1	14	0.0714285714285714	1521	night
1790	GO:0019732	GO:0019732	antifungal humoral response	1/499	14/29008	0.215713197201251	0.461633349529531	0.387048044228263	App	1	14	0.0714285714285714	1521	night
1791	GO:0030213	GO:0030213	hyaluronan biosynthetic process	1/499	14/29008	0.215713197201251	0.461633349529531	0.387048044228263	Smpd3	1	14	0.0714285714285714	1521	night
1792	GO:0030644	GO:0030644	cellular chloride ion homeostasis	1/499	14/29008	0.215713197201251	0.461633349529531	0.387048044228263	Slc12a2	1	14	0.0714285714285714	1521	night
1793	GO:0032525	GO:0032525	somite rostral/caudal axis specification	1/499	14/29008	0.215713197201251	0.461633349529531	0.387048044228263	Epb41l5	1	14	0.0714285714285714	1521	night
1794	GO:0034116	GO:0034116	positive regulation of heterotypic cell-cell adhesion	1/499	14/29008	0.215713197201251	0.461633349529531	0.387048044228263	Flot1	1	14	0.0714285714285714	1521	night
1795	GO:0034756	GO:0034756	regulation of iron ion transport	1/499	14/29008	0.215713197201251	0.461633349529531	0.387048044228263	Iscu	1	14	0.0714285714285714	1521	night
1796	GO:0035630	GO:0035630	bone mineralization involved in bone maturation	1/499	14/29008	0.215713197201251	0.461633349529531	0.387048044228263	Ift80	1	14	0.0714285714285714	1521	night
1797	GO:0035970	GO:0035970	peptidyl-threonine dephosphorylation	1/499	14/29008	0.215713197201251	0.461633349529531	0.387048044228263	Pgam5	1	14	0.0714285714285714	1521	night
1798	GO:0036376	GO:0036376	sodium ion export across plasma membrane	1/499	14/29008	0.215713197201251	0.461633349529531	0.387048044228263	Atp1b3	1	14	0.0714285714285714	1521	night
1799	GO:0036498	GO:0036498	IRE1-mediated unfolded protein response	1/499	14/29008	0.215713197201251	0.461633349529531	0.387048044228263	Tmem33	1	14	0.0714285714285714	1521	night
1800	GO:0036499	GO:0036499	PERK-mediated unfolded protein response	1/499	14/29008	0.215713197201251	0.461633349529531	0.387048044228263	Tmem33	1	14	0.0714285714285714	1521	night
1801	GO:0043970	GO:0043970	histone H3-K9 acetylation	1/499	14/29008	0.215713197201251	0.461633349529531	0.387048044228263	Sphk2	1	14	0.0714285714285714	1521	night
1802	GO:0045760	GO:0045760	positive regulation of action potential	1/499	14/29008	0.215713197201251	0.461633349529531	0.387048044228263	Hnrnpa1	1	14	0.0714285714285714	1521	night
1803	GO:0045938	GO:0045938	positive regulation of circadian sleep/wake cycle, sleep	1/499	14/29008	0.215713197201251	0.461633349529531	0.387048044228263	Adora2a	1	14	0.0714285714285714	1521	night
1804	GO:0045989	GO:0045989	positive regulation of striated muscle contraction	1/499	14/29008	0.215713197201251	0.461633349529531	0.387048044228263	Ccn2	1	14	0.0714285714285714	1521	night
1805	GO:0046049	GO:0046049	UMP metabolic process	1/499	14/29008	0.215713197201251	0.461633349529531	0.387048044228263	Nt5c	1	14	0.0714285714285714	1521	night
1806	GO:0046058	GO:0046058	cAMP metabolic process	1/499	14/29008	0.215713197201251	0.461633349529531	0.387048044228263	Adcy5	1	14	0.0714285714285714	1521	night
1807	GO:0051451	GO:0051451	myoblast migration	1/499	14/29008	0.215713197201251	0.461633349529531	0.387048044228263	Plekho1	1	14	0.0714285714285714	1521	night
1808	GO:0060019	GO:0060019	radial glial cell differentiation	1/499	14/29008	0.215713197201251	0.461633349529531	0.387048044228263	Cdh2	1	14	0.0714285714285714	1521	night
1809	GO:0061709	GO:0061709	reticulophagy	1/499	14/29008	0.215713197201251	0.461633349529531	0.387048044228263	Ufm1	1	14	0.0714285714285714	1521	night
1810	GO:0070207	GO:0070207	protein homotrimerization	1/499	14/29008	0.215713197201251	0.461633349529531	0.387048044228263	Clybl	1	14	0.0714285714285714	1521	night
1811	GO:0070341	GO:0070341	fat cell proliferation	1/499	14/29008	0.215713197201251	0.461633349529531	0.387048044228263	Per2	1	14	0.0714285714285714	1521	night
1812	GO:0072160	GO:0072160	nephron tubule epithelial cell differentiation	1/499	14/29008	0.215713197201251	0.461633349529531	0.387048044228263	Cd24a	1	14	0.0714285714285714	1521	night
1813	GO:0072530	GO:0072530	purine-containing compound transmembrane transport	1/499	14/29008	0.215713197201251	0.461633349529531	0.387048044228263	Slc29a1	1	14	0.0714285714285714	1521	night
1814	GO:0072683	GO:0072683	T cell extravasation	1/499	14/29008	0.215713197201251	0.461633349529531	0.387048044228263	Crkl	1	14	0.0714285714285714	1521	night
1815	GO:0090331	GO:0090331	negative regulation of platelet aggregation	1/499	14/29008	0.215713197201251	0.461633349529531	0.387048044228263	Abat	1	14	0.0714285714285714	1521	night
1816	GO:1901163	GO:1901163	regulation of trophoblast cell migration	1/499	14/29008	0.215713197201251	0.461633349529531	0.387048044228263	Vegfa	1	14	0.0714285714285714	1521	night
1817	GO:1902018	GO:1902018	negative regulation of cilium assembly	1/499	14/29008	0.215713197201251	0.461633349529531	0.387048044228263	Map4	1	14	0.0714285714285714	1521	night
1818	GO:1903789	GO:1903789	regulation of amino acid transmembrane transport	1/499	14/29008	0.215713197201251	0.461633349529531	0.387048044228263	Per2	1	14	0.0714285714285714	1521	night
1819	GO:1904948	GO:1904948	midbrain dopaminergic neuron differentiation	1/499	14/29008	0.215713197201251	0.461633349529531	0.387048044228263	Ryk	1	14	0.0714285714285714	1521	night
1820	GO:1905666	GO:1905666	regulation of protein localization to endosome	1/499	14/29008	0.215713197201251	0.461633349529531	0.387048044228263	Vegfa	1	14	0.0714285714285714	1521	night
1821	GO:2001279	GO:2001279	regulation of unsaturated fatty acid biosynthetic process	1/499	14/29008	0.215713197201251	0.461633349529531	0.387048044228263	Mapk9	1	14	0.0714285714285714	1521	night
1822	GO:0042593	GO:0042593	glucose homeostasis	7/499	283/29008	0.216599038887319	0.463274673185445	0.388424182047627	Mpc2/Camk2n1/Oas1a/Ncor2/Plscr3/Ndufaf2/Adcy5	7	283	0.0247349823321555	1521	night
1823	GO:0032388	GO:0032388	positive regulation of intracellular transport	5/499	186/29008	0.217597457737352	0.464645091946554	0.389573184609511	Prr5l/Anp32b/Hras/Riok2/Bcap31	5	186	0.0268817204301075	1521	night
1824	GO:1903305	GO:1903305	regulation of regulated secretory pathway	5/499	186/29008	0.217597457737352	0.464645091946554	0.389573184609511	Pfn2/P2rx7/Sphk2/Adora2a/Prepl	5	186	0.0268817204301075	1521	night
1825	GO:1903555	GO:1903555	regulation of tumor necrosis factor superfamily cytokine production	5/499	186/29008	0.217597457737352	0.464645091946554	0.389573184609511	Oas1a/Sphk2/Ifngr1/Cd24a/App	5	186	0.0268817204301075	1521	night
1826	GO:1901214	GO:1901214	regulation of neuron death	9/499	384/29008	0.218492984869312	0.465640183846517	0.390407501224853	Lancl1/Itpr1/Ilk/Hras/Adora2a/Xrcc4/F2r/App/Vegfa	9	384	0.0234375	1521	night
1827	GO:0001916	GO:0001916	positive regulation of T cell mediated cytotoxicity	2/499	51/29008	0.218780389177052	0.465640183846517	0.390407501224853	P2rx7/H2-T24	2	51	0.0392156862745098	1521	night
1828	GO:0021879	GO:0021879	forebrain neuron differentiation	2/499	51/29008	0.218780389177052	0.465640183846517	0.390407501224853	Ogdh/Zmiz1	2	51	0.0392156862745098	1521	night
1829	GO:0046456	GO:0046456	icosanoid biosynthetic process	2/499	51/29008	0.218780389177052	0.465640183846517	0.390407501224853	Ptges2/Mapk9	2	51	0.0392156862745098	1521	night
1830	GO:0070527	GO:0070527	platelet aggregation	2/499	51/29008	0.218780389177052	0.465640183846517	0.390407501224853	Ppia/Abat	2	51	0.0392156862745098	1521	night
1831	GO:0090199	GO:0090199	regulation of release of cytochrome c from mitochondria	2/499	51/29008	0.218780389177052	0.465640183846517	0.390407501224853	Plscr3/Pam16	2	51	0.0392156862745098	1521	night
1832	GO:0003007	GO:0003007	heart morphogenesis	7/499	284/29008	0.219070344705937	0.465748572459921	0.390498377676646	Dhrs3/Ncor2/Ilk/Sav1/Zmiz1/Crkl/Vegfa	7	284	0.0246478873239437	1521	night
1833	GO:0033500	GO:0033500	carbohydrate homeostasis	7/499	284/29008	0.219070344705937	0.465748572459921	0.390498377676646	Mpc2/Camk2n1/Oas1a/Ncor2/Plscr3/Ndufaf2/Adcy5	7	284	0.0246478873239437	1521	night
1834	GO:0002088	GO:0002088	lens development in camera-type eye	3/499	94/29008	0.220000562207484	0.467216452818837	0.39172909513382	Pds5b/Cdkn1c/Nectin3	3	94	0.0319148936170213	1521	night
1835	GO:0002312	GO:0002312	B cell activation involved in immune response	3/499	94/29008	0.220000562207484	0.467216452818837	0.39172909513382	Swap70/Xrcc4/Lgals1	3	94	0.0319148936170213	1521	night
1836	GO:0010951	GO:0010951	negative regulation of endopeptidase activity	5/499	187/29008	0.220694118753284	0.468434085393001	0.39274999690987	Dnajb6/Rnf34/Cdkn2d/Adora2a/Vegfa	5	187	0.0267379679144385	1521	night
1837	GO:0071887	GO:0071887	leukocyte apoptotic process	4/499	140/29008	0.221616867724138	0.469876791409126	0.393959607399465	Slc39a10/P2rx7/Cd24a/Crkl	4	140	0.0285714285714286	1521	night
1838	GO:0048880	GO:0048880	sensory system development	10/499	437/29008	0.222775334199616	0.469876791409126	0.393959607399465	Sp3/Dzank1/Hdac1/Pds5b/Tsku/Cdkn1c/Gas1/Nectin3/Arl6/Vegfa	10	437	0.022883295194508	1521	night
1839	GO:0001659	GO:0001659	temperature homeostasis	5/499	188/29008	0.22380422854608	0.469876791409126	0.393959607399465	Per2/Pgam5/Oxtr/Abat/Vegfa	5	188	0.0265957446808511	1521	night
1840	GO:0032640	GO:0032640	tumor necrosis factor production	5/499	188/29008	0.22380422854608	0.469876791409126	0.393959607399465	Oas1a/Sphk2/Ifngr1/Cd24a/App	5	188	0.0265957446808511	1521	night
1841	GO:0048754	GO:0048754	branching morphogenesis of an epithelial tube	5/499	188/29008	0.22380422854608	0.469876791409126	0.393959607399465	Phb2/Ilk/Ppp3r1/Vegfa/Slc12a2	5	188	0.0265957446808511	1521	night
1842	GO:0006869	GO:0006869	lipid transport	9/499	387/29008	0.224863359449495	0.469876791409126	0.393959607399465	Slc2a1/Atp8a1/P2rx7/Slco3a1/Tsku/Mapk9/Plscr3/Hrh2/Xrcc4	9	387	0.0232558139534884	1521	night
1843	GO:0071241	GO:0071241	cellular response to inorganic substance	6/499	237/29008	0.225099083688979	0.469876791409126	0.393959607399465	Sumo1/Smpd3/Mapk9/Dlg4/Hnrnpa1/Slc12a2	6	237	0.0253164556962025	1521	night
1844	GO:0006289	GO:0006289	nucleotide-excision repair	2/499	52/29008	0.225122975919541	0.469876791409126	0.393959607399465	Pole/Pold1	2	52	0.0384615384615385	1521	night
1845	GO:0010823	GO:0010823	negative regulation of mitochondrion organization	2/499	52/29008	0.225122975919541	0.469876791409126	0.393959607399465	Tmem14a/Pam16	2	52	0.0384615384615385	1521	night
1846	GO:0045124	GO:0045124	regulation of bone resorption	2/499	52/29008	0.225122975919541	0.469876791409126	0.393959607399465	P2rx7/Vegfa	2	52	0.0384615384615385	1521	night
1847	GO:0045814	GO:0045814	negative regulation of gene expression, epigenetic	2/499	52/29008	0.225122975919541	0.469876791409126	0.393959607399465	H3f3a/Hdac1	2	52	0.0384615384615385	1521	night
1848	GO:0045911	GO:0045911	positive regulation of DNA recombination	2/499	52/29008	0.225122975919541	0.469876791409126	0.393959607399465	Prdm9/Fancb	2	52	0.0384615384615385	1521	night
1849	GO:1904375	GO:1904375	regulation of protein localization to cell periphery	4/499	141/29008	0.225259602759081	0.469876791409126	0.393959607399465	Vamp4/Hras/Atp2c1/Sptbn1	4	141	0.0283687943262411	1521	night
1850	GO:0022604	GO:0022604	regulation of cell morphogenesis	8/499	337/29008	0.226247204383974	0.469876791409126	0.393959607399465	Plekho1/Ilk/Dbnl/Mapk9/Dlg4/Crkl/Vegfa/Cdkl5	8	337	0.0237388724035608	1521	night
1851	GO:0051052	GO:0051052	regulation of DNA metabolic process	9/499	388/29008	0.227002395157285	0.469876791409126	0.393959607399465	Terf1/Ubqln4/Zfp595/Xrcc4/Prmt5/Pam16/Prdm9/Vegfa/Fancb	9	388	0.0231958762886598	1521	night
1852	GO:0042180	GO:0042180	cellular ketone metabolic process	6/499	238/29008	0.227867915848448	0.469876791409126	0.393959607399465	Eif6/Kyat3/Ncor2/Mapk9/Hagh/Glo1	6	238	0.0252100840336134	1521	night
1853	GO:0034502	GO:0034502	protein localization to chromosome	3/499	96/29008	0.229045343716753	0.469876791409126	0.393959607399465	Terf1/Ruvbl2/Xrcc4	3	96	0.03125	1521	night
1854	GO:0042632	GO:0042632	cholesterol homeostasis	3/499	96/29008	0.229045343716753	0.469876791409126	0.393959607399465	Tsku/Cd24a/Plscr3	3	96	0.03125	1521	night
1855	GO:0061448	GO:0061448	connective tissue development	7/499	288/29008	0.229055015595902	0.469876791409126	0.393959607399465	Sulf1/Prrx2/Tbl1xr1/Ift80/Smpd3/Ccn2/Fgf18	7	288	0.0243055555555556	1521	night
1856	GO:0001977	GO:0001977	renal system process involved in regulation of blood volume	1/499	15/29008	0.229211131760008	0.469876791409126	0.393959607399465	F2r	1	15	0.0666666666666667	1521	night
1857	GO:0002091	GO:0002091	negative regulation of receptor internalization	1/499	15/29008	0.229211131760008	0.469876791409126	0.393959607399465	Dlg4	1	15	0.0666666666666667	1521	night
1858	GO:0002566	GO:0002566	somatic diversification of immune receptors via somatic mutation	1/499	15/29008	0.229211131760008	0.469876791409126	0.393959607399465	Polb	1	15	0.0666666666666667	1521	night
1859	GO:0006264	GO:0006264	mitochondrial DNA replication	1/499	15/29008	0.229211131760008	0.469876791409126	0.393959607399465	Rrm2b	1	15	0.0666666666666667	1521	night
1860	GO:0006337	GO:0006337	nucleosome disassembly	1/499	15/29008	0.229211131760008	0.469876791409126	0.393959607399465	Grwd1	1	15	0.0666666666666667	1521	night
1861	GO:0006415	GO:0006415	translational termination	1/499	15/29008	0.229211131760008	0.469876791409126	0.393959607399465	Mrpl58	1	15	0.0666666666666667	1521	night
1862	GO:0006596	GO:0006596	polyamine biosynthetic process	1/499	15/29008	0.229211131760008	0.469876791409126	0.393959607399465	Amd1	1	15	0.0666666666666667	1521	night
1863	GO:0006825	GO:0006825	copper ion transport	1/499	15/29008	0.229211131760008	0.469876791409126	0.393959607399465	Fkbp4	1	15	0.0666666666666667	1521	night
1864	GO:0009130	GO:0009130	pyrimidine nucleoside monophosphate biosynthetic process	1/499	15/29008	0.229211131760008	0.469876791409126	0.393959607399465	Dut	1	15	0.0666666666666667	1521	night
1865	GO:0009169	GO:0009169	purine ribonucleoside monophosphate catabolic process	1/499	15/29008	0.229211131760008	0.469876791409126	0.393959607399465	Nt5c	1	15	0.0666666666666667	1521	night
1866	GO:0015693	GO:0015693	magnesium ion transport	1/499	15/29008	0.229211131760008	0.469876791409126	0.393959607399465	Nipa1	1	15	0.0666666666666667	1521	night
1867	GO:0015936	GO:0015936	coenzyme A metabolic process	1/499	15/29008	0.229211131760008	0.469876791409126	0.393959607399465	Mccc2	1	15	0.0666666666666667	1521	night
1868	GO:0016584	GO:0016584	nucleosome positioning	1/499	15/29008	0.229211131760008	0.469876791409126	0.393959607399465	Prdm9	1	15	0.0666666666666667	1521	night
1869	GO:0030320	GO:0030320	cellular monovalent inorganic anion homeostasis	1/499	15/29008	0.229211131760008	0.469876791409126	0.393959607399465	Slc12a2	1	15	0.0666666666666667	1521	night
1870	GO:0032222	GO:0032222	regulation of synaptic transmission, cholinergic	1/499	15/29008	0.229211131760008	0.469876791409126	0.393959607399465	Adora2a	1	15	0.0666666666666667	1521	night
1871	GO:0032645	GO:0032645	regulation of granulocyte macrophage colony-stimulating factor production	1/499	15/29008	0.229211131760008	0.469876791409126	0.393959607399465	Il17d	1	15	0.0666666666666667	1521	night
1872	GO:0032736	GO:0032736	positive regulation of interleukin-13 production	1/499	15/29008	0.229211131760008	0.469876791409126	0.393959607399465	Sphk2	1	15	0.0666666666666667	1521	night
1873	GO:0032897	GO:0032897	negative regulation of viral transcription	1/499	15/29008	0.229211131760008	0.469876791409126	0.393959607399465	Trim65	1	15	0.0666666666666667	1521	night
1874	GO:0033147	GO:0033147	negative regulation of intracellular estrogen receptor signaling pathway	1/499	15/29008	0.229211131760008	0.469876791409126	0.393959607399465	Phb2	1	15	0.0666666666666667	1521	night
1875	GO:0034310	GO:0034310	primary alcohol catabolic process	1/499	15/29008	0.229211131760008	0.469876791409126	0.393959607399465	Adh1	1	15	0.0666666666666667	1521	night
1876	GO:0035235	GO:0035235	ionotropic glutamate receptor signaling pathway	1/499	15/29008	0.229211131760008	0.469876791409126	0.393959607399465	App	1	15	0.0666666666666667	1521	night
1877	GO:0035815	GO:0035815	positive regulation of renal sodium excretion	1/499	15/29008	0.229211131760008	0.469876791409126	0.393959607399465	Adora2a	1	15	0.0666666666666667	1521	night
1878	GO:0042048	GO:0042048	olfactory behavior	1/499	15/29008	0.229211131760008	0.469876791409126	0.393959607399465	Tpbg	1	15	0.0666666666666667	1521	night
1879	GO:0043923	GO:0043923	positive regulation by host of viral transcription	1/499	15/29008	0.229211131760008	0.469876791409126	0.393959607399465	Snw1	1	15	0.0666666666666667	1521	night
1880	GO:0043981	GO:0043981	histone H4-K5 acetylation	1/499	15/29008	0.229211131760008	0.469876791409126	0.393959607399465	Meaf6	1	15	0.0666666666666667	1521	night
1881	GO:0043982	GO:0043982	histone H4-K8 acetylation	1/499	15/29008	0.229211131760008	0.469876791409126	0.393959607399465	Meaf6	1	15	0.0666666666666667	1521	night
1882	GO:0044154	GO:0044154	histone H3-K14 acetylation	1/499	15/29008	0.229211131760008	0.469876791409126	0.393959607399465	Meaf6	1	15	0.0666666666666667	1521	night
1883	GO:0050930	GO:0050930	induction of positive chemotaxis	1/499	15/29008	0.229211131760008	0.469876791409126	0.393959607399465	Vegfa	1	15	0.0666666666666667	1521	night
1884	GO:0051280	GO:0051280	negative regulation of release of sequestered calcium ion into cytosol	1/499	15/29008	0.229211131760008	0.469876791409126	0.393959607399465	Calm2	1	15	0.0666666666666667	1521	night
1885	GO:0051290	GO:0051290	protein heterotetramerization	1/499	15/29008	0.229211131760008	0.469876791409126	0.393959607399465	Farsa	1	15	0.0666666666666667	1521	night
1886	GO:0055089	GO:0055089	fatty acid homeostasis	1/499	15/29008	0.229211131760008	0.469876791409126	0.393959607399465	Pold1	1	15	0.0666666666666667	1521	night
1887	GO:0060700	GO:0060700	regulation of ribonuclease activity	1/499	15/29008	0.229211131760008	0.469876791409126	0.393959607399465	Oas1a	1	15	0.0666666666666667	1521	night
1888	GO:0061029	GO:0061029	eyelid development in camera-type eye	1/499	15/29008	0.229211131760008	0.469876791409126	0.393959607399465	Hdac1	1	15	0.0666666666666667	1521	night
1889	GO:0061450	GO:0061450	trophoblast cell migration	1/499	15/29008	0.229211131760008	0.469876791409126	0.393959607399465	Vegfa	1	15	0.0666666666666667	1521	night
1890	GO:0071025	GO:0071025	RNA surveillance	1/499	15/29008	0.229211131760008	0.469876791409126	0.393959607399465	Dxo	1	15	0.0666666666666667	1521	night
1891	GO:0080009	GO:0080009	mRNA methylation	1/499	15/29008	0.229211131760008	0.469876791409126	0.393959607399465	Mettl16	1	15	0.0666666666666667	1521	night
1892	GO:0098712	GO:0098712	L-glutamate import across plasma membrane	1/499	15/29008	0.229211131760008	0.469876791409126	0.393959607399465	Per2	1	15	0.0666666666666667	1521	night
1893	GO:0099550	GO:0099550	trans-synaptic signaling, modulating synaptic transmission	1/499	15/29008	0.229211131760008	0.469876791409126	0.393959607399465	F2r	1	15	0.0666666666666667	1521	night
1894	GO:1900029	GO:1900029	positive regulation of ruffle assembly	1/499	15/29008	0.229211131760008	0.469876791409126	0.393959607399465	Hras	1	15	0.0666666666666667	1521	night
1895	GO:1903543	GO:1903543	positive regulation of exosomal secretion	1/499	15/29008	0.229211131760008	0.469876791409126	0.393959607399465	Smpd3	1	15	0.0666666666666667	1521	night
1896	GO:1903624	GO:1903624	regulation of DNA catabolic process	1/499	15/29008	0.229211131760008	0.469876791409126	0.393959607399465	Pam16	1	15	0.0666666666666667	1521	night
1897	GO:1903729	GO:1903729	regulation of plasma membrane organization	1/499	15/29008	0.229211131760008	0.469876791409126	0.393959607399465	Xrcc4	1	15	0.0666666666666667	1521	night
1898	GO:1903799	GO:1903799	negative regulation of production of miRNAs involved in gene silencing by miRNA	1/499	15/29008	0.229211131760008	0.469876791409126	0.393959607399465	Ncor2	1	15	0.0666666666666667	1521	night
1899	GO:1904814	GO:1904814	regulation of protein localization to chromosome, telomeric region	1/499	15/29008	0.229211131760008	0.469876791409126	0.393959607399465	Terf1	1	15	0.0666666666666667	1521	night
1900	GO:2000765	GO:2000765	regulation of cytoplasmic translation	1/499	15/29008	0.229211131760008	0.469876791409126	0.393959607399465	Pkm	1	15	0.0666666666666667	1521	night
1901	GO:2001256	GO:2001256	regulation of store-operated calcium entry	1/499	15/29008	0.229211131760008	0.469876791409126	0.393959607399465	Homer2	1	15	0.0666666666666667	1521	night
1902	GO:0010712	GO:0010712	regulation of collagen metabolic process	2/499	53/29008	0.231478928532858	0.47278479271098	0.396397767938868	Ccn2/F2r	2	53	0.0377358490566038	1521	night
1903	GO:0030850	GO:0030850	prostate gland development	2/499	53/29008	0.231478928532858	0.47278479271098	0.396397767938868	Sulf1/Fkbp4	2	53	0.0377358490566038	1521	night
1904	GO:0032330	GO:0032330	regulation of chondrocyte differentiation	2/499	53/29008	0.231478928532858	0.47278479271098	0.396397767938868	Ccn2/Fgf18	2	53	0.0377358490566038	1521	night
1905	GO:0034605	GO:0034605	cellular response to heat	2/499	53/29008	0.231478928532858	0.47278479271098	0.396397767938868	Sumo1/Hikeshi	2	53	0.0377358490566038	1521	night
1906	GO:0038066	GO:0038066	p38MAPK cascade	2/499	53/29008	0.231478928532858	0.47278479271098	0.396397767938868	Prmt1/Vegfa	2	53	0.0377358490566038	1521	night
1907	GO:0051205	GO:0051205	protein insertion into membrane	2/499	53/29008	0.231478928532858	0.47278479271098	0.396397767938868	Romo1/Timm13	2	53	0.0377358490566038	1521	night
1908	GO:0070828	GO:0070828	heterochromatin organization	2/499	53/29008	0.231478928532858	0.47278479271098	0.396397767938868	H3f3a/Hdac1	2	53	0.0377358490566038	1521	night
1909	GO:0001508	GO:0001508	action potential	4/499	143/29008	0.23259067648457	0.473318990214291	0.396845656071515	Sumo1/P2rx7/Slmap/Hnrnpa1	4	143	0.027972027972028	1521	night
1910	GO:0009451	GO:0009451	RNA modification	4/499	143/29008	0.23259067648457	0.473318990214291	0.396845656071515	Nop10/Mettl16/Dimt1/Trmu	4	143	0.027972027972028	1521	night
1911	GO:0030218	GO:0030218	erythrocyte differentiation	4/499	143/29008	0.23259067648457	0.473318990214291	0.396845656071515	Sp3/Prmt1/Tmem14c/Vegfa	4	143	0.027972027972028	1521	night
1912	GO:0030326	GO:0030326	embryonic limb morphogenesis	4/499	143/29008	0.23259067648457	0.473318990214291	0.396845656071515	Prrx2/Lrp4/Hdac1/Gas1	4	143	0.027972027972028	1521	night
1913	GO:0035113	GO:0035113	embryonic appendage morphogenesis	4/499	143/29008	0.23259067648457	0.473318990214291	0.396845656071515	Prrx2/Lrp4/Hdac1/Gas1	4	143	0.027972027972028	1521	night
1914	GO:0050671	GO:0050671	positive regulation of lymphocyte proliferation	4/499	143/29008	0.23259067648457	0.473318990214291	0.396845656071515	Slc39a10/Cd24a/Cd320/Efnb1	4	143	0.027972027972028	1521	night
1915	GO:0051783	GO:0051783	regulation of nuclear division	4/499	143/29008	0.23259067648457	0.473318990214291	0.396845656071515	Smpd3/Tubg1/Prdm9/Psmg2	4	143	0.027972027972028	1521	night
1916	GO:0071706	GO:0071706	tumor necrosis factor superfamily cytokine production	5/499	191/29008	0.233212182219266	0.474122293809216	0.397519171287983	Oas1a/Sphk2/Ifngr1/Cd24a/App	5	191	0.0261780104712042	1521	night
1917	GO:0002028	GO:0002028	regulation of sodium ion transport	3/499	97/29008	0.233593739829021	0.474122293809216	0.397519171287983	P2rx7/Atp1b3/Slmap	3	97	0.0309278350515464	1521	night
1918	GO:0055092	GO:0055092	sterol homeostasis	3/499	97/29008	0.233593739829021	0.474122293809216	0.397519171287983	Tsku/Cd24a/Plscr3	3	97	0.0309278350515464	1521	night
1919	GO:0070252	GO:0070252	actin-mediated cell contraction	3/499	97/29008	0.233593739829021	0.474122293809216	0.397519171287983	Sumo1/Epb41l5/Sgcd	3	97	0.0309278350515464	1521	night
1920	GO:0120162	GO:0120162	positive regulation of cold-induced thermogenesis	3/499	97/29008	0.233593739829021	0.474122293809216	0.397519171287983	Per2/Oxtr/Vegfa	3	97	0.0309278350515464	1521	night
1921	GO:0010632	GO:0010632	regulation of epithelial cell migration	6/499	241/29008	0.236239290334181	0.479014896650005	0.401621284713374	Epb41l5/Glul/Pfn2/Adgra2/Fgf18/Vegfa	6	241	0.024896265560166	1521	night
1922	GO:0090316	GO:0090316	positive regulation of intracellular protein transport	4/499	144/29008	0.236278017160834	0.479014896650005	0.401621284713374	Prr5l/Anp32b/Hras/Bcap31	4	144	0.0277777777777778	1521	night
1923	GO:0050731	GO:0050731	positive regulation of peptidyl-tyrosine phosphorylation	5/499	192/29008	0.236373016745692	0.479014896650005	0.401621284713374	Lrp4/Cd24a/Dlg4/App/Vegfa	5	192	0.0260416666666667	1521	night
1924	GO:0006692	GO:0006692	prostanoid metabolic process	2/499	54/29008	0.237845915815445	0.479175314134308	0.401755783820994	Ptges2/Mapk9	2	54	0.037037037037037	1521	night
1925	GO:0006693	GO:0006693	prostaglandin metabolic process	2/499	54/29008	0.237845915815445	0.479175314134308	0.401755783820994	Ptges2/Mapk9	2	54	0.037037037037037	1521	night
1926	GO:0007131	GO:0007131	reciprocal meiotic recombination	2/499	54/29008	0.237845915815445	0.479175314134308	0.401755783820994	Cenpx/Prdm9	2	54	0.037037037037037	1521	night
1927	GO:0009161	GO:0009161	ribonucleoside monophosphate metabolic process	2/499	54/29008	0.237845915815445	0.479175314134308	0.401755783820994	Guk1/Nt5c	2	54	0.037037037037037	1521	night
1928	GO:0140527	GO:0140527	reciprocal homologous recombination	2/499	54/29008	0.237845915815445	0.479175314134308	0.401755783820994	Cenpx/Prdm9	2	54	0.037037037037037	1521	night
1929	GO:0051492	GO:0051492	regulation of stress fiber assembly	3/499	98/29008	0.238158216117019	0.479175314134308	0.401755783820994	Pfn2/Ccn2/Pdlim4	3	98	0.0306122448979592	1521	night
1930	GO:1904063	GO:1904063	negative regulation of cation transmembrane transport	3/499	98/29008	0.238158216117019	0.479175314134308	0.401755783820994	Sumo1/Iscu/Calm2	3	98	0.0306122448979592	1521	night
1931	GO:0032946	GO:0032946	positive regulation of mononuclear cell proliferation	4/499	145/29008	0.239979230810583	0.479175314134308	0.401755783820994	Slc39a10/Cd24a/Cd320/Efnb1	4	145	0.0275862068965517	1521	night
1932	GO:0120161	GO:0120161	regulation of cold-induced thermogenesis	4/499	145/29008	0.239979230810583	0.479175314134308	0.401755783820994	Per2/Pgam5/Oxtr/Vegfa	4	145	0.0275862068965517	1521	night
1933	GO:1901990	GO:1901990	regulation of mitotic cell cycle phase transition	7/499	293/29008	0.241748302046754	0.479175314134308	0.401755783820994	Anp32b/Phb2/Cdkn1c/Rnaseh2b/App/Riok2/Psmg2	7	293	0.0238907849829352	1521	night
1934	GO:0000463	GO:0000463	maturation of LSU-rRNA from tricistronic rRNA transcript (SSU-rRNA, 5.8S rRNA, LSU-rRNA)	1/499	16/29008	0.242477218237838	0.479175314134308	0.401755783820994	Znhit3	1	16	0.0625	1521	night
1935	GO:0000722	GO:0000722	telomere maintenance via recombination	1/499	16/29008	0.242477218237838	0.479175314134308	0.401755783820994	Xrcc4	1	16	0.0625	1521	night
1936	GO:0001821	GO:0001821	histamine secretion	1/499	16/29008	0.242477218237838	0.479175314134308	0.401755783820994	Snap23	1	16	0.0625	1521	night
1937	GO:0001921	GO:0001921	positive regulation of receptor recycling	1/499	16/29008	0.242477218237838	0.479175314134308	0.401755783820994	Vamp3	1	16	0.0625	1521	night
1938	GO:0002098	GO:0002098	tRNA wobble uridine modification	1/499	16/29008	0.242477218237838	0.479175314134308	0.401755783820994	Trmu	1	16	0.0625	1521	night
1939	GO:0006044	GO:0006044	N-acetylglucosamine metabolic process	1/499	16/29008	0.242477218237838	0.479175314134308	0.401755783820994	Chst2	1	16	0.0625	1521	night
1940	GO:0006544	GO:0006544	glycine metabolic process	1/499	16/29008	0.242477218237838	0.479175314134308	0.401755783820994	Gcsh	1	16	0.0625	1521	night
1941	GO:0006857	GO:0006857	oligopeptide transport	1/499	16/29008	0.242477218237838	0.479175314134308	0.401755783820994	Slco3a1	1	16	0.0625	1521	night
1942	GO:0007216	GO:0007216	G protein-coupled glutamate receptor signaling pathway	1/499	16/29008	0.242477218237838	0.479175314134308	0.401755783820994	Homer2	1	16	0.0625	1521	night
1943	GO:0009070	GO:0009070	serine family amino acid biosynthetic process	1/499	16/29008	0.242477218237838	0.479175314134308	0.401755783820994	Sephs1	1	16	0.0625	1521	night
1944	GO:0009128	GO:0009128	purine nucleoside monophosphate catabolic process	1/499	16/29008	0.242477218237838	0.479175314134308	0.401755783820994	Nt5c	1	16	0.0625	1521	night
1945	GO:0019184	GO:0019184	nonribosomal peptide biosynthetic process	1/499	16/29008	0.242477218237838	0.479175314134308	0.401755783820994	Hagh	1	16	0.0625	1521	night
1946	GO:0031000	GO:0031000	response to caffeine	1/499	16/29008	0.242477218237838	0.479175314134308	0.401755783820994	Adora2a	1	16	0.0625	1521	night
1947	GO:0031115	GO:0031115	negative regulation of microtubule polymerization	1/499	16/29008	0.242477218237838	0.479175314134308	0.401755783820994	Fkbp4	1	16	0.0625	1521	night
1948	GO:0031650	GO:0031650	regulation of heat generation	1/499	16/29008	0.242477218237838	0.479175314134308	0.401755783820994	Abat	1	16	0.0625	1521	night
1949	GO:0031987	GO:0031987	locomotion involved in locomotory behavior	1/499	16/29008	0.242477218237838	0.479175314134308	0.401755783820994	Rcan2	1	16	0.0625	1521	night
1950	GO:0032604	GO:0032604	granulocyte macrophage colony-stimulating factor production	1/499	16/29008	0.242477218237838	0.479175314134308	0.401755783820994	Il17d	1	16	0.0625	1521	night
1951	GO:0042921	GO:0042921	glucocorticoid receptor signaling pathway	1/499	16/29008	0.242477218237838	0.479175314134308	0.401755783820994	Phb	1	16	0.0625	1521	night
1952	GO:0042953	GO:0042953	lipoprotein transport	1/499	16/29008	0.242477218237838	0.479175314134308	0.401755783820994	Lsr	1	16	0.0625	1521	night
1953	GO:0043084	GO:0043084	penile erection	1/499	16/29008	0.242477218237838	0.479175314134308	0.401755783820994	Oxtr	1	16	0.0625	1521	night
1954	GO:0047484	GO:0047484	regulation of response to osmotic stress	1/499	16/29008	0.242477218237838	0.479175314134308	0.401755783820994	Letm1	1	16	0.0625	1521	night
1955	GO:0051044	GO:0051044	positive regulation of membrane protein ectodomain proteolysis	1/499	16/29008	0.242477218237838	0.479175314134308	0.401755783820994	App	1	16	0.0625	1521	night
1956	GO:0051938	GO:0051938	L-glutamate import	1/499	16/29008	0.242477218237838	0.479175314134308	0.401755783820994	Per2	1	16	0.0625	1521	night
1957	GO:0055057	GO:0055057	neuroblast division	1/499	16/29008	0.242477218237838	0.479175314134308	0.401755783820994	Rab10	1	16	0.0625	1521	night
1958	GO:0060628	GO:0060628	regulation of ER to Golgi vesicle-mediated transport	1/499	16/29008	0.242477218237838	0.479175314134308	0.401755783820994	Gas1	1	16	0.0625	1521	night
1959	GO:0061179	GO:0061179	negative regulation of insulin secretion involved in cellular response to glucose stimulus	1/499	16/29008	0.242477218237838	0.479175314134308	0.401755783820994	Ndufaf2	1	16	0.0625	1521	night
1960	GO:0070885	GO:0070885	negative regulation of calcineurin-NFAT signaling cascade	1/499	16/29008	0.242477218237838	0.479175314134308	0.401755783820994	Homer2	1	16	0.0625	1521	night
1961	GO:0071295	GO:0071295	cellular response to vitamin	1/499	16/29008	0.242477218237838	0.479175314134308	0.401755783820994	Snw1	1	16	0.0625	1521	night
1962	GO:0072673	GO:0072673	lamellipodium morphogenesis	1/499	16/29008	0.242477218237838	0.479175314134308	0.401755783820994	Plekho1	1	16	0.0625	1521	night
1963	GO:0090128	GO:0090128	regulation of synapse maturation	1/499	16/29008	0.242477218237838	0.479175314134308	0.401755783820994	Adgrl1	1	16	0.0625	1521	night
1964	GO:0090494	GO:0090494	dopamine uptake	1/499	16/29008	0.242477218237838	0.479175314134308	0.401755783820994	Smpd3	1	16	0.0625	1521	night
1965	GO:0098696	GO:0098696	regulation of neurotransmitter receptor localization to postsynaptic specialization membrane	1/499	16/29008	0.242477218237838	0.479175314134308	0.401755783820994	Hras	1	16	0.0625	1521	night
1966	GO:0098885	GO:0098885	modification of postsynaptic actin cytoskeleton	1/499	16/29008	0.242477218237838	0.479175314134308	0.401755783820994	Pfn2	1	16	0.0625	1521	night
1967	GO:0106057	GO:0106057	negative regulation of calcineurin-mediated signaling	1/499	16/29008	0.242477218237838	0.479175314134308	0.401755783820994	Homer2	1	16	0.0625	1521	night
1968	GO:1902001	GO:1902001	fatty acid transmembrane transport	1/499	16/29008	0.242477218237838	0.479175314134308	0.401755783820994	Slc2a1	1	16	0.0625	1521	night
1969	GO:1903423	GO:1903423	positive regulation of synaptic vesicle recycling	1/499	16/29008	0.242477218237838	0.479175314134308	0.401755783820994	Sh3gl1	1	16	0.0625	1521	night
1970	GO:1903587	GO:1903587	regulation of blood vessel endothelial cell proliferation involved in sprouting angiogenesis	1/499	16/29008	0.242477218237838	0.479175314134308	0.401755783820994	Vegfa	1	16	0.0625	1521	night
1971	GO:1905168	GO:1905168	positive regulation of double-strand break repair via homologous recombination	1/499	16/29008	0.242477218237838	0.479175314134308	0.401755783820994	Fancb	1	16	0.0625	1521	night
1972	GO:2000628	GO:2000628	regulation of miRNA metabolic process	1/499	16/29008	0.242477218237838	0.479175314134308	0.401755783820994	Hras	1	16	0.0625	1521	night
1973	GO:0071333	GO:0071333	cellular response to glucose stimulus	4/499	146/29008	0.243693822321409	0.47946191270728	0.401996077156084	Mpc2/Camk2n1/Ndufaf2/Adcy5	4	146	0.0273972602739726	1521	night
1974	GO:1902850	GO:1902850	microtubule cytoskeleton organization involved in mitosis	4/499	146/29008	0.243693822321409	0.47946191270728	0.401996077156084	Map4/Drg1/Tubg1/Chmp2b	4	146	0.0273972602739726	1521	night
1975	GO:0003044	GO:0003044	regulation of systemic arterial blood pressure mediated by a chemical signal	2/499	55/29008	0.244221682505504	0.47946191270728	0.401996077156084	Oxtr/F2r	2	55	0.0363636363636364	1521	night
1976	GO:0031646	GO:0031646	positive regulation of nervous system process	2/499	55/29008	0.244221682505504	0.47946191270728	0.401996077156084	Igsf9b/Abat	2	55	0.0363636363636364	1521	night
1977	GO:0032964	GO:0032964	collagen biosynthetic process	2/499	55/29008	0.244221682505504	0.47946191270728	0.401996077156084	Ccn2/F2r	2	55	0.0363636363636364	1521	night
1978	GO:0035458	GO:0035458	cellular response to interferon-beta	2/499	55/29008	0.244221682505504	0.47946191270728	0.401996077156084	Oas1a/Gm4841	2	55	0.0363636363636364	1521	night
1979	GO:0035825	GO:0035825	homologous recombination	2/499	55/29008	0.244221682505504	0.47946191270728	0.401996077156084	Cenpx/Prdm9	2	55	0.0363636363636364	1521	night
1980	GO:0045687	GO:0045687	positive regulation of glial cell differentiation	2/499	55/29008	0.244221682505504	0.47946191270728	0.401996077156084	Hdac1/Prmt5	2	55	0.0363636363636364	1521	night
1981	GO:0045777	GO:0045777	positive regulation of blood pressure	2/499	55/29008	0.244221682505504	0.47946191270728	0.401996077156084	Camk2n1/Oxtr	2	55	0.0363636363636364	1521	night
1982	GO:0048546	GO:0048546	digestive tract morphogenesis	2/499	55/29008	0.244221682505504	0.47946191270728	0.401996077156084	Epb41l5/Stx2	2	55	0.0363636363636364	1521	night
1983	GO:0048701	GO:0048701	embryonic cranial skeleton morphogenesis	2/499	55/29008	0.244221682505504	0.47946191270728	0.401996077156084	Prrx2/Gas1	2	55	0.0363636363636364	1521	night
1984	GO:0048713	GO:0048713	regulation of oligodendrocyte differentiation	2/499	55/29008	0.244221682505504	0.47946191270728	0.401996077156084	Hdac1/Prmt5	2	55	0.0363636363636364	1521	night
1985	GO:0140353	GO:0140353	lipid export from cell	2/499	55/29008	0.244221682505504	0.47946191270728	0.401996077156084	P2rx7/Mapk9	2	55	0.0363636363636364	1521	night
1986	GO:0009062	GO:0009062	fatty acid catabolic process	3/499	100/29008	0.247331700837937	0.48452112789191	0.406237883655845	Ivd/Echs1/Acad11	3	100	0.03	1521	night
1987	GO:0032092	GO:0032092	positive regulation of protein binding	3/499	100/29008	0.247331700837937	0.48452112789191	0.406237883655845	Epb41l5/App/Flot1	3	100	0.03	1521	night
1988	GO:0072080	GO:0072080	nephron tubule development	3/499	100/29008	0.247331700837937	0.48452112789191	0.406237883655845	Ilk/Cd24a/Vegfa	3	100	0.03	1521	night
1989	GO:0007189	GO:0007189	adenylate cyclase-activating G protein-coupled receptor signaling pathway	4/499	147/29008	0.247421298412988	0.48452112789191	0.406237883655845	Adgrl1/Adora2a/Adcy5/App	4	147	0.0272108843537415	1521	night
1990	GO:0106106	GO:0106106	cold-induced thermogenesis	4/499	147/29008	0.247421298412988	0.48452112789191	0.406237883655845	Per2/Pgam5/Oxtr/Vegfa	4	147	0.0272108843537415	1521	night
1991	GO:0001763	GO:0001763	morphogenesis of a branching structure	6/499	245/29008	0.247544666572438	0.48452112789191	0.406237883655845	Sulf1/Phb2/Ilk/Ppp3r1/Vegfa/Slc12a2	6	245	0.0244897959183673	1521	night
1992	GO:0032102	GO:0032102	negative regulation of response to external stimulus	9/499	398/29008	0.248797781384346	0.485491777232652	0.407051706854167	Nbl1/Oas1a/Ryk/Cd24a/Adora2a/Ttll12/Pcbp2/Abat/Slc12a2	9	398	0.0226130653266332	1521	night
1993	GO:0070482	GO:0070482	response to oxygen levels	7/499	296/29008	0.249470239062019	0.485491777232652	0.407051706854167	Tbl2/Itpr1/Oxtr/Itpr2/Cd24a/Abat/Vegfa	7	296	0.0236486486486486	1521	night
1994	GO:0007129	GO:0007129	homologous chromosome pairing at meiosis	2/499	56/29008	0.250604047367124	0.485491777232652	0.407051706854167	Ndc1/Prdm9	2	56	0.0357142857142857	1521	night
1995	GO:0030514	GO:0030514	negative regulation of BMP signaling pathway	2/499	56/29008	0.250604047367124	0.485491777232652	0.407051706854167	Nbl1/Htra3	2	56	0.0357142857142857	1521	night
1996	GO:0034113	GO:0034113	heterotypic cell-cell adhesion	2/499	56/29008	0.250604047367124	0.485491777232652	0.407051706854167	Jam3/Flot1	2	56	0.0357142857142857	1521	night
1997	GO:0034340	GO:0034340	response to type I interferon	2/499	56/29008	0.250604047367124	0.485491777232652	0.407051706854167	Oas1a/Ttll12	2	56	0.0357142857142857	1521	night
1998	GO:0042311	GO:0042311	vasodilation	2/499	56/29008	0.250604047367124	0.485491777232652	0.407051706854167	Plod3/Adora2a	2	56	0.0357142857142857	1521	night
1999	GO:0043536	GO:0043536	positive regulation of blood vessel endothelial cell migration	2/499	56/29008	0.250604047367124	0.485491777232652	0.407051706854167	Fgf18/Vegfa	2	56	0.0357142857142857	1521	night
[truncated: 13,764 more rows]
