# Supplementary material for: tauFisher predicts circadian time from a single sample of bulk and single-cell pseudobulk transcriptomic data
Source: Nat Commun. 2024 May 7;15:3840. doi: 10.1038/s41467-024-48041-6 (PMC11076472; doi:10.1038/s41467-024-48041-6)
Supplement: Supplementary file 7 — Supplementary Dataset 4 [file 41467_2024_48041_MOESM7_ESM.csv]

	X	ID	Description	GeneRatio	BgRatio	pvalue	p.adjust	qvalue	geneID	Count	nGenes_term	enrichment	quarter_day_time	quarter_day
1	GO:0051607	GO:0051607	defense response to virus	9/85	255/29008	6.2640297149109e-08	4.91726332620506e-05	3.79798012188282e-05	Card9/Ifih1/Il6/Oas3/Oas1g/Nlrp3/Rsad2/Rtp4/Ifit3b	9	255	0.0352941176470588	1521	night
2	GO:0140546	GO:0140546	defense response to symbiont	9/85	255/29008	6.2640297149109e-08	4.91726332620506e-05	3.79798012188282e-05	Card9/Ifih1/Il6/Oas3/Oas1g/Nlrp3/Rsad2/Rtp4/Ifit3b	9	255	0.0352941176470588	1521	night
3	GO:0009615	GO:0009615	response to virus	9/85	312/29008	3.45352752635274e-07	0.00018073460721246	0.000139595217907311	Card9/Ifih1/Il6/Oas3/Oas1g/Nlrp3/Rsad2/Rtp4/Ifit3b	9	312	0.0288461538461538	1521	night
4	GO:0048525	GO:0048525	negative regulation of viral process	6/85	102/29008	5.69033370526202e-07	0.000223345597931534	0.000172506958643733	Sp100/Ifih1/Oas3/Oas1g/Trim30a/Rsad2	6	102	0.0588235294117647	1521	night
5	GO:0050792	GO:0050792	regulation of viral process	7/85	174/29008	8.24222336280584e-07	0.000258805813592103	0.000199895606609523	Sp100/Ifih1/Oas3/Oas1g/Trim30b/Trim30a/Rsad2	7	174	0.0402298850574713	1521	night
6	GO:2000551	GO:2000551	regulation of T-helper 2 cell cytokine production	3/85	12/29008	5.24080418677299e-06	0.00135765350773875	0.00104862007436476	Il6/Nlrp3/Rsad2	3	12	0.25	1521	night
7	GO:1903900	GO:1903900	regulation of viral life cycle	6/85	153/29008	6.05323220010907e-06	0.00135765350773875	0.00104862007436476	Ifih1/Oas3/Oas1g/Trim30b/Trim30a/Rsad2	6	153	0.0392156862745098	1521	night
8	GO:0035745	GO:0035745	T-helper 2 cell cytokine production	3/85	15/29008	1.07702144393481e-05	0.00211365458372206	0.00163253776764855	Il6/Nlrp3/Rsad2	3	15	0.2	1521	night
9	GO:0032680	GO:0032680	regulation of tumor necrosis factor production	6/85	183/29008	1.68007979435232e-05	0.00223904291368497	0.00172938480493804	Card9/Ifih1/Il6/Oas3/Oas1g/Trim30a	6	183	0.0327868852459016	1521	night
10	GO:1903555	GO:1903555	regulation of tumor necrosis factor superfamily cytokine production	6/85	186/29008	1.84184364636405e-05	0.00223904291368497	0.00172938480493804	Card9/Ifih1/Il6/Oas3/Oas1g/Trim30a	6	186	0.032258064516129	1521	night
11	GO:0032760	GO:0032760	positive regulation of tumor necrosis factor production	5/85	110/29008	1.84354349761804e-05	0.00223904291368497	0.00172938480493804	Card9/Ifih1/Il6/Oas3/Oas1g	5	110	0.0454545454545455	1521	night
12	GO:0002830	GO:0002830	positive regulation of type 2 immune response	3/85	18/29008	1.9192951635866e-05	0.00223904291368497	0.00172938480493804	Il6/Nlrp3/Rsad2	3	18	0.166666666666667	1521	night
13	GO:0032640	GO:0032640	tumor necrosis factor production	6/85	188/29008	1.95649902825662e-05	0.00223904291368497	0.00172938480493804	Card9/Ifih1/Il6/Oas3/Oas1g/Trim30a	6	188	0.0319148936170213	1521	night
14	GO:1903557	GO:1903557	positive regulation of tumor necrosis factor superfamily cytokine production	5/85	112/29008	2.01147202053294e-05	0.00223904291368497	0.00172938480493804	Card9/Ifih1/Il6/Oas3/Oas1g	5	112	0.0446428571428571	1521	night
15	GO:0071706	GO:0071706	tumor necrosis factor superfamily cytokine production	6/85	191/29008	2.13921297485826e-05	0.00223904291368497	0.00172938480493804	Card9/Ifih1/Il6/Oas3/Oas1g/Trim30a	6	191	0.031413612565445	1521	night
16	GO:0001818	GO:0001818	negative regulation of cytokine production	7/85	292/29008	2.46034702193706e-05	0.00238417915837469	0.00184148467344797	Il6/Oas3/Oas1g/Trim30a/Nptn/Nlrp3/Cd2ap	7	292	0.023972602739726	1521	night
17	GO:0045071	GO:0045071	negative regulation of viral genome replication	4/85	58/29008	2.58159526702992e-05	0.00238417915837469	0.00184148467344797	Ifih1/Oas3/Oas1g/Rsad2	4	58	0.0689655172413793	1521	night
18	GO:0035743	GO:0035743	CD4-positive, alpha-beta T cell cytokine production	3/85	24/29008	4.7004810449545e-05	0.00409986402254365	0.00316663986186409	Il6/Nlrp3/Rsad2	3	24	0.125	1521	night
19	GO:0002726	GO:0002726	positive regulation of T cell cytokine production	3/85	25/29008	5.33015745312795e-05	0.00440439326390047	0.00340185118338139	Il6/Nlrp3/Rsad2	3	25	0.12	1521	night
20	GO:0046823	GO:0046823	negative regulation of nucleocytoplasmic transport	3/85	27/29008	6.74992897510763e-05	0.00529869424545949	0.00409258851543368	Sumo1/Sp100/Pkia	3	27	0.111111111111111	1521	night
21	GO:0016032	GO:0016032	viral process	7/85	346/29008	7.18965798907626e-05	0.00537512525849987	0.00415162205685005	Sp100/Ifih1/Oas3/Oas1g/Trim30b/Trim30a/Rsad2	7	346	0.0202312138728324	1521	night
22	GO:0002824	GO:0002824	positive regulation of adaptive immune response based on somatic recombination of immune receptors built from immunoglobulin superfamily domains	5/85	152/29008	8.65584141696872e-05	0.00617712319301859	0.00477106665662582	Card9/Il6/Nlrp3/Rsad2/H2-T24	5	152	0.0328947368421053	1521	night
23	GO:0032682	GO:0032682	negative regulation of chemokine production	3/85	30/29008	9.30983245293153e-05	0.00629179640841758	0.00485963758799669	Il6/Oas3/Oas1g	3	30	0.1	1521	night
24	GO:0002711	GO:0002711	positive regulation of T cell mediated immunity	4/85	81/29008	9.61803272624344e-05	0.00629179640841758	0.00485963758799669	Il6/Nlrp3/Rsad2/H2-T24	4	81	0.0493827160493827	1521	night
25	GO:0032722	GO:0032722	positive regulation of chemokine production	4/85	83/29008	0.00010576057830191	0.00646146875351039	0.00499068857126649	Card9/Il6/Oas3/Oas1g	4	83	0.0481927710843374	1521	night
26	GO:0002821	GO:0002821	positive regulation of adaptive immune response	5/85	159/29008	0.000107005215026287	0.00646146875351039	0.00499068857126649	Card9/Il6/Nlrp3/Rsad2/H2-T24	5	159	0.0314465408805031	1521	night
27	GO:0019058	GO:0019058	viral life cycle	6/85	257/29008	0.000111141242205437	0.00646265741713099	0.00499160666747228	Ifih1/Oas3/Oas1g/Trim30b/Trim30a/Rsad2	6	257	0.0233463035019455	1521	night
28	GO:0002828	GO:0002828	regulation of type 2 immune response	3/85	33/29008	0.00012431789791378	0.00697068213302268	0.00538399317280732	Il6/Nlrp3/Rsad2	3	33	0.0909090909090909	1521	night
29	GO:0051091	GO:0051091	positive regulation of DNA-binding transcription factor activity	6/85	267/29008	0.000136839925066023	0.00740823042598814	0.00572194532399486	Sp100/Card9/Il6/Trim30b/Trim30a/Nlrp3	6	267	0.0224719101123595	1521	night
30	GO:0045069	GO:0045069	regulation of viral genome replication	4/85	90/29008	0.000144786820559226	0.00757717694259949	0.00585243569418344	Ifih1/Oas3/Oas1g/Rsad2	4	90	0.0444444444444444	1521	night
31	GO:0002221	GO:0002221	pattern recognition receptor signaling pathway	5/85	171/29008	0.000150464737593518	0.00762031090392977	0.00588575136528803	Ifih1/Oas3/Oas1g/Trim30a/Rsad2	5	171	0.0292397660818713	1521	night
32	GO:0002724	GO:0002724	regulation of T cell cytokine production	3/85	37/29008	0.00017555226662764	0.00861303308141858	0.00665250694588951	Il6/Nlrp3/Rsad2	3	37	0.0810810810810811	1521	night
33	GO:0042092	GO:0042092	type 2 immune response	3/85	41/29008	0.000238819881808669	0.0113620368012003	0.00877577364732336	Il6/Nlrp3/Rsad2	3	41	0.0731707317073171	1521	night
34	GO:0051090	GO:0051090	regulation of DNA-binding transcription factor activity	7/85	425/29008	0.000254886197126237	0.0115124830498975	0.00889197483974649	Sumo1/Sp100/Card9/Il6/Trim30b/Trim30a/Nlrp3	7	425	0.0164705882352941	1521	night
35	GO:0072538	GO:0072538	T-helper 17 type immune response	3/85	42/29008	0.000256647711303447	0.0115124830498975	0.00889197483974649	Card9/Il6/Nlrp3	3	42	0.0714285714285714	1521	night
36	GO:0016925	GO:0016925	protein sumoylation	3/85	43/29008	0.000275313939932995	0.0120067468248556	0.00927373271353247	Sumo1/Ifih1/Bcl11a	3	43	0.0697674418604651	1521	night
37	GO:0032642	GO:0032642	regulation of chemokine production	4/85	110/29008	0.000312909562919097	0.0132775138860266	0.0102552437121707	Card9/Il6/Oas3/Oas1g	4	110	0.0363636363636364	1521	night
38	GO:0002709	GO:0002709	regulation of T cell mediated immunity	4/85	111/29008	0.000323887085465275	0.0133816506363285	0.0103356765223268	Il6/Nlrp3/Rsad2/H2-T24	4	111	0.036036036036036	1521	night
39	GO:0002369	GO:0002369	T cell cytokine production	3/85	46/29008	0.000336509474054434	0.0135466634427041	0.010463128585984	Il6/Nlrp3/Rsad2	3	46	0.0652173913043478	1521	night
40	GO:0032602	GO:0032602	chemokine production	4/85	114/29008	0.000358475275126989	0.0139401695886178	0.0107670636044839	Card9/Il6/Oas3/Oas1g	4	114	0.0350877192982456	1521	night
41	GO:0071659	GO:0071659	negative regulation of IP-10 production	2/85	10/29008	0.000376063247809029	0.0139401695886178	0.0107670636044839	Oas3/Oas1g	2	10	0.2	1521	night
42	GO:2000342	GO:2000342	negative regulation of chemokine (C-X-C motif) ligand 2 production	2/85	10/29008	0.000376063247809029	0.0139401695886178	0.0107670636044839	Oas3/Oas1g	2	10	0.2	1521	night
43	GO:0090317	GO:0090317	negative regulation of intracellular protein transport	3/85	48/29008	0.000381800823127748	0.0139401695886178	0.0107670636044839	Sumo1/Sp100/Pkia	3	48	0.0625	1521	night
44	GO:0032728	GO:0032728	positive regulation of interferon-beta production	3/85	49/29008	0.000405843039146578	0.0144812175331847	0.0111849564855708	Ifih1/Oas3/Oas1g	3	49	0.0612244897959184	1521	night
45	GO:0071612	GO:0071612	IP-10 production	2/85	11/29008	0.000458757536801681	0.01565759419084	0.0120935625262137	Oas3/Oas1g	2	11	0.181818181818182	1521	night
46	GO:0071658	GO:0071658	regulation of IP-10 production	2/85	11/29008	0.000458757536801681	0.01565759419084	0.0120935625262137	Oas3/Oas1g	2	11	0.181818181818182	1521	night
47	GO:0002822	GO:0002822	regulation of adaptive immune response based on somatic recombination of immune receptors built from immunoglobulin superfamily domains	5/85	220/29008	0.000480524758182111	0.0160515717094876	0.0123978616220782	Card9/Il6/Nlrp3/Rsad2/H2-T24	5	220	0.0227272727272727	1521	night
48	GO:0010976	GO:0010976	positive regulation of neuron projection development	5/85	224/29008	0.000521479586784285	0.0164401933988661	0.0126980239996605	Rap1a/Il6/Nptn/Bcl11a/Cntn1	5	224	0.0223214285714286	1521	night
49	GO:0033157	GO:0033157	regulation of intracellular protein transport	5/85	224/29008	0.000521479586784285	0.0164401933988661	0.0126980239996605	Sumo1/Sp100/Pkia/Il6/Oaz2	5	224	0.0223214285714286	1521	night
50	GO:0019079	GO:0019079	viral genome replication	4/85	126/29008	0.000523573038180448	0.0164401933988661	0.0126980239996605	Ifih1/Oas3/Oas1g/Rsad2	4	126	0.0317460317460317	1521	night
51	GO:2000318	GO:2000318	positive regulation of T-helper 17 type immune response	2/85	12/29008	0.000549460883324662	0.0169147762121514	0.0130645807552118	Card9/Nlrp3	2	12	0.166666666666667	1521	night
52	GO:0046822	GO:0046822	regulation of nucleocytoplasmic transport	4/85	129/29008	0.000572076596630311	0.0172723126290305	0.0133407335894356	Sumo1/Sp100/Pkia/Il6	4	129	0.0310077519379845	1521	night
53	GO:0034340	GO:0034340	response to type I interferon	3/85	56/29008	0.000601660366200909	0.0178227693384043	0.0137658935821936	Sp100/Oas3/Oas1g	3	56	0.0535714285714286	1521	night
54	GO:0060759	GO:0060759	regulation of response to cytokine stimulus	4/85	132/29008	0.000623690988895275	0.0181332380104737	0.0140056923822097	Ifih1/Il6/Oas3/Oas1g	4	132	0.0303030303030303	1521	night
55	GO:0045628	GO:0045628	regulation of T-helper 2 cell differentiation	2/85	13/29008	0.00064812675039168	0.0185010726929989	0.014289799357918	Il6/Nlrp3	2	13	0.153846153846154	1521	night
56	GO:0002819	GO:0002819	regulation of adaptive immune response	5/85	236/29008	0.00066019618687753	0.018507651956617	0.0142948810285101	Card9/Il6/Nlrp3/Rsad2/H2-T24	5	236	0.0211864406779661	1521	night
57	GO:0001819	GO:0001819	positive regulation of cytokine production	7/85	500/29008	0.000671933860845332	0.018507651956617	0.0142948810285101	Card9/Ifih1/Il6/Oas3/Oas1g/Nlrp3/Rsad2	7	500	0.014	1521	night
58	GO:0032494	GO:0032494	response to peptidoglycan	2/85	14/29008	0.000754708799401109	0.0201397236557401	0.0155554553479132	Card9/Nlrp3	2	14	0.142857142857143	1521	night
59	GO:0051224	GO:0051224	negative regulation of protein transport	4/85	139/29008	0.000756843118273035	0.0201397236557401	0.0155554553479132	Sumo1/Sp100/Pkia/Rsad2	4	139	0.0287769784172662	1521	night
60	GO:0001960	GO:0001960	negative regulation of cytokine-mediated signaling pathway	3/85	62/29008	0.000810558826472035	0.0212096226260182	0.0163818204929085	Il6/Oas3/Oas1g	3	62	0.0483870967741935	1521	night
61	GO:1904950	GO:1904950	negative regulation of establishment of protein localization	4/85	144/29008	0.000863470019039024	0.0220093967153307	0.016999547446236	Sumo1/Sp100/Pkia/Rsad2	4	144	0.0277777777777778	1521	night
62	GO:0060700	GO:0060700	regulation of ribonuclease activity	2/85	15/29008	0.000869160889395227	0.0220093967153307	0.016999547446236	Oas3/Oas1g	2	15	0.133333333333333	1521	night
63	GO:0002456	GO:0002456	T cell mediated immunity	4/85	145/29008	0.000886000809622121	0.0220797027159799	0.0170538501701702	Il6/Nlrp3/Rsad2/H2-T24	4	145	0.0275862068965517	1521	night
64	GO:0002720	GO:0002720	positive regulation of cytokine production involved in immune response	3/85	65/29008	0.000930249713573004	0.0224691084663018	0.0173546181382365	Il6/Nlrp3/Rsad2	3	65	0.0461538461538462	1521	night
65	GO:0032387	GO:0032387	negative regulation of intracellular transport	3/85	65/29008	0.000930249713573004	0.0224691084663018	0.0173546181382365	Sumo1/Sp100/Pkia	3	65	0.0461538461538462	1521	night
66	GO:0060761	GO:0060761	negative regulation of response to cytokine stimulus	3/85	66/29008	0.000972495912492371	0.0231336148880761	0.0178678674831134	Il6/Oas3/Oas1g	3	66	0.0454545454545455	1521	night
67	GO:1900180	GO:1900180	regulation of protein localization to nucleus	4/85	151/29008	0.00102997034192884	0.0237875557686516	0.0183729562490692	Sumo1/Pkia/Il6/Cd2ap	4	151	0.0264900662251656	1521	night
68	GO:0051092	GO:0051092	positive regulation of NF-kappaB transcription factor activity	4/85	152/29008	0.00105546796159801	0.0237875557686516	0.0183729562490692	Card9/Trim30b/Trim30a/Nlrp3	4	152	0.0263157894736842	1521	night
69	GO:0032608	GO:0032608	interferon-beta production	3/85	68/29008	0.00106059165847491	0.0237875557686516	0.0183729562490692	Ifih1/Oas3/Oas1g	3	68	0.0441176470588235	1521	night
70	GO:0032648	GO:0032648	regulation of interferon-beta production	3/85	68/29008	0.00106059165847491	0.0237875557686516	0.0183729562490692	Ifih1/Oas3/Oas1g	3	68	0.0441176470588235	1521	night
71	GO:0032481	GO:0032481	positive regulation of type I interferon production	3/85	69/29008	0.00110646720585149	0.023793808531217	0.0183777857378223	Ifih1/Oas3/Oas1g	3	69	0.0434782608695652	1521	night
72	GO:0010713	GO:0010713	negative regulation of collagen metabolic process	2/85	17/29008	0.0011214916122994	0.023793808531217	0.0183777857378223	Rap1a/Il6	2	17	0.117647058823529	1521	night
73	GO:0032966	GO:0032966	negative regulation of collagen biosynthetic process	2/85	17/29008	0.0011214916122994	0.023793808531217	0.0183777857378223	Rap1a/Il6	2	17	0.117647058823529	1521	night
74	GO:0045064	GO:0045064	T-helper 2 cell differentiation	2/85	17/29008	0.0011214916122994	0.023793808531217	0.0183777857378223	Il6/Nlrp3	2	17	0.117647058823529	1521	night
75	GO:0002708	GO:0002708	positive regulation of lymphocyte mediated immunity	4/85	158/29008	0.00121784580306042	0.0253470249162215	0.0195774540418955	Il6/Nlrp3/Rsad2/H2-T24	4	158	0.0253164556962025	1521	night
76	GO:0098586	GO:0098586	cellular response to virus	3/85	72/29008	0.00125155759835837	0.0253470249162215	0.0195774540418955	Ifih1/Il6/Oas3	3	72	0.0416666666666667	1521	night
77	GO:0042308	GO:0042308	negative regulation of protein import into nucleus	2/85	18/29008	0.00125927894488234	0.0253470249162215	0.0195774540418955	Sumo1/Pkia	2	18	0.111111111111111	1521	night
78	GO:1904590	GO:1904590	negative regulation of protein import	2/85	18/29008	0.00125927894488234	0.0253470249162215	0.0195774540418955	Sumo1/Pkia	2	18	0.111111111111111	1521	night
79	GO:0032675	GO:0032675	regulation of interleukin-6 production	4/85	166/29008	0.00146055011246599	0.0290261224882482	0.022419103658372	Card9/Ifih1/Il6/Trim30a	4	166	0.0240963855421687	1521	night
80	GO:0044546	GO:0044546	NLRP3 inflammasome complex assembly	2/85	20/29008	0.00155787076288795	0.0301829786829167	0.0233126325462421	Trim30a/Nlrp3	2	20	0.1	1521	night
81	GO:0071639	GO:0071639	positive regulation of monocyte chemotactic protein-1 production	2/85	20/29008	0.00155787076288795	0.0301829786829167	0.0233126325462421	Oas3/Oas1g	2	20	0.1	1521	night
82	GO:0042306	GO:0042306	regulation of protein import into nucleus	3/85	78/29008	0.00157643582929884	0.0301829786829167	0.0233126325462421	Sumo1/Pkia/Il6	3	78	0.0384615384615385	1521	night
83	GO:0033617	GO:0033617	mitochondrial cytochrome c oxidase assembly	2/85	21/29008	0.00171858511404229	0.0324303452569587	0.0250484463533466	Coa4/Cox16	2	21	0.0952380952380952	1521	night
84	GO:0032635	GO:0032635	interleukin-6 production	4/85	174/29008	0.00173512675260161	0.0324303452569587	0.0250484463533466	Card9/Ifih1/Il6/Trim30a	4	174	0.0229885057471264	1521	night
85	GO:0002699	GO:0002699	positive regulation of immune effector process	5/85	296/29008	0.00180314128518284	0.0333050802086713	0.0257240713378407	Rap1a/Il6/Nlrp3/Rsad2/H2-T24	5	296	0.0168918918918919	1521	night
86	GO:0045624	GO:0045624	positive regulation of T-helper cell differentiation	2/85	22/29008	0.00188685199181692	0.0340500876684203	0.0262994978169763	Il6/Nlrp3	2	22	0.0909090909090909	1521	night
87	GO:0140632	GO:0140632	inflammasome complex assembly	2/85	22/29008	0.00188685199181692	0.0340500876684203	0.0262994978169763	Trim30a/Nlrp3	2	22	0.0909090909090909	1521	night
88	GO:1904589	GO:1904589	regulation of protein import	3/85	84/29008	0.0019497010641857	0.0347844394405858	0.0268666940902144	Sumo1/Pkia/Il6	3	84	0.0357142857142857	1521	night
89	GO:0032740	GO:0032740	positive regulation of interleukin-17 production	2/85	23/29008	0.00206262681004286	0.0363668474468096	0.0280889093253266	Card9/Il6	2	23	0.0869565217391304	1521	night
90	GO:0002705	GO:0002705	positive regulation of leukocyte mediated immunity	4/85	183/29008	0.00208472373898908	0.0363668474468096	0.0280889093253266	Il6/Nlrp3/Rsad2/H2-T24	4	183	0.0218579234972678	1521	night
91	GO:0060339	GO:0060339	negative regulation of type I interferon-mediated signaling pathway	2/85	24/29008	0.00224586517364226	0.0387473442045973	0.029927549797986	Oas3/Oas1g	2	24	0.0833333333333333	1521	night
92	GO:0034504	GO:0034504	protein localization to nucleus	5/85	317/29008	0.00242733394313144	0.0404816143815153	0.0312670598508251	Sumo1/Sp100/Pkia/Il6/Cd2ap	5	317	0.0157728706624606	1521	night
93	GO:0008535	GO:0008535	respiratory chain complex IV assembly	2/85	25/29008	0.00243652287791278	0.0404816143815153	0.0312670598508251	Coa4/Cox16	2	25	0.08	1521	night
94	GO:1902683	GO:1902683	regulation of receptor localization to synapse	2/85	25/29008	0.00243652287791278	0.0404816143815153	0.0312670598508251	Rap1a/Nptn	2	25	0.08	1521	night
95	GO:0009063	GO:0009063	cellular amino acid catabolic process	3/85	91/29008	0.00244952443709806	0.0404816143815153	0.0312670598508251	Kmo/Ivd/Amt	3	91	0.032967032967033	1521	night
96	GO:0043367	GO:0043367	CD4-positive, alpha-beta T cell differentiation	3/85	92/29008	0.00252677947729685	0.0413233727016256	0.0319172144500655	Il6/Nlrp3/Rsad2	3	92	0.0326086956521739	1521	night
97	GO:0072567	GO:0072567	chemokine (C-X-C motif) ligand 2 production	2/85	26/29008	0.00263455590781458	0.0417803310633221	0.0322701584880637	Oas3/Oas1g	2	26	0.0769230769230769	1521	night
98	GO:2000316	GO:2000316	regulation of T-helper 17 type immune response	2/85	26/29008	0.00263455590781458	0.0417803310633221	0.0322701584880637	Card9/Nlrp3	2	26	0.0769230769230769	1521	night
99	GO:2000341	GO:2000341	regulation of chemokine (C-X-C motif) ligand 2 production	2/85	26/29008	0.00263455590781458	0.0417803310633221	0.0322701584880637	Oas3/Oas1g	2	26	0.0769230769230769	1521	night
100	GO:0006913	GO:0006913	nucleocytoplasmic transport	5/85	327/29008	0.00277418906586829	0.0431235330040913	0.0333076165073504	Sumo1/Sp100/Pkia/Il6/Anp32a	5	327	0.0152905198776758	1521	night
101	GO:0051169	GO:0051169	nuclear transport	5/85	327/29008	0.00277418906586829	0.0431235330040913	0.0333076165073504	Sumo1/Sp100/Pkia/Il6/Anp32a	5	327	0.0152905198776758	1521	night
102	GO:0001780	GO:0001780	neutrophil homeostasis	2/85	27/29008	0.00283992043725966	0.0432881076358996	0.0334347301351367	Il6/Jam3	2	27	0.0740740740740741	1521	night
103	GO:0032069	GO:0032069	regulation of nuclease activity	2/85	27/29008	0.00283992043725966	0.0432881076358996	0.0334347301351367	Oas3/Oas1g	2	27	0.0740740740740741	1521	night
104	GO:0002718	GO:0002718	regulation of cytokine production involved in immune response	3/85	97/29008	0.00293563858994423	0.0439101460400053	0.0339151781683447	Il6/Nlrp3/Rsad2	3	97	0.0309278350515464	1521	night
105	GO:0071103	GO:0071103	DNA conformation change	4/85	203/29008	0.0030302452856712	0.0439101460400053	0.0339151781683447	Mthfs/Acin1/Chaf1a/Suv39h1	4	203	0.0197044334975369	1521	night
106	GO:0018126	GO:0018126	protein hydroxylation	2/85	28/29008	0.00305257282840373	0.0439101460400053	0.0339151781683447	Plod3/P4ha1	2	28	0.0714285714285714	1521	night
107	GO:0071605	GO:0071605	monocyte chemotactic protein-1 production	2/85	28/29008	0.00305257282840373	0.0439101460400053	0.0339151781683447	Oas3/Oas1g	2	28	0.0714285714285714	1521	night
108	GO:0071637	GO:0071637	regulation of monocyte chemotactic protein-1 production	2/85	28/29008	0.00305257282840373	0.0439101460400053	0.0339151781683447	Oas3/Oas1g	2	28	0.0714285714285714	1521	night
109	GO:1900017	GO:1900017	positive regulation of cytokine production involved in inflammatory response	2/85	28/29008	0.00305257282840373	0.0439101460400053	0.0339151781683447	Card9/Il6	2	28	0.0714285714285714	1521	night
110	GO:0032386	GO:0032386	regulation of intracellular transport	5/85	335/29008	0.0030765070473889	0.0439101460400053	0.0339151781683447	Sumo1/Sp100/Pkia/Il6/Oaz2	5	335	0.0149253731343284	1521	night
111	GO:0032479	GO:0032479	regulation of type I interferon production	3/85	101/29008	0.00329038664371056	0.0465397029786088	0.0359461869469375	Ifih1/Oas3/Oas1g	3	101	0.0297029702970297	1521	night
112	GO:0009896	GO:0009896	positive regulation of catabolic process	6/85	494/29008	0.00333029706712827	0.0466836285302802	0.0360573517042459	Sumo1/Mtln/Il6/Trim30b/Trim30a/Oaz2	6	494	0.0121457489878543	1521	night
113	GO:0032606	GO:0032606	type I interferon production	3/85	103/29008	0.00347717851721732	0.0477767052417006	0.0369016187988194	Ifih1/Oas3/Oas1g	3	103	0.029126213592233	1521	night
114	GO:0030262	GO:0030262	apoptotic nuclear changes	2/85	30/29008	0.00349956758139845	0.0477767052417006	0.0369016187988194	Il6/Acin1	2	30	0.0666666666666667	1521	night
115	GO:0039528	GO:0039528	cytoplasmic pattern recognition receptor signaling pathway in response to virus	2/85	30/29008	0.00349956758139845	0.0477767052417006	0.0369016187988194	Ifih1/Oas3	2	30	0.0666666666666667	1521	night
116	GO:0006921	GO:0006921	cellular component disassembly involved in execution phase of apoptosis	2/85	31/29008	0.00373382360243994	0.05010344492163	0.0386987385516043	Il6/Acin1	2	31	0.0645161290322581	1521	night
117	GO:0072539	GO:0072539	T-helper 17 cell differentiation	2/85	31/29008	0.00373382360243994	0.05010344492163	0.0386987385516043	Il6/Nlrp3	2	31	0.0645161290322581	1521	night
118	GO:0046395	GO:0046395	carboxylic acid catabolic process	4/85	216/29008	0.00378133273492198	0.0503109524900636	0.0388590125836764	Kmo/Ivd/Mtln/Amt	4	216	0.0185185185185185	1521	night
119	GO:0045088	GO:0045088	regulation of innate immune response	4/85	217/29008	0.00384386599776624	0.050713190054563	0.0391696915473393	Card9/Oas3/Oas1g/Trim30a	4	217	0.0184331797235023	1521	night
120	GO:0016054	GO:0016054	organic acid catabolic process	4/85	218/29008	0.00390709749905122	0.0511178589459202	0.039482248411465	Kmo/Ivd/Mtln/Amt	4	218	0.018348623853211	1521	night
121	GO:0006506	GO:0006506	GPI anchor biosynthetic process	2/85	32/29008	0.00397519480216289	0.0511561954048831	0.0395118586030341	Pigh/Mppe1	2	32	0.0625	1521	night
122	GO:0043372	GO:0043372	positive regulation of CD4-positive, alpha-beta T cell differentiation	2/85	32/29008	0.00397519480216289	0.0511561954048831	0.0395118586030341	Il6/Nlrp3	2	32	0.0625	1521	night
123	GO:0032755	GO:0032755	positive regulation of interleukin-6 production	3/85	109/29008	0.00407604080235636	0.0520275126804836	0.0401848438537828	Card9/Ifih1/Il6	3	109	0.0275229357798165	1521	night
124	GO:0006505	GO:0006505	GPI anchor metabolic process	2/85	33/29008	0.00422363847340477	0.053476712929399	0.04130417250732	Pigh/Mppe1	2	33	0.0606060606060606	1521	night
125	GO:0002367	GO:0002367	cytokine production involved in immune response	3/85	111/29008	0.00428870643456946	0.0538661528181925	0.0416049668431497	Il6/Nlrp3/Rsad2	3	111	0.027027027027027	1521	night
126	GO:0002706	GO:0002706	regulation of lymphocyte mediated immunity	4/85	225/29008	0.00436957620331058	0.0544463066602985	0.0420530642123123	Il6/Nlrp3/Rsad2/H2-T24	4	225	0.0177777777777778	1521	night
127	GO:0017004	GO:0017004	cytochrome complex assembly	2/85	34/29008	0.00447911209304904	0.055295949431022	0.0427093085783019	Coa4/Cox16	2	34	0.0588235294117647	1521	night
128	GO:0070374	GO:0070374	positive regulation of ERK1 and ERK2 cascade	4/85	227/29008	0.00450820479437631	0.055295949431022	0.0427093085783019	Card9/Rap1a/Il6/Nptn	4	227	0.0176211453744493	1521	night
129	GO:0035710	GO:0035710	CD4-positive, alpha-beta T cell activation	3/85	115/29008	0.00473397532784045	0.0576150485636396	0.0445005269495896	Il6/Nlrp3/Rsad2	3	115	0.0260869565217391	1521	night
130	GO:0018205	GO:0018205	peptidyl-lysine modification	5/85	375/29008	0.00495468646361652	0.0598373672913687	0.046216994381265	Sumo1/Ifih1/Plod3/Bcl11a/Suv39h1	5	375	0.0133333333333333	1521	night
131	GO:0060338	GO:0060338	regulation of type I interferon-mediated signaling pathway	2/85	36/29008	0.00501098000116407	0.0600552565025007	0.0463852869533227	Oas3/Oas1g	2	36	0.0555555555555556	1521	night
132	GO:0032963	GO:0032963	collagen metabolic process	3/85	119/29008	0.00520621630528164	0.0619224212067589	0.0478274416561758	Rap1a/Il6/Plod3	3	119	0.0252100840336134	1521	night
133	GO:0045622	GO:0045622	regulation of T-helper cell differentiation	2/85	38/29008	0.00557046199629149	0.065358454088247	0.0504813537443249	Il6/Nlrp3	2	38	0.0526315789473684	1521	night
134	GO:0001959	GO:0001959	regulation of cytokine-mediated signaling pathway	3/85	122/29008	0.00557836487122618	0.065358454088247	0.0504813537443249	Il6/Oas3/Oas1g	3	122	0.0245901639344262	1521	night
135	GO:0002224	GO:0002224	toll-like receptor signaling pathway	3/85	124/29008	0.0058351192016404	0.067860275159818	0.0524137023024541	Oas1g/Trim30a/Rsad2	3	124	0.0241935483870968	1521	night
136	GO:0002702	GO:0002702	positive regulation of production of molecular mediator of immune response	3/85	125/29008	0.00596611203139578	0.068873499185966	0.0531962930353556	Il6/Nlrp3/Rsad2	3	125	0.024	1521	night
137	GO:0043123	GO:0043123	positive regulation of I-kappaB kinase/NF-kappaB signaling	3/85	126/29008	0.00609885688488885	0.0690488741776804	0.0533317486105852	Card9/Trim30b/Trim30a	3	126	0.0238095238095238	1521	night
138	GO:0032660	GO:0032660	regulation of interleukin-17 production	2/85	40/29008	0.00615722444896514	0.0690488741776804	0.0533317486105852	Card9/Il6	2	40	0.05	1521	night
139	GO:0042398	GO:0042398	cellular modified amino acid biosynthetic process	2/85	40/29008	0.00615722444896514	0.0690488741776804	0.0533317486105852	Plod3/Mthfs	2	40	0.05	1521	night
140	GO:2000516	GO:2000516	positive regulation of CD4-positive, alpha-beta T cell activation	2/85	40/29008	0.00615722444896514	0.0690488741776804	0.0533317486105852	Il6/Nlrp3	2	40	0.05	1521	night
141	GO:0002446	GO:0002446	neutrophil mediated immunity	2/85	41/29008	0.00646073237548597	0.0719386512731417	0.0555637454017159	Card9/Wdr1	2	41	0.0487804878048781	1521	night
142	GO:0046632	GO:0046632	alpha-beta T cell differentiation	3/85	129/29008	0.00650766372553903	0.0719509299232133	0.0555732291461895	Il6/Nlrp3/Rsad2	3	129	0.0232558139534884	1521	night
143	GO:0060251	GO:0060251	regulation of glial cell proliferation	2/85	42/29008	0.00677093660869511	0.0735092438628512	0.0567768346832079	Il6/Rnf10	2	42	0.0476190476190476	1521	night
144	GO:1900181	GO:1900181	negative regulation of protein localization to nucleus	2/85	42/29008	0.00677093660869511	0.0735092438628512	0.0567768346832079	Sumo1/Pkia	2	42	0.0476190476190476	1521	night
145	GO:1903828	GO:1903828	negative regulation of cellular protein localization	3/85	131/29008	0.00678907029306588	0.0735092438628512	0.0567768346832079	Sumo1/Sp100/Pkia	3	131	0.0229007633587786	1521	night
146	GO:0006520	GO:0006520	cellular amino acid metabolic process	4/85	256/29008	0.00686248520738135	0.0737952176410186	0.0569977141954096	Kmo/Ivd/Plod3/Amt	4	256	0.015625	1521	night
147	GO:0032620	GO:0032620	interleukin-17 production	2/85	44/29008	0.00741127058234443	0.0791543864917058	0.0611370118930239	Card9/Il6	2	44	0.0454545454545455	1521	night
148	GO:0032965	GO:0032965	regulation of collagen biosynthetic process	2/85	46/29008	0.00807790131265571	0.0856912504112801	0.0661859339415318	Rap1a/Il6	2	46	0.0434782608695652	1521	night
149	GO:0002697	GO:0002697	regulation of immune effector process	5/85	424/29008	0.00822100503500427	0.0866240127849443	0.066906377960614	Rap1a/Il6/Nlrp3/Rsad2/H2-T24	5	424	0.0117924528301887	1521	night
150	GO:0031331	GO:0031331	positive regulation of cellular catabolic process	5/85	425/29008	0.00830011293434249	0.0868745153794514	0.0670998603534214	Sumo1/Mtln/Il6/Trim30b/Trim30a	5	425	0.0117647058823529	1521	night
151	GO:0034329	GO:0034329	cell junction assembly	5/85	439/29008	0.00946385597104008	0.0961120256732748	0.0742346990114734	Rap1a/Wdr1/Cdh11/Jam3/Nptn	5	439	0.0113895216400911	1521	night
152	GO:0002753	GO:0002753	cytoplasmic pattern recognition receptor signaling pathway	2/85	50/29008	0.00948876686583286	0.0961120256732748	0.0742346990114734	Ifih1/Oas3	2	50	0.04	1521	night
153	GO:0034332	GO:0034332	adherens junction organization	2/85	50/29008	0.00948876686583286	0.0961120256732748	0.0742346990114734	Cdh11/Jam3	2	50	0.04	1521	night
154	GO:0060337	GO:0060337	type I interferon signaling pathway	2/85	50/29008	0.00948876686583286	0.0961120256732748	0.0742346990114734	Oas3/Oas1g	2	50	0.04	1521	night
155	GO:0071357	GO:0071357	cellular response to type I interferon	2/85	50/29008	0.00948876686583286	0.0961120256732748	0.0742346990114734	Oas3/Oas1g	2	50	0.04	1521	night
156	GO:0031346	GO:0031346	positive regulation of cell projection organization	5/85	441/29008	0.00963882812441716	0.0970061548418906	0.0749253036391941	Rap1a/Il6/Nptn/Bcl11a/Cntn1	5	441	0.0113378684807256	1521	night
157	GO:0046596	GO:0046596	regulation of viral entry into host cell	2/85	51/29008	0.00985741860024673	0.0985741860024673	0.0761364145322442	Trim30b/Trim30a	2	51	0.0392156862745098	1521	night
158	GO:1902041	GO:1902041	regulation of extrinsic apoptotic signaling pathway via death domain receptors	2/85	52/29008	0.0102323655623994	0.100989713320927	0.0780021117973236	Sp100/Trps1	2	52	0.0384615384615385	1521	night
159	GO:0007043	GO:0007043	cell-cell junction assembly	3/85	153/29008	0.0103651406152433	0.100989713320927	0.0780021117973236	Wdr1/Cdh11/Jam3	3	153	0.0196078431372549	1521	night
160	GO:0043254	GO:0043254	regulation of protein-containing complex assembly	5/85	451/29008	0.0105472715701595	0.100989713320927	0.0780021117973236	Sumo1/Mtln/Trim30a/Tppp3/Jam3	5	451	0.0110864745011086	1521	night
161	GO:0002673	GO:0002673	regulation of acute inflammatory response	2/85	53/29008	0.0106135685974223	0.100989713320927	0.0780021117973236	Il6/Nlrp3	2	53	0.0377358490566038	1521	night
162	GO:0010712	GO:0010712	regulation of collagen metabolic process	2/85	53/29008	0.0106135685974223	0.100989713320927	0.0780021117973236	Rap1a/Il6	2	53	0.0377358490566038	1521	night
163	GO:0043370	GO:0043370	regulation of CD4-positive, alpha-beta T cell differentiation	2/85	53/29008	0.0106135685974223	0.100989713320927	0.0780021117973236	Il6/Nlrp3	2	53	0.0377358490566038	1521	night
164	GO:0043392	GO:0043392	negative regulation of DNA binding	2/85	53/29008	0.0106135685974223	0.100989713320927	0.0780021117973236	Sumo1/Sp100	2	53	0.0377358490566038	1521	night
165	GO:0046638	GO:0046638	positive regulation of alpha-beta T cell differentiation	2/85	53/29008	0.0106135685974223	0.100989713320927	0.0780021117973236	Il6/Nlrp3	2	53	0.0377358490566038	1521	night
166	GO:0006323	GO:0006323	DNA packaging	3/85	155/29008	0.0107348728753689	0.10152861695379	0.0784183484617941	Acin1/Chaf1a/Suv39h1	3	155	0.0193548387096774	1521	night
167	GO:0008360	GO:0008360	regulation of cell shape	3/85	157/29008	0.0111121807721203	0.104467807258855	0.0806885108697294	Il6/Wdr1/Cfdp1	3	157	0.0191082802547771	1521	night
168	GO:0031646	GO:0031646	positive regulation of nervous system process	2/85	55/29008	0.0113945871193054	0.104671668599481	0.0808459686400286	Il6/Rnf10	2	55	0.0363636363636364	1521	night
169	GO:0032964	GO:0032964	collagen biosynthetic process	2/85	55/29008	0.0113945871193054	0.104671668599481	0.0808459686400286	Rap1a/Il6	2	55	0.0363636363636364	1521	night
170	GO:0035458	GO:0035458	cellular response to interferon-beta	2/85	55/29008	0.0113945871193054	0.104671668599481	0.0808459686400286	Ifi213/Oas1g	2	55	0.0363636363636364	1521	night
171	GO:0002703	GO:0002703	regulation of leukocyte mediated immunity	4/85	297/29008	0.011400544796504	0.104671668599481	0.0808459686400286	Il6/Nlrp3/Rsad2/H2-T24	4	297	0.0134680134680135	1521	night
172	GO:0030217	GO:0030217	T cell differentiation	4/85	299/29008	0.0116611874673422	0.106442234440275	0.0822135126216537	Il6/Bcl11a/Nlrp3/Rsad2	4	299	0.0133779264214047	1521	night
173	GO:0052372	GO:0052372	modulation by symbiont of entry into host	2/85	56/29008	0.0117943251471982	0.10703520509307	0.082671509398067	Trim30b/Trim30a	2	56	0.0357142857142857	1521	night
174	GO:0046474	GO:0046474	glycerophospholipid biosynthetic process	3/85	163/29008	0.0122898206137531	0.110890910135588	0.0856495665277894	Etnk1/Pigh/Mppe1	3	163	0.0184049079754601	1521	night
175	GO:0014009	GO:0014009	glial cell proliferation	2/85	58/29008	0.0126120663559939	0.1125053646529	0.0868965337446471	Il6/Rnf10	2	58	0.0344827586206897	1521	night
176	GO:0043330	GO:0043330	response to exogenous dsRNA	2/85	58/29008	0.0126120663559939	0.1125053646529	0.0868965337446471	Card9/Ifih1	2	58	0.0344827586206897	1521	night
177	GO:0030199	GO:0030199	collagen fibril organization	2/85	59/29008	0.0130299930884711	0.114285414239663	0.0882714027516538	Plod3/P4ha1	2	59	0.0338983050847458	1521	night
178	GO:0032731	GO:0032731	positive regulation of interleukin-1 beta production	2/85	59/29008	0.0130299930884711	0.114285414239663	0.0882714027516538	Il6/Nlrp3	2	59	0.0338983050847458	1521	night
179	GO:1900015	GO:1900015	regulation of cytokine production involved in inflammatory response	2/85	59/29008	0.0130299930884711	0.114285414239663	0.0882714027516538	Card9/Il6	2	59	0.0338983050847458	1521	night
180	GO:0043433	GO:0043433	negative regulation of DNA-binding transcription factor activity	3/85	167/29008	0.013113251063497	0.114330274012863	0.088306051399811	Sumo1/Sp100/Nlrp3	3	167	0.0179640718562874	1521	night
181	GO:0002449	GO:0002449	lymphocyte mediated immunity	5/85	477/29008	0.0131807513352409	0.114330274012863	0.088306051399811	Card9/Il6/Nlrp3/Rsad2/H2-T24	5	477	0.010482180293501	1521	night
182	GO:0002460	GO:0002460	adaptive immune response based on somatic recombination of immune receptors built from immunoglobulin superfamily domains	5/85	480/29008	0.0135107386569271	0.116548679622943	0.0900194964301912	Card9/Il6/Nlrp3/Rsad2/H2-T24	5	480	0.0104166666666667	1521	night
183	GO:0016358	GO:0016358	dendrite development	4/85	313/29008	0.0135934795490649	0.116621655147715	0.0900758610326303	Lamc2/Uba6/Trappc4/Bcl11a	4	313	0.012779552715655	1521	night
184	GO:1903531	GO:1903531	negative regulation of secretion by cell	3/85	170/29008	0.0137510746505182	0.117332539137573	0.0906249313352226	Rap1a/Il6/Rsad2	3	170	0.0176470588235294	1521	night
185	GO:0009247	GO:0009247	glycolipid biosynthetic process	2/85	61/29008	0.0138837689407317	0.11782441749702	0.0910048467694047	Pigh/Mppe1	2	61	0.0327868852459016	1521	night
186	GO:0002534	GO:0002534	cytokine production involved in inflammatory response	2/85	62/29008	0.014319542611207	0.120869257524704	0.0933566105722153	Card9/Il6	2	62	0.032258064516129	1521	night
187	GO:0042552	GO:0042552	myelination	3/85	173/29008	0.0144063286483264	0.120951529293435	0.0934201553778327	Rnf10/Jam3/Adgrg6	3	173	0.0173410404624277	1521	night
188	GO:0035456	GO:0035456	response to interferon-beta	2/85	63/29008	0.0147611900870368	0.123271640620467	0.0952121555446047	Ifi213/Oas1g	2	63	0.0317460317460317	1521	night
189	GO:0006606	GO:0006606	protein import into nucleus	3/85	175/29008	0.0148528775807562	0.123381046570303	0.0952966581622456	Sumo1/Pkia/Il6	3	175	0.0171428571428571	1521	night
190	GO:0007272	GO:0007272	ensheathment of neurons	3/85	176/29008	0.0150790720545444	0.12394839332793	0.0957348636364572	Rnf10/Jam3/Adgrg6	3	176	0.0170454545454545	1521	night
191	GO:0008366	GO:0008366	axon ensheathment	3/85	176/29008	0.0150790720545444	0.12394839332793	0.0957348636364572	Rnf10/Jam3/Adgrg6	3	176	0.0170454545454545	1521	night
192	GO:0002700	GO:0002700	regulation of production of molecular mediator of immune response	3/85	177/29008	0.0153072157592898	0.124519838041891	0.0961762342770757	Il6/Nlrp3/Rsad2	3	177	0.0169491525423729	1521	night
193	GO:1901605	GO:1901605	alpha-amino acid metabolic process	3/85	177/29008	0.0153072157592898	0.124519838041891	0.0961762342770757	Kmo/Plod3/Amt	3	177	0.0169491525423729	1521	night
194	GO:0070372	GO:0070372	regulation of ERK1 and ERK2 cascade	4/85	326/29008	0.015560537966892	0.125928064989796	0.0972639161034159	Card9/Rap1a/Il6/Nptn	4	326	0.0122699386503067	1521	night
195	GO:0043331	GO:0043331	response to dsRNA	2/85	65/29008	0.0156619573680697	0.126098836245484	0.0973958158597372	Card9/Ifih1	2	65	0.0307692307692308	1521	night
196	GO:0051170	GO:0051170	import into nucleus	3/85	179/29008	0.0157693581229188	0.126315776800931	0.0975633757121505	Sumo1/Pkia/Il6	3	179	0.0167597765363128	1521	night
197	GO:0046631	GO:0046631	alpha-beta T cell activation	3/85	180/29008	0.016003360240641	0.127539469938103	0.0985085279039189	Il6/Nlrp3/Rsad2	3	180	0.0166666666666667	1521	night
198	GO:0044282	GO:0044282	small molecule catabolic process	4/85	335/29008	0.0170223379961923	0.134975104313242	0.104251639402518	Kmo/Ivd/Mtln/Amt	4	335	0.0119402985074627	1521	night
199	GO:0002831	GO:0002831	regulation of response to biotic stimulus	4/85	337/29008	0.0173584646462285	0.136263947472894	0.105247111960291	Card9/Oas3/Oas1g/Trim30a	4	337	0.0118694362017804	1521	night
200	GO:0022604	GO:0022604	regulation of cell morphogenesis	4/85	337/29008	0.0173584646462285	0.136263947472894	0.105247111960291	Il6/Wdr1/Cfdp1/Bcl11a	4	337	0.0118694362017804	1521	night
201	GO:0015800	GO:0015800	acidic amino acid transport	2/85	69/29008	0.0175323467732979	0.136266259574642	0.105248897774045	Kmo/Slc25a12	2	69	0.0289855072463768	1521	night
202	GO:0042093	GO:0042093	T-helper cell differentiation	2/85	69/29008	0.0175323467732979	0.136266259574642	0.105248897774045	Il6/Nlrp3	2	69	0.0289855072463768	1521	night
203	GO:0002294	GO:0002294	CD4-positive, alpha-beta T cell differentiation involved in immune response	2/85	70/29008	0.0180140752577553	0.137291738614931	0.106040953995575	Il6/Nlrp3	2	70	0.0285714285714286	1521	night
204	GO:0046324	GO:0046324	regulation of glucose import	2/85	70/29008	0.0180140752577553	0.137291738614931	0.106040953995575	Rap1a/Rtn2	2	70	0.0285714285714286	1521	night
205	GO:0097194	GO:0097194	execution phase of apoptosis	2/85	70/29008	0.0180140752577553	0.137291738614931	0.106040953995575	Il6/Acin1	2	70	0.0285714285714286	1521	night
206	GO:2000514	GO:2000514	regulation of CD4-positive, alpha-beta T cell activation	2/85	70/29008	0.0180140752577553	0.137291738614931	0.106040953995575	Il6/Nlrp3	2	70	0.0285714285714286	1521	night
207	GO:0043122	GO:0043122	regulation of I-kappaB kinase/NF-kappaB signaling	3/85	190/29008	0.0184512051428447	0.137505044990516	0.106205706891769	Card9/Trim30b/Trim30a	3	190	0.0157894736842105	1521	night
208	GO:0002293	GO:0002293	alpha-beta T cell differentiation involved in immune response	2/85	71/29008	0.018501383595787	0.137505044990516	0.106205706891769	Il6/Nlrp3	2	71	0.028169014084507	1521	night
209	GO:0032732	GO:0032732	positive regulation of interleukin-1 production	2/85	71/29008	0.018501383595787	0.137505044990516	0.106205706891769	Il6/Nlrp3	2	71	0.028169014084507	1521	night
210	GO:0034121	GO:0034121	regulation of toll-like receptor signaling pathway	2/85	71/29008	0.018501383595787	0.137505044990516	0.106205706891769	Trim30a/Rsad2	2	71	0.028169014084507	1521	night
211	GO:1901606	GO:1901606	alpha-amino acid catabolic process	2/85	71/29008	0.018501383595787	0.137505044990516	0.106205706891769	Kmo/Amt	2	71	0.028169014084507	1521	night
212	GO:0042063	GO:0042063	gliogenesis	4/85	344/29008	0.0185675602152798	0.137505044990516	0.106205706891769	Il6/Wdr1/Rnf10/Adgrg6	4	344	0.0116279069767442	1521	night
213	GO:0002287	GO:0002287	alpha-beta T cell activation involved in immune response	2/85	72/29008	0.0189942357671421	0.140004460818841	0.108136197695813	Il6/Nlrp3	2	72	0.0277777777777778	1521	night
214	GO:0070371	GO:0070371	ERK1 and ERK2 cascade	4/85	349/29008	0.019462538221337	0.141682294348496	0.10943211739153	Card9/Rap1a/Il6/Nptn	4	349	0.0114613180515759	1521	night
215	GO:0046635	GO:0046635	positive regulation of alpha-beta T cell activation	2/85	73/29008	0.0194925959103663	0.141682294348496	0.10943211739153	Il6/Nlrp3	2	73	0.0273972602739726	1521	night
216	GO:0046637	GO:0046637	regulation of alpha-beta T cell differentiation	2/85	73/29008	0.0194925959103663	0.141682294348496	0.10943211739153	Il6/Nlrp3	2	73	0.0273972602739726	1521	night
217	GO:0001885	GO:0001885	endothelial cell development	2/85	74/29008	0.0199964283221985	0.144674619658303	0.111743320044495	Rap1a/Plod3	2	74	0.027027027027027	1521	night
218	GO:0006635	GO:0006635	fatty acid beta-oxidation	2/85	75/29008	0.0205056974569696	0.146336113670192	0.113026619475737	Ivd/Mtln	2	75	0.0266666666666667	1521	night
219	GO:0051865	GO:0051865	protein autoubiquitination	2/85	75/29008	0.0205056974569696	0.146336113670192	0.113026619475737	Rnf10/Trim30a	2	75	0.0266666666666667	1521	night
220	GO:0097120	GO:0097120	receptor localization to synapse	2/85	75/29008	0.0205056974569696	0.146336113670192	0.113026619475737	Rap1a/Nptn	2	75	0.0266666666666667	1521	night
221	GO:0051048	GO:0051048	negative regulation of secretion	3/85	199/29008	0.0208225300601132	0.147924761060533	0.114253653866399	Rap1a/Il6/Rsad2	3	199	0.0150753768844221	1521	night
222	GO:0006575	GO:0006575	cellular modified amino acid metabolic process	3/85	202/29008	0.0216484981705621	0.153099739314335	0.118250687019855	Plod3/Gsta4/Mthfs	3	202	0.0148514851485149	1521	night
223	GO:0034470	GO:0034470	ncRNA processing	4/85	362/29008	0.021913263395773	0.153690187425096	0.11870673544332	Utp11/Il6/Heatr1/Suv39h1	4	362	0.0110497237569061	1521	night
224	GO:0006469	GO:0006469	negative regulation of protein kinase activity	3/85	203/29008	0.0219277719638354	0.153690187425096	0.11870673544332	Dusp19/Pkia/Il6	3	203	0.0147783251231527	1521	night
225	GO:0002292	GO:0002292	T cell differentiation involved in immune response	2/85	78/29008	0.0220657720935383	0.153970054163801	0.118922898019912	Il6/Nlrp3	2	78	0.0256410256410256	1521	night
226	GO:0045017	GO:0045017	glycerolipid biosynthetic process	3/85	208/29008	0.0233537815817402	0.162236447271381	0.125307668291405	Etnk1/Pigh/Mppe1	3	208	0.0144230769230769	1521	night
227	GO:0043903	GO:0043903	regulation of biological process involved in symbiotic interaction	2/85	81/29008	0.0236735125958977	0.163014977085787	0.125908986659622	Trim30b/Trim30a	2	81	0.0246913580246914	1521	night
228	GO:0045824	GO:0045824	negative regulation of innate immune response	2/85	81/29008	0.0236735125958977	0.163014977085787	0.125908986659622	Oas3/Oas1g	2	81	0.0246913580246914	1521	night
229	GO:0043281	GO:0043281	regulation of cysteine-type endopeptidase activity involved in apoptotic process	3/85	210/29008	0.0239380179441867	0.164116542237437	0.126759810028513	Card9/Il6/Nlrp3	3	210	0.0142857142857143	1521	night
230	GO:0008625	GO:0008625	extrinsic apoptotic signaling pathway via death domain receptors	2/85	82/29008	0.0242198566249473	0.16532684739638	0.127694621656473	Sp100/Trps1	2	82	0.024390243902439	1521	night
231	GO:0045216	GO:0045216	cell-cell junction organization	3/85	213/29008	0.0248291895329969	0.1687525002892	0.130340516482171	Wdr1/Cdh11/Jam3	3	213	0.0140845070422535	1521	night
232	GO:0006364	GO:0006364	rRNA processing	3/85	214/29008	0.0251301967848809	0.170062107552858	0.13135202675219	Utp11/Heatr1/Suv39h1	3	214	0.014018691588785	1521	night
233	GO:0045333	GO:0045333	cellular respiration	3/85	215/29008	0.0254331784277815	0.171373777388914	0.132365130105282	Slc25a12/Mtln/Oas1g	3	215	0.013953488372093	1521	night
234	GO:0008654	GO:0008654	phospholipid biosynthetic process	3/85	217/29008	0.0260450629916187	0.174746790157442	0.13497036692013	Etnk1/Pigh/Mppe1	3	217	0.0138248847926267	1521	night
235	GO:0006664	GO:0006664	glycolipid metabolic process	2/85	86/29008	0.026456471552956	0.17600279804297	0.135940478273887	Pigh/Mppe1	2	86	0.0232558139534884	1521	night
236	GO:0046323	GO:0046323	glucose import	2/85	86/29008	0.026456471552956	0.17600279804297	0.135940478273887	Rap1a/Rtn2	2	86	0.0232558139534884	1521	night
237	GO:1903509	GO:1903509	liposaccharide metabolic process	2/85	87/29008	0.0270282653527609	0.17695648584957	0.136677084611937	Pigh/Mppe1	2	87	0.0229885057471264	1521	night
238	GO:0045732	GO:0045732	positive regulation of protein catabolic process	3/85	221/29008	0.0272925010824557	0.17695648584957	0.136677084611937	Sumo1/Trim30a/Oaz2	3	221	0.0135746606334842	1521	night
239	GO:0016072	GO:0016072	rRNA metabolic process	3/85	224/29008	0.0282487678395135	0.17695648584957	0.136677084611937	Utp11/Heatr1/Suv39h1	3	224	0.0133928571428571	1521	night
240	GO:0006006	GO:0006006	glucose metabolic process	3/85	225/29008	0.0285714596183811	0.17695648584957	0.136677084611937	Il6/Oas1g/Hectd4	3	225	0.0133333333333333	1521	night
241	GO:0006835	GO:0006835	dicarboxylic acid transport	2/85	90/29008	0.028773445497752	0.17695648584957	0.136677084611937	Kmo/Slc25a12	2	90	0.0222222222222222	1521	night
242	GO:0010827	GO:0010827	regulation of glucose transmembrane transport	2/85	90/29008	0.028773445497752	0.17695648584957	0.136677084611937	Rap1a/Rtn2	2	90	0.0222222222222222	1521	night
243	GO:0033673	GO:0033673	negative regulation of kinase activity	3/85	226/29008	0.0288961179310603	0.17695648584957	0.136677084611937	Dusp19/Pkia/Il6	3	226	0.0132743362831858	1521	night
244	GO:0010624	GO:0010624	regulation of Schwann cell proliferation	1/85	10/29008	0.0289233131550581	0.17695648584957	0.136677084611937	Rnf10	1	10	0.1	1521	night
245	GO:0032621	GO:0032621	interleukin-18 production	1/85	10/29008	0.0289233131550581	0.17695648584957	0.136677084611937	Nlrp3	1	10	0.1	1521	night
246	GO:0034163	GO:0034163	regulation of toll-like receptor 9 signaling pathway	1/85	10/29008	0.0289233131550581	0.17695648584957	0.136677084611937	Rsad2	1	10	0.1	1521	night
247	GO:0035701	GO:0035701	hematopoietic stem cell migration	1/85	10/29008	0.0289233131550581	0.17695648584957	0.136677084611937	Jam3	1	10	0.1	1521	night
248	GO:0045199	GO:0045199	maintenance of epithelial cell apical/basal polarity	1/85	10/29008	0.0289233131550581	0.17695648584957	0.136677084611937	Wdr1	1	10	0.1	1521	night
249	GO:0048671	GO:0048671	negative regulation of collateral sprouting	1/85	10/29008	0.0289233131550581	0.17695648584957	0.136677084611937	Bcl11a	1	10	0.1	1521	night
250	GO:0051971	GO:0051971	positive regulation of transmission of nerve impulse	1/85	10/29008	0.0289233131550581	0.17695648584957	0.136677084611937	Il6	1	10	0.1	1521	night
251	GO:0071649	GO:0071649	regulation of chemokine (C-C motif) ligand 5 production	1/85	10/29008	0.0289233131550581	0.17695648584957	0.136677084611937	Oas3	1	10	0.1	1521	night
252	GO:0090091	GO:0090091	positive regulation of extracellular matrix disassembly	1/85	10/29008	0.0289233131550581	0.17695648584957	0.136677084611937	Il6	1	10	0.1	1521	night
253	GO:2000171	GO:2000171	negative regulation of dendrite development	1/85	10/29008	0.0289233131550581	0.17695648584957	0.136677084611937	Bcl11a	1	10	0.1	1521	night
254	GO:2000234	GO:2000234	positive regulation of rRNA processing	1/85	10/29008	0.0289233131550581	0.17695648584957	0.136677084611937	Heatr1	1	10	0.1	1521	night
255	GO:0007249	GO:0007249	I-kappaB kinase/NF-kappaB signaling	3/85	228/29008	0.0295513300709206	0.17695648584957	0.136677084611937	Card9/Trim30b/Trim30a	3	228	0.0131578947368421	1521	night
256	GO:0017038	GO:0017038	protein import	3/85	229/29008	0.0298818817360715	0.17695648584957	0.136677084611937	Sumo1/Pkia/Il6	3	229	0.0131004366812227	1521	night
257	GO:0006497	GO:0006497	protein lipidation	2/85	92/29008	0.0299613990591504	0.17695648584957	0.136677084611937	Pigh/Mppe1	2	92	0.0217391304347826	1521	night
258	GO:0033108	GO:0033108	mitochondrial respiratory chain complex assembly	2/85	92/29008	0.0299613990591504	0.17695648584957	0.136677084611937	Coa4/Cox16	2	92	0.0217391304347826	1521	night
259	GO:1900182	GO:1900182	positive regulation of protein localization to nucleus	2/85	92/29008	0.0299613990591504	0.17695648584957	0.136677084611937	Il6/Cd2ap	2	92	0.0217391304347826	1521	night
260	GO:0019226	GO:0019226	transmission of nerve impulse	2/85	93/29008	0.030562627008849	0.17695648584957	0.136677084611937	Il6/Jam3	2	93	0.021505376344086	1521	night
261	GO:0032651	GO:0032651	regulation of interleukin-1 beta production	2/85	93/29008	0.030562627008849	0.17695648584957	0.136677084611937	Il6/Nlrp3	2	93	0.021505376344086	1521	night
262	GO:1903312	GO:1903312	negative regulation of mRNA metabolic process	2/85	93/29008	0.030562627008849	0.17695648584957	0.136677084611937	Nbas/Acin1	2	93	0.021505376344086	1521	night
263	GO:0002532	GO:0002532	production of molecular mediator involved in inflammatory response	2/85	94/29008	0.0311686454718294	0.17695648584957	0.136677084611937	Card9/Il6	2	94	0.0212765957446809	1521	night
264	GO:0002318	GO:0002318	myeloid progenitor cell differentiation	1/85	11/29008	0.0317697687168838	0.17695648584957	0.136677084611937	Jam3	1	11	0.0909090909090909	1521	night
265	GO:0006646	GO:0006646	phosphatidylethanolamine biosynthetic process	1/85	11/29008	0.0317697687168838	0.17695648584957	0.136677084611937	Etnk1	1	11	0.0909090909090909	1521	night
266	GO:0015810	GO:0015810	aspartate transmembrane transport	1/85	11/29008	0.0317697687168838	0.17695648584957	0.136677084611937	Slc25a12	1	11	0.0909090909090909	1521	night
267	GO:0018401	GO:0018401	peptidyl-proline hydroxylation to 4-hydroxy-L-proline	1/85	11/29008	0.0317697687168838	0.17695648584957	0.136677084611937	P4ha1	1	11	0.0909090909090909	1521	night
268	GO:0031053	GO:0031053	primary miRNA processing	1/85	11/29008	0.0317697687168838	0.17695648584957	0.136677084611937	Il6	1	11	0.0909090909090909	1521	night
269	GO:0032908	GO:0032908	regulation of transforming growth factor beta1 production	1/85	11/29008	0.0317697687168838	0.17695648584957	0.136677084611937	Cd2ap	1	11	0.0909090909090909	1521	night
270	GO:0033539	GO:0033539	fatty acid beta-oxidation using acyl-CoA dehydrogenase	1/85	11/29008	0.0317697687168838	0.17695648584957	0.136677084611937	Ivd	1	11	0.0909090909090909	1521	night
271	GO:0033629	GO:0033629	negative regulation of cell adhesion mediated by integrin	1/85	11/29008	0.0317697687168838	0.17695648584957	0.136677084611937	Jam3	1	11	0.0909090909090909	1521	night
272	GO:0035090	GO:0035090	maintenance of apical/basal cell polarity	1/85	11/29008	0.0317697687168838	0.17695648584957	0.136677084611937	Wdr1	1	11	0.0909090909090909	1521	night
273	GO:0038180	GO:0038180	nerve growth factor signaling pathway	1/85	11/29008	0.0317697687168838	0.17695648584957	0.136677084611937	Rap1a	1	11	0.0909090909090909	1521	night
274	GO:0071609	GO:0071609	chemokine (C-C motif) ligand 5 production	1/85	11/29008	0.0317697687168838	0.17695648584957	0.136677084611937	Oas3	1	11	0.0909090909090909	1521	night
275	GO:0071864	GO:0071864	positive regulation of cell proliferation in bone marrow	1/85	11/29008	0.0317697687168838	0.17695648584957	0.136677084611937	Il6	1	11	0.0909090909090909	1521	night
276	GO:0097421	GO:0097421	liver regeneration	1/85	11/29008	0.0317697687168838	0.17695648584957	0.136677084611937	Il6	1	11	0.0909090909090909	1521	night
277	GO:0099545	GO:0099545	trans-synaptic signaling by trans-synaptic complex	1/85	11/29008	0.0317697687168838	0.17695648584957	0.136677084611937	Nptn	1	11	0.0909090909090909	1521	night
278	GO:1902260	GO:1902260	negative regulation of delayed rectifier potassium channel activity	1/85	11/29008	0.0317697687168838	0.17695648584957	0.136677084611937	Sumo1	1	11	0.0909090909090909	1521	night
279	GO:2001214	GO:2001214	positive regulation of vasculogenesis	1/85	11/29008	0.0317697687168838	0.17695648584957	0.136677084611937	Rap1a	1	11	0.0909090909090909	1521	night
280	GO:0031348	GO:0031348	negative regulation of defense response	3/85	236/29008	0.0322506150015088	0.17695648584957	0.136677084611937	Oas3/Oas1g/Nlrp3	3	236	0.0127118644067797	1521	night
281	GO:0002237	GO:0002237	response to molecule of bacterial origin	4/85	409/29008	0.0323047957743004	0.17695648584957	0.136677084611937	Card9/Il6/Trim30a/Nlrp3	4	409	0.0097799511002445	1521	night
282	GO:0006661	GO:0006661	phosphatidylinositol biosynthetic process	2/85	96/29008	0.0323949240154825	0.17695648584957	0.136677084611937	Pigh/Mppe1	2	96	0.0208333333333333	1521	night
283	GO:0042158	GO:0042158	lipoprotein biosynthetic process	2/85	97/29008	0.0330151194981254	0.17695648584957	0.136677084611937	Pigh/Mppe1	2	97	0.0206185567010309	1521	night
284	GO:0046330	GO:0046330	positive regulation of JNK cascade	2/85	97/29008	0.0330151194981254	0.17695648584957	0.136677084611937	Card9/Dusp19	2	97	0.0206185567010309	1521	night
285	GO:0006470	GO:0006470	protein dephosphorylation	3/85	239/29008	0.033295107285174	0.17695648584957	0.136677084611937	Dusp19/Ptp4a2/Ublcp1	3	239	0.0125523012552301	1521	night
286	GO:2000116	GO:2000116	regulation of cysteine-type endopeptidase activity	3/85	239/29008	0.033295107285174	0.17695648584957	0.136677084611937	Card9/Il6/Nlrp3	3	239	0.0125523012552301	1521	night
287	GO:0051259	GO:0051259	protein complex oligomerization	3/85	240/29008	0.0336471699036633	0.17695648584957	0.136677084611937	Card9/Oas1g/Clybl	3	240	0.0125	1521	night
288	GO:0032970	GO:0032970	regulation of actin filament-based process	4/85	416/29008	0.0340618843820647	0.17695648584957	0.136677084611937	Sumo1/Wdr1/Jam3/Cd2ap	4	416	0.00961538461538462	1521	night
289	GO:0032611	GO:0032611	interleukin-1 beta production	2/85	99/29008	0.0342694624732789	0.17695648584957	0.136677084611937	Il6/Nlrp3	2	99	0.0202020202020202	1521	night
290	GO:0062207	GO:0062207	regulation of pattern recognition receptor signaling pathway	2/85	99/29008	0.0342694624732789	0.17695648584957	0.136677084611937	Trim30a/Rsad2	2	99	0.0202020202020202	1521	night
291	GO:0001781	GO:0001781	neutrophil apoptotic process	1/85	12/29008	0.0346079785199341	0.17695648584957	0.136677084611937	Il6	1	12	0.0833333333333333	1521	night
292	GO:0006335	GO:0006335	DNA replication-dependent nucleosome assembly	1/85	12/29008	0.0346079785199341	0.17695648584957	0.136677084611937	Chaf1a	1	12	0.0833333333333333	1521	night
293	GO:0014010	GO:0014010	Schwann cell proliferation	1/85	12/29008	0.0346079785199341	0.17695648584957	0.136677084611937	Rnf10	1	12	0.0833333333333333	1521	night
294	GO:0015074	GO:0015074	DNA integration	1/85	12/29008	0.0346079785199341	0.17695648584957	0.136677084611937	Nynrin	1	12	0.0833333333333333	1521	night
295	GO:0032000	GO:0032000	positive regulation of fatty acid beta-oxidation	1/85	12/29008	0.0346079785199341	0.17695648584957	0.136677084611937	Mtln	1	12	0.0833333333333333	1521	night
296	GO:0034112	GO:0034112	positive regulation of homotypic cell-cell adhesion	1/85	12/29008	0.0346079785199341	0.17695648584957	0.136677084611937	Il6	1	12	0.0833333333333333	1521	night
297	GO:0034154	GO:0034154	toll-like receptor 7 signaling pathway	1/85	12/29008	0.0346079785199341	0.17695648584957	0.136677084611937	Rsad2	1	12	0.0833333333333333	1521	night
298	GO:0034333	GO:0034333	adherens junction assembly	1/85	12/29008	0.0346079785199341	0.17695648584957	0.136677084611937	Jam3	1	12	0.0833333333333333	1521	night
299	GO:0034723	GO:0034723	DNA replication-dependent nucleosome organization	1/85	12/29008	0.0346079785199341	0.17695648584957	0.136677084611937	Chaf1a	1	12	0.0833333333333333	1521	night
300	GO:0038094	GO:0038094	Fc-gamma receptor signaling pathway	1/85	12/29008	0.0346079785199341	0.17695648584957	0.136677084611937	Rap1a	1	12	0.0833333333333333	1521	night
301	GO:0043650	GO:0043650	dicarboxylic acid biosynthetic process	1/85	12/29008	0.0346079785199341	0.17695648584957	0.136677084611937	Kmo	1	12	0.0833333333333333	1521	night
302	GO:0046598	GO:0046598	positive regulation of viral entry into host cell	1/85	12/29008	0.0346079785199341	0.17695648584957	0.136677084611937	Trim30a	1	12	0.0833333333333333	1521	night
303	GO:0046929	GO:0046929	negative regulation of neurotransmitter secretion	1/85	12/29008	0.0346079785199341	0.17695648584957	0.136677084611937	Rap1a	1	12	0.0833333333333333	1521	night
304	GO:0051574	GO:0051574	positive regulation of histone H3-K9 methylation	1/85	12/29008	0.0346079785199341	0.17695648584957	0.136677084611937	Suv39h1	1	12	0.0833333333333333	1521	night
305	GO:0075294	GO:0075294	positive regulation by symbiont of entry into host	1/85	12/29008	0.0346079785199341	0.17695648584957	0.136677084611937	Trim30a	1	12	0.0833333333333333	1521	night
306	GO:1901894	GO:1901894	regulation of ATPase-coupled calcium transmembrane transporter activity	1/85	12/29008	0.0346079785199341	0.17695648584957	0.136677084611937	Sumo1	1	12	0.0833333333333333	1521	night
307	GO:1903800	GO:1903800	positive regulation of production of miRNAs involved in gene silencing by miRNA	1/85	12/29008	0.0346079785199341	0.17695648584957	0.136677084611937	Il6	1	12	0.0833333333333333	1521	night
308	GO:0031334	GO:0031334	positive regulation of protein-containing complex assembly	3/85	243/29008	0.0347150303450112	0.17695648584957	0.136677084611937	Sumo1/Mtln/Tppp3	3	243	0.0123456790123457	1521	night
309	GO:0009062	GO:0009062	fatty acid catabolic process	2/85	100/29008	0.034903546232086	0.177264473147997	0.136914966856516	Ivd/Mtln	2	100	0.02	1521	night
310	GO:0046718	GO:0046718	viral entry into host cell	2/85	102/29008	0.0361853800288115	0.177264473147997	0.136914966856516	Trim30b/Trim30a	2	102	0.0196078431372549	1521	night
311	GO:0002674	GO:0002674	negative regulation of acute inflammatory response	1/85	13/29008	0.0374379661673965	0.177264473147997	0.136914966856516	Nlrp3	1	13	0.0769230769230769	1521	night
312	GO:0006568	GO:0006568	tryptophan metabolic process	1/85	13/29008	0.0374379661673965	0.177264473147997	0.136914966856516	Kmo	1	13	0.0769230769230769	1521	night
313	GO:0006586	GO:0006586	indolalkylamine metabolic process	1/85	13/29008	0.0374379661673965	0.177264473147997	0.136914966856516	Kmo	1	13	0.0769230769230769	1521	night
314	GO:0009071	GO:0009071	serine family amino acid catabolic process	1/85	13/29008	0.0374379661673965	0.177264473147997	0.136914966856516	Amt	1	13	0.0769230769230769	1521	night
315	GO:0030836	GO:0030836	positive regulation of actin filament depolymerization	1/85	13/29008	0.0374379661673965	0.177264473147997	0.136914966856516	Wdr1	1	13	0.0769230769230769	1521	night
316	GO:0032486	GO:0032486	Rap protein signal transduction	1/85	13/29008	0.0374379661673965	0.177264473147997	0.136914966856516	Rap1a	1	13	0.0769230769230769	1521	night
317	GO:0032725	GO:0032725	positive regulation of granulocyte macrophage colony-stimulating factor production	1/85	13/29008	0.0374379661673965	0.177264473147997	0.136914966856516	Card9	1	13	0.0769230769230769	1521	night
318	GO:0032754	GO:0032754	positive regulation of interleukin-5 production	1/85	13/29008	0.0374379661673965	0.177264473147997	0.136914966856516	Nlrp3	1	13	0.0769230769230769	1521	night
319	GO:0032905	GO:0032905	transforming growth factor beta1 production	1/85	13/29008	0.0374379661673965	0.177264473147997	0.136914966856516	Cd2ap	1	13	0.0769230769230769	1521	night
320	GO:0035999	GO:0035999	tetrahydrofolate interconversion	1/85	13/29008	0.0374379661673965	0.177264473147997	0.136914966856516	Mthfs	1	13	0.0769230769230769	1521	night
321	GO:0060368	GO:0060368	regulation of Fc receptor mediated stimulatory signaling pathway	1/85	13/29008	0.0374379661673965	0.177264473147997	0.136914966856516	Rap1a	1	13	0.0769230769230769	1521	night
322	GO:0070091	GO:0070091	glucagon secretion	1/85	13/29008	0.0374379661673965	0.177264473147997	0.136914966856516	Il6	1	13	0.0769230769230769	1521	night
323	GO:0070092	GO:0070092	regulation of glucagon secretion	1/85	13/29008	0.0374379661673965	0.177264473147997	0.136914966856516	Il6	1	13	0.0769230769230769	1521	night
324	GO:0070831	GO:0070831	basement membrane assembly	1/85	13/29008	0.0374379661673965	0.177264473147997	0.136914966856516	Plod3	1	13	0.0769230769230769	1521	night
325	GO:0071635	GO:0071635	negative regulation of transforming growth factor beta production	1/85	13/29008	0.0374379661673965	0.177264473147997	0.136914966856516	Cd2ap	1	13	0.0769230769230769	1521	night
326	GO:0071863	GO:0071863	regulation of cell proliferation in bone marrow	1/85	13/29008	0.0374379661673965	0.177264473147997	0.136914966856516	Il6	1	13	0.0769230769230769	1521	night
327	GO:0072540	GO:0072540	T-helper 17 cell lineage commitment	1/85	13/29008	0.0374379661673965	0.177264473147997	0.136914966856516	Il6	1	13	0.0769230769230769	1521	night
328	GO:1902510	GO:1902510	regulation of apoptotic DNA fragmentation	1/85	13/29008	0.0374379661673965	0.177264473147997	0.136914966856516	Il6	1	13	0.0769230769230769	1521	night
329	GO:1903430	GO:1903430	negative regulation of cell maturation	1/85	13/29008	0.0374379661673965	0.177264473147997	0.136914966856516	Bcl11a	1	13	0.0769230769230769	1521	night
330	GO:1903817	GO:1903817	negative regulation of voltage-gated potassium channel activity	1/85	13/29008	0.0374379661673965	0.177264473147997	0.136914966856516	Sumo1	1	13	0.0769230769230769	1521	night
331	GO:0031497	GO:0031497	chromatin assembly	2/85	104/29008	0.0374852261688759	0.177264473147997	0.136914966856516	Chaf1a/Suv39h1	2	104	0.0192307692307692	1521	night
332	GO:0045582	GO:0045582	positive regulation of T cell differentiation	2/85	104/29008	0.0374852261688759	0.177264473147997	0.136914966856516	Il6/Nlrp3	2	104	0.0192307692307692	1521	night
333	GO:0006260	GO:0006260	DNA replication	3/85	253/29008	0.0384004664239059	0.181047244100697	0.139836691387196	Il6/Cinp/Chaf1a	3	253	0.0118577075098814	1521	night
334	GO:0044409	GO:0044409	entry into host	2/85	106/29008	0.0388028353908028	0.181631654187513	0.140288076181036	Trim30b/Trim30a	2	106	0.0188679245283019	1521	night
335	GO:0006576	GO:0006576	cellular biogenic amine metabolic process	2/85	107/29008	0.0394682238760642	0.181631654187513	0.140288076181036	Kmo/Oaz2	2	107	0.0186915887850467	1521	night
336	GO:0019318	GO:0019318	hexose metabolic process	3/85	256/29008	0.0395436606574466	0.181631654187513	0.140288076181036	Il6/Oas1g/Hectd4	3	256	0.01171875	1521	night
337	GO:0071901	GO:0071901	negative regulation of protein serine/threonine kinase activity	2/85	108/29008	0.0401379606725334	0.181631654187513	0.140288076181036	Dusp19/Pkia	2	108	0.0185185185185185	1521	night
338	GO:0009083	GO:0009083	branched-chain amino acid catabolic process	1/85	14/29008	0.0402597551957035	0.181631654187513	0.140288076181036	Ivd	1	14	0.0714285714285714	1521	night
339	GO:0019511	GO:0019511	peptidyl-proline hydroxylation	1/85	14/29008	0.0402597551957035	0.181631654187513	0.140288076181036	P4ha1	1	14	0.0714285714285714	1521	night
340	GO:0042559	GO:0042559	pteridine-containing compound biosynthetic process	1/85	14/29008	0.0402597551957035	0.181631654187513	0.140288076181036	Mthfs	1	14	0.0714285714285714	1521	night
341	GO:0043508	GO:0043508	negative regulation of JUN kinase activity	1/85	14/29008	0.0402597551957035	0.181631654187513	0.140288076181036	Dusp19	1	14	0.0714285714285714	1521	night
342	GO:0045176	GO:0045176	apical protein localization	1/85	14/29008	0.0402597551957035	0.181631654187513	0.140288076181036	Jam3	1	14	0.0714285714285714	1521	night
343	GO:0045188	GO:0045188	regulation of circadian sleep/wake cycle, non-REM sleep	1/85	14/29008	0.0402597551957035	0.181631654187513	0.140288076181036	Il6	1	14	0.0714285714285714	1521	night
344	GO:0048672	GO:0048672	positive regulation of collateral sprouting	1/85	14/29008	0.0402597551957035	0.181631654187513	0.140288076181036	Bcl11a	1	14	0.0714285714285714	1521	night
345	GO:0048755	GO:0048755	branching morphogenesis of a nerve	1/85	14/29008	0.0402597551957035	0.181631654187513	0.140288076181036	Bcl11a	1	14	0.0714285714285714	1521	night
346	GO:0070207	GO:0070207	protein homotrimerization	1/85	14/29008	0.0402597551957035	0.181631654187513	0.140288076181036	Clybl	1	14	0.0714285714285714	1521	night
347	GO:0071838	GO:0071838	cell proliferation in bone marrow	1/85	14/29008	0.0402597551957035	0.181631654187513	0.140288076181036	Il6	1	14	0.0714285714285714	1521	night
348	GO:1900112	GO:1900112	regulation of histone H3-K9 trimethylation	1/85	14/29008	0.0402597551957035	0.181631654187513	0.140288076181036	Suv39h1	1	14	0.0714285714285714	1521	night
349	GO:0051348	GO:0051348	negative regulation of transferase activity	3/85	259/29008	0.0407040874477312	0.182549469919622	0.140996975760915	Dusp19/Pkia/Il6	3	259	0.0115830115830116	1521	night
350	GO:0030098	GO:0030098	lymphocyte differentiation	4/85	441/29008	0.040786799835924	0.182549469919622	0.140996975760915	Il6/Bcl11a/Nlrp3/Rsad2	4	441	0.0090702947845805	1521	night
351	GO:0140053	GO:0140053	mitochondrial gene expression	2/85	109/29008	0.0408120152495461	0.182549469919622	0.140996975760915	Mrps15/Mthfs	2	109	0.018348623853211	1521	night
352	GO:0002526	GO:0002526	acute inflammatory response	2/85	110/29008	0.0414903572142625	0.183265177324482	0.141549771557361	Il6/Nlrp3	2	110	0.0181818181818182	1521	night
353	GO:0046634	GO:0046634	regulation of alpha-beta T cell activation	2/85	111/29008	0.0421729563111376	0.183265177324482	0.141549771557361	Il6/Nlrp3	2	111	0.018018018018018	1521	night
354	GO:0007156	GO:0007156	homophilic cell adhesion via plasma membrane adhesion molecules	2/85	112/29008	0.0428597824213934	0.183265177324482	0.141549771557361	Cdh11/Nptn	2	112	0.0178571428571429	1521	night
355	GO:0019395	GO:0019395	fatty acid oxidation	2/85	112/29008	0.0428597824213934	0.183265177324482	0.141549771557361	Ivd/Mtln	2	112	0.0178571428571429	1521	night
356	GO:0006596	GO:0006596	polyamine biosynthetic process	1/85	15/29008	0.0430733690747259	0.183265177324482	0.141549771557361	Oaz2	1	15	0.0666666666666667	1521	night
357	GO:0010715	GO:0010715	regulation of extracellular matrix disassembly	1/85	15/29008	0.0430733690747259	0.183265177324482	0.141549771557361	Il6	1	15	0.0666666666666667	1521	night
358	GO:0014049	GO:0014049	positive regulation of glutamate secretion	1/85	15/29008	0.0430733690747259	0.183265177324482	0.141549771557361	Kmo	1	15	0.0666666666666667	1521	night
359	GO:0032645	GO:0032645	regulation of granulocyte macrophage colony-stimulating factor production	1/85	15/29008	0.0430733690747259	0.183265177324482	0.141549771557361	Card9	1	15	0.0666666666666667	1521	night
360	GO:0032736	GO:0032736	positive regulation of interleukin-13 production	1/85	15/29008	0.0430733690747259	0.183265177324482	0.141549771557361	Nlrp3	1	15	0.0666666666666667	1521	night
361	GO:0032897	GO:0032897	negative regulation of viral transcription	1/85	15/29008	0.0430733690747259	0.183265177324482	0.141549771557361	Sp100	1	15	0.0666666666666667	1521	night
362	GO:0042748	GO:0042748	circadian sleep/wake cycle, non-REM sleep	1/85	15/29008	0.0430733690747259	0.183265177324482	0.141549771557361	Il6	1	15	0.0666666666666667	1521	night
363	GO:0060347	GO:0060347	heart trabecula formation	1/85	15/29008	0.0430733690747259	0.183265177324482	0.141549771557361	Adgrg6	1	15	0.0666666666666667	1521	night
364	GO:0099550	GO:0099550	trans-synaptic signaling, modulating synaptic transmission	1/85	15/29008	0.0430733690747259	0.183265177324482	0.141549771557361	Nptn	1	15	0.0666666666666667	1521	night
365	GO:1903624	GO:1903624	regulation of DNA catabolic process	1/85	15/29008	0.0430733690747259	0.183265177324482	0.141549771557361	Il6	1	15	0.0666666666666667	1521	night
366	GO:1903799	GO:1903799	negative regulation of production of miRNAs involved in gene silencing by miRNA	1/85	15/29008	0.0430733690747259	0.183265177324482	0.141549771557361	Il6	1	15	0.0666666666666667	1521	night
367	GO:0044403	GO:0044403	biological process involved in symbiotic interaction	3/85	265/29008	0.0430763816515189	0.183265177324482	0.141549771557361	Card9/Trim30b/Trim30a	3	265	0.0113207547169811	1521	night
368	GO:0050767	GO:0050767	regulation of neurogenesis	4/85	451/29008	0.0436740872659194	0.183265177324482	0.141549771557361	Il6/Rnf10/Nptn/Bcl11a	4	451	0.00886917960088692	1521	night
369	GO:0032652	GO:0032652	regulation of interleukin-1 production	2/85	114/29008	0.0442459958876146	0.183265177324482	0.141549771557361	Il6/Nlrp3	2	114	0.0175438596491228	1521	night
370	GO:0034660	GO:0034660	ncRNA metabolic process	4/85	453/29008	0.044265088088671	0.183265177324482	0.141549771557361	Utp11/Il6/Heatr1/Suv39h1	4	453	0.00883002207505519	1521	night
371	GO:0002832	GO:0002832	negative regulation of response to biotic stimulus	2/85	115/29008	0.0449453236851328	0.183265177324482	0.141549771557361	Oas3/Oas1g	2	115	0.0173913043478261	1521	night
372	GO:1904659	GO:1904659	glucose transmembrane transport	2/85	116/29008	0.045648759378094	0.183265177324482	0.141549771557361	Rap1a/Rtn2	2	116	0.0172413793103448	1521	night
373	GO:0006544	GO:0006544	glycine metabolic process	1/85	16/29008	0.0458788312079531	0.183265177324482	0.141549771557361	Amt	1	16	0.0625	1521	night
374	GO:0009074	GO:0009074	aromatic amino acid family catabolic process	1/85	16/29008	0.0458788312079531	0.183265177324482	0.141549771557361	Kmo	1	16	0.0625	1521	night
375	GO:0032604	GO:0032604	granulocyte macrophage colony-stimulating factor production	1/85	16/29008	0.0458788312079531	0.183265177324482	0.141549771557361	Card9	1	16	0.0625	1521	night
376	GO:0034162	GO:0034162	toll-like receptor 9 signaling pathway	1/85	16/29008	0.0458788312079531	0.183265177324482	0.141549771557361	Rsad2	1	16	0.0625	1521	night
377	GO:0035729	GO:0035729	cellular response to hepatocyte growth factor stimulus	1/85	16/29008	0.0458788312079531	0.183265177324482	0.141549771557361	Il6	1	16	0.0625	1521	night
378	GO:0061760	GO:0061760	antifungal innate immune response	1/85	16/29008	0.0458788312079531	0.183265177324482	0.141549771557361	Card9	1	16	0.0625	1521	night
379	GO:0070593	GO:0070593	dendrite self-avoidance	1/85	16/29008	0.0458788312079531	0.183265177324482	0.141549771557361	Nptn	1	16	0.0625	1521	night
380	GO:0098696	GO:0098696	regulation of neurotransmitter receptor localization to postsynaptic specialization membrane	1/85	16/29008	0.0458788312079531	0.183265177324482	0.141549771557361	Rap1a	1	16	0.0625	1521	night
381	GO:0099527	GO:0099527	postsynapse to nucleus signaling pathway	1/85	16/29008	0.0458788312079531	0.183265177324482	0.141549771557361	Rnf10	1	16	0.0625	1521	night
382	GO:1902043	GO:1902043	positive regulation of extrinsic apoptotic signaling pathway via death domain receptors	1/85	16/29008	0.0458788312079531	0.183265177324482	0.141549771557361	Trps1	1	16	0.0625	1521	night
383	GO:2000232	GO:2000232	regulation of rRNA processing	1/85	16/29008	0.0458788312079531	0.183265177324482	0.141549771557361	Heatr1	1	16	0.0625	1521	night
384	GO:2000479	GO:2000479	regulation of cAMP-dependent protein kinase activity	1/85	16/29008	0.0458788312079531	0.183265177324482	0.141549771557361	Pkia	1	16	0.0625	1521	night
385	GO:2001212	GO:2001212	regulation of vasculogenesis	1/85	16/29008	0.0458788312079531	0.183265177324482	0.141549771557361	Rap1a	1	16	0.0625	1521	night
386	GO:0005996	GO:0005996	monosaccharide metabolic process	3/85	273/29008	0.0463453208809576	0.183265177324482	0.141549771557361	Il6/Oas1g/Hectd4	3	273	0.010989010989011	1521	night
387	GO:0006650	GO:0006650	glycerophospholipid metabolic process	3/85	273/29008	0.0463453208809576	0.183265177324482	0.141549771557361	Etnk1/Pigh/Mppe1	3	273	0.010989010989011	1521	night
388	GO:0031349	GO:0031349	positive regulation of defense response	3/85	273/29008	0.0463453208809576	0.183265177324482	0.141549771557361	Card9/Il6/Trim30a	3	273	0.010989010989011	1521	night
389	GO:0006888	GO:0006888	endoplasmic reticulum to Golgi vesicle-mediated transport	2/85	117/29008	0.0463562735237003	0.183265177324482	0.141549771557361	Trappc4/Mppe1	2	117	0.0170940170940171	1521	night
390	GO:0008645	GO:0008645	hexose transmembrane transport	2/85	117/29008	0.0463562735237003	0.183265177324482	0.141549771557361	Rap1a/Rtn2	2	117	0.0170940170940171	1521	night
391	GO:0045446	GO:0045446	endothelial cell differentiation	2/85	117/29008	0.0463562735237003	0.183265177324482	0.141549771557361	Rap1a/Plod3	2	117	0.0170940170940171	1521	night
392	GO:0048193	GO:0048193	Golgi vesicle transport	3/85	274/29008	0.0467623855459368	0.183265177324482	0.141549771557361	Trappc4/Nbas/Mppe1	3	274	0.0109489051094891	1521	night
393	GO:0015749	GO:0015749	monosaccharide transmembrane transport	2/85	119/29008	0.04778342006933	0.183265177324482	0.141549771557361	Rap1a/Rtn2	2	119	0.0168067226890756	1521	night
394	GO:0034440	GO:0034440	lipid oxidation	2/85	119/29008	0.04778342006933	0.183265177324482	0.141549771557361	Ivd/Mtln	2	119	0.0168067226890756	1521	night
395	GO:1902414	GO:1902414	protein localization to cell junction	2/85	119/29008	0.04778342006933	0.183265177324482	0.141549771557361	Rap1a/Jam3	2	119	0.0168067226890756	1521	night
396	GO:0042391	GO:0042391	regulation of membrane potential	4/85	465/29008	0.0479058323240859	0.183265177324482	0.141549771557361	Sumo1/Mtln/Il6/Wdr1	4	465	0.00860215053763441	1521	night
397	GO:1903829	GO:1903829	positive regulation of cellular protein localization	3/85	277/29008	0.0480247739753952	0.183265177324482	0.141549771557361	Il6/Nptn/Cd2ap	3	277	0.0108303249097473	1521	night
398	GO:0001776	GO:0001776	leukocyte homeostasis	2/85	120/29008	0.0485029942498885	0.183265177324482	0.141549771557361	Il6/Jam3	2	120	0.0166666666666667	1521	night
399	GO:0032612	GO:0032612	interleukin-1 production	2/85	120/29008	0.0485029942498885	0.183265177324482	0.141549771557361	Il6/Nlrp3	2	120	0.0166666666666667	1521	night
400	GO:0034219	GO:0034219	carbohydrate transmembrane transport	2/85	120/29008	0.0485029942498885	0.183265177324482	0.141549771557361	Rap1a/Rtn2	2	120	0.0166666666666667	1521	night
401	GO:0044106	GO:0044106	cellular amine metabolic process	2/85	120/29008	0.0485029942498885	0.183265177324482	0.141549771557361	Kmo/Oaz2	2	120	0.0166666666666667	1521	night
402	GO:0045621	GO:0045621	positive regulation of lymphocyte differentiation	2/85	120/29008	0.0485029942498885	0.183265177324482	0.141549771557361	Il6/Nlrp3	2	120	0.0166666666666667	1521	night
403	GO:0001886	GO:0001886	endothelial cell morphogenesis	1/85	17/29008	0.0486761649326809	0.183265177324482	0.141549771557361	Plod3	1	17	0.0588235294117647	1521	night
404	GO:0002295	GO:0002295	T-helper cell lineage commitment	1/85	17/29008	0.0486761649326809	0.183265177324482	0.141549771557361	Il6	1	17	0.0588235294117647	1521	night
405	GO:0002431	GO:0002431	Fc receptor mediated stimulatory signaling pathway	1/85	17/29008	0.0486761649326809	0.183265177324482	0.141549771557361	Rap1a	1	17	0.0588235294117647	1521	night
406	GO:0006978	GO:0006978	DNA damage response, signal transduction by p53 class mediator resulting in transcription of p21 class mediator	1/85	17/29008	0.0486761649326809	0.183265177324482	0.141549771557361	Sp100	1	17	0.0588235294117647	1521	night
407	GO:0007000	GO:0007000	nucleolus organization	1/85	17/29008	0.0486761649326809	0.183265177324482	0.141549771557361	Suv39h1	1	17	0.0588235294117647	1521	night
408	GO:0009081	GO:0009081	branched-chain amino acid metabolic process	1/85	17/29008	0.0486761649326809	0.183265177324482	0.141549771557361	Ivd	1	17	0.0588235294117647	1521	night
409	GO:0010918	GO:0010918	positive regulation of mitochondrial membrane potential	1/85	17/29008	0.0486761649326809	0.183265177324482	0.141549771557361	Mtln	1	17	0.0588235294117647	1521	night
410	GO:0016322	GO:0016322	neuron remodeling	1/85	17/29008	0.0486761649326809	0.183265177324482	0.141549771557361	Bcl11a	1	17	0.0588235294117647	1521	night
411	GO:0035728	GO:0035728	response to hepatocyte growth factor	1/85	17/29008	0.0486761649326809	0.183265177324482	0.141549771557361	Il6	1	17	0.0588235294117647	1521	night
412	GO:0038093	GO:0038093	Fc receptor signaling pathway	1/85	17/29008	0.0486761649326809	0.183265177324482	0.141549771557361	Rap1a	1	17	0.0588235294117647	1521	night
413	GO:0042754	GO:0042754	negative regulation of circadian rhythm	1/85	17/29008	0.0486761649326809	0.183265177324482	0.141549771557361	Suv39h1	1	17	0.0588235294117647	1521	night
414	GO:0051284	GO:0051284	positive regulation of sequestering of calcium ion	1/85	17/29008	0.0486761649326809	0.183265177324482	0.141549771557361	Mtln	1	17	0.0588235294117647	1521	night
415	GO:0051589	GO:0051589	negative regulation of neurotransmitter transport	1/85	17/29008	0.0486761649326809	0.183265177324482	0.141549771557361	Rap1a	1	17	0.0588235294117647	1521	night
416	GO:0070206	GO:0070206	protein trimerization	1/85	17/29008	0.0486761649326809	0.183265177324482	0.141549771557361	Clybl	1	17	0.0588235294117647	1521	night
417	GO:0071360	GO:0071360	cellular response to exogenous dsRNA	1/85	17/29008	0.0486761649326809	0.183265177324482	0.141549771557361	Ifih1	1	17	0.0588235294117647	1521	night
418	GO:0072329	GO:0072329	monocarboxylic acid catabolic process	2/85	121/29008	0.0492265304431375	0.18489390620987	0.142807763964982	Ivd/Mtln	2	121	0.0165289256198347	1521	night
419	GO:0042742	GO:0042742	defense response to bacterium	4/85	473/29008	0.0504230998287845	0.185748661670601	0.143467957254128	Card9/Oas3/Oas1g/Nlrp3	4	473	0.00845665961945032	1521	night
420	GO:0042593	GO:0042593	glucose homeostasis	3/85	283/29008	0.050599655918327	0.185748661670601	0.143467957254128	Il6/Oas1g/Hectd4	3	283	0.0106007067137809	1521	night
421	GO:0033500	GO:0033500	carbohydrate homeostasis	3/85	284/29008	0.0510352620587283	0.185748661670601	0.143467957254128	Il6/Oas1g/Hectd4	3	284	0.0105633802816901	1521	night
422	GO:0090407	GO:0090407	organophosphate biosynthetic process	4/85	476/29008	0.0513856215625832	0.185748661670601	0.143467957254128	Kmo/Etnk1/Pigh/Mppe1	4	476	0.00840336134453781	1521	night
423	GO:0002286	GO:0002286	T cell activation involved in immune response	2/85	124/29008	0.0514206239565154	0.185748661670601	0.143467957254128	Il6/Nlrp3	2	124	0.0161290322580645	1521	night
424	GO:0046928	GO:0046928	regulation of neurotransmitter secretion	2/85	124/29008	0.0514206239565154	0.185748661670601	0.143467957254128	Kmo/Rap1a	2	124	0.0161290322580645	1521	night
425	GO:0014041	GO:0014041	regulation of neuron maturation	1/85	18/29008	0.0514653935201983	0.185748661670601	0.143467957254128	Bcl11a	1	18	0.0555555555555556	1521	night
426	GO:0030575	GO:0030575	nuclear body organization	1/85	18/29008	0.0514653935201983	0.185748661670601	0.143467957254128	Sumo1	1	18	0.0555555555555556	1521	night
427	GO:0030656	GO:0030656	regulation of vitamin metabolic process	1/85	18/29008	0.0514653935201983	0.185748661670601	0.143467957254128	Clybl	1	18	0.0555555555555556	1521	night
428	GO:0042772	GO:0042772	DNA damage response, signal transduction resulting in transcription	1/85	18/29008	0.0514653935201983	0.185748661670601	0.143467957254128	Sp100	1	18	0.0555555555555556	1521	night
429	GO:0043252	GO:0043252	sodium-independent organic anion transport	1/85	18/29008	0.0514653935201983	0.185748661670601	0.143467957254128	Mfsd10	1	18	0.0555555555555556	1521	night
430	GO:0060253	GO:0060253	negative regulation of glial cell proliferation	1/85	18/29008	0.0514653935201983	0.185748661670601	0.143467957254128	Rnf10	1	18	0.0555555555555556	1521	night
431	GO:0060965	GO:0060965	negative regulation of gene silencing by miRNA	1/85	18/29008	0.0514653935201983	0.185748661670601	0.143467957254128	Il6	1	18	0.0555555555555556	1521	night
432	GO:0070102	GO:0070102	interleukin-6-mediated signaling pathway	1/85	18/29008	0.0514653935201983	0.185748661670601	0.143467957254128	Il6	1	18	0.0555555555555556	1521	night
433	GO:1900225	GO:1900225	regulation of NLRP3 inflammasome complex assembly	1/85	18/29008	0.0514653935201983	0.185748661670601	0.143467957254128	Trim30a	1	18	0.0555555555555556	1521	night
434	GO:1901881	GO:1901881	positive regulation of protein depolymerization	1/85	18/29008	0.0514653935201983	0.185748661670601	0.143467957254128	Wdr1	1	18	0.0555555555555556	1521	night
435	GO:2000319	GO:2000319	regulation of T-helper 17 cell differentiation	1/85	18/29008	0.0514653935201983	0.185748661670601	0.143467957254128	Nlrp3	1	18	0.0555555555555556	1521	night
436	GO:0009308	GO:0009308	amine metabolic process	2/85	125/29008	0.0521597217113953	0.187822851116722	0.145070013065011	Kmo/Oaz2	2	125	0.016	1521	night
437	GO:0052126	GO:0052126	movement in host environment	2/85	126/29008	0.0529026388860165	0.188122722457446	0.145301626732134	Trim30b/Trim30a	2	126	0.0158730158730159	1521	night
438	GO:0006333	GO:0006333	chromatin assembly or disassembly	2/85	127/29008	0.0536493473509983	0.188122722457446	0.145301626732134	Chaf1a/Suv39h1	2	127	0.015748031496063	1521	night
439	GO:0043280	GO:0043280	positive regulation of cysteine-type endopeptidase activity involved in apoptotic process	2/85	127/29008	0.0536493473509983	0.188122722457446	0.145301626732134	Card9/Nlrp3	2	127	0.015748031496063	1521	night
440	GO:0046467	GO:0046467	membrane lipid biosynthetic process	2/85	127/29008	0.0536493473509983	0.188122722457446	0.145301626732134	Pigh/Mppe1	2	127	0.015748031496063	1521	night
441	GO:0051101	GO:0051101	regulation of DNA binding	2/85	127/29008	0.0536493473509983	0.188122722457446	0.145301626732134	Sumo1/Sp100	2	127	0.015748031496063	1521	night
442	GO:0019363	GO:0019363	pyridine nucleotide biosynthetic process	1/85	19/29008	0.0542465401759691	0.188122722457446	0.145301626732134	Kmo	1	19	0.0526315789473684	1521	night
443	GO:0030011	GO:0030011	maintenance of cell polarity	1/85	19/29008	0.0542465401759691	0.188122722457446	0.145301626732134	Wdr1	1	19	0.0526315789473684	1521	night
444	GO:0033623	GO:0033623	regulation of integrin activation	1/85	19/29008	0.0542465401759691	0.188122722457446	0.145301626732134	Jam3	1	19	0.0526315789473684	1521	night
445	GO:0035457	GO:0035457	cellular response to interferon-alpha	1/85	19/29008	0.0542465401759691	0.188122722457446	0.145301626732134	Oas1g	1	19	0.0526315789473684	1521	night
446	GO:0036124	GO:0036124	histone H3-K9 trimethylation	1/85	19/29008	0.0542465401759691	0.188122722457446	0.145301626732134	Suv39h1	1	19	0.0526315789473684	1521	night
447	GO:0045721	GO:0045721	negative regulation of gluconeogenesis	1/85	19/29008	0.0542465401759691	0.188122722457446	0.145301626732134	Il6	1	19	0.0526315789473684	1521	night
448	GO:0045779	GO:0045779	negative regulation of bone resorption	1/85	19/29008	0.0542465401759691	0.188122722457446	0.145301626732134	Il6	1	19	0.0526315789473684	1521	night
449	GO:0045837	GO:0045837	negative regulation of membrane potential	1/85	19/29008	0.0542465401759691	0.188122722457446	0.145301626732134	Il6	1	19	0.0526315789473684	1521	night
450	GO:0070989	GO:0070989	oxidative demethylation	1/85	19/29008	0.0542465401759691	0.188122722457446	0.145301626732134	Alkbh2	1	19	0.0526315789473684	1521	night
451	GO:1902259	GO:1902259	regulation of delayed rectifier potassium channel activity	1/85	19/29008	0.0542465401759691	0.188122722457446	0.145301626732134	Sumo1	1	19	0.0526315789473684	1521	night
452	GO:0014013	GO:0014013	regulation of gliogenesis	2/85	128/29008	0.0543998191055291	0.188122722457446	0.145301626732134	Il6/Rnf10	2	128	0.015625	1521	night
453	GO:0042752	GO:0042752	regulation of circadian rhythm	2/85	128/29008	0.0543998191055291	0.188122722457446	0.145301626732134	Il6/Suv39h1	2	128	0.015625	1521	night
454	GO:1990266	GO:1990266	neutrophil migration	2/85	128/29008	0.0543998191055291	0.188122722457446	0.145301626732134	Wdr1/Jam3	2	128	0.015625	1521	night
455	GO:0007409	GO:0007409	axonogenesis	4/85	487/29008	0.0550011838405783	0.188464875836863	0.145565898065079	Lamc2/Cdh11/Nptn/Bcl11a	4	487	0.0082135523613963	1521	night
456	GO:0042157	GO:0042157	lipoprotein metabolic process	2/85	129/29008	0.0551540262768675	0.188464875836863	0.145565898065079	Pigh/Mppe1	2	129	0.0155038759689922	1521	night
457	GO:1903131	GO:1903131	mononuclear cell differentiation	4/85	489/29008	0.0556730973042542	0.188464875836863	0.145565898065079	Il6/Bcl11a/Nlrp3/Rsad2	4	489	0.0081799591002045	1521	night
458	GO:0002444	GO:0002444	myeloid leukocyte mediated immunity	2/85	130/29008	0.0559119411198481	0.188464875836863	0.145565898065079	Card9/Wdr1	2	130	0.0153846153846154	1521	night
459	GO:0042254	GO:0042254	ribosome biogenesis	3/85	296/29008	0.0564048814912789	0.188464875836863	0.145565898065079	Utp11/Heatr1/Suv39h1	3	296	0.0101351351351351	1521	night
460	GO:0032874	GO:0032874	positive regulation of stress-activated MAPK cascade	2/85	131/29008	0.0566735360163874	0.188464875836863	0.145565898065079	Card9/Dusp19	2	131	0.0152671755725191	1521	night
461	GO:0045089	GO:0045089	positive regulation of innate immune response	2/85	131/29008	0.0566735360163874	0.188464875836863	0.145565898065079	Card9/Trim30a	2	131	0.0152671755725191	1521	night
462	GO:0001956	GO:0001956	positive regulation of neurotransmitter secretion	1/85	20/29008	0.0570196280398152	0.188464875836863	0.145565898065079	Kmo	1	20	0.05	1521	night
463	GO:0006309	GO:0006309	apoptotic DNA fragmentation	1/85	20/29008	0.0570196280398152	0.188464875836863	0.145565898065079	Il6	1	20	0.05	1521	night
464	GO:0006390	GO:0006390	mitochondrial transcription	1/85	20/29008	0.0570196280398152	0.188464875836863	0.145565898065079	Mthfs	1	20	0.05	1521	night
465	GO:0009067	GO:0009067	aspartate family amino acid biosynthetic process	1/85	20/29008	0.0570196280398152	0.188464875836863	0.145565898065079	Plod3	1	20	0.05	1521	night
466	GO:0030220	GO:0030220	platelet formation	1/85	20/29008	0.0570196280398152	0.188464875836863	0.145565898065079	Wdr1	1	20	0.05	1521	night
467	GO:0032495	GO:0032495	response to muramyl dipeptide	1/85	20/29008	0.0570196280398152	0.188464875836863	0.145565898065079	Card9	1	20	0.05	1521	night
468	GO:0032656	GO:0032656	regulation of interleukin-13 production	1/85	20/29008	0.0570196280398152	0.188464875836863	0.145565898065079	Nlrp3	1	20	0.05	1521	night
469	GO:0043373	GO:0043373	CD4-positive, alpha-beta T cell lineage commitment	1/85	20/29008	0.0570196280398152	0.188464875836863	0.145565898065079	Il6	1	20	0.05	1521	night
470	GO:0046653	GO:0046653	tetrahydrofolate metabolic process	1/85	20/29008	0.0570196280398152	0.188464875836863	0.145565898065079	Mthfs	1	20	0.05	1521	night
471	GO:0048635	GO:0048635	negative regulation of muscle organ development	1/85	20/29008	0.0570196280398152	0.188464875836863	0.145565898065079	Il6	1	20	0.05	1521	night
472	GO:0060149	GO:0060149	negative regulation of posttranscriptional gene silencing	1/85	20/29008	0.0570196280398152	0.188464875836863	0.145565898065079	Il6	1	20	0.05	1521	night
473	GO:0060967	GO:0060967	negative regulation of gene silencing by RNA	1/85	20/29008	0.0570196280398152	0.188464875836863	0.145565898065079	Il6	1	20	0.05	1521	night
474	GO:1902187	GO:1902187	negative regulation of viral release from host cell	1/85	20/29008	0.0570196280398152	0.188464875836863	0.145565898065079	Trim30a	1	20	0.05	1521	night
475	GO:1902430	GO:1902430	negative regulation of amyloid-beta formation	1/85	20/29008	0.0570196280398152	0.188464875836863	0.145565898065079	Rtn2	1	20	0.05	1521	night
476	GO:0050708	GO:0050708	regulation of protein secretion	3/85	298/29008	0.0573251302827168	0.188680198205169	0.145732208067284	Il6/Rsad2/Cd2ap	3	298	0.0100671140939597	1521	night
477	GO:0050769	GO:0050769	positive regulation of neurogenesis	3/85	298/29008	0.0573251302827168	0.188680198205169	0.145732208067284	Il6/Nptn/Bcl11a	3	298	0.0100671140939597	1521	night
478	GO:0006281	GO:0006281	DNA repair	4/85	495/29008	0.0577155918026874	0.18956794797117	0.146417885392415	Alkbh2/Cinp/Chaf1a/Suv39h1	4	495	0.00808080808080808	1521	night
479	GO:0003158	GO:0003158	endothelium development	2/85	133/29008	0.0582076561302667	0.189597552125557	0.146440750954504	Rap1a/Plod3	2	133	0.0150375939849624	1521	night
480	GO:0010508	GO:0010508	positive regulation of autophagy	2/85	133/29008	0.0582076561302667	0.189597552125557	0.146440750954504	Trim30b/Trim30a	2	133	0.0150375939849624	1521	night
481	GO:0070304	GO:0070304	positive regulation of stress-activated protein kinase signaling cascade	2/85	133/29008	0.0582076561302667	0.189597552125557	0.146440750954504	Card9/Dusp19	2	133	0.0150375939849624	1521	night
482	GO:0090305	GO:0090305	nucleic acid phosphodiester bond hydrolysis	2/85	133/29008	0.0582076561302667	0.189597552125557	0.146440750954504	Il6/Nynrin	2	133	0.0150375939849624	1521	night
483	GO:0071222	GO:0071222	cellular response to lipopolysaccharide	3/85	303/29008	0.0596570027208729	0.191164863324204	0.147651305765661	Il6/Trim30a/Nlrp3	3	303	0.0099009900990099	1521	night
484	GO:0032616	GO:0032616	interleukin-13 production	1/85	21/29008	0.0597846801861045	0.191164863324204	0.147651305765661	Nlrp3	1	21	0.0476190476190476	1521	night
485	GO:0032674	GO:0032674	regulation of interleukin-5 production	1/85	21/29008	0.0597846801861045	0.191164863324204	0.147651305765661	Nlrp3	1	21	0.0476190476190476	1521	night
486	GO:0036344	GO:0036344	platelet morphogenesis	1/85	21/29008	0.0597846801861045	0.191164863324204	0.147651305765661	Wdr1	1	21	0.0476190476190476	1521	night
487	GO:0046321	GO:0046321	positive regulation of fatty acid oxidation	1/85	21/29008	0.0597846801861045	0.191164863324204	0.147651305765661	Mtln	1	21	0.0476190476190476	1521	night
488	GO:0046697	GO:0046697	decidualization	1/85	21/29008	0.0597846801861045	0.191164863324204	0.147651305765661	Tppp3	1	21	0.0476190476190476	1521	night
489	GO:0046851	GO:0046851	negative regulation of bone remodeling	1/85	21/29008	0.0597846801861045	0.191164863324204	0.147651305765661	Il6	1	21	0.0476190476190476	1521	night
490	GO:0060307	GO:0060307	regulation of ventricular cardiac muscle cell membrane repolarization	1/85	21/29008	0.0597846801861045	0.191164863324204	0.147651305765661	Wdr1	1	21	0.0476190476190476	1521	night
491	GO:2000269	GO:2000269	regulation of fibroblast apoptotic process	1/85	21/29008	0.0597846801861045	0.191164863324204	0.147651305765661	Cfdp1	1	21	0.0476190476190476	1521	night
492	GO:0030278	GO:0030278	regulation of ossification	2/85	136/29008	0.060535753503428	0.19299272849874	0.149063106423432	Rsad2/Suv39h1	2	136	0.0147058823529412	1521	night
493	GO:0015980	GO:0015980	energy derivation by oxidation of organic compounds	3/85	305/29008	0.0606021752547	0.19299272849874	0.149063106423432	Slc25a12/Mtln/Oas1g	3	305	0.00983606557377049	1521	night
494	GO:0002363	GO:0002363	alpha-beta T cell lineage commitment	1/85	22/29008	0.0625417196239272	0.196774548716564	0.15198409662855	Il6	1	22	0.0454545454545455	1521	night
495	GO:0032634	GO:0032634	interleukin-5 production	1/85	22/29008	0.0625417196239272	0.196774548716564	0.15198409662855	Nlrp3	1	22	0.0454545454545455	1521	night
496	GO:0042402	GO:0042402	cellular biogenic amine catabolic process	1/85	22/29008	0.0625417196239272	0.196774548716564	0.15198409662855	Kmo	1	22	0.0454545454545455	1521	night
497	GO:0046782	GO:0046782	regulation of viral transcription	1/85	22/29008	0.0625417196239272	0.196774548716564	0.15198409662855	Sp100	1	22	0.0454545454545455	1521	night
498	GO:0060252	GO:0060252	positive regulation of glial cell proliferation	1/85	22/29008	0.0625417196239272	0.196774548716564	0.15198409662855	Il6	1	22	0.0454545454545455	1521	night
499	GO:0080111	GO:0080111	DNA demethylation	1/85	22/29008	0.0625417196239272	0.196774548716564	0.15198409662855	Alkbh2	1	22	0.0454545454545455	1521	night
500	GO:0030198	GO:0030198	extracellular matrix organization	3/85	311/29008	0.0634798991878489	0.197127899609113	0.152257016660877	Il6/Plod3/P4ha1	3	311	0.00964630225080386	1521	night
501	GO:0034763	GO:0034763	negative regulation of transmembrane transport	2/85	140/29008	0.0636889977869501	0.197127899609113	0.152257016660877	Sumo1/Oaz2	2	140	0.0142857142857143	1521	night
502	GO:0043062	GO:0043062	extracellular structure organization	3/85	312/29008	0.0639656348445334	0.197127899609113	0.152257016660877	Il6/Plod3/P4ha1	3	312	0.00961538461538462	1521	night
503	GO:0045229	GO:0045229	external encapsulating structure organization	3/85	313/29008	0.0644531073151347	0.197127899609113	0.152257016660877	Il6/Plod3/P4ha1	3	313	0.00958466453674121	1521	night
504	GO:0071219	GO:0071219	cellular response to molecule of bacterial origin	3/85	313/29008	0.0644531073151347	0.197127899609113	0.152257016660877	Il6/Trim30a/Nlrp3	3	313	0.00958466453674121	1521	night
505	GO:0006997	GO:0006997	nucleus organization	2/85	141/29008	0.0644859018329766	0.197127899609113	0.152257016660877	Sumo1/Suv39h1	2	141	0.0141843971631206	1521	night
506	GO:0051588	GO:0051588	regulation of neurotransmitter transport	2/85	141/29008	0.0644859018329766	0.197127899609113	0.152257016660877	Kmo/Rap1a	2	141	0.0141843971631206	1521	night
507	GO:0002693	GO:0002693	positive regulation of cellular extravasation	1/85	23/29008	0.0652907692972857	0.197127899609113	0.152257016660877	Jam3	1	23	0.0434782608695652	1521	night
508	GO:0006353	GO:0006353	DNA-templated transcription, termination	1/85	23/29008	0.0652907692972857	0.197127899609113	0.152257016660877	Mthfs	1	23	0.0434782608695652	1521	night
509	GO:0006595	GO:0006595	polyamine metabolic process	1/85	23/29008	0.0652907692972857	0.197127899609113	0.152257016660877	Oaz2	1	23	0.0434782608695652	1521	night
510	GO:0009310	GO:0009310	amine catabolic process	1/85	23/29008	0.0652907692972857	0.197127899609113	0.152257016660877	Kmo	1	23	0.0434782608695652	1521	night
511	GO:0031998	GO:0031998	regulation of fatty acid beta-oxidation	1/85	23/29008	0.0652907692972857	0.197127899609113	0.152257016660877	Mtln	1	23	0.0434782608695652	1521	night
512	GO:0044346	GO:0044346	fibroblast apoptotic process	1/85	23/29008	0.0652907692972857	0.197127899609113	0.152257016660877	Cfdp1	1	23	0.0434782608695652	1521	night
513	GO:0045943	GO:0045943	positive regulation of transcription by RNA polymerase I	1/85	23/29008	0.0652907692972857	0.197127899609113	0.152257016660877	Heatr1	1	23	0.0434782608695652	1521	night
514	GO:0046716	GO:0046716	muscle cell cellular homeostasis	1/85	23/29008	0.0652907692972857	0.197127899609113	0.152257016660877	Il6	1	23	0.0434782608695652	1521	night
515	GO:0051969	GO:0051969	regulation of transmission of nerve impulse	1/85	23/29008	0.0652907692972857	0.197127899609113	0.152257016660877	Il6	1	23	0.0434782608695652	1521	night
516	GO:0071359	GO:0071359	cellular response to dsRNA	1/85	23/29008	0.0652907692972857	0.197127899609113	0.152257016660877	Ifih1	1	23	0.0434782608695652	1521	night
517	GO:0072525	GO:0072525	pyridine-containing compound biosynthetic process	1/85	23/29008	0.0652907692972857	0.197127899609113	0.152257016660877	Kmo	1	23	0.0434782608695652	1521	night
518	GO:0099625	GO:0099625	ventricular cardiac muscle cell membrane repolarization	1/85	23/29008	0.0652907692972857	0.197127899609113	0.152257016660877	Wdr1	1	23	0.0434782608695652	1521	night
519	GO:1901017	GO:1901017	negative regulation of potassium ion transmembrane transporter activity	1/85	23/29008	0.0652907692972857	0.197127899609113	0.152257016660877	Sumo1	1	23	0.0434782608695652	1521	night
520	GO:1902992	GO:1902992	negative regulation of amyloid precursor protein catabolic process	1/85	23/29008	0.0652907692972857	0.197127899609113	0.152257016660877	Rtn2	1	23	0.0434782608695652	1521	night
521	GO:0046328	GO:0046328	regulation of JNK cascade	2/85	143/29008	0.0660898373017968	0.19877594744027	0.153529930574047	Card9/Dusp19	2	143	0.013986013986014	1521	night
522	GO:0046488	GO:0046488	phosphatidylinositol metabolic process	2/85	143/29008	0.0660898373017968	0.19877594744027	0.153529930574047	Pigh/Mppe1	2	143	0.013986013986014	1521	night
523	GO:0051222	GO:0051222	positive regulation of protein transport	3/85	317/29008	0.0664202865755094	0.199387858362428	0.154002556375137	Il6/Oaz2/Cd2ap	3	317	0.00946372239747634	1521	night
524	GO:0090316	GO:0090316	positive regulation of intracellular protein transport	2/85	144/29008	0.0668968165834518	0.200018741149577	0.154489835604635	Il6/Oaz2	2	144	0.0138888888888889	1521	night
525	GO:1902105	GO:1902105	regulation of leukocyte differentiation	3/85	320/29008	0.0679137132900793	0.200018741149577	0.154489835604635	Il6/Pilrb1/Nlrp3	3	320	0.009375	1521	night
526	GO:0015813	GO:0015813	L-glutamate transmembrane transport	1/85	24/29008	0.0680318520852703	0.200018741149577	0.154489835604635	Slc25a12	1	24	0.0416666666666667	1521	night
527	GO:0031643	GO:0031643	positive regulation of myelination	1/85	24/29008	0.0680318520852703	0.200018741149577	0.154489835604635	Rnf10	1	24	0.0416666666666667	1521	night
528	GO:0032727	GO:0032727	positive regulation of interferon-alpha production	1/85	24/29008	0.0680318520852703	0.200018741149577	0.154489835604635	Ifih1	1	24	0.0416666666666667	1521	night
529	GO:0035510	GO:0035510	DNA dealkylation	1/85	24/29008	0.0680318520852703	0.200018741149577	0.154489835604635	Alkbh2	1	24	0.0416666666666667	1521	night
530	GO:0042537	GO:0042537	benzene-containing compound metabolic process	1/85	24/29008	0.0680318520852703	0.200018741149577	0.154489835604635	Kmo	1	24	0.0416666666666667	1521	night
531	GO:0043369	GO:0043369	CD4-positive or CD8-positive, alpha-beta T cell lineage commitment	1/85	24/29008	0.0680318520852703	0.200018741149577	0.154489835604635	Il6	1	24	0.0416666666666667	1521	night
532	GO:0048025	GO:0048025	negative regulation of mRNA splicing, via spliceosome	1/85	24/29008	0.0680318520852703	0.200018741149577	0.154489835604635	Acin1	1	24	0.0416666666666667	1521	night
533	GO:0048670	GO:0048670	regulation of collateral sprouting	1/85	24/29008	0.0680318520852703	0.200018741149577	0.154489835604635	Bcl11a	1	24	0.0416666666666667	1521	night
534	GO:0070498	GO:0070498	interleukin-1-mediated signaling pathway	1/85	24/29008	0.0680318520852703	0.200018741149577	0.154489835604635	Il6	1	24	0.0416666666666667	1521	night
535	GO:2001056	GO:2001056	positive regulation of cysteine-type endopeptidase activity	2/85	148/29008	0.070157541323785	0.202369827977271	0.156305760529545	Card9/Nlrp3	2	148	0.0135135135135135	1521	night
536	GO:0009410	GO:0009410	response to xenobiotic stimulus	3/85	325/29008	0.0704368000017807	0.202369827977271	0.156305760529545	Card9/Rap1a/Gsta4	3	325	0.00923076923076923	1521	night
537	GO:0006760	GO:0006760	folic acid-containing compound metabolic process	1/85	25/29008	0.0707649908022433	0.202369827977271	0.156305760529545	Mthfs	1	25	0.04	1521	night
538	GO:0014048	GO:0014048	regulation of glutamate secretion	1/85	25/29008	0.0707649908022433	0.202369827977271	0.156305760529545	Kmo	1	25	0.04	1521	night
539	GO:0018027	GO:0018027	peptidyl-lysine dimethylation	1/85	25/29008	0.0707649908022433	0.202369827977271	0.156305760529545	Suv39h1	1	25	0.04	1521	night
540	GO:0019674	GO:0019674	NAD metabolic process	1/85	25/29008	0.0707649908022433	0.202369827977271	0.156305760529545	Kmo	1	25	0.04	1521	night
541	GO:0032753	GO:0032753	positive regulation of interleukin-4 production	1/85	25/29008	0.0707649908022433	0.202369827977271	0.156305760529545	Nlrp3	1	25	0.04	1521	night
542	GO:0034138	GO:0034138	toll-like receptor 3 signaling pathway	1/85	25/29008	0.0707649908022433	0.202369827977271	0.156305760529545	Oas1g	1	25	0.04	1521	night
543	GO:0051457	GO:0051457	maintenance of protein location in nucleus	1/85	25/29008	0.0707649908022433	0.202369827977271	0.156305760529545	Sp100	1	25	0.04	1521	night
544	GO:0051590	GO:0051590	positive regulation of neurotransmitter transport	1/85	25/29008	0.0707649908022433	0.202369827977271	0.156305760529545	Kmo	1	25	0.04	1521	night
545	GO:0060969	GO:0060969	negative regulation of gene silencing	1/85	25/29008	0.0707649908022433	0.202369827977271	0.156305760529545	Il6	1	25	0.04	1521	night
546	GO:0099623	GO:0099623	regulation of cardiac muscle cell membrane repolarization	1/85	25/29008	0.0707649908022433	0.202369827977271	0.156305760529545	Wdr1	1	25	0.04	1521	night
547	GO:1903306	GO:1903306	negative regulation of regulated secretory pathway	1/85	25/29008	0.0707649908022433	0.202369827977271	0.156305760529545	Rap1a	1	25	0.04	1521	night
548	GO:1903798	GO:1903798	regulation of production of miRNAs involved in gene silencing by miRNA	1/85	25/29008	0.0707649908022433	0.202369827977271	0.156305760529545	Il6	1	25	0.04	1521	night
549	GO:1904996	GO:1904996	positive regulation of leukocyte adhesion to vascular endothelial cell	1/85	25/29008	0.0707649908022433	0.202369827977271	0.156305760529545	Il6	1	25	0.04	1521	night
550	GO:0051701	GO:0051701	biological process involved in interaction with host	2/85	149/29008	0.0709807964561998	0.202617909884061	0.156497373239315	Trim30b/Trim30a	2	149	0.0134228187919463	1521	night
551	GO:0043270	GO:0043270	positive regulation of ion transport	3/85	329/29008	0.072485610113587	0.204573806508675	0.158008062419037	Sumo1/Kmo/Cntn1	3	329	0.00911854103343465	1521	night
552	GO:0031333	GO:0031333	negative regulation of protein-containing complex assembly	2/85	151/29008	0.0726368179781401	0.204573806508675	0.158008062419037	Trim30a/Jam3	2	151	0.0132450331125828	1521	night
553	GO:0002523	GO:0002523	leukocyte migration involved in inflammatory response	1/85	26/29008	0.0734902081980207	0.204573806508675	0.158008062419037	Jam3	1	26	0.0384615384615385	1521	night
554	GO:0006925	GO:0006925	inflammatory cell apoptotic process	1/85	26/29008	0.0734902081980207	0.204573806508675	0.158008062419037	Il6	1	26	0.0384615384615385	1521	night
555	GO:0010575	GO:0010575	positive regulation of vascular endothelial growth factor production	1/85	26/29008	0.0734902081980207	0.204573806508675	0.158008062419037	Il6	1	26	0.0384615384615385	1521	night
556	GO:0039529	GO:0039529	RIG-I signaling pathway	1/85	26/29008	0.0734902081980207	0.204573806508675	0.158008062419037	Oas3	1	26	0.0384615384615385	1521	night
557	GO:0045838	GO:0045838	positive regulation of membrane potential	1/85	26/29008	0.0734902081980207	0.204573806508675	0.158008062419037	Mtln	1	26	0.0384615384615385	1521	night
558	GO:0046337	GO:0046337	phosphatidylethanolamine metabolic process	1/85	26/29008	0.0734902081980207	0.204573806508675	0.158008062419037	Etnk1	1	26	0.0384615384615385	1521	night
559	GO:0070920	GO:0070920	regulation of production of small RNA involved in gene silencing by RNA	1/85	26/29008	0.0734902081980207	0.204573806508675	0.158008062419037	Il6	1	26	0.0384615384615385	1521	night
560	GO:0071276	GO:0071276	cellular response to cadmium ion	1/85	26/29008	0.0734902081980207	0.204573806508675	0.158008062419037	Sumo1	1	26	0.0384615384615385	1521	night
561	GO:0090330	GO:0090330	regulation of platelet aggregation	1/85	26/29008	0.0734902081980207	0.204573806508675	0.158008062419037	Il6	1	26	0.0384615384615385	1521	night
562	GO:1901223	GO:1901223	negative regulation of NIK/NF-kappaB signaling	1/85	26/29008	0.0734902081980207	0.204573806508675	0.158008062419037	Nlrp3	1	26	0.0384615384615385	1521	night
563	GO:1902473	GO:1902473	regulation of protein localization to synapse	1/85	26/29008	0.0734902081980207	0.204573806508675	0.158008062419037	Rap1a	1	26	0.0384615384615385	1521	night
564	GO:1903055	GO:1903055	positive regulation of extracellular matrix organization	1/85	26/29008	0.0734902081980207	0.204573806508675	0.158008062419037	Il6	1	26	0.0384615384615385	1521	night
565	GO:0050830	GO:0050830	defense response to Gram-positive bacterium	2/85	153/29008	0.0743053539114713	0.206476824143381	0.159477909093647	Card9/Nlrp3	2	153	0.0130718954248366	1521	night
566	GO:1904951	GO:1904951	positive regulation of establishment of protein localization	3/85	333/29008	0.0745610984186355	0.206821421408583	0.159744068027279	Il6/Oaz2/Cd2ap	3	333	0.00900900900900901	1521	night
567	GO:0035637	GO:0035637	multicellular organismal signaling	2/85	155/29008	0.075986205170345	0.208079682302849	0.16071591955272	Il6/Jam3	2	155	0.0129032258064516	1521	night
568	GO:0015740	GO:0015740	C4-dicarboxylate transport	1/85	27/29008	0.0762075269580498	0.208079682302849	0.16071591955272	Slc25a12	1	27	0.037037037037037	1521	night
569	GO:0019362	GO:0019362	pyridine nucleotide metabolic process	1/85	27/29008	0.0762075269580498	0.208079682302849	0.16071591955272	Kmo	1	27	0.037037037037037	1521	night
570	GO:0031100	GO:0031100	animal organ regeneration	1/85	27/29008	0.0762075269580498	0.208079682302849	0.16071591955272	Il6	1	27	0.037037037037037	1521	night
571	GO:0031664	GO:0031664	regulation of lipopolysaccharide-mediated signaling pathway	1/85	27/29008	0.0762075269580498	0.208079682302849	0.16071591955272	Trim30a	1	27	0.037037037037037	1521	night
572	GO:0033622	GO:0033622	integrin activation	1/85	27/29008	0.0762075269580498	0.208079682302849	0.16071591955272	Jam3	1	27	0.037037037037037	1521	night
573	GO:0042430	GO:0042430	indole-containing compound metabolic process	1/85	27/29008	0.0762075269580498	0.208079682302849	0.16071591955272	Kmo	1	27	0.037037037037037	1521	night
574	GO:0043129	GO:0043129	surfactant homeostasis	1/85	27/29008	0.0762075269580498	0.208079682302849	0.16071591955272	Oas1g	1	27	0.037037037037037	1521	night
575	GO:1901857	GO:1901857	positive regulation of cellular respiration	1/85	27/29008	0.0762075269580498	0.208079682302849	0.16071591955272	Oas1g	1	27	0.037037037037037	1521	night
576	GO:0071216	GO:0071216	cellular response to biotic stimulus	3/85	337/29008	0.0766629911695885	0.208959889125441	0.161395770883344	Il6/Trim30a/Nlrp3	3	337	0.00890207715133531	1521	night
577	GO:0008643	GO:0008643	carbohydrate transport	2/85	156/29008	0.0768311873393091	0.209055397093094	0.161469539021954	Rap1a/Rtn2	2	156	0.0128205128205128	1521	night
578	GO:0097530	GO:0097530	granulocyte migration	2/85	157/29008	0.0776791745208213	0.210997065739947	0.162969238841716	Wdr1/Jam3	2	157	0.0127388535031847	1521	night
579	GO:0000737	GO:0000737	DNA catabolic process, endonucleolytic	1/85	28/29008	0.078916969703592	0.211794260572033	0.163584973636595	Il6	1	28	0.0357142857142857	1521	night
580	GO:0034104	GO:0034104	negative regulation of tissue remodeling	1/85	28/29008	0.078916969703592	0.211794260572033	0.163584973636595	Il6	1	28	0.0357142857142857	1521	night
581	GO:0045187	GO:0045187	regulation of circadian sleep/wake cycle, sleep	1/85	28/29008	0.078916969703592	0.211794260572033	0.163584973636595	Il6	1	28	0.0357142857142857	1521	night
582	GO:0060445	GO:0060445	branching involved in salivary gland morphogenesis	1/85	28/29008	0.078916969703592	0.211794260572033	0.163584973636595	Il6	1	28	0.0357142857142857	1521	night
583	GO:1901380	GO:1901380	negative regulation of potassium ion transmembrane transport	1/85	28/29008	0.078916969703592	0.211794260572033	0.163584973636595	Sumo1	1	28	0.0357142857142857	1521	night
584	GO:1903902	GO:1903902	positive regulation of viral life cycle	1/85	28/29008	0.078916969703592	0.211794260572033	0.163584973636595	Trim30a	1	28	0.0357142857142857	1521	night
585	GO:1904861	GO:1904861	excitatory synapse assembly	1/85	28/29008	0.078916969703592	0.211794260572033	0.163584973636595	Nptn	1	28	0.0357142857142857	1521	night
586	GO:0016311	GO:0016311	dephosphorylation	3/85	345/29008	0.0809448737598861	0.215363256499638	0.166341583297072	Dusp19/Ptp4a2/Ublcp1	3	345	0.00869565217391304	1521	night
587	GO:0002313	GO:0002313	mature B cell differentiation involved in immune response	1/85	29/29008	0.0816185589919011	0.215363256499638	0.166341583297072	Il6	1	29	0.0344827586206897	1521	night
588	GO:0008340	GO:0008340	determination of adult lifespan	1/85	29/29008	0.0816185589919011	0.215363256499638	0.166341583297072	Suv39h1	1	29	0.0344827586206897	1521	night
589	GO:0032647	GO:0032647	regulation of interferon-alpha production	1/85	29/29008	0.0816185589919011	0.215363256499638	0.166341583297072	Ifih1	1	29	0.0344827586206897	1521	night
590	GO:0032691	GO:0032691	negative regulation of interleukin-1 beta production	1/85	29/29008	0.0816185589919011	0.215363256499638	0.166341583297072	Nlrp3	1	29	0.0344827586206897	1521	night
591	GO:0033119	GO:0033119	negative regulation of RNA splicing	1/85	29/29008	0.0816185589919011	0.215363256499638	0.166341583297072	Acin1	1	29	0.0344827586206897	1521	night
592	GO:0048875	GO:0048875	chemical homeostasis within a tissue	1/85	29/29008	0.0816185589919011	0.215363256499638	0.166341583297072	Oas1g	1	29	0.0344827586206897	1521	night
593	GO:0051570	GO:0051570	regulation of histone H3-K9 methylation	1/85	29/29008	0.0816185589919011	0.215363256499638	0.166341583297072	Suv39h1	1	29	0.0344827586206897	1521	night
594	GO:0060343	GO:0060343	trabecula formation	1/85	29/29008	0.0816185589919011	0.215363256499638	0.166341583297072	Adgrg6	1	29	0.0344827586206897	1521	night
595	GO:0090502	GO:0090502	RNA phosphodiester bond hydrolysis, endonucleolytic	1/85	29/29008	0.0816185589919011	0.215363256499638	0.166341583297072	Nynrin	1	29	0.0344827586206897	1521	night
596	GO:0010977	GO:0010977	negative regulation of neuron projection development	2/85	162/29008	0.0819633367416404	0.215548473508167	0.166484640617773	Bcl11a/Rap1gap2	2	162	0.0123456790123457	1521	night
597	GO:0050768	GO:0050768	negative regulation of neurogenesis	2/85	162/29008	0.0819633367416404	0.215548473508167	0.166484640617773	Rnf10/Bcl11a	2	162	0.0123456790123457	1521	night
598	GO:0001933	GO:0001933	negative regulation of protein phosphorylation	3/85	349/29008	0.083124295472039	0.217356877153941	0.167881409642199	Dusp19/Pkia/Il6	3	349	0.00859598853868195	1521	night
599	GO:0006865	GO:0006865	amino acid transport	2/85	164/29008	0.0836971925950078	0.217356877153941	0.167881409642199	Kmo/Slc25a12	2	164	0.0121951219512195	1521	night
600	GO:0045862	GO:0045862	positive regulation of proteolysis	3/85	351/29008	0.0842235002956007	0.217356877153941	0.167881409642199	Sumo1/Card9/Nlrp3	3	351	0.00854700854700855	1521	night
601	GO:0021952	GO:0021952	central nervous system projection neuron axonogenesis	1/85	30/29008	0.0843123173164014	0.217356877153941	0.167881409642199	Cdh11	1	30	0.0333333333333333	1521	night
602	GO:0034123	GO:0034123	positive regulation of toll-like receptor signaling pathway	1/85	30/29008	0.0843123173164014	0.217356877153941	0.167881409642199	Rsad2	1	30	0.0333333333333333	1521	night
603	GO:0045454	GO:0045454	cell redox homeostasis	1/85	30/29008	0.0843123173164014	0.217356877153941	0.167881409642199	Il6	1	30	0.0333333333333333	1521	night
604	GO:0046597	GO:0046597	negative regulation of viral entry into host cell	1/85	30/29008	0.0843123173164014	0.217356877153941	0.167881409642199	Trim30a	1	30	0.0333333333333333	1521	night
605	GO:0050802	GO:0050802	circadian sleep/wake cycle, sleep	1/85	30/29008	0.0843123173164014	0.217356877153941	0.167881409642199	Il6	1	30	0.0333333333333333	1521	night
606	GO:0051957	GO:0051957	positive regulation of amino acid transport	1/85	30/29008	0.0843123173164014	0.217356877153941	0.167881409642199	Kmo	1	30	0.0333333333333333	1521	night
607	GO:0071711	GO:0071711	basement membrane organization	1/85	30/29008	0.0843123173164014	0.217356877153941	0.167881409642199	Plod3	1	30	0.0333333333333333	1521	night
608	GO:0099622	GO:0099622	cardiac muscle cell membrane repolarization	1/85	30/29008	0.0843123173164014	0.217356877153941	0.167881409642199	Wdr1	1	30	0.0333333333333333	1521	night
609	GO:1900273	GO:1900273	positive regulation of long-term synaptic potentiation	1/85	30/29008	0.0843123173164014	0.217356877153941	0.167881409642199	Nptn	1	30	0.0333333333333333	1521	night
610	GO:0045580	GO:0045580	regulation of T cell differentiation	2/85	165/29008	0.0845683521714672	0.21765952935935	0.168115171184694	Il6/Nlrp3	2	165	0.0121212121212121	1521	night
611	GO:0015711	GO:0015711	organic anion transport	3/85	352/29008	0.0847754602482118	0.217835470686895	0.168251064184581	Kmo/Slc25a12/Mfsd10	3	352	0.00852272727272727	1521	night
612	GO:0051961	GO:0051961	negative regulation of nervous system development	2/85	166/29008	0.0854423015200707	0.218190542105081	0.168525313110998	Rnf10/Bcl11a	2	166	0.0120481927710843	1521	night
613	GO:0062013	GO:0062013	positive regulation of small molecule metabolic process	2/85	166/29008	0.0854423015200707	0.218190542105081	0.168525313110998	Mtln/Clybl	2	166	0.0120481927710843	1521	night
614	GO:0002360	GO:0002360	T cell lineage commitment	1/85	31/29008	0.0869982671068669	0.218190542105081	0.168525313110998	Il6	1	31	0.032258064516129	1521	night
615	GO:0006767	GO:0006767	water-soluble vitamin metabolic process	1/85	31/29008	0.0869982671068669	0.218190542105081	0.168525313110998	Clybl	1	31	0.032258064516129	1521	night
616	GO:0032607	GO:0032607	interferon-alpha production	1/85	31/29008	0.0869982671068669	0.218190542105081	0.168525313110998	Ifih1	1	31	0.032258064516129	1521	night
617	GO:0035455	GO:0035455	response to interferon-alpha	1/85	31/29008	0.0869982671068669	0.218190542105081	0.168525313110998	Oas1g	1	31	0.032258064516129	1521	night
618	GO:0042558	GO:0042558	pteridine-containing compound metabolic process	1/85	31/29008	0.0869982671068669	0.218190542105081	0.168525313110998	Mthfs	1	31	0.032258064516129	1521	night
619	GO:0042749	GO:0042749	regulation of circadian sleep/wake cycle	1/85	31/29008	0.0869982671068669	0.218190542105081	0.168525313110998	Il6	1	31	0.032258064516129	1521	night
620	GO:0071354	GO:0071354	cellular response to interleukin-6	1/85	31/29008	0.0869982671068669	0.218190542105081	0.168525313110998	Il6	1	31	0.032258064516129	1521	night
621	GO:0072574	GO:0072574	hepatocyte proliferation	1/85	31/29008	0.0869982671068669	0.218190542105081	0.168525313110998	Il6	1	31	0.032258064516129	1521	night
622	GO:0072575	GO:0072575	epithelial cell proliferation involved in liver morphogenesis	1/85	31/29008	0.0869982671068669	0.218190542105081	0.168525313110998	Il6	1	31	0.032258064516129	1521	night
623	GO:0099633	GO:0099633	protein localization to postsynaptic specialization membrane	1/85	31/29008	0.0869982671068669	0.218190542105081	0.168525313110998	Rap1a	1	31	0.032258064516129	1521	night
624	GO:0099645	GO:0099645	neurotransmitter receptor localization to postsynaptic specialization membrane	1/85	31/29008	0.0869982671068669	0.218190542105081	0.168525313110998	Rap1a	1	31	0.032258064516129	1521	night
625	GO:1902186	GO:1902186	regulation of viral release from host cell	1/85	31/29008	0.0869982671068669	0.218190542105081	0.168525313110998	Trim30a	1	31	0.032258064516129	1521	night
626	GO:2000637	GO:2000637	positive regulation of gene silencing by miRNA	1/85	31/29008	0.0869982671068669	0.218190542105081	0.168525313110998	Il6	1	31	0.032258064516129	1521	night
627	GO:2001236	GO:2001236	regulation of extrinsic apoptotic signaling pathway	2/85	168/29008	0.0871984762131534	0.218343871857497	0.168643741454802	Sp100/Trps1	2	168	0.0119047619047619	1521	night
628	GO:0052548	GO:0052548	regulation of endopeptidase activity	3/85	357/29008	0.0875586515312128	0.218621112182407	0.168857875450307	Card9/Il6/Nlrp3	3	357	0.00840336134453781	1521	night
629	GO:0010950	GO:0010950	positive regulation of endopeptidase activity	2/85	169/29008	0.088080655171908	0.218621112182407	0.168857875450307	Card9/Nlrp3	2	169	0.0118343195266272	1521	night
630	GO:0051100	GO:0051100	negative regulation of binding	2/85	169/29008	0.088080655171908	0.218621112182407	0.168857875450307	Sumo1/Sp100	2	169	0.0118343195266272	1521	night
631	GO:0051962	GO:0051962	positive regulation of nervous system development	3/85	359/29008	0.0886827576780967	0.218621112182407	0.168857875450307	Il6/Nptn/Bcl11a	3	359	0.00835654596100279	1521	night
632	GO:0007254	GO:0007254	JNK cascade	2/85	170/29008	0.088965531130496	0.218621112182407	0.168857875450307	Card9/Dusp19	2	170	0.0117647058823529	1521	night
633	GO:0030183	GO:0030183	B cell differentiation	2/85	170/29008	0.088965531130496	0.218621112182407	0.168857875450307	Il6/Bcl11a	2	170	0.0117647058823529	1521	night
634	GO:0006644	GO:0006644	phospholipid metabolic process	3/85	360/29008	0.0892471127601058	0.218621112182407	0.168857875450307	Etnk1/Pigh/Mppe1	3	360	0.00833333333333333	1521	night
635	GO:0001893	GO:0001893	maternal placenta development	1/85	32/29008	0.089676430729599	0.218621112182407	0.168857875450307	Tppp3	1	32	0.03125	1521	night
636	GO:0009072	GO:0009072	aromatic amino acid family metabolic process	1/85	32/29008	0.089676430729599	0.218621112182407	0.168857875450307	Kmo	1	32	0.03125	1521	night
637	GO:0010574	GO:0010574	regulation of vascular endothelial growth factor production	1/85	32/29008	0.089676430729599	0.218621112182407	0.168857875450307	Il6	1	32	0.03125	1521	night
638	GO:0022011	GO:0022011	myelination in peripheral nervous system	1/85	32/29008	0.089676430729599	0.218621112182407	0.168857875450307	Adgrg6	1	32	0.03125	1521	night
639	GO:0032292	GO:0032292	peripheral nervous system axon ensheathment	1/85	32/29008	0.089676430729599	0.218621112182407	0.168857875450307	Adgrg6	1	32	0.03125	1521	night
640	GO:0032673	GO:0032673	regulation of interleukin-4 production	1/85	32/29008	0.089676430729599	0.218621112182407	0.168857875450307	Nlrp3	1	32	0.03125	1521	night
641	GO:0048668	GO:0048668	collateral sprouting	1/85	32/29008	0.089676430729599	0.218621112182407	0.168857875450307	Bcl11a	1	32	0.03125	1521	night
642	GO:0050686	GO:0050686	negative regulation of mRNA processing	1/85	32/29008	0.089676430729599	0.218621112182407	0.168857875450307	Acin1	1	32	0.03125	1521	night
643	GO:0060148	GO:0060148	positive regulation of posttranscriptional gene silencing	1/85	32/29008	0.089676430729599	0.218621112182407	0.168857875450307	Il6	1	32	0.03125	1521	night
644	GO:1903859	GO:1903859	regulation of dendrite extension	1/85	32/29008	0.089676430729599	0.218621112182407	0.168857875450307	Bcl11a	1	32	0.03125	1521	night
645	GO:0048872	GO:0048872	homeostasis of number of cells	3/85	363/29008	0.090949329765926	0.220341221680152	0.170186448123054	Card9/Il6/Jam3	3	363	0.00826446280991736	1521	night
646	GO:0002833	GO:0002833	positive regulation of response to biotic stimulus	2/85	173/29008	0.0916361123437867	0.220341221680152	0.170186448123054	Card9/Trim30a	2	173	0.0115606936416185	1521	night
647	GO:0002486	GO:0002486	antigen processing and presentation of endogenous peptide antigen via MHC class I via ER pathway, TAP-independent	1/85	33/29008	0.0923468304876049	0.220341221680152	0.170186448123054	H2-T24	1	33	0.0303030303030303	1521	night
648	GO:0002675	GO:0002675	positive regulation of acute inflammatory response	1/85	33/29008	0.0923468304876049	0.220341221680152	0.170186448123054	Il6	1	33	0.0303030303030303	1521	night
649	GO:0022410	GO:0022410	circadian sleep/wake cycle process	1/85	33/29008	0.0923468304876049	0.220341221680152	0.170186448123054	Il6	1	33	0.0303030303030303	1521	night
650	GO:0040036	GO:0040036	regulation of fibroblast growth factor receptor signaling pathway	1/85	33/29008	0.0923468304876049	0.220341221680152	0.170186448123054	Nptn	1	33	0.0303030303030303	1521	night
651	GO:0045671	GO:0045671	negative regulation of osteoclast differentiation	1/85	33/29008	0.0923468304876049	0.220341221680152	0.170186448123054	Pilrb1	1	33	0.0303030303030303	1521	night
652	GO:0050996	GO:0050996	positive regulation of lipid catabolic process	1/85	33/29008	0.0923468304876049	0.220341221680152	0.170186448123054	Mtln	1	33	0.0303030303030303	1521	night
653	GO:0060306	GO:0060306	regulation of membrane repolarization	1/85	33/29008	0.0923468304876049	0.220341221680152	0.170186448123054	Wdr1	1	33	0.0303030303030303	1521	night
654	GO:0070741	GO:0070741	response to interleukin-6	1/85	33/29008	0.0923468304876049	0.220341221680152	0.170186448123054	Il6	1	33	0.0303030303030303	1521	night
655	GO:0072576	GO:0072576	liver morphogenesis	1/85	33/29008	0.0923468304876049	0.220341221680152	0.170186448123054	Il6	1	33	0.0303030303030303	1521	night
656	GO:1903429	GO:1903429	regulation of cell maturation	1/85	33/29008	0.0923468304876049	0.220341221680152	0.170186448123054	Bcl11a	1	33	0.0303030303030303	1521	night
657	GO:1903901	GO:1903901	negative regulation of viral life cycle	1/85	33/29008	0.0923468304876049	0.220341221680152	0.170186448123054	Trim30a	1	33	0.0303030303030303	1521	night
658	GO:1904994	GO:1904994	regulation of leukocyte adhesion to vascular endothelial cell	1/85	33/29008	0.0923468304876049	0.220341221680152	0.170186448123054	Il6	1	33	0.0303030303030303	1521	night
659	GO:0032956	GO:0032956	regulation of actin cytoskeleton organization	3/85	368/29008	0.0938165807318926	0.223508394156406	0.172632698671257	Wdr1/Jam3/Cd2ap	3	368	0.00815217391304348	1521	night
660	GO:0062012	GO:0062012	regulation of small molecule metabolic process	3/85	369/29008	0.0943945215863602	0.223971317018941	0.172990249551338	Mtln/Il6/Clybl	3	369	0.00813008130081301	1521	night
661	GO:0002476	GO:0002476	antigen processing and presentation of endogenous peptide antigen via MHC class Ib	1/85	34/29008	0.0950094886207737	0.223971317018941	0.172990249551338	H2-T24	1	34	0.0294117647058824	1521	night
662	GO:0002484	GO:0002484	antigen processing and presentation of endogenous peptide antigen via MHC class I via ER pathway	1/85	34/29008	0.0950094886207737	0.223971317018941	0.172990249551338	H2-T24	1	34	0.0294117647058824	1521	night
663	GO:0006308	GO:0006308	DNA catabolic process	1/85	34/29008	0.0950094886207737	0.223971317018941	0.172990249551338	Il6	1	34	0.0294117647058824	1521	night
664	GO:0006356	GO:0006356	regulation of transcription by RNA polymerase I	1/85	34/29008	0.0950094886207737	0.223971317018941	0.172990249551338	Heatr1	1	34	0.0294117647058824	1521	night
665	GO:0014047	GO:0014047	glutamate secretion	1/85	34/29008	0.0950094886207737	0.223971317018941	0.172990249551338	Kmo	1	34	0.0294117647058824	1521	night
666	GO:0045920	GO:0045920	negative regulation of exocytosis	1/85	34/29008	0.0950094886207737	0.223971317018941	0.172990249551338	Rap1a	1	34	0.0294117647058824	1521	night
667	GO:0071466	GO:0071466	cellular response to xenobiotic stimulus	2/85	177/29008	0.0952332671250218	0.224162262947952	0.173137731757319	Rap1a/Gsta4	2	177	0.0112994350282486	1521	night
668	GO:0051260	GO:0051260	protein homooligomerization	2/85	178/29008	0.0961389029954478	0.225822018955082	0.174419688794002	Card9/Clybl	2	178	0.0112359550561798	1521	night
669	GO:0010952	GO:0010952	positive regulation of peptidase activity	2/85	179/29008	0.0970470334459848	0.225822018955082	0.174419688794002	Card9/Nlrp3	2	179	0.0111731843575419	1521	night
670	GO:0000462	GO:0000462	maturation of SSU-rRNA from tricistronic rRNA transcript (SSU-rRNA, 5.8S rRNA, LSU-rRNA)	1/85	35/29008	0.0976644273060514	0.225822018955082	0.174419688794002	Heatr1	1	35	0.0285714285714286	1521	night
671	GO:0002428	GO:0002428	antigen processing and presentation of peptide antigen via MHC class Ib	1/85	35/29008	0.0976644273060514	0.225822018955082	0.174419688794002	H2-T24	1	35	0.0285714285714286	1521	night
672	GO:0014044	GO:0014044	Schwann cell development	1/85	35/29008	0.0976644273060514	0.225822018955082	0.174419688794002	Adgrg6	1	35	0.0285714285714286	1521	night
673	GO:0016339	GO:0016339	calcium-dependent cell-cell adhesion via plasma membrane cell adhesion molecules	1/85	35/29008	0.0976644273060514	0.225822018955082	0.174419688794002	Cdh11	1	35	0.0285714285714286	1521	night
674	GO:0043243	GO:0043243	positive regulation of protein-containing complex disassembly	1/85	35/29008	0.0976644273060514	0.225822018955082	0.174419688794002	Wdr1	1	35	0.0285714285714286	1521	night
675	GO:0046825	GO:0046825	regulation of protein export from nucleus	1/85	35/29008	0.0976644273060514	0.225822018955082	0.174419688794002	Sp100	1	35	0.0285714285714286	1521	night
676	GO:0072524	GO:0072524	pyridine-containing compound metabolic process	1/85	35/29008	0.0976644273060514	0.225822018955082	0.174419688794002	Kmo	1	35	0.0285714285714286	1521	night
677	GO:0090022	GO:0090022	regulation of neutrophil chemotaxis	1/85	35/29008	0.0976644273060514	0.225822018955082	0.174419688794002	Jam3	1	35	0.0285714285714286	1521	night
678	GO:1990089	GO:1990089	response to nerve growth factor	1/85	35/29008	0.0976644273060514	0.225822018955082	0.174419688794002	Rap1a	1	35	0.0285714285714286	1521	night
679	GO:1990090	GO:1990090	cellular response to nerve growth factor stimulus	1/85	35/29008	0.0976644273060514	0.225822018955082	0.174419688794002	Rap1a	1	35	0.0285714285714286	1521	night
680	GO:0006643	GO:0006643	membrane lipid metabolic process	2/85	180/29008	0.0979576365157078	0.226166896073031	0.174686063879405	Pigh/Mppe1	2	180	0.0111111111111111	1521	night
681	GO:0046486	GO:0046486	glycerolipid metabolic process	3/85	377/29008	0.0990711313305031	0.228401873992496	0.176412308977107	Etnk1/Pigh/Mppe1	3	377	0.00795755968169761	1521	night
682	GO:0010720	GO:0010720	positive regulation of cell development	3/85	378/29008	0.0996622704886308	0.228576661527522	0.176547310814418	Il6/Nptn/Bcl11a	3	378	0.00793650793650794	1521	night
683	GO:0008045	GO:0008045	motor neuron axon guidance	1/85	36/29008	0.100311668657619	0.228576661527522	0.176547310814418	Lamc2	1	36	0.0277777777777778	1521	night
684	GO:0010573	GO:0010573	vascular endothelial growth factor production	1/85	36/29008	0.100311668657619	0.228576661527522	0.176547310814418	Il6	1	36	0.0277777777777778	1521	night
685	GO:0022617	GO:0022617	extracellular matrix disassembly	1/85	36/29008	0.100311668657619	0.228576661527522	0.176547310814418	Il6	1	36	0.0277777777777778	1521	night
686	GO:0034122	GO:0034122	negative regulation of toll-like receptor signaling pathway	1/85	36/29008	0.100311668657619	0.228576661527522	0.176547310814418	Trim30a	1	36	0.0277777777777778	1521	night
687	GO:0042832	GO:0042832	defense response to protozoan	1/85	36/29008	0.100311668657619	0.228576661527522	0.176547310814418	Il6	1	36	0.0277777777777778	1521	night
688	GO:0048169	GO:0048169	regulation of long-term neuronal synaptic plasticity	1/85	36/29008	0.100311668657619	0.228576661527522	0.176547310814418	Nptn	1	36	0.0277777777777778	1521	night
689	GO:0051968	GO:0051968	positive regulation of synaptic transmission, glutamatergic	1/85	36/29008	0.100311668657619	0.228576661527522	0.176547310814418	Kmo	1	36	0.0277777777777778	1521	night
690	GO:0002440	GO:0002440	production of molecular mediator of immune response	3/85	380/29008	0.10084887068575	0.229467720255982	0.177235543905392	Il6/Nlrp3/Rsad2	3	380	0.00789473684210526	1521	night
691	GO:0007612	GO:0007612	learning	2/85	185/29008	0.102546979812054	0.229592952445311	0.177332270343277	Uba6/Nptn	2	185	0.0108108108108108	1521	night
692	GO:0002335	GO:0002335	mature B cell differentiation	1/85	37/29008	0.102951234727069	0.229592952445311	0.177332270343277	Il6	1	37	0.027027027027027	1521	night
693	GO:0007435	GO:0007435	salivary gland morphogenesis	1/85	37/29008	0.102951234727069	0.229592952445311	0.177332270343277	Il6	1	37	0.027027027027027	1521	night
694	GO:0009066	GO:0009066	aspartate family amino acid metabolic process	1/85	37/29008	0.102951234727069	0.229592952445311	0.177332270343277	Plod3	1	37	0.027027027027027	1521	night
695	GO:0009069	GO:0009069	serine family amino acid metabolic process	1/85	37/29008	0.102951234727069	0.229592952445311	0.177332270343277	Amt	1	37	0.027027027027027	1521	night
696	GO:0019076	GO:0019076	viral release from host cell	1/85	37/29008	0.102951234727069	0.229592952445311	0.177332270343277	Trim30a	1	37	0.027027027027027	1521	night
697	GO:0032692	GO:0032692	negative regulation of interleukin-1 production	1/85	37/29008	0.102951234727069	0.229592952445311	0.177332270343277	Nlrp3	1	37	0.027027027027027	1521	night
698	GO:0034110	GO:0034110	regulation of homotypic cell-cell adhesion	1/85	37/29008	0.102951234727069	0.229592952445311	0.177332270343277	Il6	1	37	0.027027027027027	1521	night
699	GO:0035890	GO:0035890	exit from host	1/85	37/29008	0.102951234727069	0.229592952445311	0.177332270343277	Trim30a	1	37	0.027027027027027	1521	night
700	GO:0035891	GO:0035891	exit from host cell	1/85	37/29008	0.102951234727069	0.229592952445311	0.177332270343277	Trim30a	1	37	0.027027027027027	1521	night
701	GO:0046329	GO:0046329	negative regulation of JNK cascade	1/85	37/29008	0.102951234727069	0.229592952445311	0.177332270343277	Dusp19	1	37	0.027027027027027	1521	night
702	GO:0055090	GO:0055090	acylglycerol homeostasis	1/85	37/29008	0.102951234727069	0.229592952445311	0.177332270343277	Mtln	1	37	0.027027027027027	1521	night
703	GO:0061384	GO:0061384	heart trabecula morphogenesis	1/85	37/29008	0.102951234727069	0.229592952445311	0.177332270343277	Adgrg6	1	37	0.027027027027027	1521	night
704	GO:0070328	GO:0070328	triglyceride homeostasis	1/85	37/29008	0.102951234727069	0.229592952445311	0.177332270343277	Mtln	1	37	0.027027027027027	1521	night
705	GO:0032388	GO:0032388	positive regulation of intracellular transport	2/85	186/29008	0.103471963240997	0.230426925231723	0.177976411576899	Il6/Oaz2	2	186	0.010752688172043	1521	night
706	GO:0007269	GO:0007269	neurotransmitter secretion	2/85	187/29008	0.104399268465829	0.231344379595954	0.178685032044612	Kmo/Rap1a	2	187	0.0106951871657754	1521	night
707	GO:0099643	GO:0099643	signal release from synapse	2/85	187/29008	0.104399268465829	0.231344379595954	0.178685032044612	Kmo/Rap1a	2	187	0.0106951871657754	1521	night
708	GO:1902107	GO:1902107	positive regulation of leukocyte differentiation	2/85	188/29008	0.105328874350218	0.231344379595954	0.178685032044612	Il6/Nlrp3	2	188	0.0106382978723404	1521	night
709	GO:1903708	GO:1903708	positive regulation of hemopoiesis	2/85	188/29008	0.105328874350218	0.231344379595954	0.178685032044612	Il6/Nlrp3	2	188	0.0106382978723404	1521	night
710	GO:0000184	GO:0000184	nuclear-transcribed mRNA catabolic process, nonsense-mediated decay	1/85	38/29008	0.105583147503577	0.231344379595954	0.178685032044612	Nbas	1	38	0.0263157894736842	1521	night
711	GO:0006383	GO:0006383	transcription by RNA polymerase III	1/85	38/29008	0.105583147503577	0.231344379595954	0.178685032044612	Gtf3c3	1	38	0.0263157894736842	1521	night
712	GO:0033028	GO:0033028	myeloid cell apoptotic process	1/85	38/29008	0.105583147503577	0.231344379595954	0.178685032044612	Il6	1	38	0.0263157894736842	1521	night
713	GO:0046686	GO:0046686	response to cadmium ion	1/85	38/29008	0.105583147503577	0.231344379595954	0.178685032044612	Sumo1	1	38	0.0263157894736842	1521	night
714	GO:0071634	GO:0071634	regulation of transforming growth factor beta production	1/85	38/29008	0.105583147503577	0.231344379595954	0.178685032044612	Cd2ap	1	38	0.0263157894736842	1521	night
715	GO:0086004	GO:0086004	regulation of cardiac muscle cell contraction	1/85	38/29008	0.105583147503577	0.231344379595954	0.178685032044612	Sumo1	1	38	0.0263157894736842	1521	night
716	GO:1902003	GO:1902003	regulation of amyloid-beta formation	1/85	38/29008	0.105583147503577	0.231344379595954	0.178685032044612	Rtn2	1	38	0.0263157894736842	1521	night
717	GO:0032496	GO:0032496	response to lipopolysaccharide	3/85	388/29008	0.10565217845242	0.231344379595954	0.178685032044612	Il6/Trim30a/Nlrp3	3	388	0.0077319587628866	1521	night
718	GO:0042176	GO:0042176	regulation of protein catabolic process	3/85	389/29008	0.106258912781305	0.232029753795215	0.179214399176726	Sumo1/Trim30a/Oaz2	3	389	0.0077120822622108	1521	night
719	GO:0031644	GO:0031644	regulation of nervous system process	2/85	189/29008	0.106260759859082	0.232029753795215	0.179214399176726	Il6/Rnf10	2	189	0.0105820105820106	1521	night
720	GO:0001773	GO:0001773	myeloid dendritic cell activation	1/85	39/29008	0.108207428914077	0.233039318786147	0.17999416375571	Pilrb1	1	39	0.0256410256410256	1521	night
721	GO:0002475	GO:0002475	antigen processing and presentation via MHC class Ib	1/85	39/29008	0.108207428914077	0.233039318786147	0.17999416375571	H2-T24	1	39	0.0256410256410256	1521	night
722	GO:0009651	GO:0009651	response to salt stress	1/85	39/29008	0.108207428914077	0.233039318786147	0.17999416375571	Kmo	1	39	0.0256410256410256	1521	night
723	GO:0014823	GO:0014823	response to activity	1/85	39/29008	0.108207428914077	0.233039318786147	0.17999416375571	Il6	1	39	0.0256410256410256	1521	night
724	GO:0018208	GO:0018208	peptidyl-proline modification	1/85	39/29008	0.108207428914077	0.233039318786147	0.17999416375571	P4ha1	1	39	0.0256410256410256	1521	night
725	GO:0032633	GO:0032633	interleukin-4 production	1/85	39/29008	0.108207428914077	0.233039318786147	0.17999416375571	Nlrp3	1	39	0.0256410256410256	1521	night
726	GO:0042745	GO:0042745	circadian sleep/wake cycle	1/85	39/29008	0.108207428914077	0.233039318786147	0.17999416375571	Il6	1	39	0.0256410256410256	1521	night
727	GO:0051567	GO:0051567	histone H3-K9 methylation	1/85	39/29008	0.108207428914077	0.233039318786147	0.17999416375571	Suv39h1	1	39	0.0256410256410256	1521	night
728	GO:0071320	GO:0071320	cellular response to cAMP	1/85	39/29008	0.108207428914077	0.233039318786147	0.17999416375571	Rap1a	1	39	0.0256410256410256	1521	night
729	GO:2000249	GO:2000249	regulation of actin cytoskeleton reorganization	1/85	39/29008	0.108207428914077	0.233039318786147	0.17999416375571	Cd2ap	1	39	0.0256410256410256	1521	night
730	GO:0009306	GO:0009306	protein secretion	3/85	393/29008	0.108699682052019	0.233778768248862	0.180565297366872	Il6/Rsad2/Cd2ap	3	393	0.00763358778625954	1521	night
731	GO:0050731	GO:0050731	positive regulation of peptidyl-tyrosine phosphorylation	2/85	192/29008	0.109069885292089	0.234254062802434	0.180932403854109	Il6/Cntn1	2	192	0.0104166666666667	1521	night
732	GO:0035592	GO:0035592	establishment of protein localization to extracellular region	3/85	394/29008	0.109313307499163	0.23445613766897	0.181088481793264	Il6/Rsad2/Cd2ap	3	394	0.00761421319796954	1521	night
733	GO:0042326	GO:0042326	negative regulation of phosphorylation	3/85	396/29008	0.110544643255232	0.234809498370849	0.18136140940209	Dusp19/Pkia/Il6	3	396	0.00757575757575758	1521	night
734	GO:0001562	GO:0001562	response to protozoan	1/85	40/29008	0.110824100823439	0.234809498370849	0.18136140940209	Il6	1	40	0.025	1521	night
735	GO:0001835	GO:0001835	blastocyst hatching	1/85	40/29008	0.110824100823439	0.234809498370849	0.18136140940209	Suv39h1	1	40	0.025	1521	night
736	GO:0006730	GO:0006730	one-carbon metabolic process	1/85	40/29008	0.110824100823439	0.234809498370849	0.18136140940209	Mthfs	1	40	0.025	1521	night
737	GO:0010543	GO:0010543	regulation of platelet activation	1/85	40/29008	0.110824100823439	0.234809498370849	0.18136140940209	Il6	1	40	0.025	1521	night
738	GO:0030431	GO:0030431	sleep	1/85	40/29008	0.110824100823439	0.234809498370849	0.18136140940209	Il6	1	40	0.025	1521	night
739	GO:0035188	GO:0035188	hatching	1/85	40/29008	0.110824100823439	0.234809498370849	0.18136140940209	Suv39h1	1	40	0.025	1521	night
740	GO:0043267	GO:0043267	negative regulation of potassium ion transport	1/85	40/29008	0.110824100823439	0.234809498370849	0.18136140940209	Sumo1	1	40	0.025	1521	night
741	GO:0071684	GO:0071684	organism emergence from protective structure	1/85	40/29008	0.110824100823439	0.234809498370849	0.18136140940209	Suv39h1	1	40	0.025	1521	night
742	GO:0019221	GO:0019221	cytokine-mediated signaling pathway	3/85	397/29008	0.111162343569731	0.235208732351049	0.181669768466918	Il6/Oas3/Oas1g	3	397	0.00755667506297229	1521	night
743	GO:0032102	GO:0032102	negative regulation of response to external stimulus	3/85	398/29008	0.111781392169002	0.235882776485662	0.182190384519935	Oas3/Oas1g/Nlrp3	3	398	0.00753768844221105	1521	night
744	GO:1903706	GO:1903706	regulation of hemopoiesis	3/85	398/29008	0.111781392169002	0.235882776485662	0.182190384519935	Il6/Pilrb1/Nlrp3	3	398	0.00753768844221105	1521	night
745	GO:0002262	GO:0002262	myeloid cell homeostasis	2/85	196/29008	0.112846042038203	0.23619376724719	0.182430586569737	Il6/Jam3	2	196	0.0102040816326531	1521	night
746	GO:0002483	GO:0002483	antigen processing and presentation of endogenous peptide antigen	1/85	41/29008	0.113433185034638	0.23619376724719	0.182430586569737	H2-T24	1	41	0.024390243902439	1521	night
747	GO:0006953	GO:0006953	acute-phase response	1/85	41/29008	0.113433185034638	0.23619376724719	0.182430586569737	Il6	1	41	0.024390243902439	1521	night
748	GO:0007431	GO:0007431	salivary gland development	1/85	41/29008	0.113433185034638	0.23619376724719	0.182430586569737	Il6	1	41	0.024390243902439	1521	night
749	GO:0019885	GO:0019885	antigen processing and presentation of endogenous peptide antigen via MHC class I	1/85	41/29008	0.113433185034638	0.23619376724719	0.182430586569737	H2-T24	1	41	0.024390243902439	1521	night
750	GO:0032733	GO:0032733	positive regulation of interleukin-10 production	1/85	41/29008	0.113433185034638	0.23619376724719	0.182430586569737	Il6	1	41	0.024390243902439	1521	night
751	GO:0038179	GO:0038179	neurotrophin signaling pathway	1/85	41/29008	0.113433185034638	0.23619376724719	0.182430586569737	Rap1a	1	41	0.024390243902439	1521	night
752	GO:0043368	GO:0043368	positive T cell selection	1/85	41/29008	0.113433185034638	0.23619376724719	0.182430586569737	Il6	1	41	0.024390243902439	1521	night
753	GO:0046320	GO:0046320	regulation of fatty acid oxidation	1/85	41/29008	0.113433185034638	0.23619376724719	0.182430586569737	Mtln	1	41	0.024390243902439	1521	night
754	GO:0071604	GO:0071604	transforming growth factor beta production	1/85	41/29008	0.113433185034638	0.23619376724719	0.182430586569737	Cd2ap	1	41	0.024390243902439	1521	night
755	GO:0071692	GO:0071692	protein localization to extracellular region	3/85	401/29008	0.113646577528642	0.236324671152276	0.182531693709301	Il6/Rsad2/Cd2ap	3	401	0.00748129675810474	1521	night
756	GO:0022411	GO:0022411	cellular component disassembly	3/85	402/29008	0.114270969092662	0.237308758565448	0.183291779998254	Il6/Wdr1/Acin1	3	402	0.00746268656716418	1521	night
757	GO:0032872	GO:0032872	regulation of stress-activated MAPK cascade	2/85	198/29008	0.114746891358777	0.237982324218335	0.183812026483086	Card9/Dusp19	2	198	0.0101010101010101	1521	night
758	GO:0045619	GO:0045619	regulation of lymphocyte differentiation	2/85	199/29008	0.115700438173992	0.239074126198976	0.184655309005176	Il6/Nlrp3	2	199	0.0100502512562814	1521	night
759	GO:0009309	GO:0009309	amine biosynthetic process	1/85	42/29008	0.11603470328893	0.239074126198976	0.184655309005176	Oaz2	1	42	0.0238095238095238	1521	night
760	GO:0014037	GO:0014037	Schwann cell differentiation	1/85	42/29008	0.11603470328893	0.239074126198976	0.184655309005176	Adgrg6	1	42	0.0238095238095238	1521	night
761	GO:0042401	GO:0042401	cellular biogenic amine biosynthetic process	1/85	42/29008	0.11603470328893	0.239074126198976	0.184655309005176	Oaz2	1	42	0.0238095238095238	1521	night
762	GO:0072595	GO:0072595	maintenance of protein localization in organelle	1/85	42/29008	0.11603470328893	0.239074126198976	0.184655309005176	Sp100	1	42	0.0238095238095238	1521	night
763	GO:0070302	GO:0070302	regulation of stress-activated protein kinase signaling cascade	2/85	201/29008	0.117613676376843	0.241565529581911	0.186579611182274	Card9/Dusp19	2	201	0.00995024875621891	1521	night
764	GO:0010765	GO:0010765	positive regulation of sodium ion transport	1/85	43/29008	0.118628677266021	0.241565529581911	0.186579611182274	Cntn1	1	43	0.0232558139534884	1521	night
765	GO:0021955	GO:0021955	central nervous system neuron axonogenesis	1/85	43/29008	0.118628677266021	0.241565529581911	0.186579611182274	Cdh11	1	43	0.0232558139534884	1521	night
766	GO:0045880	GO:0045880	positive regulation of smoothened signaling pathway	1/85	43/29008	0.118628677266021	0.241565529581911	0.186579611182274	Armc9	1	43	0.0232558139534884	1521	night
767	GO:0048730	GO:0048730	epidermis morphogenesis	1/85	43/29008	0.118628677266021	0.241565529581911	0.186579611182274	Plod3	1	43	0.0232558139534884	1521	night
768	GO:0085029	GO:0085029	extracellular matrix assembly	1/85	43/29008	0.118628677266021	0.241565529581911	0.186579611182274	Plod3	1	43	0.0232558139534884	1521	night
769	GO:0086009	GO:0086009	membrane repolarization	1/85	43/29008	0.118628677266021	0.241565529581911	0.186579611182274	Wdr1	1	43	0.0232558139534884	1521	night
770	GO:0097484	GO:0097484	dendrite extension	1/85	43/29008	0.118628677266021	0.241565529581911	0.186579611182274	Bcl11a	1	43	0.0232558139534884	1521	night
771	GO:2000772	GO:2000772	regulation of cellular senescence	1/85	43/29008	0.118628677266021	0.241565529581911	0.186579611182274	Suv39h1	1	43	0.0232558139534884	1521	night
772	GO:0022613	GO:0022613	ribonucleoprotein complex biogenesis	3/85	412/29008	0.120586826175439	0.24461150626898	0.188932252914425	Utp11/Heatr1/Suv39h1	3	412	0.00728155339805825	1521	night
773	GO:0002691	GO:0002691	regulation of cellular extravasation	1/85	44/29008	0.121215128584246	0.24461150626898	0.188932252914425	Jam3	1	44	0.0227272727272727	1521	night
774	GO:0019883	GO:0019883	antigen processing and presentation of endogenous antigen	1/85	44/29008	0.121215128584246	0.24461150626898	0.188932252914425	H2-T24	1	44	0.0227272727272727	1521	night
775	GO:0031507	GO:0031507	heterochromatin assembly	1/85	44/29008	0.121215128584246	0.24461150626898	0.188932252914425	Suv39h1	1	44	0.0227272727272727	1521	night
776	GO:0032392	GO:0032392	DNA geometric change	1/85	44/29008	0.121215128584246	0.24461150626898	0.188932252914425	Mthfs	1	44	0.0227272727272727	1521	night
777	GO:0046326	GO:0046326	positive regulation of glucose import	1/85	44/29008	0.121215128584246	0.24461150626898	0.188932252914425	Rap1a	1	44	0.0227272727272727	1521	night
778	GO:1901021	GO:1901021	positive regulation of calcium ion transmembrane transporter activity	1/85	44/29008	0.121215128584246	0.24461150626898	0.188932252914425	Sumo1	1	44	0.0227272727272727	1521	night
779	GO:0010721	GO:0010721	negative regulation of cell development	2/85	205/29008	0.121464178605558	0.244799435700547	0.189077405247758	Rnf10/Bcl11a	2	205	0.00975609756097561	1521	night
780	GO:0044270	GO:0044270	cellular nitrogen compound catabolic process	3/85	414/29008	0.121865430763376	0.245293238844232	0.189458807340633	Kmo/Il6/Nbas	3	414	0.0072463768115942	1521	night
781	GO:0050777	GO:0050777	negative regulation of immune response	2/85	206/29008	0.12243169555918	0.245953206993378	0.189968551429012	Oas3/Oas1g	2	206	0.00970873786407767	1521	night
782	GO:0046700	GO:0046700	heterocycle catabolic process	3/85	415/29008	0.12250662921581	0.245953206993378	0.189968551429012	Kmo/Il6/Nbas	3	415	0.0072289156626506	1521	night
783	GO:0001503	GO:0001503	ossification	3/85	417/29008	0.123792792991587	0.246332957816415	0.19026186215522	Il6/Rsad2/Suv39h1	3	417	0.00719424460431655	1521	night
784	GO:0032535	GO:0032535	regulation of cellular component size	3/85	417/29008	0.123792792991587	0.246332957816415	0.19026186215522	Wdr1/Bcl11a/Rap1gap2	3	417	0.00719424460431655	1521	night
785	GO:0006890	GO:0006890	retrograde vesicle-mediated transport, Golgi to endoplasmic reticulum	1/85	45/29008	0.123794078800733	0.246332957816415	0.19026186215522	Nbas	1	45	0.0222222222222222	1521	night
786	GO:0030261	GO:0030261	chromosome condensation	1/85	45/29008	0.123794078800733	0.246332957816415	0.19026186215522	Acin1	1	45	0.0222222222222222	1521	night
787	GO:0045197	GO:0045197	establishment or maintenance of epithelial cell apical/basal polarity	1/85	45/29008	0.123794078800733	0.246332957816415	0.19026186215522	Wdr1	1	45	0.0222222222222222	1521	night
788	GO:0062208	GO:0062208	positive regulation of pattern recognition receptor signaling pathway	1/85	45/29008	0.123794078800733	0.246332957816415	0.19026186215522	Rsad2	1	45	0.0222222222222222	1521	night
789	GO:1902991	GO:1902991	regulation of amyloid precursor protein catabolic process	1/85	45/29008	0.123794078800733	0.246332957816415	0.19026186215522	Rtn2	1	45	0.0222222222222222	1521	night
790	GO:0072594	GO:0072594	establishment of protein localization to organelle	3/85	418/29008	0.124437748126418	0.247300334884146	0.191009041761003	Sumo1/Pkia/Il6	3	418	0.00717703349282297	1521	night
791	GO:0034142	GO:0034142	toll-like receptor 4 signaling pathway	1/85	46/29008	0.126365549411579	0.250181478658486	0.193234370375177	Oas1g	1	46	0.0217391304347826	1521	night
792	GO:1903115	GO:1903115	regulation of actin filament-based movement	1/85	46/29008	0.126365549411579	0.250181478658486	0.193234370375177	Sumo1	1	46	0.0217391304347826	1521	night
793	GO:2001258	GO:2001258	negative regulation of cation channel activity	1/85	46/29008	0.126365549411579	0.250181478658486	0.193234370375177	Sumo1	1	46	0.0217391304347826	1521	night
794	GO:0031345	GO:0031345	negative regulation of cell projection organization	2/85	211/29008	0.127297665879554	0.251709490467129	0.194414571249167	Bcl11a/Rap1gap2	2	211	0.00947867298578199	1521	night
795	GO:0060135	GO:0060135	maternal process involved in female pregnancy	1/85	47/29008	0.128929561852019	0.253666757263626	0.195926318717866	Tppp3	1	47	0.0212765957446809	1521	night
796	GO:1903053	GO:1903053	regulation of extracellular matrix organization	1/85	47/29008	0.128929561852019	0.253666757263626	0.195926318717866	Il6	1	47	0.0212765957446809	1521	night
797	GO:0007264	GO:0007264	small GTPase mediated signal transduction	3/85	425/29008	0.128986925099468	0.253666757263626	0.195926318717866	Rap1a/Rap1gap2/Cd2ap	3	425	0.00705882352941176	1521	night
798	GO:0008361	GO:0008361	regulation of cell size	2/85	213/29008	0.12925694637637	0.253666757263626	0.195926318717866	Bcl11a/Rap1gap2	2	213	0.00938967136150235	1521	night
799	GO:0030258	GO:0030258	lipid modification	2/85	213/29008	0.12925694637637	0.253666757263626	0.195926318717866	Ivd/Mtln	2	213	0.00938967136150235	1521	night
800	GO:0098742	GO:0098742	cell-cell adhesion via plasma-membrane adhesion molecules	2/85	213/29008	0.12925694637637	0.253666757263626	0.195926318717866	Cdh11/Nptn	2	213	0.00938967136150235	1521	night
801	GO:0032103	GO:0032103	positive regulation of response to external stimulus	3/85	427/29008	0.130297623025237	0.254541597866406	0.196602025304794	Card9/Il6/Trim30a	3	427	0.00702576112412178	1521	night
802	GO:0006091	GO:0006091	generation of precursor metabolites and energy	3/85	428/29008	0.130954768579744	0.254541597866406	0.196602025304794	Slc25a12/Mtln/Oas1g	3	428	0.00700934579439252	1521	night
803	GO:0000959	GO:0000959	mitochondrial RNA metabolic process	1/85	48/29008	0.131486137496596	0.254541597866406	0.196602025304794	Mthfs	1	48	0.0208333333333333	1521	night
804	GO:0001580	GO:0001580	detection of chemical stimulus involved in sensory perception of bitter taste	1/85	48/29008	0.131486137496596	0.254541597866406	0.196602025304794	Rtp4	1	48	0.0208333333333333	1521	night
805	GO:0003382	GO:0003382	epithelial cell morphogenesis	1/85	48/29008	0.131486137496596	0.254541597866406	0.196602025304794	Plod3	1	48	0.0208333333333333	1521	night
806	GO:0010718	GO:0010718	positive regulation of epithelial to mesenchymal transition	1/85	48/29008	0.131486137496596	0.254541597866406	0.196602025304794	Il6	1	48	0.0208333333333333	1521	night
807	GO:0031062	GO:0031062	positive regulation of histone methylation	1/85	48/29008	0.131486137496596	0.254541597866406	0.196602025304794	Suv39h1	1	48	0.0208333333333333	1521	night
808	GO:0033628	GO:0033628	regulation of cell adhesion mediated by integrin	1/85	48/29008	0.131486137496596	0.254541597866406	0.196602025304794	Jam3	1	48	0.0208333333333333	1521	night
809	GO:0034205	GO:0034205	amyloid-beta formation	1/85	48/29008	0.131486137496596	0.254541597866406	0.196602025304794	Rtn2	1	48	0.0208333333333333	1521	night
810	GO:0045740	GO:0045740	positive regulation of DNA replication	1/85	48/29008	0.131486137496596	0.254541597866406	0.196602025304794	Il6	1	48	0.0208333333333333	1521	night
811	GO:0045923	GO:0045923	positive regulation of fatty acid metabolic process	1/85	48/29008	0.131486137496596	0.254541597866406	0.196602025304794	Mtln	1	48	0.0208333333333333	1521	night
812	GO:0050870	GO:0050870	positive regulation of T cell activation	2/85	216/29008	0.13220921231645	0.255626186375402	0.197439736308725	Il6/Nlrp3	2	216	0.00925925925925926	1521	night
813	GO:0030522	GO:0030522	intracellular receptor signaling pathway	2/85	217/29008	0.133196785798541	0.256004157329864	0.197731672305735	Ifih1/Oas3	2	217	0.00921658986175115	1521	night
814	GO:0010677	GO:0010677	negative regulation of cellular carbohydrate metabolic process	1/85	49/29008	0.13403529765933	0.256004157329864	0.197731672305735	Il6	1	49	0.0204081632653061	1521	night
815	GO:0030490	GO:0030490	maturation of SSU-rRNA	1/85	49/29008	0.13403529765933	0.256004157329864	0.197731672305735	Heatr1	1	49	0.0204081632653061	1521	night
816	GO:0032873	GO:0032873	negative regulation of stress-activated MAPK cascade	1/85	49/29008	0.13403529765933	0.256004157329864	0.197731672305735	Dusp19	1	49	0.0204081632653061	1521	night
817	GO:0035196	GO:0035196	production of miRNAs involved in gene silencing by miRNA	1/85	49/29008	0.13403529765933	0.256004157329864	0.197731672305735	Il6	1	49	0.0204081632653061	1521	night
818	GO:0045214	GO:0045214	sarcomere organization	1/85	49/29008	0.13403529765933	0.256004157329864	0.197731672305735	Wdr1	1	49	0.0204081632653061	1521	night
819	GO:0045429	GO:0045429	positive regulation of nitric oxide biosynthetic process	1/85	49/29008	0.13403529765933	0.256004157329864	0.197731672305735	Il6	1	49	0.0204081632653061	1521	night
820	GO:0070303	GO:0070303	negative regulation of stress-activated protein kinase signaling cascade	1/85	49/29008	0.13403529765933	0.256004157329864	0.197731672305735	Dusp19	1	49	0.0204081632653061	1521	night
821	GO:0098926	GO:0098926	postsynaptic signal transduction	1/85	49/29008	0.13403529765933	0.256004157329864	0.197731672305735	Rnf10	1	49	0.0204081632653061	1521	night
822	GO:1902622	GO:1902622	regulation of neutrophil migration	1/85	49/29008	0.13403529765933	0.256004157329864	0.197731672305735	Jam3	1	49	0.0204081632653061	1521	night
823	GO:0002285	GO:0002285	lymphocyte activation involved in immune response	2/85	219/29008	0.135177050276997	0.25787116516997	0.199173705850355	Il6/Nlrp3	2	219	0.0091324200913242	1521	night
824	GO:0051651	GO:0051651	maintenance of location in cell	2/85	220/29008	0.136169705008233	0.258374548020487	0.199562507086558	Sp100/Mtln	2	220	0.00909090909090909	1521	night
825	GO:0019083	GO:0019083	viral transcription	1/85	50/29008	0.136577063593891	0.258374548020487	0.199562507086558	Sp100	1	50	0.02	1521	night
826	GO:0033013	GO:0033013	tetrapyrrole metabolic process	1/85	50/29008	0.136577063593891	0.258374548020487	0.199562507086558	Clybl	1	50	0.02	1521	night
827	GO:0060964	GO:0060964	regulation of gene silencing by miRNA	1/85	50/29008	0.136577063593891	0.258374548020487	0.199562507086558	Il6	1	50	0.02	1521	night
828	GO:0061647	GO:0061647	histone H3-K9 modification	1/85	50/29008	0.136577063593891	0.258374548020487	0.199562507086558	Suv39h1	1	50	0.02	1521	night
829	GO:0090342	GO:0090342	regulation of cell aging	1/85	50/29008	0.136577063593891	0.258374548020487	0.199562507086558	Suv39h1	1	50	0.02	1521	night
830	GO:0006914	GO:0006914	autophagy	3/85	437/29008	0.136922053473277	0.258374548020487	0.199562507086558	Trim30b/Trim30a/Trappc4	3	437	0.0068649885583524	1521	night
831	GO:0019439	GO:0019439	aromatic compound catabolic process	3/85	437/29008	0.136922053473277	0.258374548020487	0.199562507086558	Kmo/Il6/Nbas	3	437	0.0068649885583524	1521	night
832	GO:0061919	GO:0061919	process utilizing autophagic mechanism	3/85	437/29008	0.136922053473277	0.258374548020487	0.199562507086558	Trim30b/Trim30a/Trappc4	3	437	0.0068649885583524	1521	night
833	GO:0007623	GO:0007623	circadian rhythm	2/85	222/29008	0.138159969460947	0.259080648511518	0.200107882725625	Il6/Suv39h1	2	222	0.00900900900900901	1521	night
834	GO:0001916	GO:0001916	positive regulation of T cell mediated cytotoxicity	1/85	51/29008	0.139111456493764	0.259080648511518	0.200107882725625	H2-T24	1	51	0.0196078431372549	1521	night
835	GO:0002218	GO:0002218	activation of innate immune response	1/85	51/29008	0.139111456493764	0.259080648511518	0.200107882725625	Trim30a	1	51	0.0196078431372549	1521	night
836	GO:0008038	GO:0008038	neuron recognition	1/85	51/29008	0.139111456493764	0.259080648511518	0.200107882725625	Nptn	1	51	0.0196078431372549	1521	night
837	GO:0031050	GO:0031050	dsRNA processing	1/85	51/29008	0.139111456493764	0.259080648511518	0.200107882725625	Il6	1	51	0.0196078431372549	1521	night
838	GO:0050832	GO:0050832	defense response to fungus	1/85	51/29008	0.139111456493764	0.259080648511518	0.200107882725625	Card9	1	51	0.0196078431372549	1521	night
839	GO:0050913	GO:0050913	sensory perception of bitter taste	1/85	51/29008	0.139111456493764	0.259080648511518	0.200107882725625	Rtp4	1	51	0.0196078431372549	1521	night
840	GO:0061756	GO:0061756	leukocyte adhesion to vascular endothelial cell	1/85	51/29008	0.139111456493764	0.259080648511518	0.200107882725625	Il6	1	51	0.0196078431372549	1521	night
841	GO:0070527	GO:0070527	platelet aggregation	1/85	51/29008	0.139111456493764	0.259080648511518	0.200107882725625	Il6	1	51	0.0196078431372549	1521	night
842	GO:0070918	GO:0070918	production of small RNA involved in gene silencing by RNA	1/85	51/29008	0.139111456493764	0.259080648511518	0.200107882725625	Il6	1	51	0.0196078431372549	1521	night
843	GO:1904407	GO:1904407	positive regulation of nitric oxide metabolic process	1/85	51/29008	0.139111456493764	0.259080648511518	0.200107882725625	Il6	1	51	0.0196078431372549	1521	night
844	GO:0052547	GO:0052547	regulation of peptidase activity	3/85	441/29008	0.139604165040733	0.259690212220321	0.20057869559357	Card9/Il6/Nlrp3	3	441	0.00680272108843537	1521	night
845	GO:0044242	GO:0044242	cellular lipid catabolic process	2/85	224/29008	0.140156721609697	0.259780889092403	0.200648732306033	Ivd/Mtln	2	224	0.00892857142857143	1521	night
846	GO:0006360	GO:0006360	transcription by RNA polymerase I	1/85	52/29008	0.141638497492418	0.259780889092403	0.200648732306033	Heatr1	1	52	0.0192307692307692	1521	night
847	GO:0032715	GO:0032715	negative regulation of interleukin-6 production	1/85	52/29008	0.141638497492418	0.259780889092403	0.200648732306033	Trim30a	1	52	0.0192307692307692	1521	night
848	GO:0035088	GO:0035088	establishment or maintenance of apical/basal cell polarity	1/85	52/29008	0.141638497492418	0.259780889092403	0.200648732306033	Wdr1	1	52	0.0192307692307692	1521	night
849	GO:0042307	GO:0042307	positive regulation of protein import into nucleus	1/85	52/29008	0.141638497492418	0.259780889092403	0.200648732306033	Il6	1	52	0.0192307692307692	1521	night
850	GO:0045124	GO:0045124	regulation of bone resorption	1/85	52/29008	0.141638497492418	0.259780889092403	0.200648732306033	Il6	1	52	0.0192307692307692	1521	night
851	GO:0045814	GO:0045814	negative regulation of gene expression, epigenetic	1/85	52/29008	0.141638497492418	0.259780889092403	0.200648732306033	Suv39h1	1	52	0.0192307692307692	1521	night
852	GO:0050912	GO:0050912	detection of chemical stimulus involved in sensory perception of taste	1/85	52/29008	0.141638497492418	0.259780889092403	0.200648732306033	Rtp4	1	52	0.0192307692307692	1521	night
853	GO:0051954	GO:0051954	positive regulation of amine transport	1/85	52/29008	0.141638497492418	0.259780889092403	0.200648732306033	Kmo	1	52	0.0192307692307692	1521	night
854	GO:0051955	GO:0051955	regulation of amino acid transport	1/85	52/29008	0.141638497492418	0.259780889092403	0.200648732306033	Kmo	1	52	0.0192307692307692	1521	night
855	GO:0061028	GO:0061028	establishment of endothelial barrier	1/85	52/29008	0.141638497492418	0.259780889092403	0.200648732306033	Rap1a	1	52	0.0192307692307692	1521	night
856	GO:0061245	GO:0061245	establishment or maintenance of bipolar cell polarity	1/85	52/29008	0.141638497492418	0.259780889092403	0.200648732306033	Wdr1	1	52	0.0192307692307692	1521	night
857	GO:0007163	GO:0007163	establishment or maintenance of cell polarity	2/85	226/29008	0.142159819937306	0.260129274244255	0.200917816915442	Wdr1/Jam3	2	226	0.00884955752212389	1521	night
858	GO:0097529	GO:0097529	myeloid leukocyte migration	2/85	226/29008	0.142159819937306	0.260129274244255	0.200917816915442	Wdr1/Jam3	2	226	0.00884955752212389	1521	night
859	GO:0002762	GO:0002762	negative regulation of myeloid leukocyte differentiation	1/85	53/29008	0.144158207663476	0.260746988515734	0.201394925088921	Pilrb1	1	53	0.0188679245283019	1521	night
860	GO:0010828	GO:0010828	positive regulation of glucose transmembrane transport	1/85	53/29008	0.144158207663476	0.260746988515734	0.201394925088921	Rap1a	1	53	0.0188679245283019	1521	night
861	GO:0014014	GO:0014014	negative regulation of gliogenesis	1/85	53/29008	0.144158207663476	0.260746988515734	0.201394925088921	Rnf10	1	53	0.0188679245283019	1521	night
862	GO:0032330	GO:0032330	regulation of chondrocyte differentiation	1/85	53/29008	0.144158207663476	0.260746988515734	0.201394925088921	Trps1	1	53	0.0188679245283019	1521	night
863	GO:0034605	GO:0034605	cellular response to heat	1/85	53/29008	0.144158207663476	0.260746988515734	0.201394925088921	Sumo1	1	53	0.0188679245283019	1521	night
864	GO:0051205	GO:0051205	protein insertion into membrane	1/85	53/29008	0.144158207663476	0.260746988515734	0.201394925088921	Rtp4	1	53	0.0188679245283019	1521	night
865	GO:0060147	GO:0060147	regulation of posttranscriptional gene silencing	1/85	53/29008	0.144158207663476	0.260746988515734	0.201394925088921	Il6	1	53	0.0188679245283019	1521	night
866	GO:0060760	GO:0060760	positive regulation of response to cytokine stimulus	1/85	53/29008	0.144158207663476	0.260746988515734	0.201394925088921	Ifih1	1	53	0.0188679245283019	1521	night
867	GO:0065002	GO:0065002	intracellular protein transmembrane transport	1/85	53/29008	0.144158207663476	0.260746988515734	0.201394925088921	Rtn2	1	53	0.0188679245283019	1521	night
868	GO:0070828	GO:0070828	heterochromatin organization	1/85	53/29008	0.144158207663476	0.260746988515734	0.201394925088921	Suv39h1	1	53	0.0188679245283019	1521	night
869	GO:0006111	GO:0006111	regulation of gluconeogenesis	1/85	54/29008	0.146670608020879	0.263470085346431	0.203498181910217	Il6	1	54	0.0185185185185185	1521	night
870	GO:0031018	GO:0031018	endocrine pancreas development	1/85	54/29008	0.146670608020879	0.263470085346431	0.203498181910217	Il6	1	54	0.0185185185185185	1521	night
871	GO:0032892	GO:0032892	positive regulation of organic acid transport	1/85	54/29008	0.146670608020879	0.263470085346431	0.203498181910217	Kmo	1	54	0.0185185185185185	1521	night
872	GO:0035272	GO:0035272	exocrine system development	1/85	54/29008	0.146670608020879	0.263470085346431	0.203498181910217	Il6	1	54	0.0185185185185185	1521	night
873	GO:0045912	GO:0045912	negative regulation of carbohydrate metabolic process	1/85	54/29008	0.146670608020879	0.263470085346431	0.203498181910217	Il6	1	54	0.0185185185185185	1521	night
874	GO:0060966	GO:0060966	regulation of gene silencing by RNA	1/85	54/29008	0.146670608020879	0.263470085346431	0.203498181910217	Il6	1	54	0.0185185185185185	1521	night
875	GO:0007015	GO:0007015	actin filament organization	3/85	453/29008	0.147757102748253	0.264416759266403	0.204229370884946	Wdr1/Tpm4/Cd2ap	3	453	0.00662251655629139	1521	night
876	GO:0010563	GO:0010563	negative regulation of phosphorus metabolic process	3/85	453/29008	0.147757102748253	0.264416759266403	0.204229370884946	Dusp19/Pkia/Il6	3	453	0.00662251655629139	1521	night
877	GO:0045936	GO:0045936	negative regulation of phosphate metabolic process	3/85	453/29008	0.147757102748253	0.264416759266403	0.204229370884946	Dusp19/Pkia/Il6	3	453	0.00662251655629139	1521	night
878	GO:0002474	GO:0002474	antigen processing and presentation of peptide antigen via MHC class I	1/85	55/29008	0.149175719519057	0.264416759266403	0.204229370884946	H2-T24	1	55	0.0181818181818182	1521	night
879	GO:0006493	GO:0006493	protein O-linked glycosylation	1/85	55/29008	0.149175719519057	0.264416759266403	0.204229370884946	Plod3	1	55	0.0181818181818182	1521	night
880	GO:0010596	GO:0010596	negative regulation of endothelial cell migration	1/85	55/29008	0.149175719519057	0.264416759266403	0.204229370884946	Sp100	1	55	0.0181818181818182	1521	night
881	GO:0042531	GO:0042531	positive regulation of tyrosine phosphorylation of STAT protein	1/85	55/29008	0.149175719519057	0.264416759266403	0.204229370884946	Il6	1	55	0.0181818181818182	1521	night
882	GO:0048713	GO:0048713	regulation of oligodendrocyte differentiation	1/85	55/29008	0.149175719519057	0.264416759266403	0.204229370884946	Wdr1	1	55	0.0181818181818182	1521	night
883	GO:1901607	GO:1901607	alpha-amino acid biosynthetic process	1/85	55/29008	0.149175719519057	0.264416759266403	0.204229370884946	Plod3	1	55	0.0181818181818182	1521	night
884	GO:1902475	GO:1902475	L-alpha-amino acid transmembrane transport	1/85	55/29008	0.149175719519057	0.264416759266403	0.204229370884946	Slc25a12	1	55	0.0181818181818182	1521	night
885	GO:2000378	GO:2000378	negative regulation of reactive oxygen species metabolic process	1/85	55/29008	0.149175719519057	0.264416759266403	0.204229370884946	Trim30a	1	55	0.0181818181818182	1521	night
886	GO:0051056	GO:0051056	regulation of small GTPase mediated signal transduction	2/85	233/29008	0.149218629751614	0.264416759266403	0.204229370884946	Rap1gap2/Cd2ap	2	233	0.00858369098712446	1521	night
887	GO:0018023	GO:0018023	peptidyl-lysine trimethylation	1/85	56/29008	0.15167356305309	0.26636185010442	0.205731713925774	Suv39h1	1	56	0.0178571428571429	1521	night
888	GO:0030834	GO:0030834	regulation of actin filament depolymerization	1/85	56/29008	0.15167356305309	0.26636185010442	0.205731713925774	Wdr1	1	56	0.0178571428571429	1521	night
889	GO:0034113	GO:0034113	heterotypic cell-cell adhesion	1/85	56/29008	0.15167356305309	0.26636185010442	0.205731713925774	Jam3	1	56	0.0178571428571429	1521	night
890	GO:0042311	GO:0042311	vasodilation	1/85	56/29008	0.15167356305309	0.26636185010442	0.205731713925774	Plod3	1	56	0.0178571428571429	1521	night
891	GO:0043507	GO:0043507	positive regulation of JUN kinase activity	1/85	56/29008	0.15167356305309	0.26636185010442	0.205731713925774	Dusp19	1	56	0.0178571428571429	1521	night
892	GO:0061383	GO:0061383	trabecula morphogenesis	1/85	56/29008	0.15167356305309	0.26636185010442	0.205731713925774	Adgrg6	1	56	0.0178571428571429	1521	night
893	GO:1900271	GO:1900271	regulation of long-term synaptic potentiation	1/85	56/29008	0.15167356305309	0.26636185010442	0.205731713925774	Nptn	1	56	0.0178571428571429	1521	night
894	GO:1903539	GO:1903539	protein localization to postsynaptic membrane	1/85	56/29008	0.15167356305309	0.26636185010442	0.205731713925774	Rap1a	1	56	0.0178571428571429	1521	night
895	GO:0002683	GO:0002683	negative regulation of immune system process	3/85	460/29008	0.152584207469166	0.26766168237608	0.206735674218735	Oas3/Oas1g/Pilrb1	3	460	0.00652173913043478	1521	night
896	GO:0043547	GO:0043547	positive regulation of GTPase activity	2/85	237/29008	0.15328410642447	0.268280364552043	0.207213529979185	Rap1a/Rap1gap2	2	237	0.00843881856540084	1521	night
897	GO:0048634	GO:0048634	regulation of muscle organ development	1/85	57/29008	0.154164159458882	0.268280364552043	0.207213529979185	Il6	1	57	0.0175438596491228	1521	night
898	GO:0062237	GO:0062237	protein localization to postsynapse	1/85	57/29008	0.154164159458882	0.268280364552043	0.207213529979185	Rap1a	1	57	0.0175438596491228	1521	night
899	GO:0071622	GO:0071622	regulation of granulocyte chemotaxis	1/85	57/29008	0.154164159458882	0.268280364552043	0.207213529979185	Jam3	1	57	0.0175438596491228	1521	night
900	GO:0071806	GO:0071806	protein transmembrane transport	1/85	57/29008	0.154164159458882	0.268280364552043	0.207213529979185	Rtn2	1	57	0.0175438596491228	1521	night
901	GO:0042180	GO:0042180	cellular ketone metabolic process	2/85	238/29008	0.154303929420698	0.268280364552043	0.207213529979185	Kmo/Mtln	2	238	0.00840336134453781	1521	night
902	GO:0051403	GO:0051403	stress-activated MAPK cascade	2/85	238/29008	0.154303929420698	0.268280364552043	0.207213529979185	Card9/Dusp19	2	238	0.00840336134453781	1521	night
903	GO:0097191	GO:0097191	extrinsic apoptotic signaling pathway	2/85	238/29008	0.154303929420698	0.268280364552043	0.207213529979185	Sp100/Trps1	2	238	0.00840336134453781	1521	night
904	GO:1901361	GO:1901361	organic cyclic compound catabolic process	3/85	463/29008	0.154668467287243	0.2686166965055	0.207473304977765	Kmo/Il6/Nbas	3	463	0.00647948164146868	1521	night
905	GO:1903039	GO:1903039	positive regulation of leukocyte cell-cell adhesion	2/85	240/29008	0.15634760453746	0.270557339203422	0.208972212378372	Il6/Nlrp3	2	240	0.00833333333333333	1521	night
906	GO:0001914	GO:0001914	regulation of T cell mediated cytotoxicity	1/85	58/29008	0.156647529513319	0.270557339203422	0.208972212378372	H2-T24	1	58	0.0172413793103448	1521	night
907	GO:0032757	GO:0032757	positive regulation of interleukin-8 production	1/85	58/29008	0.156647529513319	0.270557339203422	0.208972212378372	Il6	1	58	0.0172413793103448	1521	night
908	GO:0045058	GO:0045058	T cell selection	1/85	58/29008	0.156647529513319	0.270557339203422	0.208972212378372	Il6	1	58	0.0172413793103448	1521	night
909	GO:1904591	GO:1904591	positive regulation of protein import	1/85	58/29008	0.156647529513319	0.270557339203422	0.208972212378372	Il6	1	58	0.0172413793103448	1521	night
910	GO:0045664	GO:0045664	regulation of neuron differentiation	2/85	241/29008	0.157371423997329	0.271508940303085	0.209707206992393	Il6/Bcl11a	2	241	0.00829875518672199	1521	night
911	GO:0006397	GO:0006397	mRNA processing	3/85	469/29008	0.158864149585415	0.273630010380138	0.211345472315064	Acin1/Rnmt/Rbmx2	3	469	0.00639658848614072	1521	night
912	GO:0002639	GO:0002639	positive regulation of immunoglobulin production	1/85	59/29008	0.159123693934437	0.273630010380138	0.211345472315064	Il6	1	59	0.0169491525423729	1521	night
913	GO:1903793	GO:1903793	positive regulation of anion transport	1/85	59/29008	0.159123693934437	0.273630010380138	0.211345472315064	Kmo	1	59	0.0169491525423729	1521	night
914	GO:0016458	GO:0016458	gene silencing	2/85	243/29008	0.159422945683191	0.273844665998479	0.211511267335064	Il6/Suv39h1	2	243	0.00823045267489712	1521	night
915	GO:0006836	GO:0006836	neurotransmitter transport	2/85	244/29008	0.16045061573898	0.275308706787103	0.212642058477199	Kmo/Rap1a	2	244	0.00819672131147541	1521	night
916	GO:0001763	GO:0001763	morphogenesis of a branching structure	2/85	245/29008	0.161479537291628	0.275461994798146	0.212760454580935	Il6/Bcl11a	2	245	0.00816326530612245	1521	night
917	GO:0030042	GO:0030042	actin filament depolymerization	1/85	60/29008	0.161592673381588	0.275461994798146	0.212760454580935	Wdr1	1	60	0.0166666666666667	1521	night
918	GO:0042551	GO:0042551	neuron maturation	1/85	60/29008	0.161592673381588	0.275461994798146	0.212760454580935	Bcl11a	1	60	0.0166666666666667	1521	night
919	GO:0042987	GO:0042987	amyloid precursor protein catabolic process	1/85	60/29008	0.161592673381588	0.275461994798146	0.212760454580935	Rtn2	1	60	0.0166666666666667	1521	night
920	GO:0051591	GO:0051591	response to cAMP	1/85	60/29008	0.161592673381588	0.275461994798146	0.212760454580935	Rap1a	1	60	0.0166666666666667	1521	night
921	GO:2001238	GO:2001238	positive regulation of extrinsic apoptotic signaling pathway	1/85	60/29008	0.161592673381588	0.275461994798146	0.212760454580935	Trps1	1	60	0.0166666666666667	1521	night
922	GO:0010259	GO:0010259	multicellular organism aging	1/85	61/29008	0.164054488455602	0.277549080684585	0.214372471303146	Suv39h1	1	61	0.0163934426229508	1521	night
923	GO:0015807	GO:0015807	L-amino acid transport	1/85	61/29008	0.164054488455602	0.277549080684585	0.214372471303146	Slc25a12	1	61	0.0163934426229508	1521	night
924	GO:0031641	GO:0031641	regulation of myelination	1/85	61/29008	0.164054488455602	0.277549080684585	0.214372471303146	Rnf10	1	61	0.0163934426229508	1521	night
925	GO:0031663	GO:0031663	lipopolysaccharide-mediated signaling pathway	1/85	61/29008	0.164054488455602	0.277549080684585	0.214372471303146	Trim30a	1	61	0.0163934426229508	1521	night
926	GO:0048524	GO:0048524	positive regulation of viral process	1/85	61/29008	0.164054488455602	0.277549080684585	0.214372471303146	Trim30a	1	61	0.0163934426229508	1521	night
927	GO:0051851	GO:0051851	modulation by host of symbiont process	1/85	61/29008	0.164054488455602	0.277549080684585	0.214372471303146	Card9	1	61	0.0163934426229508	1521	night
928	GO:1902373	GO:1902373	negative regulation of mRNA catabolic process	1/85	61/29008	0.164054488455602	0.277549080684585	0.214372471303146	Nbas	1	61	0.0163934426229508	1521	night
929	GO:0000209	GO:0000209	protein polyubiquitination	2/85	248/29008	0.164573652502112	0.277828639170233	0.214588395792228	Trim30b/Trim30a	2	248	0.00806451612903226	1521	night
930	GO:0031098	GO:0031098	stress-activated protein kinase signaling cascade	2/85	248/29008	0.164573652502112	0.277828639170233	0.214588395792228	Card9/Dusp19	2	248	0.00806451612903226	1521	night
931	GO:0001736	GO:0001736	establishment of planar polarity	1/85	62/29008	0.166509159698953	0.278698700135774	0.215260410698231	Wdr1	1	62	0.0161290322580645	1521	night
932	GO:0008652	GO:0008652	cellular amino acid biosynthetic process	1/85	62/29008	0.166509159698953	0.278698700135774	0.215260410698231	Plod3	1	62	0.0161290322580645	1521	night
933	GO:0043407	GO:0043407	negative regulation of MAP kinase activity	1/85	62/29008	0.166509159698953	0.278698700135774	0.215260410698231	Dusp19	1	62	0.0161290322580645	1521	night
934	GO:0043457	GO:0043457	regulation of cellular respiration	1/85	62/29008	0.166509159698953	0.278698700135774	0.215260410698231	Oas1g	1	62	0.0161290322580645	1521	night
935	GO:0046427	GO:0046427	positive regulation of receptor signaling pathway via JAK-STAT	1/85	62/29008	0.166509159698953	0.278698700135774	0.215260410698231	Il6	1	62	0.0161290322580645	1521	night
936	GO:0046850	GO:0046850	regulation of bone remodeling	1/85	62/29008	0.166509159698953	0.278698700135774	0.215260410698231	Il6	1	62	0.0161290322580645	1521	night
937	GO:0051058	GO:0051058	negative regulation of small GTPase mediated signal transduction	1/85	62/29008	0.166509159698953	0.278698700135774	0.215260410698231	Cd2ap	1	62	0.0161290322580645	1521	night
938	GO:0098900	GO:0098900	regulation of action potential	1/85	62/29008	0.166509159698953	0.278698700135774	0.215260410698231	Sumo1	1	62	0.0161290322580645	1521	night
939	GO:0007164	GO:0007164	establishment of tissue polarity	1/85	63/29008	0.168956707595919	0.281295897057893	0.217266425350783	Wdr1	1	63	0.0158730158730159	1521	night
940	GO:0009620	GO:0009620	response to fungus	1/85	63/29008	0.168956707595919	0.281295897057893	0.217266425350783	Card9	1	63	0.0158730158730159	1521	night
941	GO:0030865	GO:0030865	cortical cytoskeleton organization	1/85	63/29008	0.168956707595919	0.281295897057893	0.217266425350783	Wdr1	1	63	0.0158730158730159	1521	night
942	GO:0032653	GO:0032653	regulation of interleukin-10 production	1/85	63/29008	0.168956707595919	0.281295897057893	0.217266425350783	Il6	1	63	0.0158730158730159	1521	night
943	GO:1901016	GO:1901016	regulation of potassium ion transmembrane transporter activity	1/85	63/29008	0.168956707595919	0.281295897057893	0.217266425350783	Sumo1	1	63	0.0158730158730159	1521	night
944	GO:0034764	GO:0034764	positive regulation of transmembrane transport	2/85	253/29008	0.169754074419	0.282324043260413	0.218060541626548	Sumo1/Rap1a	2	253	0.00790513833992095	1521	night
945	GO:0048512	GO:0048512	circadian behavior	1/85	64/29008	0.171397152572749	0.284153674275836	0.219473706178856	Il6	1	64	0.015625	1521	night
946	GO:0050435	GO:0050435	amyloid-beta metabolic process	1/85	64/29008	0.171397152572749	0.284153674275836	0.219473706178856	Rtn2	1	64	0.015625	1521	night
947	GO:0070534	GO:0070534	protein K63-linked ubiquitination	1/85	64/29008	0.171397152572749	0.284153674275836	0.219473706178856	Trim30a	1	64	0.015625	1521	night
948	GO:0007411	GO:0007411	axon guidance	2/85	255/29008	0.171834130370366	0.284277749927791	0.219569539334104	Lamc2/Nptn	2	255	0.00784313725490196	1521	night
949	GO:0010001	GO:0010001	glial cell differentiation	2/85	255/29008	0.171834130370366	0.284277749927791	0.219569539334104	Wdr1/Adgrg6	2	255	0.00784313725490196	1521	night
950	GO:0097485	GO:0097485	neuron projection guidance	2/85	256/29008	0.1728757876122	0.285699985843319	0.220668041362054	Lamc2/Nptn	2	256	0.0078125	1521	night
951	GO:0006611	GO:0006611	protein export from nucleus	1/85	65/29008	0.173830514997822	0.285918389782278	0.220836731497944	Sp100	1	65	0.0153846153846154	1521	night
952	GO:0032613	GO:0032613	interleukin-10 production	1/85	65/29008	0.173830514997822	0.285918389782278	0.220836731497944	Il6	1	65	0.0153846153846154	1521	night
953	GO:0070988	GO:0070988	demethylation	1/85	65/29008	0.173830514997822	0.285918389782278	0.220836731497944	Alkbh2	1	65	0.0153846153846154	1521	night
954	GO:1905710	GO:1905710	positive regulation of membrane permeability	1/85	65/29008	0.173830514997822	0.285918389782278	0.220836731497944	Jam3	1	65	0.0153846153846154	1521	night
955	GO:0001505	GO:0001505	regulation of neurotransmitter levels	2/85	257/29008	0.173918510982214	0.285918389782278	0.220836731497944	Kmo/Rap1a	2	257	0.00778210116731518	1521	night
956	GO:0010506	GO:0010506	regulation of autophagy	2/85	259/29008	0.176007096419588	0.288553910151662	0.222872346292132	Trim30b/Trim30a	2	259	0.00772200772200772	1521	night
957	GO:0019933	GO:0019933	cAMP-mediated signaling	1/85	66/29008	0.176256815181811	0.288553910151662	0.222872346292132	Adgrg6	1	66	0.0151515151515152	1521	night
958	GO:0030330	GO:0030330	DNA damage response, signal transduction by p53 class mediator	1/85	66/29008	0.176256815181811	0.288553910151662	0.222872346292132	Sp100	1	66	0.0151515151515152	1521	night
959	GO:0060688	GO:0060688	regulation of morphogenesis of a branching structure	1/85	66/29008	0.176256815181811	0.288553910151662	0.222872346292132	Bcl11a	1	66	0.0151515151515152	1521	night
960	GO:0006820	GO:0006820	anion transport	3/85	495/29008	0.177439160152947	0.290186959833466	0.22413367598267	Kmo/Slc25a12/Mfsd10	3	495	0.00606060606060606	1521	night
961	GO:0007622	GO:0007622	rhythmic behavior	1/85	67/29008	0.178676073377843	0.290997339422421	0.224759594377894	Il6	1	67	0.0149253731343284	1521	night
962	GO:0032663	GO:0032663	regulation of interleukin-2 production	1/85	67/29008	0.178676073377843	0.290997339422421	0.224759594377894	Card9	1	67	0.0149253731343284	1521	night
963	GO:0051817	GO:0051817	modulation of process of other organism involved in symbiotic interaction	1/85	67/29008	0.178676073377843	0.290997339422421	0.224759594377894	Card9	1	67	0.0149253731343284	1521	night
964	GO:0090398	GO:0090398	cellular senescence	1/85	67/29008	0.178676073377843	0.290997339422421	0.224759594377894	Suv39h1	1	67	0.0149253731343284	1521	night
965	GO:0032720	GO:0032720	negative regulation of tumor necrosis factor production	1/85	68/29008	0.18108830978166	0.293707279294635	0.226852689069674	Trim30a	1	68	0.0147058823529412	1521	night
966	GO:0050994	GO:0050994	regulation of lipid catabolic process	1/85	68/29008	0.18108830978166	0.293707279294635	0.226852689069674	Mtln	1	68	0.0147058823529412	1521	night
967	GO:0060425	GO:0060425	lung morphogenesis	1/85	68/29008	0.18108830978166	0.293707279294635	0.226852689069674	Plod3	1	68	0.0147058823529412	1521	night
968	GO:1904894	GO:1904894	positive regulation of receptor signaling pathway via STAT	1/85	68/29008	0.18108830978166	0.293707279294635	0.226852689069674	Il6	1	68	0.0147058823529412	1521	night
969	GO:0031503	GO:0031503	protein-containing complex localization	2/85	265/29008	0.182296901623938	0.294866801345854	0.227748277003301	Rap1a/Nptn	2	265	0.00754716981132075	1521	night
970	GO:0002064	GO:0002064	epithelial cell development	2/85	266/29008	0.183348556915611	0.294866801345854	0.227748277003301	Rap1a/Plod3	2	266	0.0075187969924812	1521	night
971	GO:0050730	GO:0050730	regulation of peptidyl-tyrosine phosphorylation	2/85	266/29008	0.183348556915611	0.294866801345854	0.227748277003301	Il6/Cntn1	2	266	0.0075187969924812	1521	night
972	GO:0019080	GO:0019080	viral gene expression	1/85	69/29008	0.183493544531783	0.294866801345854	0.227748277003301	Sp100	1	69	0.0144927536231884	1521	night
973	GO:0030239	GO:0030239	myofibril assembly	1/85	69/29008	0.183493544531783	0.294866801345854	0.227748277003301	Wdr1	1	69	0.0144927536231884	1521	night
974	GO:0032507	GO:0032507	maintenance of protein location in cell	1/85	69/29008	0.183493544531783	0.294866801345854	0.227748277003301	Sp100	1	69	0.0144927536231884	1521	night
975	GO:0055002	GO:0055002	striated muscle cell development	1/85	69/29008	0.183493544531783	0.294866801345854	0.227748277003301	Wdr1	1	69	0.0144927536231884	1521	night
976	GO:0086003	GO:0086003	cardiac muscle cell contraction	1/85	69/29008	0.183493544531783	0.294866801345854	0.227748277003301	Sumo1	1	69	0.0144927536231884	1521	night
977	GO:1903556	GO:1903556	negative regulation of tumor necrosis factor superfamily cytokine production	1/85	69/29008	0.183493544531783	0.294866801345854	0.227748277003301	Trim30a	1	69	0.0144927536231884	1521	night
978	GO:0042509	GO:0042509	regulation of tyrosine phosphorylation of STAT protein	1/85	70/29008	0.185891797709668	0.297806247351202	0.230018636908203	Il6	1	70	0.0142857142857143	1521	night
979	GO:0048168	GO:0048168	regulation of neuronal synaptic plasticity	1/85	70/29008	0.185891797709668	0.297806247351202	0.230018636908203	Nptn	1	70	0.0142857142857143	1521	night
980	GO:0050771	GO:0050771	negative regulation of axonogenesis	1/85	70/29008	0.185891797709668	0.297806247351202	0.230018636908203	Bcl11a	1	70	0.0142857142857143	1521	night
981	GO:0001913	GO:0001913	T cell mediated cytotoxicity	1/85	71/29008	0.188283089339865	0.300411026690639	0.232030508043993	H2-T24	1	71	0.0140845070422535	1521	night
982	GO:0050909	GO:0050909	sensory perception of taste	1/85	71/29008	0.188283089339865	0.300411026690639	0.232030508043993	Rtp4	1	71	0.0140845070422535	1521	night
983	GO:0055117	GO:0055117	regulation of cardiac muscle contraction	1/85	71/29008	0.188283089339865	0.300411026690639	0.232030508043993	Sumo1	1	71	0.0140845070422535	1521	night
984	GO:0061035	GO:0061035	regulation of cartilage development	1/85	71/29008	0.188283089339865	0.300411026690639	0.232030508043993	Trps1	1	71	0.0140845070422535	1521	night
985	GO:0007566	GO:0007566	embryo implantation	1/85	72/29008	0.190667439390186	0.302371595800598	0.233544806143003	Tppp3	1	72	0.0138888888888889	1521	night
986	GO:0010633	GO:0010633	negative regulation of epithelial cell migration	1/85	72/29008	0.190667439390186	0.302371595800598	0.233544806143003	Sp100	1	72	0.0138888888888889	1521	night
987	GO:0042274	GO:0042274	ribosomal small subunit biogenesis	1/85	72/29008	0.190667439390186	0.302371595800598	0.233544806143003	Heatr1	1	72	0.0138888888888889	1521	night
988	GO:0043506	GO:0043506	regulation of JUN kinase activity	1/85	72/29008	0.190667439390186	0.302371595800598	0.233544806143003	Dusp19	1	72	0.0138888888888889	1521	night
989	GO:0045428	GO:0045428	regulation of nitric oxide biosynthetic process	1/85	72/29008	0.190667439390186	0.302371595800598	0.233544806143003	Il6	1	72	0.0138888888888889	1521	night
990	GO:0090501	GO:0090501	RNA phosphodiester bond hydrolysis	1/85	72/29008	0.190667439390186	0.302371595800598	0.233544806143003	Nynrin	1	72	0.0138888888888889	1521	night
991	GO:0008542	GO:0008542	visual learning	1/85	73/29008	0.19304486777185	0.305524639517948	0.235980143965589	Nptn	1	73	0.0136986301369863	1521	night
992	GO:0034394	GO:0034394	protein localization to cell surface	1/85	73/29008	0.19304486777185	0.305524639517948	0.235980143965589	Jam3	1	73	0.0136986301369863	1521	night
993	GO:0007260	GO:0007260	tyrosine phosphorylation of STAT protein	1/85	74/29008	0.195415394339653	0.307417003119495	0.237441761712141	Il6	1	74	0.0135135135135135	1521	night
994	GO:0032623	GO:0032623	interleukin-2 production	1/85	74/29008	0.195415394339653	0.307417003119495	0.237441761712141	Card9	1	74	0.0135135135135135	1521	night
995	GO:0033627	GO:0033627	cell adhesion mediated by integrin	1/85	74/29008	0.195415394339653	0.307417003119495	0.237441761712141	Jam3	1	74	0.0135135135135135	1521	night
996	GO:0046824	GO:0046824	positive regulation of nucleocytoplasmic transport	1/85	74/29008	0.195415394339653	0.307417003119495	0.237441761712141	Il6	1	74	0.0135135135135135	1521	night
997	GO:0060968	GO:0060968	regulation of gene silencing	1/85	74/29008	0.195415394339653	0.307417003119495	0.237441761712141	Il6	1	74	0.0135135135135135	1521	night
998	GO:1902369	GO:1902369	negative regulation of RNA catabolic process	1/85	74/29008	0.195415394339653	0.307417003119495	0.237441761712141	Nbas	1	74	0.0135135135135135	1521	night
999	GO:0000375	GO:0000375	RNA splicing, via transesterification reactions	2/85	279/29008	0.197098714448856	0.309135845838866	0.238769355954659	Acin1/Rbmx2	2	279	0.00716845878136201	1521	night
1000	GO:0000377	GO:0000377	RNA splicing, via transesterification reactions with bulged adenosine as nucleophile	2/85	279/29008	0.197098714448856	0.309135845838866	0.238769355954659	Acin1/Rbmx2	2	279	0.00716845878136201	1521	night
1001	GO:0000398	GO:0000398	mRNA splicing, via spliceosome	2/85	279/29008	0.197098714448856	0.309135845838866	0.238769355954659	Acin1/Rbmx2	2	279	0.00716845878136201	1521	night
1002	GO:0042982	GO:0042982	amyloid precursor protein metabolic process	1/85	75/29008	0.197779038892122	0.309584338046493	0.239115760931652	Rtn2	1	75	0.0133333333333333	1521	night
1003	GO:0080164	GO:0080164	regulation of nitric oxide metabolic process	1/85	75/29008	0.197779038892122	0.309584338046493	0.239115760931652	Il6	1	75	0.0133333333333333	1521	night
1004	GO:0001894	GO:0001894	tissue homeostasis	2/85	280/29008	0.198161986555923	0.309874819614342	0.239340122156032	Il6/Oas1g	2	280	0.00714285714285714	1521	night
1005	GO:0006766	GO:0006766	vitamin metabolic process	1/85	76/29008	0.200135821171671	0.311102217068834	0.240288135476565	Clybl	1	76	0.0131578947368421	1521	night
1006	GO:0007422	GO:0007422	peripheral nervous system development	1/85	76/29008	0.200135821171671	0.311102217068834	0.240288135476565	Adgrg6	1	76	0.0131578947368421	1521	night
1007	GO:0021766	GO:0021766	hippocampus development	1/85	76/29008	0.200135821171671	0.311102217068834	0.240288135476565	Uba6	1	76	0.0131578947368421	1521	night
1008	GO:0032543	GO:0032543	mitochondrial translation	1/85	76/29008	0.200135821171671	0.311102217068834	0.240288135476565	Mrps15	1	76	0.0131578947368421	1521	night
1009	GO:0032677	GO:0032677	regulation of interleukin-8 production	1/85	76/29008	0.200135821171671	0.311102217068834	0.240288135476565	Il6	1	76	0.0131578947368421	1521	night
1010	GO:1905515	GO:1905515	non-motile cilium assembly	1/85	76/29008	0.200135821171671	0.311102217068834	0.240288135476565	Tmem80	1	76	0.0131578947368421	1521	night
1011	GO:0007632	GO:0007632	visual behavior	1/85	77/29008	0.202485760864758	0.313822946256337	0.242389563585183	Nptn	1	77	0.012987012987013	1521	night
1012	GO:0032637	GO:0032637	interleukin-8 production	1/85	77/29008	0.202485760864758	0.313822946256337	0.242389563585183	Il6	1	77	0.012987012987013	1521	night
1013	GO:0045669	GO:0045669	positive regulation of osteoblast differentiation	1/85	77/29008	0.202485760864758	0.313822946256337	0.242389563585183	Il6	1	77	0.012987012987013	1521	night
1014	GO:0006919	GO:0006919	activation of cysteine-type endopeptidase activity involved in apoptotic process	1/85	78/29008	0.204828877602046	0.315275821407071	0.243511730647634	Nlrp3	1	78	0.0128205128205128	1521	night
1015	GO:0008543	GO:0008543	fibroblast growth factor receptor signaling pathway	1/85	78/29008	0.204828877602046	0.315275821407071	0.243511730647634	Nptn	1	78	0.0128205128205128	1521	night
1016	GO:0032413	GO:0032413	negative regulation of ion transmembrane transporter activity	1/85	78/29008	0.204828877602046	0.315275821407071	0.243511730647634	Sumo1	1	78	0.0128205128205128	1521	night
1017	GO:0034109	GO:0034109	homotypic cell-cell adhesion	1/85	78/29008	0.204828877602046	0.315275821407071	0.243511730647634	Il6	1	78	0.0128205128205128	1521	night
1018	GO:0045453	GO:0045453	bone resorption	1/85	78/29008	0.204828877602046	0.315275821407071	0.243511730647634	Il6	1	78	0.0128205128205128	1521	night
1019	GO:0048002	GO:0048002	antigen processing and presentation of peptide antigen	1/85	78/29008	0.204828877602046	0.315275821407071	0.243511730647634	H2-T24	1	78	0.0128205128205128	1521	night
1020	GO:0051966	GO:0051966	regulation of synaptic transmission, glutamatergic	1/85	78/29008	0.204828877602046	0.315275821407071	0.243511730647634	Kmo	1	78	0.0128205128205128	1521	night
1021	GO:0022409	GO:0022409	positive regulation of cell-cell adhesion	2/85	288/29008	0.206693273238316	0.317522934426767	0.245247348615244	Il6/Nlrp3	2	288	0.00694444444444444	1521	night
1022	GO:0046942	GO:0046942	carboxylic acid transport	2/85	288/29008	0.206693273238316	0.317522934426767	0.245247348615244	Kmo/Slc25a12	2	288	0.00694444444444444	1521	night
1023	GO:0006094	GO:0006094	gluconeogenesis	1/85	79/29008	0.207165190958556	0.31762631816888	0.245327199819343	Il6	1	79	0.0126582278481013	1521	night
1024	GO:0050709	GO:0050709	negative regulation of protein secretion	1/85	79/29008	0.207165190958556	0.31762631816888	0.245327199819343	Rsad2	1	79	0.0126582278481013	1521	night
1025	GO:0032088	GO:0032088	negative regulation of NF-kappaB transcription factor activity	1/85	80/29008	0.209494720453821	0.319948162560797	0.247120538565228	Nlrp3	1	80	0.0125	1521	night
1026	GO:0045123	GO:0045123	cellular extravasation	1/85	80/29008	0.209494720453821	0.319948162560797	0.247120538565228	Jam3	1	80	0.0125	1521	night
1027	GO:0045670	GO:0045670	regulation of osteoclast differentiation	1/85	80/29008	0.209494720453821	0.319948162560797	0.247120538565228	Pilrb1	1	80	0.0125	1521	night
1028	GO:0071347	GO:0071347	cellular response to interleukin-1	1/85	80/29008	0.209494720453821	0.319948162560797	0.247120538565228	Il6	1	80	0.0125	1521	night
1029	GO:0010038	GO:0010038	response to metal ion	2/85	292/29008	0.210974315084135	0.321894727582209	0.248624020231113	Sumo1/Slc25a12	2	292	0.00684931506849315	1521	night
1030	GO:0006749	GO:0006749	glutathione metabolic process	1/85	81/29008	0.211817485552045	0.3228674294337	0.249375312576348	Gsta4	1	81	0.0123456790123457	1521	night
1031	GO:1903311	GO:1903311	regulation of mRNA metabolic process	2/85	293/29008	0.212046042399269	0.32290231480781	0.249402257230035	Nbas/Acin1	2	293	0.0068259385665529	1521	night
1032	GO:0006334	GO:0006334	nucleosome assembly	1/85	82/29008	0.214133505662256	0.324908345414939	0.250951668734837	Chaf1a	1	82	0.0121951219512195	1521	night
1033	GO:0014015	GO:0014015	positive regulation of gliogenesis	1/85	82/29008	0.214133505662256	0.324908345414939	0.250951668734837	Il6	1	82	0.0121951219512195	1521	night
1034	GO:0019319	GO:0019319	hexose biosynthetic process	1/85	82/29008	0.214133505662256	0.324908345414939	0.250951668734837	Il6	1	82	0.0121951219512195	1521	night
1035	GO:0046394	GO:0046394	carboxylic acid biosynthetic process	2/85	295/29008	0.214191170385008	0.324908345414939	0.250951668734837	Kmo/Plod3	2	295	0.00677966101694915	1521	night
1036	GO:0016053	GO:0016053	organic acid biosynthetic process	2/85	296/29008	0.215264546499931	0.32622136873059	0.25196581748417	Kmo/Plod3	2	296	0.00675675675675676	1521	night
1037	GO:0046785	GO:0046785	microtubule polymerization	1/85	83/29008	0.216442800138462	0.327374948186305	0.252856815494887	Tppp3	1	83	0.0120481927710843	1521	night
1038	GO:0051384	GO:0051384	response to glucocorticoid	1/85	83/29008	0.216442800138462	0.327374948186305	0.252856815494887	Il6	1	83	0.0120481927710843	1521	night
1039	GO:0006809	GO:0006809	nitric oxide biosynthetic process	1/85	84/29008	0.218745388279801	0.329271581590879	0.254321731138245	Il6	1	84	0.0119047619047619	1521	night
1040	GO:0030500	GO:0030500	regulation of bone mineralization	1/85	84/29008	0.218745388279801	0.329271581590879	0.254321731138245	Suv39h1	1	84	0.0119047619047619	1521	night
1041	GO:0034103	GO:0034103	regulation of tissue remodeling	1/85	84/29008	0.218745388279801	0.329271581590879	0.254321731138245	Il6	1	84	0.0119047619047619	1521	night
1042	GO:0043154	GO:0043154	negative regulation of cysteine-type endopeptidase activity involved in apoptotic process	1/85	84/29008	0.218745388279801	0.329271581590879	0.254321731138245	Il6	1	84	0.0119047619047619	1521	night
1043	GO:0050766	GO:0050766	positive regulation of phagocytosis	1/85	84/29008	0.218745388279801	0.329271581590879	0.254321731138245	Rap1a	1	84	0.0119047619047619	1521	night
1044	GO:0002251	GO:0002251	organ or tissue specific immune response	1/85	85/29008	0.2210412893307	0.331140099474427	0.25576493100539	Il6	1	85	0.0117647058823529	1521	night
1045	GO:0031060	GO:0031060	regulation of histone methylation	1/85	85/29008	0.2210412893307	0.331140099474427	0.25576493100539	Suv39h1	1	85	0.0117647058823529	1521	night
1046	GO:0043648	GO:0043648	dicarboxylic acid metabolic process	1/85	85/29008	0.2210412893307	0.331140099474427	0.25576493100539	Kmo	1	85	0.0117647058823529	1521	night
1047	GO:0050805	GO:0050805	negative regulation of synaptic transmission	1/85	85/29008	0.2210412893307	0.331140099474427	0.25576493100539	Rap1a	1	85	0.0117647058823529	1521	night
1048	GO:0051881	GO:0051881	regulation of mitochondrial membrane potential	1/85	85/29008	0.2210412893307	0.331140099474427	0.25576493100539	Mtln	1	85	0.0117647058823529	1521	night
1049	GO:0030168	GO:0030168	platelet activation	1/85	86/29008	0.223330522481026	0.333614576874606	0.257676159946059	Il6	1	86	0.0116279069767442	1521	night
1050	GO:0035418	GO:0035418	protein localization to synapse	1/85	86/29008	0.223330522481026	0.333614576874606	0.257676159946059	Rap1a	1	86	0.0116279069767442	1521	night
1051	GO:2000300	GO:2000300	regulation of synaptic vesicle exocytosis	1/85	86/29008	0.223330522481026	0.333614576874606	0.257676159946059	Rap1a	1	86	0.0116279069767442	1521	night
1052	GO:0002637	GO:0002637	regulation of immunoglobulin production	1/85	87/29008	0.225613106866239	0.335111237256381	0.25883214570523	Il6	1	87	0.0114942528735632	1521	night
1053	GO:0022904	GO:0022904	respiratory electron transport chain	1/85	87/29008	0.225613106866239	0.335111237256381	0.25883214570523	Slc25a12	1	87	0.0114942528735632	1521	night
1054	GO:0032410	GO:0032410	negative regulation of transporter activity	1/85	87/29008	0.225613106866239	0.335111237256381	0.25883214570523	Sumo1	1	87	0.0114942528735632	1521	night
1055	GO:0032890	GO:0032890	regulation of organic acid transport	1/85	87/29008	0.225613106866239	0.335111237256381	0.25883214570523	Kmo	1	87	0.0114942528735632	1521	night
1056	GO:0045638	GO:0045638	negative regulation of myeloid cell differentiation	1/85	87/29008	0.225613106866239	0.335111237256381	0.25883214570523	Pilrb1	1	87	0.0114942528735632	1521	night
1057	GO:0046888	GO:0046888	negative regulation of hormone secretion	1/85	87/29008	0.225613106866239	0.335111237256381	0.25883214570523	Il6	1	87	0.0114942528735632	1521	night
1058	GO:0048511	GO:0048511	rhythmic process	2/85	307/29008	0.227103710605757	0.33700645146601	0.260295965195336	Il6/Suv39h1	2	307	0.00651465798045603	1521	night
1059	GO:0001738	GO:0001738	morphogenesis of a polarized epithelium	1/85	88/29008	0.227889061567541	0.337215670745561	0.260457561313366	Wdr1	1	88	0.0113636363636364	1521	night
1060	GO:0006942	GO:0006942	regulation of striated muscle contraction	1/85	88/29008	0.227889061567541	0.337215670745561	0.260457561313366	Sumo1	1	88	0.0113636363636364	1521	night
1061	GO:0032436	GO:0032436	positive regulation of proteasomal ubiquitin-dependent protein catabolic process	1/85	88/29008	0.227889061567541	0.337215670745561	0.260457561313366	Sumo1	1	88	0.0113636363636364	1521	night
1062	GO:0001912	GO:0001912	positive regulation of leukocyte mediated cytotoxicity	1/85	89/29008	0.230158405612035	0.338024973630398	0.261082648087307	H2-T24	1	89	0.0112359550561798	1521	night
1063	GO:0032526	GO:0032526	response to retinoic acid	1/85	89/29008	0.230158405612035	0.338024973630398	0.261082648087307	Sp100	1	89	0.0112359550561798	1521	night
1064	GO:0046209	GO:0046209	nitric oxide metabolic process	1/85	89/29008	0.230158405612035	0.338024973630398	0.261082648087307	Il6	1	89	0.0112359550561798	1521	night
1065	GO:0046364	GO:0046364	monosaccharide biosynthetic process	1/85	89/29008	0.230158405612035	0.338024973630398	0.261082648087307	Il6	1	89	0.0112359550561798	1521	night
1066	GO:0046683	GO:0046683	response to organophosphorus	1/85	89/29008	0.230158405612035	0.338024973630398	0.261082648087307	Rap1a	1	89	0.0112359550561798	1521	night
1067	GO:1901019	GO:1901019	regulation of calcium ion transmembrane transporter activity	1/85	89/29008	0.230158405612035	0.338024973630398	0.261082648087307	Sumo1	1	89	0.0112359550561798	1521	night
1068	GO:1901379	GO:1901379	regulation of potassium ion transmembrane transport	1/85	89/29008	0.230158405612035	0.338024973630398	0.261082648087307	Sumo1	1	89	0.0112359550561798	1521	night
1069	GO:1904427	GO:1904427	positive regulation of calcium ion transmembrane transport	1/85	89/29008	0.230158405612035	0.338024973630398	0.261082648087307	Sumo1	1	89	0.0112359550561798	1521	night
1070	GO:0031960	GO:0031960	response to corticosteroid	1/85	90/29008	0.23242115797287	0.340193833327346	0.262757825003757	Il6	1	90	0.0111111111111111	1521	night
1071	GO:0043297	GO:0043297	apical junction assembly	1/85	90/29008	0.23242115797287	0.340193833327346	0.262757825003757	Wdr1	1	90	0.0111111111111111	1521	night
1072	GO:0044728	GO:0044728	DNA methylation or demethylation	1/85	90/29008	0.23242115797287	0.340193833327346	0.262757825003757	Alkbh2	1	90	0.0111111111111111	1521	night
1073	GO:0006936	GO:0006936	muscle contraction	2/85	312/29008	0.232501900102065	0.340193833327346	0.262757825003757	Sumo1/Tpm4	2	312	0.00641025641025641	1521	night
1074	GO:0015849	GO:0015849	organic acid transport	2/85	314/29008	0.234663627215268	0.341784248593645	0.263986224860797	Kmo/Slc25a12	2	314	0.00636942675159236	1521	night
1075	GO:0031016	GO:0031016	pancreas development	1/85	91/29008	0.234677337569395	0.341784248593645	0.263986224860797	Il6	1	91	0.010989010989011	1521	night
1076	GO:0040014	GO:0040014	regulation of multicellular organism growth	1/85	91/29008	0.234677337569395	0.341784248593645	0.263986224860797	Suv39h1	1	91	0.010989010989011	1521	night
1077	GO:0070301	GO:0070301	cellular response to hydrogen peroxide	1/85	91/29008	0.234677337569395	0.341784248593645	0.263986224860797	Il6	1	91	0.010989010989011	1521	night
1078	GO:2001057	GO:2001057	reactive nitrogen species metabolic process	1/85	91/29008	0.234677337569395	0.341784248593645	0.263986224860797	Il6	1	91	0.010989010989011	1521	night
1079	GO:0003333	GO:0003333	amino acid transmembrane transport	1/85	92/29008	0.236926963267309	0.344421604008959	0.266023257001891	Slc25a12	1	92	0.0108695652173913	1521	night
1080	GO:1990542	GO:1990542	mitochondrial transmembrane transport	1/85	92/29008	0.236926963267309	0.344421604008959	0.266023257001891	Slc25a12	1	92	0.0108695652173913	1521	night
1081	GO:0007611	GO:0007611	learning or memory	2/85	317/29008	0.237908566579034	0.345528630461687	0.266878298553043	Uba6/Nptn	2	317	0.00630914826498423	1521	night
1082	GO:0010717	GO:0010717	regulation of epithelial to mesenchymal transition	1/85	93/29008	0.239170053878814	0.346080170128791	0.267304294997229	Il6	1	93	0.010752688172043	1521	night
1083	GO:0021954	GO:0021954	central nervous system neuron development	1/85	93/29008	0.239170053878814	0.346080170128791	0.267304294997229	Cdh11	1	93	0.010752688172043	1521	night
1084	GO:0044344	GO:0044344	cellular response to fibroblast growth factor stimulus	1/85	93/29008	0.239170053878814	0.346080170128791	0.267304294997229	Nptn	1	93	0.010752688172043	1521	night
1085	GO:0099072	GO:0099072	regulation of postsynaptic membrane neurotransmitter receptor levels	1/85	93/29008	0.239170053878814	0.346080170128791	0.267304294997229	Rap1a	1	93	0.010752688172043	1521	night
1086	GO:0051146	GO:0051146	striated muscle cell differentiation	2/85	320/29008	0.241156062483498	0.347714134142692	0.268566330896668	Mtln/Wdr1	2	320	0.00625	1521	night
1087	GO:0002312	GO:0002312	B cell activation involved in immune response	1/85	94/29008	0.24140662816276	0.347714134142692	0.268566330896668	Il6	1	94	0.0106382978723404	1521	night
1088	GO:0006970	GO:0006970	response to osmotic stress	1/85	94/29008	0.24140662816276	0.347714134142692	0.268566330896668	Kmo	1	94	0.0106382978723404	1521	night
1089	GO:0008589	GO:0008589	regulation of smoothened signaling pathway	1/85	94/29008	0.24140662816276	0.347714134142692	0.268566330896668	Armc9	1	94	0.0106382978723404	1521	night
1090	GO:2000117	GO:2000117	negative regulation of cysteine-type endopeptidase activity	1/85	94/29008	0.24140662816276	0.347714134142692	0.268566330896668	Il6	1	94	0.0106382978723404	1521	night
1091	GO:0018108	GO:0018108	peptidyl-tyrosine phosphorylation	2/85	322/29008	0.243322336547333	0.348686988673595	0.269317741167939	Il6/Cntn1	2	322	0.0062111801242236	1521	night
1092	GO:0060249	GO:0060249	anatomical structure homeostasis	2/85	322/29008	0.243322336547333	0.348686988673595	0.269317741167939	Il6/Oas1g	2	322	0.0062111801242236	1521	night
1093	GO:0019935	GO:0019935	cyclic-nucleotide-mediated signaling	1/85	95/29008	0.243636704824798	0.348686988673595	0.269317741167939	Adgrg6	1	95	0.0105263157894737	1521	night
1094	GO:0022900	GO:0022900	electron transport chain	1/85	95/29008	0.243636704824798	0.348686988673595	0.269317741167939	Slc25a12	1	95	0.0105263157894737	1521	night
1095	GO:0045685	GO:0045685	regulation of glial cell differentiation	1/85	95/29008	0.243636704824798	0.348686988673595	0.269317741167939	Wdr1	1	95	0.0105263157894737	1521	night
1096	GO:0071774	GO:0071774	response to fibroblast growth factor	1/85	95/29008	0.243636704824798	0.348686988673595	0.269317741167939	Nptn	1	95	0.0105263157894737	1521	night
1097	GO:1901879	GO:1901879	regulation of protein depolymerization	1/85	95/29008	0.243636704824798	0.348686988673595	0.269317741167939	Wdr1	1	95	0.0105263157894737	1521	night
1098	GO:0002366	GO:0002366	leukocyte activation involved in immune response	2/85	324/29008	0.245489532970831	0.3502728447845	0.270542619639118	Il6/Nlrp3	2	324	0.00617283950617284	1521	night
1099	GO:0001570	GO:0001570	vasculogenesis	1/85	96/29008	0.245860302517528	0.3502728447845	0.270542619639118	Rap1a	1	96	0.0104166666666667	1521	night
1100	GO:0009408	GO:0009408	response to heat	1/85	96/29008	0.245860302517528	0.3502728447845	0.270542619639118	Sumo1	1	96	0.0104166666666667	1521	night
1101	GO:0050907	GO:0050907	detection of chemical stimulus involved in sensory perception	1/85	96/29008	0.245860302517528	0.3502728447845	0.270542619639118	Rtp4	1	96	0.0104166666666667	1521	night
1102	GO:1901222	GO:1901222	regulation of NIK/NF-kappaB signaling	1/85	96/29008	0.245860302517528	0.3502728447845	0.270542619639118	Nlrp3	1	96	0.0104166666666667	1521	night
1103	GO:0018212	GO:0018212	peptidyl-tyrosine modification	2/85	325/29008	0.246573450822033	0.350970369710418	0.271081371710628	Il6/Cntn1	2	325	0.00615384615384615	1521	night
1104	GO:0043087	GO:0043087	regulation of GTPase activity	2/85	326/29008	0.247657567884847	0.351200703832115	0.271259276442907	Rap1a/Rap1gap2	2	326	0.00613496932515337	1521	night
1105	GO:0002028	GO:0002028	regulation of sodium ion transport	1/85	97/29008	0.248077439840647	0.351200703832115	0.271259276442907	Cntn1	1	97	0.0103092783505155	1521	night
1106	GO:0010389	GO:0010389	regulation of G2/M transition of mitotic cell cycle	1/85	97/29008	0.248077439840647	0.351200703832115	0.271259276442907	Pkia	1	97	0.0103092783505155	1521	night
1107	GO:0070252	GO:0070252	actin-mediated cell contraction	1/85	97/29008	0.248077439840647	0.351200703832115	0.271259276442907	Sumo1	1	97	0.0103092783505155	1521	night
1108	GO:0070555	GO:0070555	response to interleukin-1	1/85	97/29008	0.248077439840647	0.351200703832115	0.271259276442907	Il6	1	97	0.0103092783505155	1521	night
1109	GO:0090559	GO:0090559	regulation of membrane permeability	1/85	97/29008	0.248077439840647	0.351200703832115	0.271259276442907	Jam3	1	97	0.0103092783505155	1521	night
1110	GO:0002263	GO:0002263	cell activation involved in immune response	2/85	328/29008	0.249826358347522	0.353039948339883	0.272679866233688	Il6/Nlrp3	2	328	0.00609756097560976	1521	night
1111	GO:0016042	GO:0016042	lipid catabolic process	2/85	328/29008	0.249826358347522	0.353039948339883	0.272679866233688	Ivd/Mtln	2	328	0.00609756097560976	1521	night
1112	GO:0062014	GO:0062014	negative regulation of small molecule metabolic process	1/85	98/29008	0.250288135341098	0.353056938441621	0.272692988994131	Il6	1	98	0.0102040816326531	1521	night
1113	GO:1904063	GO:1904063	negative regulation of cation transmembrane transport	1/85	98/29008	0.250288135341098	0.353056938441621	0.272692988994131	Sumo1	1	98	0.0102040816326531	1521	night
1114	GO:0050806	GO:0050806	positive regulation of synaptic transmission	2/85	330/29008	0.251995822336522	0.355146715501203	0.274307084316048	Kmo/Nptn	2	330	0.00606060606060606	1521	night
1115	GO:0031343	GO:0031343	positive regulation of cell killing	1/85	100/29008	0.254690274798887	0.358622180658522	0.276991452979294	H2-T24	1	100	0.01	1521	night
1116	GO:0008544	GO:0008544	epidermis development	2/85	333/29008	0.255251104000084	0.35876833776198	0.277104341335435	Plod3/Trps1	2	333	0.00600600600600601	1521	night
1117	GO:1903037	GO:1903037	regulation of leukocyte cell-cell adhesion	2/85	333/29008	0.255251104000084	0.35876833776198	0.277104341335435	Il6/Nlrp3	2	333	0.00600600600600601	1521	night
1118	GO:0045185	GO:0045185	maintenance of protein location	1/85	101/29008	0.256881755587668	0.359451297925703	0.277631843922501	Sp100	1	101	0.0099009900990099	1521	night
1119	GO:0050772	GO:0050772	positive regulation of axonogenesis	1/85	101/29008	0.256881755587668	0.359451297925703	0.277631843922501	Bcl11a	1	101	0.0099009900990099	1521	night
1120	GO:0050795	GO:0050795	regulation of behavior	1/85	101/29008	0.256881755587668	0.359451297925703	0.277631843922501	Il6	1	101	0.0099009900990099	1521	night
1121	GO:0060021	GO:0060021	roof of mouth development	1/85	101/29008	0.256881755587668	0.359451297925703	0.277631843922501	Sumo1	1	101	0.0099009900990099	1521	night
1122	GO:0090630	GO:0090630	activation of GTPase activity	1/85	101/29008	0.256881755587668	0.359451297925703	0.277631843922501	Rap1gap2	1	101	0.0099009900990099	1521	night
1123	GO:0051235	GO:0051235	maintenance of location	2/85	335/29008	0.257421898922227	0.359886359134369	0.277967875107471	Sp100/Mtln	2	335	0.00597014925373134	1521	night
1124	GO:0019217	GO:0019217	regulation of fatty acid metabolic process	1/85	102/29008	0.259066868216964	0.361221121758999	0.278998814794748	Mtln	1	102	0.00980392156862745	1521	night
1125	GO:0030593	GO:0030593	neutrophil chemotaxis	1/85	102/29008	0.259066868216964	0.361221121758999	0.278998814794748	Jam3	1	102	0.00980392156862745	1521	night
1126	GO:2000060	GO:2000060	positive regulation of ubiquitin-dependent protein catabolic process	1/85	102/29008	0.259066868216964	0.361221121758999	0.278998814794748	Sumo1	1	102	0.00980392156862745	1521	night
1127	GO:0006304	GO:0006304	DNA modification	1/85	103/29008	0.261245630972155	0.363291090014423	0.28059761025586	Alkbh2	1	103	0.00970873786407767	1521	night
1128	GO:0021761	GO:0021761	limbic system development	1/85	103/29008	0.261245630972155	0.363291090014423	0.28059761025586	Uba6	1	103	0.00970873786407767	1521	night
1129	GO:0070167	GO:0070167	regulation of biomineral tissue development	1/85	103/29008	0.261245630972155	0.363291090014423	0.28059761025586	Suv39h1	1	103	0.00970873786407767	1521	night
1130	GO:0050863	GO:0050863	regulation of T cell activation	2/85	339/29008	0.261764591523752	0.363690627161319	0.280906203479611	Il6/Nlrp3	2	339	0.00589970501474926	1521	night
1131	GO:0042102	GO:0042102	positive regulation of T cell proliferation	1/85	104/29008	0.26341806208675	0.365664330217681	0.282430645934139	Il6	1	104	0.00961538461538462	1521	night
1132	GO:0060271	GO:0060271	cilium assembly	2/85	341/29008	0.263936334123068	0.366060110047012	0.282736337092965	Armc9/Tmem80	2	341	0.00586510263929619	1521	night
1133	GO:0050727	GO:0050727	regulation of inflammatory response	2/85	342/29008	0.265022271003853	0.366081792972581	0.282753084481671	Il6/Nlrp3	2	342	0.00584795321637427	1521	night
1134	GO:0014074	GO:0014074	response to purine-containing compound	1/85	105/29008	0.265584179742528	0.366081792972581	0.282753084481671	Rap1a	1	105	0.00952380952380952	1521	night
1135	GO:0046849	GO:0046849	bone remodeling	1/85	105/29008	0.265584179742528	0.366081792972581	0.282753084481671	Il6	1	105	0.00952380952380952	1521	night
1136	GO:0048661	GO:0048661	positive regulation of smooth muscle cell proliferation	1/85	105/29008	0.265584179742528	0.366081792972581	0.282753084481671	Il6	1	105	0.00952380952380952	1521	night
1137	GO:0071456	GO:0071456	cellular response to hypoxia	1/85	105/29008	0.265584179742528	0.366081792972581	0.282753084481671	Suv39h1	1	105	0.00952380952380952	1521	night
1138	GO:0110149	GO:0110149	regulation of biomineralization	1/85	105/29008	0.265584179742528	0.366081792972581	0.282753084481671	Suv39h1	1	105	0.00952380952380952	1521	night
1139	GO:1902749	GO:1902749	regulation of cell cycle G2/M phase transition	1/85	105/29008	0.265584179742528	0.366081792972581	0.282753084481671	Pkia	1	105	0.00952380952380952	1521	night
1140	GO:0034766	GO:0034766	negative regulation of ion transmembrane transport	1/85	107/29008	0.269897547146986	0.37137524015843	0.286841620289984	Sumo1	1	107	0.00934579439252336	1521	night
1141	GO:1901800	GO:1901800	positive regulation of proteasomal protein catabolic process	1/85	107/29008	0.269897547146986	0.37137524015843	0.286841620289984	Sumo1	1	107	0.00934579439252336	1521	night
1142	GO:0031058	GO:0031058	positive regulation of histone modification	1/85	108/29008	0.272044833001888	0.373674879976346	0.288617808738016	Suv39h1	1	108	0.00925925925925926	1521	night
1143	GO:0043255	GO:0043255	regulation of carbohydrate biosynthetic process	1/85	108/29008	0.272044833001888	0.373674879976346	0.288617808738016	Il6	1	108	0.00925925925925926	1521	night
1144	GO:0071900	GO:0071900	regulation of protein serine/threonine kinase activity	2/85	349/29008	0.27262417779765	0.374143320928593	0.288979621662581	Dusp19/Pkia	2	349	0.00573065902578797	1521	night
1145	GO:1902106	GO:1902106	negative regulation of leukocyte differentiation	1/85	109/29008	0.274185877610706	0.375957928252234	0.290381182263878	Pilrb1	1	109	0.00917431192660551	1521	night
1146	GO:0006275	GO:0006275	regulation of DNA replication	1/85	110/29008	0.276320698898746	0.377566142098374	0.291623329331094	Il6	1	110	0.00909090909090909	1521	night
1147	GO:0031532	GO:0031532	actin cytoskeleton reorganization	1/85	110/29008	0.276320698898746	0.377566142098374	0.291623329331094	Cd2ap	1	110	0.00909090909090909	1521	night
1148	GO:0043266	GO:0043266	regulation of potassium ion transport	1/85	110/29008	0.276320698898746	0.377566142098374	0.291623329331094	Sumo1	1	110	0.00909090909090909	1521	night
1149	GO:0048024	GO:0048024	regulation of mRNA splicing, via spliceosome	1/85	110/29008	0.276320698898746	0.377566142098374	0.291623329331094	Acin1	1	110	0.00909090909090909	1521	night
1150	GO:0050890	GO:0050890	cognition	2/85	354/29008	0.278053291089289	0.379154747738516	0.292850331474871	Uba6/Nptn	2	354	0.00564971751412429	1521	night
1151	GO:0000956	GO:0000956	nuclear-transcribed mRNA catabolic process	1/85	111/29008	0.278449314740452	0.379154747738516	0.292850331474871	Nbas	1	111	0.00900900900900901	1521	night
1152	GO:0035249	GO:0035249	synaptic transmission, glutamatergic	1/85	111/29008	0.278449314740452	0.379154747738516	0.292850331474871	Kmo	1	111	0.00900900900900901	1521	night
1153	GO:1903707	GO:1903707	negative regulation of hemopoiesis	1/85	111/29008	0.278449314740452	0.379154747738516	0.292850331474871	Pilrb1	1	111	0.00900900900900901	1521	night
1154	GO:0021549	GO:0021549	cerebellum development	1/85	112/29008	0.280571742959542	0.381713723090539	0.294826824673349	Cntn1	1	112	0.00892857142857143	1521	night
1155	GO:0045860	GO:0045860	positive regulation of protein kinase activity	2/85	358/29008	0.282395229463123	0.383861913642514	0.296486037221707	Dusp19/Rap1a	2	358	0.00558659217877095	1521	night
1156	GO:0051702	GO:0051702	biological process involved in interaction with symbiont	1/85	114/29008	0.284798107572004	0.386793277584816	0.2987501547286	Card9	1	114	0.0087719298245614	1521	night
1157	GO:1903532	GO:1903532	positive regulation of secretion by cell	2/85	361/29008	0.285650528333145	0.387615669388969	0.299385351080182	Kmo/Cd2ap	2	361	0.00554016620498615	1521	night
1158	GO:0001942	GO:0001942	hair follicle development	1/85	115/29008	0.286902079360486	0.388307124651692	0.299919415084646	Trps1	1	115	0.00869565217391304	1521	night
1159	GO:0002062	GO:0002062	chondrocyte differentiation	1/85	115/29008	0.286902079360486	0.388307124651692	0.299919415084646	Trps1	1	115	0.00869565217391304	1521	night
1160	GO:0050764	GO:0050764	regulation of phagocytosis	1/85	115/29008	0.286902079360486	0.388307124651692	0.299919415084646	Rap1a	1	115	0.00869565217391304	1521	night
1161	GO:0032259	GO:0032259	methylation	2/85	363/29008	0.287820049521136	0.388800254393712	0.300300297057698	Rnmt/Suv39h1	2	363	0.00550964187327824	1521	night
1162	GO:0008306	GO:0008306	associative learning	1/85	116/29008	0.288999934316855	0.388800254393712	0.300300297057698	Nptn	1	116	0.00862068965517241	1521	night
1163	GO:0030316	GO:0030316	osteoclast differentiation	1/85	116/29008	0.288999934316855	0.388800254393712	0.300300297057698	Pilrb1	1	116	0.00862068965517241	1521	night
1164	GO:0038061	GO:0038061	NIK/NF-kappaB signaling	1/85	116/29008	0.288999934316855	0.388800254393712	0.300300297057698	Nlrp3	1	116	0.00862068965517241	1521	night
1165	GO:0048709	GO:0048709	oligodendrocyte differentiation	1/85	116/29008	0.288999934316855	0.388800254393712	0.300300297057698	Wdr1	1	116	0.00862068965517241	1521	night
1166	GO:0051897	GO:0051897	positive regulation of protein kinase B signaling	1/85	116/29008	0.288999934316855	0.388800254393712	0.300300297057698	Il6	1	116	0.00862068965517241	1521	night
1167	GO:0051952	GO:0051952	regulation of amine transport	1/85	116/29008	0.288999934316855	0.388800254393712	0.300300297057698	Kmo	1	116	0.00862068965517241	1521	night
1168	GO:0010927	GO:0010927	cellular component assembly involved in morphogenesis	1/85	117/29008	0.291091690013347	0.390610216513637	0.301698269811405	Wdr1	1	117	0.00854700854700855	1521	night
1169	GO:0044070	GO:0044070	regulation of anion transport	1/85	117/29008	0.291091690013347	0.390610216513637	0.301698269811405	Kmo	1	117	0.00854700854700855	1521	night
1170	GO:0051282	GO:0051282	regulation of sequestering of calcium ion	1/85	117/29008	0.291091690013347	0.390610216513637	0.301698269811405	Mtln	1	117	0.00854700854700855	1521	night
1171	GO:0001578	GO:0001578	microtubule bundle formation	1/85	119/29008	0.29525697366642	0.393508869827062	0.303937122387379	Tppp3	1	119	0.00840336134453781	1521	night
1172	GO:0006612	GO:0006612	protein targeting to membrane	1/85	119/29008	0.29525697366642	0.393508869827062	0.303937122387379	Rtp4	1	119	0.00840336134453781	1521	night
1173	GO:0021782	GO:0021782	glial cell development	1/85	119/29008	0.29525697366642	0.393508869827062	0.303937122387379	Adgrg6	1	119	0.00840336134453781	1521	night
1174	GO:0022404	GO:0022404	molting cycle process	1/85	119/29008	0.29525697366642	0.393508869827062	0.303937122387379	Trps1	1	119	0.00840336134453781	1521	night
1175	GO:0022405	GO:0022405	hair cycle process	1/85	119/29008	0.29525697366642	0.393508869827062	0.303937122387379	Trps1	1	119	0.00840336134453781	1521	night
1176	GO:0045666	GO:0045666	positive regulation of neuron differentiation	1/85	119/29008	0.29525697366642	0.393508869827062	0.303937122387379	Il6	1	119	0.00840336134453781	1521	night
1177	GO:0051208	GO:0051208	sequestering of calcium ion	1/85	119/29008	0.29525697366642	0.393508869827062	0.303937122387379	Mtln	1	119	0.00840336134453781	1521	night
1178	GO:0098773	GO:0098773	skin epidermis development	1/85	119/29008	0.29525697366642	0.393508869827062	0.303937122387379	Trps1	1	119	0.00840336134453781	1521	night
1179	GO:0001910	GO:0001910	regulation of leukocyte mediated cytotoxicity	1/85	120/29008	0.297330536518659	0.395600798588386	0.305552879633805	H2-T24	1	120	0.00833333333333333	1521	night
1180	GO:0006805	GO:0006805	xenobiotic metabolic process	1/85	120/29008	0.297330536518659	0.395600798588386	0.305552879633805	Gsta4	1	120	0.00833333333333333	1521	night
1181	GO:0007159	GO:0007159	leukocyte cell-cell adhesion	2/85	373/29008	0.298657027088296	0.396693343932846	0.306396736312865	Il6/Nlrp3	2	373	0.00536193029490617	1521	night
1182	GO:0050900	GO:0050900	leukocyte migration	2/85	373/29008	0.298657027088296	0.396693343932846	0.306396736312865	Wdr1/Jam3	2	373	0.00536193029490617	1521	night
1183	GO:0015837	GO:0015837	amine transport	1/85	121/29008	0.299398069902622	0.397341479076176	0.306897340862055	Kmo	1	121	0.00826446280991736	1521	night
1184	GO:0044782	GO:0044782	cilium organization	2/85	375/29008	0.300821843357284	0.398893829451803	0.308096340280575	Armc9/Tmem80	2	375	0.00533333333333333	1521	night
1185	GO:0042542	GO:0042542	response to hydrogen peroxide	1/85	122/29008	0.301459591142567	0.39940215872897	0.308488962021974	Il6	1	122	0.00819672131147541	1521	night
1186	GO:0030282	GO:0030282	bone mineralization	1/85	123/29008	0.303515117513573	0.401110045872314	0.309808094431717	Suv39h1	1	123	0.00813008130081301	1521	night
1187	GO:0040029	GO:0040029	regulation of gene expression, epigenetic	1/85	123/29008	0.303515117513573	0.401110045872314	0.309808094431717	Suv39h1	1	123	0.00813008130081301	1521	night
1188	GO:1903052	GO:1903052	positive regulation of proteolysis involved in cellular protein catabolic process	1/85	123/29008	0.303515117513573	0.401110045872314	0.309808094431717	Sumo1	1	123	0.00813008130081301	1521	night
1189	GO:0002688	GO:0002688	regulation of leukocyte chemotaxis	1/85	124/29008	0.305564666241679	0.402801449201877	0.311114495126089	Jam3	1	124	0.00806451612903226	1521	night
1190	GO:0034968	GO:0034968	histone lysine methylation	1/85	124/29008	0.305564666241679	0.402801449201877	0.311114495126089	Suv39h1	1	124	0.00806451612903226	1521	night
1191	GO:0051261	GO:0051261	protein depolymerization	1/85	124/29008	0.305564666241679	0.402801449201877	0.311114495126089	Wdr1	1	124	0.00806451612903226	1521	night
1192	GO:0000723	GO:0000723	telomere maintenance	1/85	125/29008	0.30760825450402	0.404815557058936	0.312670145311361	Sp100	1	125	0.008	1521	night
1193	GO:0034728	GO:0034728	nucleosome organization	1/85	125/29008	0.30760825450402	0.404815557058936	0.312670145311361	Chaf1a	1	125	0.008	1521	night
1194	GO:0019882	GO:0019882	antigen processing and presentation	1/85	126/29008	0.309645899428964	0.405796379051313	0.313427709465044	H2-T24	1	126	0.00793650793650794	1521	night
1195	GO:0022037	GO:0022037	metencephalon development	1/85	126/29008	0.309645899428964	0.405796379051313	0.313427709465044	Cntn1	1	126	0.00793650793650794	1521	night
1196	GO:0031109	GO:0031109	microtubule polymerization or depolymerization	1/85	126/29008	0.309645899428964	0.405796379051313	0.313427709465044	Tppp3	1	126	0.00793650793650794	1521	night
1197	GO:0032414	GO:0032414	positive regulation of ion transmembrane transporter activity	1/85	126/29008	0.309645899428964	0.405796379051313	0.313427709465044	Sumo1	1	126	0.00793650793650794	1521	night
1198	GO:0048259	GO:0048259	regulation of receptor-mediated endocytosis	1/85	126/29008	0.309645899428964	0.405796379051313	0.313427709465044	Cd2ap	1	126	0.00793650793650794	1521	night
1199	GO:1901214	GO:1901214	regulation of neuron death	2/85	384/29008	0.310550165206768	0.406642001146476	0.314080848354503	Kmo/Il6	2	384	0.00520833333333333	1521	night
1200	GO:0046425	GO:0046425	regulation of receptor signaling pathway via JAK-STAT	1/85	127/29008	0.311677618096249	0.40743868477195	0.314696188305254	Il6	1	127	0.0078740157480315	1521	night
1201	GO:0071621	GO:0071621	granulocyte chemotaxis	1/85	127/29008	0.311677618096249	0.40743868477195	0.314696188305254	Jam3	1	127	0.0078740157480315	1521	night
1202	GO:0034655	GO:0034655	nucleobase-containing compound catabolic process	2/85	386/29008	0.312708687182196	0.408048368875957	0.315167094163662	Il6/Nbas	2	386	0.00518134715025907	1521	night
1203	GO:0001889	GO:0001889	liver development	1/85	128/29008	0.313703427537121	0.408048368875957	0.315167094163662	Il6	1	128	0.0078125	1521	night
1204	GO:0006282	GO:0006282	regulation of DNA repair	1/85	128/29008	0.313703427537121	0.408048368875957	0.315167094163662	Suv39h1	1	128	0.0078125	1521	night
1205	GO:0030048	GO:0030048	actin filament-based movement	1/85	128/29008	0.313703427537121	0.408048368875957	0.315167094163662	Sumo1	1	128	0.0078125	1521	night
1206	GO:0060996	GO:0060996	dendritic spine development	1/85	128/29008	0.313703427537121	0.408048368875957	0.315167094163662	Uba6	1	128	0.0078125	1521	night
1207	GO:0061387	GO:0061387	regulation of extent of cell growth	1/85	128/29008	0.313703427537121	0.408048368875957	0.315167094163662	Bcl11a	1	128	0.0078125	1521	night
1208	GO:0051052	GO:0051052	regulation of DNA metabolic process	2/85	388/29008	0.314865871135346	0.40898156042336	0.315887869666585	Il6/Suv39h1	2	388	0.00515463917525773	1521	night
1209	GO:0009593	GO:0009593	detection of chemical stimulus	1/85	129/29008	0.315723344734467	0.40898156042336	0.315887869666585	Rtp4	1	129	0.00775193798449612	1521	night
1210	GO:0043244	GO:0043244	regulation of protein-containing complex disassembly	1/85	129/29008	0.315723344734467	0.40898156042336	0.315887869666585	Wdr1	1	129	0.00775193798449612	1521	night
1211	GO:0048640	GO:0048640	negative regulation of developmental growth	1/85	129/29008	0.315723344734467	0.40898156042336	0.315887869666585	Bcl11a	1	129	0.00775193798449612	1521	night
1212	GO:1901216	GO:1901216	positive regulation of neuron death	1/85	129/29008	0.315723344734467	0.40898156042336	0.315887869666585	Kmo	1	129	0.00775193798449612	1521	night
1213	GO:0032200	GO:0032200	telomere organization	1/85	130/29008	0.317737386622952	0.409899504517695	0.316596868390469	Sp100	1	130	0.00769230769230769	1521	night
1214	GO:0033138	GO:0033138	positive regulation of peptidyl-serine phosphorylation	1/85	130/29008	0.317737386622952	0.409899504517695	0.316596868390469	Il6	1	130	0.00769230769230769	1521	night
1215	GO:0036294	GO:0036294	cellular response to decreased oxygen levels	1/85	130/29008	0.317737386622952	0.409899504517695	0.316596868390469	Suv39h1	1	130	0.00769230769230769	1521	night
1216	GO:0043406	GO:0043406	positive regulation of MAP kinase activity	1/85	130/29008	0.317737386622952	0.409899504517695	0.316596868390469	Dusp19	1	130	0.00769230769230769	1521	night
1217	GO:0051592	GO:0051592	response to calcium ion	1/85	130/29008	0.317737386622952	0.409899504517695	0.316596868390469	Slc25a12	1	130	0.00769230769230769	1521	night
1218	GO:0010906	GO:0010906	regulation of glucose metabolic process	1/85	131/29008	0.319745570089156	0.410802410016346	0.317294251651915	Il6	1	131	0.00763358778625954	1521	night
1219	GO:0035821	GO:0035821	modulation of process of other organism	1/85	131/29008	0.319745570089156	0.410802410016346	0.317294251651915	Card9	1	131	0.00763358778625954	1521	night
1220	GO:0045727	GO:0045727	positive regulation of translation	1/85	131/29008	0.319745570089156	0.410802410016346	0.317294251651915	Il6	1	131	0.00763358778625954	1521	night
1221	GO:0060048	GO:0060048	cardiac muscle contraction	1/85	131/29008	0.319745570089156	0.410802410016346	0.317294251651915	Sumo1	1	131	0.00763358778625954	1521	night
1222	GO:0061008	GO:0061008	hepaticobiliary system development	1/85	131/29008	0.319745570089156	0.410802410016346	0.317294251651915	Il6	1	131	0.00763358778625954	1521	night
1223	GO:0032434	GO:0032434	regulation of proteasomal ubiquitin-dependent protein catabolic process	1/85	133/29008	0.323744429061415	0.415599962082111	0.32099976957331	Sumo1	1	133	0.0075187969924812	1521	night
1224	GO:0051098	GO:0051098	regulation of binding	2/85	397/29008	0.3245551083134	0.415775745381472	0.321135540515894	Sumo1/Sp100	2	397	0.00503778337531486	1521	night
1225	GO:0008380	GO:0008380	RNA splicing	2/85	398/29008	0.325629723041402	0.415775745381472	0.321135540515894	Acin1/Rbmx2	2	398	0.0050251256281407	1521	night
1226	GO:0000086	GO:0000086	G2/M transition of mitotic cell cycle	1/85	134/29008	0.325735138101408	0.415775745381472	0.321135540515894	Pkia	1	134	0.00746268656716418	1521	night
1227	GO:0032273	GO:0032273	positive regulation of protein polymerization	1/85	134/29008	0.325735138101408	0.415775745381472	0.321135540515894	Tppp3	1	134	0.00746268656716418	1521	night
1228	GO:0032411	GO:0032411	positive regulation of transporter activity	1/85	134/29008	0.325735138101408	0.415775745381472	0.321135540515894	Sumo1	1	134	0.00746268656716418	1521	night
1229	GO:0050729	GO:0050729	positive regulation of inflammatory response	1/85	134/29008	0.325735138101408	0.415775745381472	0.321135540515894	Il6	1	134	0.00746268656716418	1521	night
1230	GO:1905039	GO:1905039	carboxylic acid transmembrane transport	1/85	134/29008	0.325735138101408	0.415775745381472	0.321135540515894	Slc25a12	1	134	0.00746268656716418	1521	night
1231	GO:1903825	GO:1903825	organic acid transmembrane transport	1/85	135/29008	0.327720055787263	0.417630265897729	0.322567929141257	Slc25a12	1	135	0.00740740740740741	1521	night
1232	GO:1904892	GO:1904892	regulation of receptor signaling pathway via STAT	1/85	135/29008	0.327720055787263	0.417630265897729	0.322567929141257	Il6	1	135	0.00740740740740741	1521	night
1233	GO:2001233	GO:2001233	regulation of apoptotic signaling pathway	2/85	402/29008	0.329923929296834	0.420097785073828	0.324473783711062	Sp100/Trps1	2	402	0.00497512437810945	1521	night
1234	GO:0002761	GO:0002761	regulation of myeloid leukocyte differentiation	1/85	137/29008	0.331672583641928	0.421640450459779	0.32566530266823	Pilrb1	1	137	0.0072992700729927	1521	night
1235	GO:0050773	GO:0050773	regulation of dendrite development	1/85	137/29008	0.331672583641928	0.421640450459779	0.32566530266823	Bcl11a	1	137	0.0072992700729927	1521	night
1236	GO:0042303	GO:0042303	molting cycle	1/85	138/29008	0.333640226965347	0.423456068177522	0.327067643674493	Trps1	1	138	0.0072463768115942	1521	night
1237	GO:0042633	GO:0042633	hair cycle	1/85	138/29008	0.333640226965347	0.423456068177522	0.327067643674493	Trps1	1	138	0.0072463768115942	1521	night
1238	GO:0048638	GO:0048638	regulation of developmental growth	2/85	406/29008	0.334211013023563	0.423837875966877	0.327362543153766	Bcl11a/Suv39h1	2	406	0.00492610837438424	1521	night
1239	GO:0016079	GO:0016079	synaptic vesicle exocytosis	1/85	139/29008	0.335602145244112	0.424573221622285	0.327930507079365	Rap1a	1	139	0.00719424460431655	1521	night
1240	GO:0031341	GO:0031341	regulation of cell killing	1/85	139/29008	0.335602145244112	0.424573221622285	0.327930507079365	H2-T24	1	139	0.00719424460431655	1521	night
1241	GO:0034341	GO:0034341	response to interferon-gamma	1/85	139/29008	0.335602145244112	0.424573221622285	0.327930507079365	Sp100	1	139	0.00719424460431655	1521	night
1242	GO:0034614	GO:0034614	cellular response to reactive oxygen species	1/85	140/29008	0.337558354938048	0.426360914925773	0.32931127991585	Il6	1	140	0.00714285714285714	1521	night
1243	GO:0071887	GO:0071887	leukocyte apoptotic process	1/85	140/29008	0.337558354938048	0.426360914925773	0.32931127991585	Il6	1	140	0.00714285714285714	1521	night
1244	GO:0018022	GO:0018022	peptidyl-lysine methylation	1/85	141/29008	0.339508872460228	0.427792078461122	0.330416677430246	Suv39h1	1	141	0.00709219858156028	1521	night
1245	GO:0035270	GO:0035270	endocrine system development	1/85	141/29008	0.339508872460228	0.427792078461122	0.330416677430246	Il6	1	141	0.00709219858156028	1521	night
1246	GO:1904375	GO:1904375	regulation of protein localization to cell periphery	1/85	141/29008	0.339508872460228	0.427792078461122	0.330416677430246	Rap1a	1	141	0.00709219858156028	1521	night
1247	GO:0001508	GO:0001508	action potential	1/85	143/29008	0.343392896408614	0.431301477889219	0.33312725613703	Sumo1	1	143	0.00699300699300699	1521	night
1248	GO:0050671	GO:0050671	positive regulation of lymphocyte proliferation	1/85	143/29008	0.343392896408614	0.431301477889219	0.33312725613703	Il6	1	143	0.00699300699300699	1521	night
1249	GO:0050728	GO:0050728	negative regulation of inflammatory response	1/85	143/29008	0.343392896408614	0.431301477889219	0.33312725613703	Nlrp3	1	143	0.00699300699300699	1521	night
1250	GO:1903364	GO:1903364	positive regulation of cellular protein catabolic process	1/85	143/29008	0.343392896408614	0.431301477889219	0.33312725613703	Sumo1	1	143	0.00699300699300699	1521	night
1251	GO:0051047	GO:0051047	positive regulation of secretion	2/85	415/29008	0.343828773009206	0.431503735910834	0.333283475540919	Kmo/Cd2ap	2	415	0.00481927710843374	1521	night
1252	GO:0032946	GO:0032946	positive regulation of mononuclear cell proliferation	1/85	145/29008	0.347254347463728	0.434067934329661	0.335264002915031	Il6	1	145	0.00689655172413793	1521	night
1253	GO:0043624	GO:0043624	cellular protein complex disassembly	1/85	145/29008	0.347254347463728	0.434067934329661	0.335264002915031	Wdr1	1	145	0.00689655172413793	1521	night
1254	GO:0051928	GO:0051928	positive regulation of calcium ion transport	1/85	145/29008	0.347254347463728	0.434067934329661	0.335264002915031	Sumo1	1	145	0.00689655172413793	1521	night
1255	GO:0065004	GO:0065004	protein-DNA complex assembly	1/85	145/29008	0.347254347463728	0.434067934329661	0.335264002915031	Chaf1a	1	145	0.00689655172413793	1521	night
1256	GO:0072331	GO:0072331	signal transduction by p53 class mediator	1/85	145/29008	0.347254347463728	0.434067934329661	0.335264002915031	Sp100	1	145	0.00689655172413793	1521	night
1257	GO:0044839	GO:0044839	cell cycle G2/M phase transition	1/85	146/29008	0.349176648695949	0.435776898611002	0.336583967281176	Pkia	1	146	0.00684931506849315	1521	night
1258	GO:0071453	GO:0071453	cellular response to oxygen levels	1/85	146/29008	0.349176648695949	0.435776898611002	0.336583967281176	Suv39h1	1	146	0.00684931506849315	1521	night
1259	GO:0007189	GO:0007189	adenylate cyclase-activating G protein-coupled receptor signaling pathway	1/85	147/29008	0.351093355260319	0.43747346647516	0.337894356942262	Adgrg6	1	147	0.00680272108843537	1521	night
1260	GO:0043467	GO:0043467	regulation of generation of precursor metabolites and energy	1/85	147/29008	0.351093355260319	0.43747346647516	0.337894356942262	Oas1g	1	147	0.00680272108843537	1521	night
1261	GO:0043161	GO:0043161	proteasome-mediated ubiquitin-dependent protein catabolic process	2/85	423/29008	0.352342190400635	0.438681394868356	0.338827332811496	Sumo1/Cd2ap	2	423	0.00472813238770686	1521	night
1262	GO:0050684	GO:0050684	regulation of mRNA processing	1/85	148/29008	0.353004483246282	0.439157716875327	0.339195232879904	Acin1	1	148	0.00675675675675676	1521	night
1263	GO:0003012	GO:0003012	muscle system process	2/85	425/29008	0.354464916416736	0.440625430541785	0.340328860867675	Sumo1/Tpm4	2	425	0.00470588235294118	1521	night
1264	GO:0035195	GO:0035195	gene silencing by miRNA	1/85	149/29008	0.354910048697566	0.440829728208211	0.3404866556459	Il6	1	149	0.00671140939597315	1521	night
1265	GO:0030099	GO:0030099	myeloid cell differentiation	2/85	426/29008	0.355525403411668	0.441244967080094	0.340807376517779	Wdr1/Pilrb1	2	426	0.00469483568075117	1521	night
1266	GO:0042692	GO:0042692	muscle cell differentiation	2/85	428/29008	0.357644597112954	0.443174441568538	0.342297657852468	Mtln/Wdr1	2	428	0.00467289719626168	1521	night
1267	GO:0070997	GO:0070997	neuron death	2/85	428/29008	0.357644597112954	0.443174441568538	0.342297657852468	Kmo/Il6	2	428	0.00467289719626168	1521	night
1268	GO:0030010	GO:0030010	establishment of cell polarity	1/85	151/29008	0.358704555943208	0.444137344503815	0.343041381742135	Jam3	1	151	0.00662251655629139	1521	night
1269	GO:0001837	GO:0001837	epithelial to mesenchymal transition	1/85	152/29008	0.360593529597602	0.445773103518295	0.344304804058382	Il6	1	152	0.00657894736842105	1521	night
1270	GO:0003206	GO:0003206	cardiac chamber morphogenesis	1/85	152/29008	0.360593529597602	0.445773103518295	0.344304804058382	Adgrg6	1	152	0.00657894736842105	1521	night
1271	GO:0002687	GO:0002687	positive regulation of leukocyte migration	1/85	153/29008	0.362477004437642	0.447045480728279	0.34528755869861	Jam3	1	153	0.0065359477124183	1521	night
1272	GO:0010565	GO:0010565	regulation of cellular ketone metabolic process	1/85	153/29008	0.362477004437642	0.447045480728279	0.34528755869861	Mtln	1	153	0.0065359477124183	1521	night
1273	GO:0031099	GO:0031099	regeneration	1/85	153/29008	0.362477004437642	0.447045480728279	0.34528755869861	Il6	1	153	0.0065359477124183	1521	night
1274	GO:0042113	GO:0042113	B cell activation	2/85	434/29008	0.363987536279776	0.448556069041796	0.346454302069158	Il6/Bcl11a	2	434	0.00460829493087558	1521	night
1275	GO:0016571	GO:0016571	histone methylation	1/85	154/29008	0.364354996280401	0.448656740517827	0.346532058381855	Suv39h1	1	154	0.00649350649350649	1521	night
1276	GO:0033674	GO:0033674	positive regulation of kinase activity	2/85	435/29008	0.365042500209938	0.448850279320732	0.346681543263482	Dusp19/Rap1a	2	435	0.00459770114942529	1521	night
1277	GO:0051251	GO:0051251	positive regulation of lymphocyte activation	2/85	436/29008	0.366096823369832	0.448850279320732	0.346681543263482	Il6/Nlrp3	2	436	0.00458715596330275	1521	night
1278	GO:0007569	GO:0007569	cell aging	1/85	155/29008	0.366227520897999	0.448850279320732	0.346681543263482	Suv39h1	1	155	0.00645161290322581	1521	night
1279	GO:0022612	GO:0022612	gland morphogenesis	1/85	155/29008	0.366227520897999	0.448850279320732	0.346681543263482	Il6	1	155	0.00645161290322581	1521	night
1280	GO:0035194	GO:0035194	post-transcriptional gene silencing by RNA	1/85	155/29008	0.366227520897999	0.448850279320732	0.346681543263482	Il6	1	155	0.00645161290322581	1521	night
1281	GO:0051168	GO:0051168	nuclear export	1/85	155/29008	0.366227520897999	0.448850279320732	0.346681543263482	Sp100	1	155	0.00645161290322581	1521	night
1282	GO:0002253	GO:0002253	activation of immune response	2/85	439/29008	0.369255895539651	0.450955965198644	0.348307926187622	Rap1a/Trim30a	2	439	0.00455580865603645	1521	night
1283	GO:0006631	GO:0006631	fatty acid metabolic process	2/85	439/29008	0.369255895539651	0.450955965198644	0.348307926187622	Ivd/Mtln	2	439	0.00455580865603645	1521	night
1284	GO:0001824	GO:0001824	blastocyst development	1/85	157/29008	0.369956231322199	0.450955965198644	0.348307926187622	Suv39h1	1	157	0.00636942675159236	1521	night
1285	GO:0007224	GO:0007224	smoothened signaling pathway	1/85	157/29008	0.369956231322199	0.450955965198644	0.348307926187622	Armc9	1	157	0.00636942675159236	1521	night
1286	GO:0043484	GO:0043484	regulation of RNA splicing	1/85	157/29008	0.369956231322199	0.450955965198644	0.348307926187622	Acin1	1	157	0.00636942675159236	1521	night
1287	GO:0070665	GO:0070665	positive regulation of leukocyte proliferation	1/85	157/29008	0.369956231322199	0.450955965198644	0.348307926187622	Il6	1	157	0.00636942675159236	1521	night
1288	GO:2001235	GO:2001235	positive regulation of apoptotic signaling pathway	1/85	157/29008	0.369956231322199	0.450955965198644	0.348307926187622	Trps1	1	157	0.00636942675159236	1521	night
1289	GO:0045667	GO:0045667	regulation of osteoblast differentiation	1/85	158/29008	0.371812448449426	0.452866985310783	0.349783953790159	Il6	1	158	0.00632911392405063	1521	night
1290	GO:0010959	GO:0010959	regulation of metal ion transport	2/85	443/29008	0.373458704319352	0.454416204305959	0.350980534603061	Sumo1/Cntn1	2	443	0.00451467268623025	1521	night
1291	GO:0034250	GO:0034250	positive regulation of cellular amide metabolic process	1/85	159/29008	0.373663260992989	0.454416204305959	0.350980534603061	Il6	1	159	0.00628930817610063	1521	night
1292	GO:2000377	GO:2000377	regulation of reactive oxygen species metabolic process	1/85	160/29008	0.375508684502144	0.456306992777373	0.352440935755638	Trim30a	1	160	0.00625	1521	night
1293	GO:0016441	GO:0016441	posttranscriptional gene silencing	1/85	161/29008	0.377348734481945	0.457834245082422	0.353620550006671	Il6	1	161	0.0062111801242236	1521	night
1294	GO:0061013	GO:0061013	regulation of mRNA catabolic process	1/85	161/29008	0.377348734481945	0.457834245082422	0.353620550006671	Nbas	1	161	0.0062111801242236	1521	night
1295	GO:0034248	GO:0034248	regulation of cellular amide metabolic process	2/85	448/29008	0.378696832272321	0.458642511122959	0.354244835946127	Il6/Rtn2	2	448	0.00446428571428571	1521	night
1296	GO:0021543	GO:0021543	pallium development	1/85	162/29008	0.379183426393376	0.458642511122959	0.354244835946127	Uba6	1	162	0.00617283950617284	1521	night
1297	GO:0050714	GO:0050714	positive regulation of protein secretion	1/85	162/29008	0.379183426393376	0.458642511122959	0.354244835946127	Cd2ap	1	162	0.00617283950617284	1521	night
1298	GO:2000058	GO:2000058	regulation of ubiquitin-dependent protein catabolic process	1/85	162/29008	0.379183426393376	0.458642511122959	0.354244835946127	Sumo1	1	162	0.00617283950617284	1521	night
1299	GO:0006937	GO:0006937	regulation of muscle contraction	1/85	164/29008	0.38283679763542	0.462349055605853	0.357107684919841	Sumo1	1	164	0.00609756097560976	1521	night
1300	GO:0010675	GO:0010675	regulation of cellular carbohydrate metabolic process	1/85	164/29008	0.38283679763542	0.462349055605853	0.357107684919841	Il6	1	164	0.00609756097560976	1521	night
1301	GO:0033135	GO:0033135	regulation of peptidyl-serine phosphorylation	1/85	166/29008	0.386468921039334	0.466376791723101	0.360218614860887	Il6	1	166	0.00602409638554217	1521	night
1302	GO:0022407	GO:0022407	regulation of cell-cell adhesion	2/85	457/29008	0.388080539849457	0.467122584822825	0.360794648150113	Il6/Nlrp3	2	457	0.00437636761487965	1521	night
1303	GO:0009266	GO:0009266	response to temperature stimulus	1/85	167/29008	0.388277052989673	0.467122584822825	0.360794648150113	Sumo1	1	167	0.00598802395209581	1521	night
1304	GO:0042770	GO:0042770	signal transduction in response to DNA damage	1/85	167/29008	0.388277052989673	0.467122584822825	0.360794648150113	Sp100	1	167	0.00598802395209581	1521	night
1305	GO:0071248	GO:0071248	cellular response to metal ion	1/85	167/29008	0.388277052989673	0.467122584822825	0.360794648150113	Sumo1	1	167	0.00598802395209581	1521	night
1306	GO:0001909	GO:0001909	leukocyte mediated cytotoxicity	1/85	168/29008	0.390079918718873	0.468215192957669	0.36163855332701	H2-T24	1	168	0.00595238095238095	1521	night
1307	GO:0031214	GO:0031214	biomineral tissue development	1/85	168/29008	0.390079918718873	0.468215192957669	0.36163855332701	Suv39h1	1	168	0.00595238095238095	1521	night
1308	GO:0055088	GO:0055088	lipid homeostasis	1/85	168/29008	0.390079918718873	0.468215192957669	0.36163855332701	Mtln	1	168	0.00595238095238095	1521	night
1309	GO:0007565	GO:0007565	female pregnancy	1/85	169/29008	0.391877533382843	0.470013542712807	0.36302755695954	Tppp3	1	169	0.00591715976331361	1521	night
1310	GO:0002244	GO:0002244	hematopoietic progenitor cell differentiation	1/85	170/29008	0.393669912094396	0.470724875847831	0.363576974171439	Jam3	1	170	0.00588235294117647	1521	night
1311	GO:0007596	GO:0007596	blood coagulation	1/85	170/29008	0.393669912094396	0.470724875847831	0.363576974171439	Il6	1	170	0.00588235294117647	1521	night
1312	GO:0110148	GO:0110148	biomineralization	1/85	170/29008	0.393669912094396	0.470724875847831	0.363576974171439	Suv39h1	1	170	0.00588235294117647	1521	night
1313	GO:1904064	GO:1904064	positive regulation of cation transmembrane transport	1/85	170/29008	0.393669912094396	0.470724875847831	0.363576974171439	Sumo1	1	170	0.00588235294117647	1521	night
1314	GO:0035296	GO:0035296	regulation of tube diameter	1/85	171/29008	0.395457069923371	0.472142661429424	0.364672038864697	Plod3	1	171	0.00584795321637427	1521	night
1315	GO:0097746	GO:0097746	blood vessel diameter maintenance	1/85	171/29008	0.395457069923371	0.472142661429424	0.364672038864697	Plod3	1	171	0.00584795321637427	1521	night
1316	GO:0035150	GO:0035150	regulation of tube size	1/85	172/29008	0.397239021896756	0.473909775363151	0.366036916673383	Plod3	1	172	0.00581395348837209	1521	night
1317	GO:0006941	GO:0006941	striated muscle contraction	1/85	173/29008	0.399015782998808	0.47458695402131	0.366559953759671	Sumo1	1	173	0.00578034682080925	1521	night
1318	GO:0007599	GO:0007599	hemostasis	1/85	173/29008	0.399015782998808	0.47458695402131	0.366559953759671	Il6	1	173	0.00578034682080925	1521	night
1319	GO:0050817	GO:0050817	coagulation	1/85	173/29008	0.399015782998808	0.47458695402131	0.366559953759671	Il6	1	173	0.00578034682080925	1521	night
1320	GO:0051896	GO:0051896	regulation of protein kinase B signaling	1/85	173/29008	0.399015782998808	0.47458695402131	0.366559953759671	Il6	1	173	0.00578034682080925	1521	night
1321	GO:0001890	GO:0001890	placenta development	1/85	174/29008	0.400787368171172	0.474895221153766	0.366798052141561	Tppp3	1	174	0.00574712643678161	1521	night
1322	GO:0010594	GO:0010594	regulation of endothelial cell migration	1/85	174/29008	0.400787368171172	0.474895221153766	0.366798052141561	Sp100	1	174	0.00574712643678161	1521	night
1323	GO:0031056	GO:0031056	regulation of histone modification	1/85	174/29008	0.400787368171172	0.474895221153766	0.366798052141561	Suv39h1	1	174	0.00574712643678161	1521	night
1324	GO:0071356	GO:0071356	cellular response to tumor necrosis factor	1/85	174/29008	0.400787368171172	0.474895221153766	0.366798052141561	Il6	1	174	0.00574712643678161	1521	night
1325	GO:1903169	GO:1903169	regulation of calcium ion transmembrane transport	1/85	174/29008	0.400787368171172	0.474895221153766	0.366798052141561	Sumo1	1	174	0.00574712643678161	1521	night
1326	GO:0045785	GO:0045785	positive regulation of cell adhesion	2/85	471/29008	0.402555660356839	0.476630759246031	0.368138541502801	Il6/Nlrp3	2	471	0.00424628450106157	1521	night
1327	GO:0043271	GO:0043271	negative regulation of ion transport	1/85	176/29008	0.40431507028107	0.478353172826888	0.369468893795893	Sumo1	1	176	0.00568181818181818	1521	night
1328	GO:0048660	GO:0048660	regulation of smooth muscle cell proliferation	1/85	178/29008	0.407822246911914	0.482139252749778	0.372393174098387	Il6	1	178	0.00561797752808989	1521	night
1329	GO:0006325	GO:0006325	chromatin organization	2/85	477/29008	0.408711381664189	0.482826839136777	0.372924249872991	Chaf1a/Suv39h1	2	477	0.00419287211740042	1521	night
1330	GO:0030902	GO:0030902	hindbrain development	1/85	179/29008	0.409568175077453	0.483111972104884	0.373144479963008	Cntn1	1	179	0.00558659217877095	1521	night
1331	GO:0050906	GO:0050906	detection of stimulus involved in sensory perception	1/85	179/29008	0.409568175077453	0.483111972104884	0.373144479963008	Rtp4	1	179	0.00558659217877095	1521	night
1332	GO:2001257	GO:2001257	regulation of cation channel activity	1/85	180/29008	0.411309016075004	0.484801167595914	0.374449175374115	Sumo1	1	180	0.00555555555555556	1521	night
1333	GO:0061136	GO:0061136	regulation of proteasomal protein catabolic process	1/85	181/29008	0.413044784551264	0.486481854272682	0.375747298774475	Sumo1	1	181	0.00552486187845304	1521	night
1334	GO:0007219	GO:0007219	Notch signaling pathway	1/85	182/29008	0.414775495111265	0.488154068459285	0.377038878219978	Cntn1	1	182	0.00549450549450549	1521	night
1335	GO:0042129	GO:0042129	regulation of T cell proliferation	1/85	183/29008	0.416501162318493	0.48945121619763	0.378040765041683	Il6	1	183	0.00546448087431694	1521	night
1336	GO:0045834	GO:0045834	positive regulation of lipid metabolic process	1/85	183/29008	0.416501162318493	0.48945121619763	0.378040765041683	Mtln	1	183	0.00546448087431694	1521	night
1337	GO:0031047	GO:0031047	gene silencing by RNA	1/85	184/29008	0.418221800695004	0.490738585269923	0.379035099048576	Il6	1	184	0.00543478260869565	1521	night
1338	GO:0048659	GO:0048659	smooth muscle cell proliferation	1/85	184/29008	0.418221800695004	0.490738585269923	0.379035099048576	Il6	1	184	0.00543478260869565	1521	night
1339	GO:0050770	GO:0050770	regulation of axonogenesis	1/85	185/29008	0.419937424721542	0.49238368694012	0.380305737415366	Bcl11a	1	185	0.00540540540540541	1521	night
1340	GO:0050796	GO:0050796	regulation of insulin secretion	1/85	186/29008	0.421648048837653	0.493631284005265	0.381269352446574	Il6	1	186	0.00537634408602151	1521	night
1341	GO:1903305	GO:1903305	regulation of regulated secretory pathway	1/85	186/29008	0.421648048837653	0.493631284005265	0.381269352446574	Rap1a	1	186	0.00537634408602151	1521	night
1342	GO:0006874	GO:0006874	cellular calcium ion homeostasis	2/85	490/29008	0.4219447026338	0.493631284005265	0.381269352446574	Mtln/Nptn	2	490	0.00408163265306122	1521	night
1343	GO:0010951	GO:0010951	negative regulation of endopeptidase activity	1/85	187/29008	0.423353687441803	0.49491086320449	0.38225766973622	Il6	1	187	0.0053475935828877	1521	night
1344	GO:0000302	GO:0000302	response to reactive oxygen species	1/85	189/29008	0.426750065503364	0.498139481665637	0.384751379737723	Il6	1	189	0.00529100529100529	1521	night
1345	GO:0043409	GO:0043409	negative regulation of MAPK cascade	1/85	189/29008	0.426750065503364	0.498139481665637	0.384751379737723	Dusp19	1	189	0.00529100529100529	1521	night
1346	GO:0006486	GO:0006486	protein glycosylation	1/85	190/29008	0.428440833553339	0.498630176930128	0.385130381376806	Plod3	1	190	0.00526315789473684	1521	night
1347	GO:0007259	GO:0007259	receptor signaling pathway via JAK-STAT	1/85	190/29008	0.428440833553339	0.498630176930128	0.385130381376806	Il6	1	190	0.00526315789473684	1521	night
1348	GO:0043413	GO:0043413	macromolecule glycosylation	1/85	190/29008	0.428440833553339	0.498630176930128	0.385130381376806	Plod3	1	190	0.00526315789473684	1521	night
1349	GO:0050821	GO:0050821	protein stabilization	1/85	190/29008	0.428440833553339	0.498630176930128	0.385130381376806	Sumo1	1	190	0.00526315789473684	1521	night
1350	GO:0034765	GO:0034765	regulation of ion transmembrane transport	2/85	497/29008	0.429009079635718	0.498921670391169	0.385355524164014	Sumo1/Wdr1	2	497	0.00402414486921529	1521	night
1351	GO:0008064	GO:0008064	regulation of actin polymerization or depolymerization	1/85	191/29008	0.430126673276705	0.499851130306756	0.386073417441088	Wdr1	1	191	0.00523560209424084	1521	night
1352	GO:0071824	GO:0071824	protein-DNA complex subunit organization	1/85	192/29008	0.431807598868248	0.501312878844805	0.387202438102056	Chaf1a	1	192	0.00520833333333333	1521	night
1353	GO:0002696	GO:0002696	positive regulation of leukocyte activation	2/85	500/29008	0.432023136991734	0.501312878844805	0.387202438102056	Il6/Nlrp3	2	500	0.004	1521	night
1354	GO:0007416	GO:0007416	synapse assembly	1/85	193/29008	0.433483624482358	0.502265158994319	0.387937957198428	Nptn	1	193	0.00518134715025907	1521	night
1355	GO:0034767	GO:0034767	positive regulation of ion transmembrane transport	1/85	193/29008	0.433483624482358	0.502265158994319	0.387937957198428	Sumo1	1	193	0.00518134715025907	1521	night
1356	GO:0006479	GO:0006479	protein methylation	1/85	194/29008	0.435154764233147	0.502717424463606	0.388287276555196	Suv39h1	1	194	0.00515463917525773	1521	night
1357	GO:0008213	GO:0008213	protein alkylation	1/85	194/29008	0.435154764233147	0.502717424463606	0.388287276555196	Suv39h1	1	194	0.00515463917525773	1521	night
1358	GO:0030832	GO:0030832	regulation of actin filament length	1/85	194/29008	0.435154764233147	0.502717424463606	0.388287276555196	Wdr1	1	194	0.00515463917525773	1521	night
1359	GO:0098656	GO:0098656	anion transmembrane transport	1/85	194/29008	0.435154764233147	0.502717424463606	0.388287276555196	Slc25a12	1	194	0.00515463917525773	1521	night
1360	GO:0008016	GO:0008016	regulation of heart contraction	1/85	195/29008	0.436821032194561	0.504271338636368	0.389487483814346	Sumo1	1	195	0.00512820512820513	1521	night
1361	GO:0034612	GO:0034612	response to tumor necrosis factor	1/85	196/29008	0.438482442400491	0.505817365590574	0.390681599168851	Il6	1	196	0.00510204081632653	1521	night
1362	GO:0006109	GO:0006109	regulation of carbohydrate metabolic process	1/85	197/29008	0.440139008844888	0.506611615752547	0.391295059568846	Il6	1	197	0.0050761421319797	1521	night
1363	GO:0021915	GO:0021915	neural tube development	1/85	197/29008	0.440139008844888	0.506611615752547	0.391295059568846	Plod3	1	197	0.0050761421319797	1521	night
1364	GO:0097696	GO:0097696	receptor signaling pathway via STAT	1/85	197/29008	0.440139008844888	0.506611615752547	0.391295059568846	Il6	1	197	0.0050761421319797	1521	night
1365	GO:0016051	GO:0016051	carbohydrate biosynthetic process	1/85	198/29008	0.441790745481873	0.507768279946223	0.392188440159604	Il6	1	198	0.00505050505050505	1521	night
1366	GO:0043405	GO:0043405	regulation of MAP kinase activity	1/85	198/29008	0.441790745481873	0.507768279946223	0.392188440159604	Dusp19	1	198	0.00505050505050505	1521	night
1367	GO:1905475	GO:1905475	regulation of protein localization to membrane	1/85	199/29008	0.443437666225853	0.509288321854125	0.393362485267148	Rap1a	1	199	0.0050251256281407	1521	night
1368	GO:0003205	GO:0003205	cardiac chamber development	1/85	200/29008	0.445079784951626	0.510427510864903	0.394242368432027	Adgrg6	1	200	0.005	1521	night
1369	GO:0044706	GO:0044706	multi-multicellular organism process	1/85	200/29008	0.445079784951626	0.510427510864903	0.394242368432027	Tppp3	1	200	0.005	1521	night
1370	GO:0030308	GO:0030308	negative regulation of cell growth	1/85	202/29008	0.448349671650398	0.51305319569324	0.396270386482476	Bcl11a	1	202	0.00495049504950495	1521	night
1371	GO:0048771	GO:0048771	tissue remodeling	1/85	202/29008	0.448349671650398	0.51305319569324	0.396270386482476	Il6	1	202	0.00495049504950495	1521	night
1372	GO:0071805	GO:0071805	potassium ion transmembrane transport	1/85	202/29008	0.448349671650398	0.51305319569324	0.396270386482476	Sumo1	1	202	0.00495049504950495	1521	night
1373	GO:1990138	GO:1990138	neuron projection extension	1/85	203/29008	0.449977467175973	0.514540876523145	0.397419436644092	Bcl11a	1	203	0.00492610837438424	1521	night
1374	GO:0043491	GO:0043491	protein kinase B signaling	1/85	205/29008	0.453218831167064	0.517870134594098	0.399990878345559	Il6	1	205	0.0048780487804878	1521	night
1375	GO:0030307	GO:0030307	positive regulation of cell growth	1/85	206/29008	0.454832426950518	0.51895851040139	0.400831514570836	Bcl11a	1	206	0.00485436893203883	1521	night
1376	GO:0071902	GO:0071902	positive regulation of protein serine/threonine kinase activity	1/85	206/29008	0.454832426950518	0.51895851040139	0.400831514570836	Dusp19	1	206	0.00485436893203883	1521	night
1377	GO:0021953	GO:0021953	central nervous system neuron differentiation	1/85	207/29008	0.456441316739741	0.520416025621926	0.401957265515561	Cdh11	1	207	0.00483091787439614	1521	night
1378	GO:0006338	GO:0006338	chromatin remodeling	1/85	208/29008	0.458045514096677	0.52110975154477	0.402493083325227	Chaf1a	1	208	0.00480769230769231	1521	night
1379	GO:0072330	GO:0072330	monocarboxylic acid biosynthetic process	1/85	208/29008	0.458045514096677	0.52110975154477	0.402493083325227	Kmo	1	208	0.00480769230769231	1521	night
1380	GO:1902905	GO:1902905	positive regulation of supramolecular fiber organization	1/85	208/29008	0.458045514096677	0.52110975154477	0.402493083325227	Wdr1	1	208	0.00480769230769231	1521	night
1381	GO:0034249	GO:0034249	negative regulation of cellular amide metabolic process	1/85	209/29008	0.459645032544656	0.522550833522889	0.403606141614729	Rtn2	1	209	0.00478468899521531	1521	night
1382	GO:0031032	GO:0031032	actomyosin structure organization	1/85	210/29008	0.4612398855685	0.523605654622231	0.404420860961991	Wdr1	1	210	0.00476190476190476	1521	night
1383	GO:0070085	GO:0070085	glycosylation	1/85	210/29008	0.4612398855685	0.523605654622231	0.404420860961991	Plod3	1	210	0.00476190476190476	1521	night
1384	GO:0006839	GO:0006839	mitochondrial transport	1/85	212/29008	0.464415649091207	0.526449508356097	0.406617387613962	Slc25a12	1	212	0.00471698113207547	1521	night
1385	GO:0051216	GO:0051216	cartilage development	1/85	212/29008	0.464415649091207	0.526449508356097	0.406617387613962	Trps1	1	212	0.00471698113207547	1521	night
1386	GO:0001666	GO:0001666	response to hypoxia	1/85	214/29008	0.467572911777392	0.528882904532064	0.408496886370055	Suv39h1	1	214	0.00467289719626168	1521	night
1387	GO:0048469	GO:0048469	cell maturation	1/85	214/29008	0.467572911777392	0.528882904532064	0.408496886370055	Bcl11a	1	214	0.00467289719626168	1521	night
1388	GO:1903050	GO:1903050	regulation of proteolysis involved in cellular protein catabolic process	1/85	214/29008	0.467572911777392	0.528882904532064	0.408496886370055	Sumo1	1	214	0.00467289719626168	1521	night
1389	GO:0009165	GO:0009165	nucleotide biosynthetic process	1/85	215/29008	0.469144638612806	0.529897181742522	0.409280290558086	Kmo	1	215	0.00465116279069767	1521	night
1390	GO:0050679	GO:0050679	positive regulation of epithelial cell proliferation	1/85	215/29008	0.469144638612806	0.529897181742522	0.409280290558086	Il6	1	215	0.00465116279069767	1521	night
1391	GO:0008154	GO:0008154	actin polymerization or depolymerization	1/85	218/29008	0.473832360048071	0.534422992295598	0.412775921638973	Wdr1	1	218	0.00458715596330275	1521	night
1392	GO:0032984	GO:0032984	protein-containing complex disassembly	1/85	218/29008	0.473832360048071	0.534422992295598	0.412775921638973	Wdr1	1	218	0.00458715596330275	1521	night
1393	GO:0045637	GO:0045637	regulation of myeloid cell differentiation	1/85	219/29008	0.475385824771792	0.535790197337913	0.413831919097068	Pilrb1	1	219	0.0045662100456621	1521	night
1394	GO:0001649	GO:0001649	osteoblast differentiation	1/85	220/29008	0.476934756825507	0.535996827642123	0.413991515550604	Il6	1	220	0.00454545454545455	1521	night
1395	GO:0035264	GO:0035264	multicellular organism growth	1/85	220/29008	0.476934756825507	0.535996827642123	0.413991515550604	Suv39h1	1	220	0.00454545454545455	1521	night
1396	GO:1901293	GO:1901293	nucleoside phosphate biosynthetic process	1/85	220/29008	0.476934756825507	0.535996827642123	0.413991515550604	Kmo	1	220	0.00454545454545455	1521	night
1397	GO:1901888	GO:1901888	regulation of cell junction assembly	1/85	220/29008	0.476934756825507	0.535996827642123	0.413991515550604	Rap1a	1	220	0.00454545454545455	1521	night
1398	GO:0042098	GO:0042098	T cell proliferation	1/85	221/29008	0.478479169277564	0.536197213251803	0.414146288746951	Il6	1	221	0.00452488687782805	1521	night
1399	GO:0043542	GO:0043542	endothelial cell migration	1/85	221/29008	0.478479169277564	0.536197213251803	0.414146288746951	Sp100	1	221	0.00452488687782805	1521	night
1400	GO:0048639	GO:0048639	positive regulation of developmental growth	1/85	221/29008	0.478479169277564	0.536197213251803	0.414146288746951	Bcl11a	1	221	0.00452488687782805	1521	night
1401	GO:0055001	GO:0055001	muscle cell development	1/85	221/29008	0.478479169277564	0.536197213251803	0.414146288746951	Wdr1	1	221	0.00452488687782805	1521	night
1402	GO:0007188	GO:0007188	adenylate cyclase-modulating G protein-coupled receptor signaling pathway	1/85	222/29008	0.480019075159087	0.536391422063891	0.414296291128128	Adgrg6	1	222	0.0045045045045045	1521	night
1403	GO:0050871	GO:0050871	positive regulation of B cell activation	1/85	222/29008	0.480019075159087	0.536391422063891	0.414296291128128	Il6	1	222	0.0045045045045045	1521	night
1404	GO:0051054	GO:0051054	positive regulation of DNA metabolic process	1/85	222/29008	0.480019075159087	0.536391422063891	0.414296291128128	Il6	1	222	0.0045045045045045	1521	night
1405	GO:2001020	GO:2001020	regulation of response to DNA damage stimulus	1/85	222/29008	0.480019075159087	0.536391422063891	0.414296291128128	Suv39h1	1	222	0.0045045045045045	1521	night
1406	GO:0002685	GO:0002685	regulation of leukocyte migration	1/85	223/29008	0.481554487464079	0.537724427680372	0.41532587374307	Jam3	1	223	0.00448430493273543	1521	night
1407	GO:0007160	GO:0007160	cell-matrix adhesion	1/85	225/29008	0.484611883135499	0.540753842589007	0.417665723541761	Jam3	1	225	0.00444444444444444	1521	night
1408	GO:0030595	GO:0030595	leukocyte chemotaxis	1/85	226/29008	0.486133892305268	0.541298021928561	0.418086035039693	Jam3	1	226	0.00442477876106195	1521	night
1409	GO:0048545	GO:0048545	response to steroid hormone	1/85	226/29008	0.486133892305268	0.541298021928561	0.418086035039693	Il6	1	226	0.00442477876106195	1521	night
1410	GO:0061138	GO:0061138	morphogenesis of a branching epithelium	1/85	226/29008	0.486133892305268	0.541298021928561	0.418086035039693	Il6	1	226	0.00442477876106195	1521	night
1411	GO:0051495	GO:0051495	positive regulation of cytoskeleton organization	1/85	227/29008	0.487651459505395	0.542602970533998	0.419093947070175	Wdr1	1	227	0.00440528634361234	1521	night
1412	GO:0099504	GO:0099504	synaptic vesicle cycle	1/85	228/29008	0.48916459754584	0.543901145996437	0.420096627682129	Rap1a	1	228	0.0043859649122807	1521	night
1413	GO:0050920	GO:0050920	regulation of chemotaxis	1/85	229/29008	0.490673319200066	0.545192576888962	0.421094098944743	Jam3	1	229	0.00436681222707424	1521	night
1414	GO:0030073	GO:0030073	insulin secretion	1/85	230/29008	0.492177637205139	0.546091088630436	0.421788088570072	Il6	1	230	0.00434782608695652	1521	night
1415	GO:0090276	GO:0090276	regulation of peptide hormone secretion	1/85	230/29008	0.492177637205139	0.546091088630436	0.421788088570072	Il6	1	230	0.00434782608695652	1521	night
1416	GO:0006402	GO:0006402	mRNA catabolic process	1/85	231/29008	0.493677564261833	0.547368485798784	0.422774720509688	Nbas	1	231	0.00432900432900433	1521	night
1417	GO:0030324	GO:0030324	lung development	1/85	233/29008	0.496664296152333	0.550291421989529	0.425032328616787	Plod3	1	233	0.00429184549356223	1521	night
1418	GO:0003018	GO:0003018	vascular process in circulatory system	1/85	234/29008	0.498151126207139	0.551160865500499	0.425703866615203	Plod3	1	234	0.00427350427350427	1521	night
1419	GO:0032271	GO:0032271	regulation of protein polymerization	1/85	234/29008	0.498151126207139	0.551160865500499	0.425703866615203	Tppp3	1	234	0.00427350427350427	1521	night
1420	GO:0002791	GO:0002791	regulation of peptide secretion	1/85	235/29008	0.499633615755773	0.552023065965211	0.426369810252714	Il6	1	235	0.00425531914893617	1521	night
1421	GO:0060047	GO:0060047	heart contraction	1/85	235/29008	0.499633615755773	0.552023065965211	0.426369810252714	Sumo1	1	235	0.00425531914893617	1521	night
1422	GO:0030323	GO:0030323	respiratory tube development	1/85	236/29008	0.501111777319071	0.553266870879705	0.427330496314731	Plod3	1	236	0.00423728813559322	1521	night
1423	GO:0048762	GO:0048762	mesenchymal cell differentiation	1/85	237/29008	0.502585623382184	0.55372591488423	0.427685051254866	Il6	1	237	0.00421940928270042	1521	night
1424	GO:0071241	GO:0071241	cellular response to inorganic substance	1/85	237/29008	0.502585623382184	0.55372591488423	0.427685051254866	Sumo1	1	237	0.00421940928270042	1521	night
1425	GO:0090087	GO:0090087	regulation of peptide transport	1/85	237/29008	0.502585623382184	0.55372591488423	0.427685051254866	Il6	1	237	0.00421940928270042	1521	night
1426	GO:0002573	GO:0002573	myeloid leukocyte differentiation	1/85	238/29008	0.504055166394679	0.554178299187427	0.428034462396189	Pilrb1	1	238	0.00420168067226891	1521	night
1427	GO:0007286	GO:0007286	spermatid development	1/85	238/29008	0.504055166394679	0.554178299187427	0.428034462396189	Jam3	1	238	0.00420168067226891	1521	night
1428	GO:0030100	GO:0030100	regulation of endocytosis	1/85	238/29008	0.504055166394679	0.554178299187427	0.428034462396189	Cd2ap	1	238	0.00420168067226891	1521	night
1429	GO:0006813	GO:0006813	potassium ion transport	1/85	240/29008	0.506981392888773	0.557005449150016	0.430218087442721	Sumo1	1	240	0.00416666666666667	1521	night
1430	GO:0010632	GO:0010632	regulation of epithelial cell migration	1/85	241/29008	0.508438101092487	0.557435627594417	0.430550347293844	Sp100	1	241	0.004149377593361	1521	night
1431	GO:0036293	GO:0036293	response to decreased oxygen levels	1/85	241/29008	0.508438101092487	0.557435627594417	0.430550347293844	Suv39h1	1	241	0.004149377593361	1521	night
1432	GO:0050670	GO:0050670	regulation of lymphocyte proliferation	1/85	241/29008	0.508438101092487	0.557435627594417	0.430550347293844	Il6	1	241	0.004149377593361	1521	night
1433	GO:0072593	GO:0072593	reactive oxygen species metabolic process	1/85	244/29008	0.512782753124119	0.561806645083647	0.433926419803126	Trim30a	1	244	0.00409836065573771	1521	night
1434	GO:0003015	GO:0003015	heart process	1/85	245/29008	0.514222520402121	0.56181583648666	0.433933519029589	Sumo1	1	245	0.00408163265306122	1521	night
1435	GO:0006814	GO:0006814	sodium ion transport	1/85	245/29008	0.514222520402121	0.56181583648666	0.433933519029589	Cntn1	1	245	0.00408163265306122	1521	night
1436	GO:0031330	GO:0031330	negative regulation of cellular catabolic process	1/85	245/29008	0.514222520402121	0.56181583648666	0.433933519029589	Nbas	1	245	0.00408163265306122	1521	night
1437	GO:0032944	GO:0032944	regulation of mononuclear cell proliferation	1/85	245/29008	0.514222520402121	0.56181583648666	0.433933519029589	Il6	1	245	0.00408163265306122	1521	night
1438	GO:1903362	GO:1903362	regulation of cellular protein catabolic process	1/85	246/29008	0.515658082956994	0.562992482783366	0.43484233333318	Sumo1	1	246	0.0040650406504065	1521	night
1439	GO:0048515	GO:0048515	spermatid differentiation	1/85	247/29008	0.517089452922527	0.564162919449873	0.435746351462457	Jam3	1	247	0.00404858299595142	1521	night
1440	GO:0017157	GO:0017157	regulation of exocytosis	1/85	249/29008	0.51993966344785	0.566878660842447	0.437843927113979	Rap1a	1	249	0.00401606425702811	1521	night
1441	GO:0060291	GO:0060291	long-term synaptic potentiation	1/85	251/29008	0.522773248358259	0.569572519030165	0.439924600685719	Nptn	1	251	0.00398406374501992	1521	night
1442	GO:0033002	GO:0033002	muscle cell proliferation	1/85	255/29008	0.528390924113857	0.574099481563152	0.443421121529166	Il6	1	255	0.00392156862745098	1521	night
1443	GO:0090257	GO:0090257	regulation of muscle system process	1/85	255/29008	0.528390924113857	0.574099481563152	0.443421121529166	Sumo1	1	255	0.00392156862745098	1521	night
1444	GO:0099003	GO:0099003	vesicle-mediated transport in synapse	1/85	255/29008	0.528390924113857	0.574099481563152	0.443421121529166	Rap1a	1	255	0.00392156862745098	1521	night
1445	GO:1901215	GO:1901215	negative regulation of neuron death	1/85	255/29008	0.528390924113857	0.574099481563152	0.443421121529166	Il6	1	255	0.00392156862745098	1521	night
1446	GO:0090150	GO:0090150	establishment of protein localization to membrane	1/85	256/29008	0.529785101119746	0.575216188629323	0.444283640161569	Rtp4	1	256	0.00390625	1521	night
1447	GO:0021537	GO:0021537	telencephalon development	1/85	257/29008	0.53117520498747	0.576326932847497	0.445141553228506	Uba6	1	257	0.00389105058365759	1521	night
1448	GO:0001906	GO:0001906	cell killing	1/85	260/29008	0.535321195179705	0.580424224055343	0.448306205907982	H2-T24	1	260	0.00384615384615385	1521	night
1449	GO:0002274	GO:0002274	myeloid leukocyte activation	1/85	261/29008	0.536695123745509	0.580710781723259	0.448527536403081	Pilrb1	1	261	0.00383141762452107	1521	night
1450	GO:0010466	GO:0010466	negative regulation of peptidase activity	1/85	261/29008	0.536695123745509	0.580710781723259	0.448527536403081	Il6	1	261	0.00383141762452107	1521	night
1451	GO:0070663	GO:0070663	regulation of leukocyte proliferation	1/85	261/29008	0.536695123745509	0.580710781723259	0.448527536403081	Il6	1	261	0.00383141762452107	1521	night
1452	GO:0007568	GO:0007568	aging	1/85	262/29008	0.538065037631536	0.581792086144292	0.449362710853654	Suv39h1	1	262	0.00381679389312977	1521	night
1453	GO:1903522	GO:1903522	regulation of blood circulation	1/85	264/29008	0.54079286769847	0.584339161931588	0.451330013104385	Sumo1	1	264	0.00378787878787879	1521	night
1454	GO:0006898	GO:0006898	receptor-mediated endocytosis	1/85	265/29008	0.542150806963904	0.585403553599263	0.452152124536608	Cd2ap	1	265	0.00377358490566038	1521	night
1455	GO:0045926	GO:0045926	negative regulation of growth	1/85	266/29008	0.543504777718803	0.586059410040192	0.452658692836944	Bcl11a	1	266	0.0037593984962406	1521	night
1456	GO:0060541	GO:0060541	respiratory system development	1/85	266/29008	0.543504777718803	0.586059410040192	0.452658692836944	Plod3	1	266	0.0037593984962406	1521	night
1457	GO:0007626	GO:0007626	locomotory behavior	1/85	268/29008	0.546200859504726	0.58856235375595	0.4545919084994	Uba6	1	268	0.00373134328358209	1521	night
1458	GO:0009101	GO:0009101	glycoprotein biosynthetic process	1/85	271/29008	0.550215503796557	0.59207562780027	0.45730547986987	Plod3	1	271	0.003690036900369	1521	night
1459	GO:0034599	GO:0034599	cellular response to oxidative stress	1/85	271/29008	0.550215503796557	0.59207562780027	0.45730547986987	Il6	1	271	0.003690036900369	1521	night
1460	GO:0006401	GO:0006401	RNA catabolic process	1/85	272/29008	0.551545903009324	0.593100731318245	0.458097246046677	Nbas	1	272	0.00367647058823529	1521	night
1461	GO:0032412	GO:0032412	regulation of ion transmembrane transporter activity	1/85	273/29008	0.552872413248891	0.594120252430362	0.4588847005027	Sumo1	1	273	0.00366300366300366	1521	night
1462	GO:0006605	GO:0006605	protein targeting	1/85	275/29008	0.555513811708999	0.59573544015241	0.460132234029887	Rtp4	1	275	0.00363636363636364	1521	night
1463	GO:0048588	GO:0048588	developmental cell growth	1/85	275/29008	0.555513811708999	0.59573544015241	0.460132234029887	Bcl11a	1	275	0.00363636363636364	1521	night
1464	GO:0050864	GO:0050864	regulation of B cell activation	1/85	275/29008	0.555513811708999	0.59573544015241	0.460132234029887	Il6	1	275	0.00363636363636364	1521	night
1465	GO:0002377	GO:0002377	immunoglobulin production	1/85	277/29008	0.558139788657999	0.598142981701746	0.46199176327215	Il6	1	277	0.0036101083032491	1521	night
1466	GO:0110053	GO:0110053	regulation of actin filament organization	1/85	279/29008	0.560750433066988	0.600530818496024	0.463836073018719	Wdr1	1	279	0.003584229390681	1521	night
1467	GO:0007605	GO:0007605	sensory perception of sound	1/85	280/29008	0.562050033233694	0.601102555978815	0.464277669787191	Wdr1	1	280	0.00357142857142857	1521	night
1468	GO:0060560	GO:0060560	developmental growth involved in morphogenesis	1/85	280/29008	0.562050033233694	0.601102555978815	0.464277669787191	Bcl11a	1	280	0.00357142857142857	1521	night
1469	GO:0022898	GO:0022898	regulation of transmembrane transporter activity	1/85	283/29008	0.565926077616426	0.604835903238795	0.467161220604151	Sumo1	1	283	0.00353356890459364	1521	night
1470	GO:0003007	GO:0003007	heart morphogenesis	1/85	284/29008	0.567210543531225	0.604973202000016	0.467267266982245	Adgrg6	1	284	0.00352112676056338	1521	night
1471	GO:0016050	GO:0016050	vesicle organization	1/85	284/29008	0.567210543531225	0.604973202000016	0.467267266982245	Cd2ap	1	284	0.00352112676056338	1521	night
1472	GO:0016064	GO:0016064	immunoglobulin mediated immune response	1/85	284/29008	0.567210543531225	0.604973202000016	0.467267266982245	Card9	1	284	0.00352112676056338	1521	night
1473	GO:0030072	GO:0030072	peptide hormone secretion	1/85	285/29008	0.568491253174723	0.60592754072255	0.468004376072663	Il6	1	285	0.00350877192982456	1521	night
1474	GO:0051924	GO:0051924	regulation of calcium ion transport	1/85	286/29008	0.569768217401307	0.606876595196778	0.468737403732275	Sumo1	1	286	0.0034965034965035	1521	night
1475	GO:0019724	GO:0019724	B cell mediated immunity	1/85	287/29008	0.571041447034371	0.607820387690822	0.469466367160461	Card9	1	287	0.00348432055749129	1521	night
1476	GO:0045055	GO:0045055	regulated exocytosis	1/85	288/29008	0.572310952866413	0.607935179973118	0.469555030056341	Rap1a	1	288	0.00347222222222222	1521	night
1477	GO:0045165	GO:0045165	cell fate commitment	1/85	288/29008	0.572310952866413	0.607935179973118	0.469555030056341	Il6	1	288	0.00347222222222222	1521	night
1478	GO:0061448	GO:0061448	connective tissue development	1/85	288/29008	0.572310952866413	0.607935179973118	0.469555030056341	Trps1	1	288	0.00347222222222222	1521	night
1479	GO:0008037	GO:0008037	cell recognition	1/85	290/29008	0.574838836143427	0.609383506242525	0.47067368366838	Nptn	1	290	0.00344827586206897	1521	night
1480	GO:0051606	GO:0051606	detection of stimulus	1/85	290/29008	0.574838836143427	0.609383506242525	0.47067368366838	Rtp4	1	290	0.00344827586206897	1521	night
1481	GO:0071695	GO:0071695	anatomical structure maturation	1/85	290/29008	0.574838836143427	0.609383506242525	0.47067368366838	Bcl11a	1	290	0.00344827586206897	1521	night
1482	GO:0044262	GO:0044262	cellular carbohydrate metabolic process	1/85	291/29008	0.576097235019665	0.610305437908822	0.471385762300344	Il6	1	291	0.00343642611683849	1521	night
1483	GO:0002790	GO:0002790	peptide secretion	1/85	293/29008	0.578603000596486	0.610898931362799	0.471844162876262	Il6	1	293	0.00341296928327645	1521	night
1484	GO:0030336	GO:0030336	negative regulation of cell migration	1/85	293/29008	0.578603000596486	0.610898931362799	0.471844162876262	Sp100	1	293	0.00341296928327645	1521	night
1485	GO:0051258	GO:0051258	protein polymerization	1/85	293/29008	0.578603000596486	0.610898931362799	0.471844162876262	Tppp3	1	293	0.00341296928327645	1521	night
1486	GO:0060485	GO:0060485	mesenchyme development	1/85	293/29008	0.578603000596486	0.610898931362799	0.471844162876262	Il6	1	293	0.00341296928327645	1521	night
1487	GO:1901990	GO:1901990	regulation of mitotic cell cycle phase transition	1/85	293/29008	0.578603000596486	0.610898931362799	0.471844162876262	Pkia	1	293	0.00341296928327645	1521	night
1488	GO:0043588	GO:0043588	skin development	1/85	294/29008	0.579850388545269	0.611804509419403	0.472543610359472	Trps1	1	294	0.00340136054421769	1521	night
1489	GO:0070482	GO:0070482	response to oxygen levels	1/85	296/29008	0.582334227656727	0.613600494913464	0.473930787891592	Suv39h1	1	296	0.00337837837837838	1521	night
1490	GO:0070588	GO:0070588	calcium ion transmembrane transport	1/85	296/29008	0.582334227656727	0.613600494913464	0.473930787891592	Sumo1	1	296	0.00337837837837838	1521	night
1491	GO:0032409	GO:0032409	regulation of transporter activity	1/85	297/29008	0.58357069988608	0.614490944883397	0.474618550791601	Sumo1	1	297	0.00336700336700337	1521	night
1492	GO:0090287	GO:0090287	regulation of cellular response to growth factor stimulus	1/85	299/29008	0.586032802133293	0.616669905730074	0.476301529601774	Nptn	1	299	0.00334448160535117	1521	night
1493	GO:0072659	GO:0072659	protein localization to plasma membrane	1/85	301/29008	0.588480517671107	0.618830818984352	0.477970568870247	Rap1a	1	301	0.00332225913621262	1521	night
1494	GO:0045765	GO:0045765	regulation of angiogenesis	1/85	302/29008	0.589699006402007	0.619282568596088	0.478319489790609	Sp100	1	302	0.0033112582781457	1521	night
1495	GO:0046883	GO:0046883	regulation of hormone secretion	1/85	302/29008	0.589699006402007	0.619282568596088	0.478319489790609	Il6	1	302	0.0033112582781457	1521	night
1496	GO:0010631	GO:0010631	epithelial cell migration	1/85	306/29008	0.594537408645388	0.623113305456114	0.481278262075389	Sp100	1	306	0.00326797385620915	1521	night
1497	GO:1901342	GO:1901342	regulation of vasculature development	1/85	306/29008	0.594537408645388	0.623113305456114	0.481278262075389	Sp100	1	306	0.00326797385620915	1521	night
1498	GO:2000146	GO:2000146	negative regulation of cell motility	1/85	306/29008	0.594537408645388	0.623113305456114	0.481278262075389	Sp100	1	306	0.00326797385620915	1521	night
1499	GO:0031647	GO:0031647	regulation of protein stability	1/85	307/29008	0.595738172364471	0.623955257246311	0.481928566106436	Sumo1	1	307	0.00325732899022801	1521	night
1500	GO:0019932	GO:0019932	second-messenger-mediated signaling	1/85	308/29008	0.596935421775607	0.624376157353567	0.482253659585189	Adgrg6	1	308	0.00324675324675325	1521	night
1501	GO:0090132	GO:0090132	epithelium migration	1/85	308/29008	0.596935421775607	0.624376157353567	0.482253659585189	Sp100	1	308	0.00324675324675325	1521	night
1502	GO:0050954	GO:0050954	sensory perception of mechanical stimulus	1/85	309/29008	0.598129167042126	0.62520825050342	0.482896349031137	Wdr1	1	309	0.00323624595469256	1521	night
1503	GO:0007162	GO:0007162	negative regulation of cell adhesion	1/85	310/29008	0.599319418298316	0.625619339580025	0.483213864697411	Jam3	1	310	0.0032258064516129	1521	night
1504	GO:0090130	GO:0090130	tissue migration	1/85	310/29008	0.599319418298316	0.625619339580025	0.483213864697411	Sp100	1	310	0.0032258064516129	1521	night
1505	GO:0009895	GO:0009895	negative regulation of catabolic process	1/85	311/29008	0.600506185649513	0.626025704827182	0.483527731787404	Nbas	1	311	0.00321543408360129	1521	night
1506	GO:1990830	GO:1990830	cellular response to leukemia inhibitory factor	1/85	311/29008	0.600506185649513	0.626025704827182	0.483527731787404	Rnmt	1	311	0.00321543408360129	1521	night
1507	GO:0060326	GO:0060326	cell chemotaxis	1/85	312/29008	0.601689479172174	0.626427375530712	0.483837972920804	Jam3	1	312	0.00320512820512821	1521	night
1508	GO:1990823	GO:1990823	response to leukemia inhibitory factor	1/85	312/29008	0.601689479172174	0.626427375530712	0.483837972920804	Rnmt	1	312	0.00320512820512821	1521	night
1509	GO:0015833	GO:0015833	peptide transport	1/85	314/29008	0.60404568489383	0.628047500187625	0.485089319621954	Il6	1	314	0.00318471337579618	1521	night
1510	GO:0043414	GO:0043414	macromolecule methylation	1/85	314/29008	0.60404568489383	0.628047500187625	0.485089319621954	Suv39h1	1	314	0.00318471337579618	1521	night
1511	GO:0051271	GO:0051271	negative regulation of cellular component movement	1/85	315/29008	0.605218617102098	0.628850581634873	0.485709601101826	Sp100	1	315	0.00317460317460317	1521	night
1512	GO:0009416	GO:0009416	response to light stimulus	1/85	321/29008	0.612184447018748	0.635247575558119	0.490650490809891	Nptn	1	321	0.00311526479750779	1521	night
1513	GO:0045927	GO:0045927	positive regulation of growth	1/85	321/29008	0.612184447018748	0.635247575558119	0.490650490809891	Bcl11a	1	321	0.00311526479750779	1521	night
1514	GO:0006790	GO:0006790	sulfur compound metabolic process	1/85	326/29008	0.617896411280295	0.640751232305194	0.494901387606828	Gsta4	1	326	0.00306748466257669	1521	night
1515	GO:0007265	GO:0007265	Ras protein signal transduction	1/85	330/29008	0.622406054372758	0.644576190874162	0.497855696873641	Rap1a	1	330	0.00303030303030303	1521	night
1516	GO:0046651	GO:0046651	lymphocyte proliferation	1/85	330/29008	0.622406054372758	0.644576190874162	0.497855696873641	Il6	1	330	0.00303030303030303	1521	night
1517	GO:0009100	GO:0009100	glycoprotein metabolic process	1/85	331/29008	0.623525221866248	0.645309557237976	0.498422132040328	Plod3	1	331	0.00302114803625378	1521	night
1518	GO:0062197	GO:0062197	cellular response to chemical stress	1/85	333/29008	0.625753731623777	0.64718930082301	0.499874002378885	Il6	1	333	0.003003003003003	1521	night
1519	GO:0032943	GO:0032943	mononuclear cell proliferation	1/85	334/29008	0.626863092837795	0.647909845790216	0.500430534596265	Il6	1	334	0.0029940119760479	1521	night
1520	GO:0002429	GO:0002429	immune response-activating cell surface receptor signaling pathway	1/85	340/29008	0.63345134148555	0.653858386674762	0.505025049580507	Rap1a	1	340	0.00294117647058824	1521	night
1521	GO:0018105	GO:0018105	peptidyl-serine phosphorylation	1/85	340/29008	0.63345134148555	0.653858386674762	0.505025049580507	Il6	1	340	0.00294117647058824	1521	night
1522	GO:0002757	GO:0002757	immune response-activating signal transduction	1/85	341/29008	0.634538150330733	0.65412008931008	0.505227182625016	Rap1a	1	341	0.00293255131964809	1521	night
1523	GO:0040013	GO:0040013	negative regulation of locomotion	1/85	341/29008	0.634538150330733	0.65412008931008	0.505227182625016	Sp100	1	341	0.00293255131964809	1521	night
1524	GO:0042886	GO:0042886	amide transport	1/85	343/29008	0.636702223544845	0.655920269662341	0.506617600168298	Il6	1	343	0.00291545189504373	1521	night
1525	GO:0007204	GO:0007204	positive regulation of cytosolic calcium ion concentration	1/85	344/29008	0.637779506328682	0.656168954741829	0.506809678754668	Nptn	1	344	0.00290697674418605	1521	night
1526	GO:0021700	GO:0021700	developmental maturation	1/85	344/29008	0.637779506328682	0.656168954741829	0.506809678754668	Bcl11a	1	344	0.00290697674418605	1521	night
1527	GO:0002768	GO:0002768	immune response-regulating cell surface receptor signaling pathway	1/85	351/29008	0.645232600408811	0.663402215220585	0.512396481350395	Rap1a	1	351	0.00284900284900285	1521	night
1528	GO:0045861	GO:0045861	negative regulation of proteolysis	1/85	358/29008	0.652534106123188	0.670031750564686	0.517516980657404	Il6	1	358	0.00279329608938547	1521	night
1529	GO:0070661	GO:0070661	leukocyte proliferation	1/85	358/29008	0.652534106123188	0.670031750564686	0.517516980657404	Il6	1	358	0.00279329608938547	1521	night
1530	GO:0007517	GO:0007517	muscle organ development	1/85	360/29008	0.654592835803536	0.671706373994478	0.518810420946456	Il6	1	360	0.00277777777777778	1521	night
1531	GO:0042060	GO:0042060	wound healing	1/85	361/29008	0.65561767554651	0.672318583022874	0.519283276997889	Il6	1	361	0.00277008310249307	1521	night
1532	GO:0018209	GO:0018209	peptidyl-serine modification	1/85	365/29008	0.659687070660114	0.676050065885365	0.522165387797479	Il6	1	365	0.00273972602739726	1521	night
1533	GO:0031589	GO:0031589	cell-substrate adhesion	1/85	366/29008	0.660696971822488	0.676202246259	0.522282928387777	Jam3	1	366	0.00273224043715847	1521	night
1534	GO:0050878	GO:0050878	regulation of body fluid levels	1/85	366/29008	0.660696971822488	0.676202246259	0.522282928387777	Il6	1	366	0.00273224043715847	1521	night
1535	GO:0046879	GO:0046879	hormone secretion	1/85	367/29008	0.661703911191076	0.676791622521166	0.52273814894025	Il6	1	367	0.00272479564032698	1521	night
1536	GO:1990778	GO:1990778	protein localization to cell periphery	1/85	369/29008	0.663708938854761	0.678400412761702	0.523980741201127	Rap1a	1	369	0.002710027100271	1521	night
1537	GO:0048167	GO:0048167	regulation of synaptic plasticity	1/85	372/29008	0.66669448067745	0.681008675773323	0.525995303044497	Nptn	1	372	0.00268817204301075	1521	night
1538	GO:0140694	GO:0140694	non-membrane-bounded organelle assembly	1/85	373/29008	0.667683828670969	0.681575819904696	0.526433352014891	Wdr1	1	373	0.00268096514745308	1521	night
1539	GO:0007281	GO:0007281	germ cell development	1/85	374/29008	0.66867027443884	0.68169631874609	0.526526422524637	Jam3	1	374	0.00267379679144385	1521	night
1540	GO:0051346	GO:0051346	negative regulation of hydrolase activity	1/85	374/29008	0.66867027443884	0.68169631874609	0.526526422524637	Il6	1	374	0.00267379679144385	1521	night
1541	GO:0009914	GO:0009914	hormone transport	1/85	375/29008	0.669653826393603	0.682256007422425	0.526958713074512	Il6	1	375	0.00266666666666667	1521	night
1542	GO:1904062	GO:1904062	regulation of cation transmembrane transport	1/85	376/29008	0.67063449292371	0.682812032354231	0.527388173833104	Sumo1	1	376	0.00265957446808511	1521	night
1543	GO:1901987	GO:1901987	regulation of cell cycle phase transition	1/85	378/29008	0.672587203143701	0.684356389459242	0.528580999434828	Pkia	1	378	0.00264550264550265	1521	night
1544	GO:0019216	GO:0019216	regulation of lipid metabolic process	1/85	379/29008	0.673559263490637	0.684901582694495	0.529002094042278	Mtln	1	379	0.00263852242744063	1521	night
1545	GO:0006909	GO:0006909	phagocytosis	1/85	383/29008	0.677419066345926	0.688380539911394	0.531689159891335	Rap1a	1	383	0.00261096605744125	1521	night
1546	GO:0051480	GO:0051480	regulation of cytosolic calcium ion concentration	1/85	386/29008	0.680284288237685	0.690844975765308	0.533592632974612	Nptn	1	386	0.00259067357512953	1521	night
1547	GO:0007178	GO:0007178	transmembrane receptor protein serine/threonine kinase signaling pathway	1/85	387/29008	0.681233761911775	0.691361994958944	0.533991966605903	Trps1	1	387	0.00258397932816537	1521	night
1548	GO:1902903	GO:1902903	regulation of supramolecular fiber organization	1/85	388/29008	0.682180448968045	0.691875519948211	0.534388601394796	Wdr1	1	388	0.00257731958762887	1521	night
1549	GO:0006417	GO:0006417	regulation of translation	1/85	390/29008	0.684065495529515	0.69333946286723	0.535519316944719	Il6	1	390	0.00256410256410256	1521	night
1550	GO:0030900	GO:0030900	forebrain development	1/85	400/29008	0.69332625603046	0.702272401269563	0.542418911339281	Uba6	1	400	0.0025	1521	night
1551	GO:0050678	GO:0050678	regulation of epithelial cell proliferation	1/85	403/29008	0.69605180131079	0.704578548070884	0.544200125630344	Il6	1	403	0.00248138957816377	1521	night
1552	GO:0044772	GO:0044772	mitotic cell cycle phase transition	1/85	406/29008	0.698753405937139	0.706857504717337	0.545960338876549	Pkia	1	406	0.00246305418719212	1521	night
1553	GO:0006979	GO:0006979	response to oxidative stress	1/85	407/29008	0.699648656636228	0.707307399175066	0.546307826918992	Il6	1	407	0.00245700245700246	1521	night
1554	GO:1901652	GO:1901652	response to peptide	1/85	412/29008	0.704085622678795	0.711334895499169	0.549418571649375	Card9	1	412	0.00242718446601942	1521	night
1555	GO:0006887	GO:0006887	exocytosis	1/85	415/29008	0.706716645079008	0.713533847443114	0.551116991119321	Rap1a	1	415	0.00240963855421687	1521	night
1556	GO:0009314	GO:0009314	response to radiation	1/85	430/29008	0.719528945903963	0.726002856728291	0.560747764633585	Nptn	1	430	0.00232558139534884	1521	night
1557	GO:0006816	GO:0006816	calcium ion transport	1/85	434/29008	0.722851099856391	0.728886465494241	0.562974997150094	Sumo1	1	434	0.00230414746543779	1521	night
1558	GO:0001667	GO:0001667	ameboidal-type cell migration	1/85	444/29008	0.73098731038989	0.736617507902521	0.568946274960579	Sp100	1	444	0.00225225225225225	1521	night
1559	GO:0001558	GO:0001558	regulation of cell growth	1/85	450/29008	0.735755258854834	0.740946604491398	0.572289968738914	Bcl11a	1	450	0.00222222222222222	1521	night
1560	GO:0009117	GO:0009117	nucleotide metabolic process	1/85	451/29008	0.736541756613687	0.741263178130442	0.572534482873797	Kmo	1	451	0.00221729490022173	1521	night
1561	GO:0006753	GO:0006753	nucleoside phosphate metabolic process	1/85	460/29008	0.743516933086924	0.747803705923428	0.577586234813134	Kmo	1	460	0.00217391304347826	1521	night
1562	GO:0016570	GO:0016570	histone modification	1/85	461/29008	0.74428059641492	0.748092532888236	0.577809318060508	Suv39h1	1	461	0.00216919739696312	1521	night
1563	GO:0007346	GO:0007346	regulation of mitotic cell cycle	1/85	462/29008	0.745042012651468	0.748378733117597	0.578030372478359	Pkia	1	462	0.00216450216450216	1521	night
1564	GO:0050673	GO:0050673	epithelial cell proliferation	1/85	471/29008	0.751794711542652	0.754678834476958	0.582896424617805	Il6	1	471	0.00212314225053079	1521	night
1565	GO:0048732	GO:0048732	gland development	1/85	477/29008	0.75619800374248	0.758613971805555	0.585935833402614	Il6	1	477	0.00209643605870021	1521	night
1566	GO:0048608	GO:0048608	reproductive structure development	1/85	480/29008	0.758370610478542	0.76030770016048	0.58724402989264	Tppp3	1	480	0.00208333333333333	1521	night
1567	GO:0061458	GO:0061458	reproductive system development	1/85	484/29008	0.761237682563399	0.762695061662117	0.589087972534199	Tppp3	1	484	0.00206611570247934	1521	night
1568	GO:0050808	GO:0050808	synapse organization	1/85	489/29008	0.764774284778456	0.765749762182511	0.591447352352834	Nptn	1	489	0.00204498977505112	1521	night
1569	GO:0044770	GO:0044770	cell cycle phase transition	1/85	492/29008	0.766871344622198	0.76736010902285	0.592691146895289	Pkia	1	492	0.00203252032520325	1521	night
1570	GO:0022412	GO:0022412	cellular process involved in reproduction in multicellular organism	1/85	495/29008	0.76894992698368	0.76894992698368	0.593919085407442	Jam3	1	495	0.00202020202020202	1521	night
1571	GO:0042634	GO:0042634	regulation of hair cycle	3/101	31/29008	0.000171547209085541	0.101331718379562	0.092603260037693	Smo/Numa1/Arntl	3	31	0.0967741935483871	213	morning
1572	GO:0090407	GO:0090407	organophosphate biosynthetic process	8/101	476/29008	0.000264183489847956	0.101331718379562	0.092603260037693	Pgap1/Dgkd/Dpm3/Tmem150a/Gcdh/Dhrs7b/Dcakd/Cmpk2	8	476	0.0168067226890756	213	morning
1573	GO:0046474	GO:0046474	glycerophospholipid biosynthetic process	5/101	163/29008	0.000270162728113524	0.101331718379562	0.092603260037693	Pgap1/Dgkd/Dpm3/Tmem150a/Dhrs7b	5	163	0.0306748466257669	213	morning
1574	GO:0006606	GO:0006606	protein import into nucleus	5/101	175/29008	0.000374515795212823	0.101331718379562	0.092603260037693	Smo/Ipo8/Arntl/Pml/Phip	5	175	0.0285714285714286	213	morning
1575	GO:0006650	GO:0006650	glycerophospholipid metabolic process	6/101	273/29008	0.000394752914417151	0.101331718379562	0.092603260037693	Pgap1/Dgkd/Dpm3/Acp6/Tmem150a/Dhrs7b	6	273	0.021978021978022	213	morning
1576	GO:0051170	GO:0051170	import into nucleus	5/101	179/29008	0.000415293927785091	0.101331718379562	0.092603260037693	Smo/Ipo8/Arntl/Pml/Phip	5	179	0.0279329608938547	213	morning
1577	GO:0031507	GO:0031507	heterochromatin assembly	3/101	44/29008	0.000489123241295082	0.102296632179429	0.093485058599406	Znfx1/Mbd3/Dnmt3a	3	44	0.0681818181818182	213	morning
1578	GO:0002218	GO:0002218	activation of innate immune response	3/101	51/29008	0.00075564837958014	0.111480735058756	0.101878066048087	Ifi214/Mndal/Ifi203	3	51	0.0588235294117647	213	morning
1579	GO:0045814	GO:0045814	negative regulation of gene expression, epigenetic	3/101	52/29008	0.000799894584503543	0.111480735058756	0.101878066048087	Znfx1/Mbd3/Dnmt3a	3	52	0.0576923076923077	213	morning
1580	GO:0045017	GO:0045017	glycerolipid biosynthetic process	5/101	208/29008	0.000819245736889707	0.111480735058756	0.101878066048087	Pgap1/Dgkd/Dpm3/Tmem150a/Dhrs7b	5	208	0.0240384615384615	213	morning
1581	GO:0070828	GO:0070828	heterochromatin organization	3/101	53/29008	0.000845754898806164	0.111480735058756	0.101878066048087	Znfx1/Mbd3/Dnmt3a	3	53	0.0566037735849057	213	morning
1582	GO:0035458	GO:0035458	cellular response to interferon-beta	3/101	55/29008	0.000942409685034753	0.111480735058756	0.101878066048087	Ifi214/Mndal/Ifi203	3	55	0.0545454545454545	213	morning
1583	GO:0008654	GO:0008654	phospholipid biosynthetic process	5/101	217/29008	0.000989924559947974	0.111480735058756	0.101878066048087	Pgap1/Dgkd/Dpm3/Tmem150a/Dhrs7b	5	217	0.0230414746543779	213	morning
1584	GO:0017038	GO:0017038	protein import	5/101	229/29008	0.00125696529885059	0.131442656965519	0.120120518408955	Smo/Ipo8/Arntl/Pml/Phip	5	229	0.0218340611353712	213	morning
1585	GO:0035456	GO:0035456	response to interferon-beta	3/101	63/29008	0.00139805799104944	0.136450459926425	0.124696961868339	Ifi214/Mndal/Ifi203	3	63	0.0476190476190476	213	morning
1586	GO:0045947	GO:0045947	negative regulation of translational initiation	2/101	17/29008	0.00157770926802562	0.142235609006989	0.129983792815562	Bank1/Pml	2	17	0.117647058823529	213	morning
1587	GO:0006644	GO:0006644	phospholipid metabolic process	6/101	360/29008	0.00165164300076422	0.142235609006989	0.129983792815562	Pgap1/Dgkd/Dpm3/Acp6/Tmem150a/Dhrs7b	6	360	0.0166666666666667	213	morning
1588	GO:0046486	GO:0046486	glycerolipid metabolic process	6/101	377/29008	0.00208202430961541	0.169337977182053	0.154751631433987	Pgap1/Dgkd/Dpm3/Acp6/Tmem150a/Dhrs7b	6	377	0.0159151193633952	213	morning
1589	GO:0006346	GO:0006346	DNA methylation-dependent heterochromatin assembly	2/101	21/29008	0.00241416600051001	0.176716951237333	0.161494999297275	Mbd3/Dnmt3a	2	21	0.0952380952380952	213	morning
1590	GO:0051797	GO:0051797	regulation of hair follicle development	2/101	21/29008	0.00241416600051001	0.176716951237333	0.161494999297275	Smo/Numa1	2	21	0.0952380952380952	213	morning
1591	GO:0061180	GO:0061180	mammary gland epithelium development	3/101	78/29008	0.00257925819493762	0.179811142732794	0.164322664950662	Smo/Pml/Btrc	3	78	0.0384615384615385	213	morning
1592	GO:0031349	GO:0031349	positive regulation of defense response	5/101	273/29008	0.00270398366957153	0.179937822375124	0.164438432728489	Ifi214/Mndal/Ifi203/Il16/Ctsc	5	273	0.0183150183150183	213	morning
1593	GO:0003323	GO:0003323	type B pancreatic cell development	2/101	23/29008	0.0028953415062929	0.184294781096209	0.168420094027381	Smo/Arntl	2	23	0.0869565217391304	213	morning
1594	GO:0072594	GO:0072594	establishment of protein localization to organelle	6/101	418/29008	0.00346624974911753	0.209752415662453	0.191684872236826	Smo/Ipo8/Arntl/Pml/Phip/Dusp18	6	418	0.0143540669856459	213	morning
1595	GO:0042753	GO:0042753	positive regulation of circadian rhythm	2/101	26/29008	0.00369412636319029	0.209752415662453	0.191684872236826	Arntl/Btrc	2	26	0.0769230769230769	213	morning
1596	GO:0006497	GO:0006497	protein lipidation	3/101	92/29008	0.00411078983104656	0.209752415662453	0.191684872236826	Pgap1/Dpm3/Zdhhc9	3	92	0.0326086956521739	213	morning
1597	GO:0150077	GO:0150077	regulation of neuroinflammatory response	2/101	28/29008	0.00427714751235419	0.209752415662453	0.191684872236826	Ctsc/Cd200r4	2	28	0.0714285714285714	213	morning
1598	GO:0009798	GO:0009798	axis specification	3/101	94/29008	0.0043659360841209	0.209752415662453	0.191684872236826	Pgap1/Smo/Kdm6a	3	94	0.0319148936170213	213	morning
1599	GO:0031647	GO:0031647	regulation of protein stability	5/101	307/29008	0.00445191486089721	0.209752415662453	0.191684872236826	Dpm3/Smo/Pml/Cmtm6/Btrc	5	307	0.0162866449511401	213	morning
1600	GO:0002068	GO:0002068	glandular epithelial cell development	2/101	29/29008	0.00458359117826106	0.209752415662453	0.191684872236826	Smo/Arntl	2	29	0.0689655172413793	213	morning
1601	GO:0060444	GO:0060444	branching involved in mammary gland duct morphogenesis	2/101	29/29008	0.00458359117826106	0.209752415662453	0.191684872236826	Pml/Btrc	2	29	0.0689655172413793	213	morning
1602	GO:0006661	GO:0006661	phosphatidylinositol biosynthetic process	3/101	96/29008	0.00463049381383679	0.209752415662453	0.191684872236826	Pgap1/Dpm3/Tmem150a	3	96	0.03125	213	morning
1603	GO:0042158	GO:0042158	lipoprotein biosynthetic process	3/101	97/29008	0.00476633296482503	0.209752415662453	0.191684872236826	Pgap1/Dpm3/Zdhhc9	3	97	0.0309278350515464	213	morning
1604	GO:0034504	GO:0034504	protein localization to nucleus	5/101	317/29008	0.00509120593667664	0.209752415662453	0.191684872236826	Smo/Ipo8/Arntl/Pml/Phip	5	317	0.0157728706624606	213	morning
1605	GO:0006506	GO:0006506	GPI anchor biosynthetic process	2/101	32/29008	0.00556179940855257	0.209752415662453	0.191684872236826	Pgap1/Dpm3	2	32	0.0625	213	morning
1606	GO:0043087	GO:0043087	regulation of GTPase activity	5/101	326/29008	0.00572002636507377	0.209752415662453	0.191684872236826	Srgap2/Tbc1d16/Tbc1d5/Ralbp1/Arhgap12	5	326	0.0153374233128834	213	morning
1607	GO:0006913	GO:0006913	nucleocytoplasmic transport	5/101	327/29008	0.00579312602353357	0.209752415662453	0.191684872236826	Smo/Ipo8/Arntl/Pml/Phip	5	327	0.0152905198776758	213	morning
1608	GO:0051169	GO:0051169	nuclear transport	5/101	327/29008	0.00579312602353357	0.209752415662453	0.191684872236826	Smo/Ipo8/Arntl/Pml/Phip	5	327	0.0152905198776758	213	morning
1609	GO:0003309	GO:0003309	type B pancreatic cell differentiation	2/101	33/29008	0.00590725916609139	0.209752415662453	0.191684872236826	Smo/Arntl	2	33	0.0606060606060606	213	morning
1610	GO:0006505	GO:0006505	GPI anchor metabolic process	2/101	33/29008	0.00590725916609139	0.209752415662453	0.191684872236826	Pgap1/Dpm3	2	33	0.0606060606060606	213	morning
1611	GO:0042908	GO:0042908	xenobiotic transport	2/101	34/29008	0.00626229730957371	0.209752415662453	0.191684872236826	Abcc5/Ralbp1	2	34	0.0588235294117647	213	morning
1612	GO:0006325	GO:0006325	chromatin organization	6/101	477/29008	0.00653152062341163	0.209752415662453	0.191684872236826	Znfx1/Shprh/Mbd3/Dnmt3a/Spin1/Kdm6a	6	477	0.0125786163522013	213	morning
1613	GO:0002831	GO:0002831	regulation of response to biotic stimulus	5/101	337/29008	0.00656079714533351	0.209752415662453	0.191684872236826	Ifi214/Mndal/Ifi203/Pml/Stat2	5	337	0.0148367952522255	213	morning
1614	GO:0015695	GO:0015695	organic cation transport	2/101	35/29008	0.00662684430924923	0.209752415662453	0.191684872236826	Slc44a1/Ralbp1	2	35	0.0571428571428571	213	morning
1615	GO:0090140	GO:0090140	regulation of mitochondrial fission	2/101	35/29008	0.00662684430924923	0.209752415662453	0.191684872236826	Stat2/Ralbp1	2	35	0.0571428571428571	213	morning
1616	GO:0033866	GO:0033866	nucleoside bisphosphate biosynthetic process	2/101	36/29008	0.00700083099502981	0.209752415662453	0.191684872236826	Gcdh/Dcakd	2	36	0.0555555555555556	213	morning
1617	GO:0034030	GO:0034030	ribonucleoside bisphosphate biosynthetic process	2/101	36/29008	0.00700083099502981	0.209752415662453	0.191684872236826	Gcdh/Dcakd	2	36	0.0555555555555556	213	morning
1618	GO:0034033	GO:0034033	purine nucleoside bisphosphate biosynthetic process	2/101	36/29008	0.00700083099502981	0.209752415662453	0.191684872236826	Gcdh/Dcakd	2	36	0.0555555555555556	213	morning
1619	GO:0045088	GO:0045088	regulation of innate immune response	4/101	217/29008	0.0070674617574987	0.209752415662453	0.191684872236826	Ifi214/Mndal/Ifi203/Stat2	4	217	0.0184331797235023	213	morning
1620	GO:0035883	GO:0035883	enteroendocrine cell differentiation	2/101	37/29008	0.0073841885548684	0.209752415662453	0.191684872236826	Smo/Arntl	2	37	0.0540540540540541	213	morning
1621	GO:0150076	GO:0150076	neuroinflammatory response	2/101	37/29008	0.0073841885548684	0.209752415662453	0.191684872236826	Ctsc/Cd200r4	2	37	0.0540540540540541	213	morning
1622	GO:0032652	GO:0032652	regulation of interleukin-1 production	3/101	114/29008	0.00745022241424014	0.209752415662453	0.191684872236826	Mndal/Il16/Pml	3	114	0.0263157894736842	213	morning
1623	GO:0045862	GO:0045862	positive regulation of proteolysis	5/101	351/29008	0.00775183469157141	0.214126150725671	0.195681864806103	Aph1a/Hpn/Ctsc/Pml/Btrc	5	351	0.0142450142450142	213	morning
1624	GO:0032612	GO:0032612	interleukin-1 production	3/101	120/29008	0.0085719211352363	0.232394306333073	0.212376447619597	Mndal/Il16/Pml	3	120	0.025	213	morning
1625	GO:0060603	GO:0060603	mammary gland duct morphogenesis	2/101	41/29008	0.00900996373509682	0.239675501752132	0.219030459251481	Pml/Btrc	2	41	0.0487804878048781	213	morning
1626	GO:0040029	GO:0040029	regulation of gene expression, epigenetic	3/101	123/29008	0.00916791536756788	0.239675501752132	0.219030459251481	Znfx1/Mbd3/Dnmt3a	3	123	0.024390243902439	213	morning
1627	GO:0048873	GO:0048873	homeostasis of number of cells within a tissue	2/101	42/29008	0.00943915590334366	0.241413998371212	0.220619206161785	Smo/Lipa	2	42	0.0476190476190476	213	morning
1628	GO:0043547	GO:0043547	positive regulation of GTPase activity	4/101	237/29008	0.00956421578246604	0.241413998371212	0.220619206161785	Srgap2/Tbc1d16/Tbc1d5/Ralbp1	4	237	0.0168776371308017	213	morning
1629	GO:0042752	GO:0042752	regulation of circadian rhythm	3/101	128/29008	0.0102139841570764	0.250348063611718	0.228783713582466	Arntl/Pml/Btrc	3	128	0.0234375	213	morning
1630	GO:0032007	GO:0032007	negative regulation of TOR signaling	2/101	44/29008	0.0103243701814014	0.250348063611718	0.228783713582466	Arntl/Tnfaip8l1	2	44	0.0454545454545455	213	morning
1631	GO:0042157	GO:0042157	lipoprotein metabolic process	3/101	129/29008	0.0104311693171549	0.250348063611718	0.228783713582466	Pgap1/Dpm3/Zdhhc9	3	129	0.0232558139534884	213	morning
1632	GO:0045089	GO:0045089	positive regulation of innate immune response	3/101	131/29008	0.0108735603807687	0.256756328991055	0.234639987163957	Ifi214/Mndal/Ifi203	3	131	0.0229007633587786	213	morning
1633	GO:0008631	GO:0008631	intrinsic apoptotic signaling pathway in response to oxidative stress	2/101	46/29008	0.0112449171026802	0.261310454576568	0.238801831871454	Pml/Ralbp1	2	46	0.0434782608695652	213	morning
1634	GO:0000266	GO:0000266	mitochondrial fission	2/101	47/29008	0.0117182763640352	0.268055571827305	0.244965941754749	Stat2/Ralbp1	2	47	0.0425531914893617	213	morning
1635	GO:0060562	GO:0060562	epithelial tube morphogenesis	5/101	394/29008	0.0123387176165715	0.273281398509138	0.249741628922286	Smo/Pml/Ccm2/Btrc/Kdm6a	5	394	0.0126903553299492	213	morning
1636	GO:0042303	GO:0042303	molting cycle	3/101	138/29008	0.0125067306694756	0.273281398509138	0.249741628922286	Smo/Numa1/Arntl	3	138	0.0217391304347826	213	morning
1637	GO:0042633	GO:0042633	hair cycle	3/101	138/29008	0.0125067306694756	0.273281398509138	0.249741628922286	Smo/Numa1/Arntl	3	138	0.0217391304347826	213	morning
1638	GO:0030177	GO:0030177	positive regulation of Wnt signaling pathway	3/101	139/29008	0.0127508775012369	0.274518892085452	0.250872527926812	Arntl/Csnk1g2/Spin1	3	139	0.0215827338129496	213	morning
1639	GO:0002066	GO:0002066	columnar/cuboidal epithelial cell development	2/101	50/29008	0.0131899186197029	0.27985566462674	0.255749604357627	Smo/Arntl	2	50	0.04	213	morning
1640	GO:0046488	GO:0046488	phosphatidylinositol metabolic process	3/101	143/29008	0.0137547402511951	0.287670567539281	0.262891351267203	Pgap1/Dpm3/Tmem150a	3	143	0.020979020979021	213	morning
1641	GO:0031018	GO:0031018	endocrine pancreas development	2/101	54/29008	0.0152700341536678	0.314863802830559	0.287742229937907	Smo/Arntl	2	54	0.037037037037037	213	morning
1642	GO:0009948	GO:0009948	anterior/posterior axis specification	2/101	56/29008	0.0163594936680784	0.323794704793897	0.295903846558127	Pgap1/Kdm6a	2	56	0.0357142857142857	213	morning
1643	GO:0032103	GO:0032103	positive regulation of response to external stimulus	5/101	427/29008	0.0169116255842222	0.323794704793897	0.295903846558127	Ifi214/Mndal/Ifi203/Il16/Ctsc	5	427	0.0117096018735363	213	morning
1644	GO:0010257	GO:0010257	NADH dehydrogenase complex assembly	2/101	57/29008	0.0169163554926206	0.323794704793897	0.295903846558127	Acad9/Ndufa1	2	57	0.0350877192982456	213	morning
1645	GO:0031113	GO:0031113	regulation of microtubule polymerization	2/101	57/29008	0.0169163554926206	0.323794704793897	0.295903846558127	Fkbp4/Numa1	2	57	0.0350877192982456	213	morning
1646	GO:0032981	GO:0032981	mitochondrial respiratory chain complex I assembly	2/101	57/29008	0.0169163554926206	0.323794704793897	0.295903846558127	Acad9/Ndufa1	2	57	0.0350877192982456	213	morning
1647	GO:0022612	GO:0022612	gland morphogenesis	3/101	155/29008	0.0170301859761818	0.323794704793897	0.295903846558127	Hpn/Pml/Btrc	3	155	0.0193548387096774	213	morning
1648	GO:2001235	GO:2001235	positive regulation of apoptotic signaling pathway	3/101	157/29008	0.0176148273883761	0.330616760212598	0.302138267349879	Ctsc/Pml/Ralbp1	3	157	0.0191082802547771	213	morning
1649	GO:0060443	GO:0060443	mammary gland morphogenesis	2/101	59/29008	0.01805403499543	0.334570977636829	0.30575187847024	Pml/Btrc	2	59	0.0338983050847458	213	morning
1650	GO:0006446	GO:0006446	regulation of translational initiation	2/101	60/29008	0.0186347303325644	0.334901949812786	0.306054341538719	Bank1/Pml	2	60	0.0333333333333333	213	morning
1651	GO:0002253	GO:0002253	activation of immune response	5/101	439/29008	0.0188207118961529	0.334901949812786	0.306054341538719	Ifi214/Mndal/Ifi203/C6/Klhl6	5	439	0.0113895216400911	213	morning
1652	GO:0009247	GO:0009247	glycolipid biosynthetic process	2/101	61/29008	0.0192232483689145	0.334901949812786	0.306054341538719	Pgap1/Dpm3	2	61	0.0327868852459016	213	morning
1653	GO:0140115	GO:0140115	export across plasma membrane	2/101	61/29008	0.0192232483689145	0.334901949812786	0.306054341538719	Abcc5/Ralbp1	2	61	0.0327868852459016	213	morning
1654	GO:0002067	GO:0002067	glandular epithelial cell differentiation	2/101	62/29008	0.0198195287359474	0.334901949812786	0.306054341538719	Smo/Arntl	2	62	0.032258064516129	213	morning
1655	GO:0030879	GO:0030879	mammary gland development	3/101	165/29008	0.0200646930374489	0.334901949812786	0.306054341538719	Smo/Pml/Btrc	3	165	0.0181818181818182	213	morning
1656	GO:0048260	GO:0048260	positive regulation of receptor-mediated endocytosis	2/101	63/29008	0.0204235113833212	0.334901949812786	0.306054341538719	Dgkd/Tbc1d5	2	63	0.0317460317460317	213	morning
1657	GO:0016055	GO:0016055	Wnt signaling pathway	5/101	449/29008	0.0205163431430605	0.334901949812786	0.306054341538719	Arntl/Csnk1g2/Spin1/Btrc/Kdm6a	5	449	0.0111358574610245	213	morning
1658	GO:0198738	GO:0198738	cell-cell signaling by wnt	5/101	451/29008	0.0208670876078251	0.334901949812786	0.306054341538719	Arntl/Csnk1g2/Spin1/Btrc/Kdm6a	5	451	0.0110864745011086	213	morning
1659	GO:0060070	GO:0060070	canonical Wnt signaling pathway	4/101	303/29008	0.0216257265981741	0.334901949812786	0.306054341538719	Arntl/Csnk1g2/Btrc/Kdm6a	4	303	0.0132013201320132	213	morning
1660	GO:1901264	GO:1901264	carbohydrate derivative transport	2/101	65/29008	0.0216543448999945	0.334901949812786	0.306054341538719	Abcc5/Ralbp1	2	65	0.0307692307692308	213	morning
1661	GO:0048511	GO:0048511	rhythmic process	4/101	307/29008	0.0225603733427548	0.334901949812786	0.306054341538719	Arntl/Pml/Btrc/Enox2	4	307	0.0130293159609121	213	morning
1662	GO:0002833	GO:0002833	positive regulation of response to biotic stimulus	3/101	173/29008	0.0226931002130408	0.334901949812786	0.306054341538719	Ifi214/Mndal/Ifi203	3	173	0.0173410404624277	213	morning
1663	GO:0090398	GO:0090398	cellular senescence	2/101	67/29008	0.0229152748251463	0.334901949812786	0.306054341538719	Arntl/Pml	2	67	0.0298507462686567	213	morning
1664	GO:0030111	GO:0030111	regulation of Wnt signaling pathway	4/101	317/29008	0.0250038944707319	0.334901949812786	0.306054341538719	Arntl/Csnk1g2/Spin1/Btrc	4	317	0.0126182965299685	213	morning
1665	GO:0032732	GO:0032732	positive regulation of interleukin-1 production	2/101	71/29008	0.0255255524753972	0.334901949812786	0.306054341538719	Mndal/Il16	2	71	0.028169014084507	213	morning
1666	GO:0032922	GO:0032922	circadian regulation of gene expression	2/101	71/29008	0.0255255524753972	0.334901949812786	0.306054341538719	Arntl/Pml	2	71	0.028169014084507	213	morning
1667	GO:0048732	GO:0048732	gland development	5/101	477/29008	0.0257877413376306	0.334901949812786	0.306054341538719	Smo/Fkbp4/Hpn/Pml/Btrc	5	477	0.010482180293501	213	morning
1668	GO:0009880	GO:0009880	embryonic pattern specification	2/101	72/29008	0.0261962051700477	0.334901949812786	0.306054341538719	Pgap1/Kdm6a	2	72	0.0277777777777778	213	morning
1669	GO:0032388	GO:0032388	positive regulation of intracellular transport	3/101	186/29008	0.0273454397102177	0.334901949812786	0.306054341538719	Pgap1/Smo/Numa1	3	186	0.0161290322580645	213	morning
1670	GO:0046847	GO:0046847	filopodium assembly	2/101	74/29008	0.0275588108005417	0.334901949812786	0.306054341538719	Srgap2/Ppp1r9a	2	74	0.027027027027027	213	morning
1671	GO:0048754	GO:0048754	branching morphogenesis of an epithelial tube	3/101	188/29008	0.0281030064189067	0.334901949812786	0.306054341538719	Smo/Pml/Btrc	3	188	0.0159574468085106	213	morning
1672	GO:0048285	GO:0048285	organelle fission	5/101	495/29008	0.029597202769061	0.334901949812786	0.306054341538719	Numa1/Phip/Stat2/Spin1/Ralbp1	5	495	0.0101010101010101	213	morning
1673	GO:0016311	GO:0016311	dephosphorylation	4/101	345/29008	0.0326715439989147	0.334901949812786	0.306054341538719	Acp6/Hpn/Dusp18/Btrc	4	345	0.0115942028985507	213	morning
1674	GO:2001252	GO:2001252	positive regulation of chromosome organization	2/101	82/29008	0.0332850274496972	0.334901949812786	0.306054341538719	Numa1/Pml	2	82	0.024390243902439	213	morning
1675	GO:0046785	GO:0046785	microtubule polymerization	2/101	83/29008	0.034030922527795	0.334901949812786	0.306054341538719	Fkbp4/Numa1	2	83	0.0240963855421687	213	morning
1676	GO:0007220	GO:0007220	Notch receptor processing	1/101	10/29008	0.0342827198539349	0.334901949812786	0.306054341538719	Aph1a	1	10	0.1	213	morning
1677	GO:0007567	GO:0007567	parturition	1/101	10/29008	0.0342827198539349	0.334901949812786	0.306054341538719	Arntl	1	10	0.1	213	morning
1678	GO:0010216	GO:0010216	maintenance of DNA methylation	1/101	10/29008	0.0342827198539349	0.334901949812786	0.306054341538719	Dnmt3a	1	10	0.1	213	morning
1679	GO:0010692	GO:0010692	regulation of alkaline phosphatase activity	1/101	10/29008	0.0342827198539349	0.334901949812786	0.306054341538719	Hpn	1	10	0.1	213	morning
1680	GO:0015886	GO:0015886	heme transport	1/101	10/29008	0.0342827198539349	0.334901949812786	0.306054341538719	Abcc5	1	10	0.1	213	morning
1681	GO:0015937	GO:0015937	coenzyme A biosynthetic process	1/101	10/29008	0.0342827198539349	0.334901949812786	0.306054341538719	Dcakd	1	10	0.1	213	morning
1682	GO:0030223	GO:0030223	neutrophil differentiation	1/101	10/29008	0.0342827198539349	0.334901949812786	0.306054341538719	Dhrs7b	1	10	0.1	213	morning
1683	GO:0035672	GO:0035672	oligopeptide transmembrane transport	1/101	10/29008	0.0342827198539349	0.334901949812786	0.306054341538719	Abcc5	1	10	0.1	213	morning
1684	GO:0036480	GO:0036480	neuron intrinsic apoptotic signaling pathway in response to oxidative stress	1/101	10/29008	0.0342827198539349	0.334901949812786	0.306054341538719	Ralbp1	1	10	0.1	213	morning
1685	GO:0046130	GO:0046130	purine ribonucleoside catabolic process	1/101	10/29008	0.0342827198539349	0.334901949812786	0.306054341538719	Enpp4	1	10	0.1	213	morning
1686	GO:0046834	GO:0046834	lipid phosphorylation	1/101	10/29008	0.0342827198539349	0.334901949812786	0.306054341538719	Dgkd	1	10	0.1	213	morning
1687	GO:0048280	GO:0048280	vesicle fusion with Golgi apparatus	1/101	10/29008	0.0342827198539349	0.334901949812786	0.306054341538719	Bet1	1	10	0.1	213	morning
1688	GO:0051775	GO:0051775	response to redox state	1/101	10/29008	0.0342827198539349	0.334901949812786	0.306054341538719	Arntl	1	10	0.1	213	morning
1689	GO:0051823	GO:0051823	regulation of synapse structural plasticity	1/101	10/29008	0.0342827198539349	0.334901949812786	0.306054341538719	Ppp1r9a	1	10	0.1	213	morning
1690	GO:1900454	GO:1900454	positive regulation of long-term synaptic depression	1/101	10/29008	0.0342827198539349	0.334901949812786	0.306054341538719	Ppp1r9a	1	10	0.1	213	morning
1691	GO:1903376	GO:1903376	regulation of oxidative stress-induced neuron intrinsic apoptotic signaling pathway	1/101	10/29008	0.0342827198539349	0.334901949812786	0.306054341538719	Ralbp1	1	10	0.1	213	morning
1692	GO:0006664	GO:0006664	glycolipid metabolic process	2/101	86/29008	0.0363074677102049	0.334901949812786	0.306054341538719	Pgap1/Dpm3	2	86	0.0232558139534884	213	morning
1693	GO:1903509	GO:1903509	liposaccharide metabolic process	2/101	87/29008	0.0370790923540731	0.334901949812786	0.306054341538719	Pgap1/Dpm3	2	87	0.0229885057471264	213	morning
1694	GO:0008611	GO:0008611	ether lipid biosynthetic process	1/101	11/29008	0.037646312008385	0.334901949812786	0.306054341538719	Dhrs7b	1	11	0.0909090909090909	213	morning
1695	GO:0009133	GO:0009133	nucleoside diphosphate biosynthetic process	1/101	11/29008	0.037646312008385	0.334901949812786	0.306054341538719	Cmpk2	1	11	0.0909090909090909	213	morning
1696	GO:0009221	GO:0009221	pyrimidine deoxyribonucleotide biosynthetic process	1/101	11/29008	0.037646312008385	0.334901949812786	0.306054341538719	Cmpk2	1	11	0.0909090909090909	213	morning
1697	GO:0021940	GO:0021940	positive regulation of cerebellar granule cell precursor proliferation	1/101	11/29008	0.037646312008385	0.334901949812786	0.306054341538719	Smo	1	11	0.0909090909090909	213	morning
1698	GO:0031642	GO:0031642	negative regulation of myelination	1/101	11/29008	0.037646312008385	0.334901949812786	0.306054341538719	Ctsc	1	11	0.0909090909090909	213	morning
1699	GO:0033539	GO:0033539	fatty acid beta-oxidation using acyl-CoA dehydrogenase	1/101	11/29008	0.037646312008385	0.334901949812786	0.306054341538719	Gcdh	1	11	0.0909090909090909	213	morning
1700	GO:0043568	GO:0043568	positive regulation of insulin-like growth factor receptor signaling pathway	1/101	11/29008	0.037646312008385	0.334901949812786	0.306054341538719	Phip	1	11	0.0909090909090909	213	morning
1701	GO:0046504	GO:0046504	glycerol ether biosynthetic process	1/101	11/29008	0.037646312008385	0.334901949812786	0.306054341538719	Dhrs7b	1	11	0.0909090909090909	213	morning
1702	GO:0046618	GO:0046618	xenobiotic export	1/101	11/29008	0.037646312008385	0.334901949812786	0.306054341538719	Ralbp1	1	11	0.0909090909090909	213	morning
1703	GO:0048845	GO:0048845	venous blood vessel morphogenesis	1/101	11/29008	0.037646312008385	0.334901949812786	0.306054341538719	Ccm2	1	11	0.0909090909090909	213	morning
1704	GO:0060056	GO:0060056	mammary gland involution	1/101	11/29008	0.037646312008385	0.334901949812786	0.306054341538719	Pml	1	11	0.0909090909090909	213	morning
1705	GO:0061669	GO:0061669	spontaneous neurotransmitter secretion	1/101	11/29008	0.037646312008385	0.334901949812786	0.306054341538719	Ppp1r9a	1	11	0.0909090909090909	213	morning
1706	GO:0097384	GO:0097384	cellular lipid biosynthetic process	1/101	11/29008	0.037646312008385	0.334901949812786	0.306054341538719	Dhrs7b	1	11	0.0909090909090909	213	morning
1707	GO:1903050	GO:1903050	regulation of proteolysis involved in cellular protein catabolic process	3/101	214/29008	0.0389573438240391	0.334901949812786	0.306054341538719	Ctsc/Pml/Btrc	3	214	0.014018691588785	213	morning
1708	GO:0009165	GO:0009165	nucleotide biosynthetic process	3/101	215/29008	0.0394117696197034	0.334901949812786	0.306054341538719	Gcdh/Dcakd/Cmpk2	3	215	0.013953488372093	213	morning
1709	GO:0001656	GO:0001656	metanephros development	2/101	91/29008	0.0402280726894747	0.334901949812786	0.306054341538719	Aph1a/Smo	2	91	0.021978021978022	213	morning
1710	GO:0031016	GO:0031016	pancreas development	2/101	91/29008	0.0402280726894747	0.334901949812786	0.306054341538719	Smo/Arntl	2	91	0.021978021978022	213	morning
1711	GO:0030522	GO:0030522	intracellular receptor signaling pathway	3/101	217/29008	0.0403287343774721	0.334901949812786	0.306054341538719	Fkbp4/Arntl/Pml	3	217	0.0138248847926267	213	morning
1712	GO:0003337	GO:0003337	mesenchymal to epithelial transition involved in metanephros morphogenesis	1/101	12/29008	0.0409983043692211	0.334901949812786	0.306054341538719	Smo	1	12	0.0833333333333333	213	morning
1713	GO:0006152	GO:0006152	purine nucleoside catabolic process	1/101	12/29008	0.0409983043692211	0.334901949812786	0.306054341538719	Enpp4	1	12	0.0833333333333333	213	morning
1714	GO:0032650	GO:0032650	regulation of interleukin-1 alpha production	1/101	12/29008	0.0409983043692211	0.334901949812786	0.306054341538719	Il16	1	12	0.0833333333333333	213	morning
1715	GO:0046929	GO:0046929	negative regulation of neurotransmitter secretion	1/101	12/29008	0.0409983043692211	0.334901949812786	0.306054341538719	Ppp1r9a	1	12	0.0833333333333333	213	morning
1716	GO:0048570	GO:0048570	notochord morphogenesis	1/101	12/29008	0.0409983043692211	0.334901949812786	0.306054341538719	Kdm6a	1	12	0.0833333333333333	213	morning
1717	GO:0051798	GO:0051798	positive regulation of hair follicle development	1/101	12/29008	0.0409983043692211	0.334901949812786	0.306054341538719	Numa1	1	12	0.0833333333333333	213	morning
1718	GO:0070986	GO:0070986	left/right axis specification	1/101	12/29008	0.0409983043692211	0.334901949812786	0.306054341538719	Smo	1	12	0.0833333333333333	213	morning
1719	GO:0072697	GO:0072697	protein localization to cell cortex	1/101	12/29008	0.0409983043692211	0.334901949812786	0.306054341538719	Numa1	1	12	0.0833333333333333	213	morning
1720	GO:0090385	GO:0090385	phagosome-lysosome fusion	1/101	12/29008	0.0409983043692211	0.334901949812786	0.306054341538719	Spg11	1	12	0.0833333333333333	213	morning
1721	GO:1900272	GO:1900272	negative regulation of long-term synaptic potentiation	1/101	12/29008	0.0409983043692211	0.334901949812786	0.306054341538719	Ppp1r9a	1	12	0.0833333333333333	213	morning
1722	GO:1901503	GO:1901503	ether biosynthetic process	1/101	12/29008	0.0409983043692211	0.334901949812786	0.306054341538719	Dhrs7b	1	12	0.0833333333333333	213	morning
1723	GO:2000322	GO:2000322	regulation of glucocorticoid receptor signaling pathway	1/101	12/29008	0.0409983043692211	0.334901949812786	0.306054341538719	Arntl	1	12	0.0833333333333333	213	morning
1724	GO:2000826	GO:2000826	regulation of heart morphogenesis	1/101	12/29008	0.0409983043692211	0.334901949812786	0.306054341538719	Smo	1	12	0.0833333333333333	213	morning
1725	GO:0033108	GO:0033108	mitochondrial respiratory chain complex assembly	2/101	92/29008	0.0410306789752175	0.334901949812786	0.306054341538719	Acad9/Ndufa1	2	92	0.0217391304347826	213	morning
1726	GO:0035264	GO:0035264	multicellular organism growth	3/101	220/29008	0.0417244043284086	0.334901949812786	0.306054341538719	Smo/Ccm2/Kdm6a	3	220	0.0136363636363636	213	morning
1727	GO:1901293	GO:1901293	nucleoside phosphate biosynthetic process	3/101	220/29008	0.0417244043284086	0.334901949812786	0.306054341538719	Gcdh/Dcakd/Cmpk2	3	220	0.0136363636363636	213	morning
1728	GO:0032651	GO:0032651	regulation of interleukin-1 beta production	2/101	93/29008	0.0418393270224355	0.334901949812786	0.306054341538719	Mndal/Pml	2	93	0.021505376344086	213	morning
1729	GO:0031110	GO:0031110	regulation of microtubule polymerization or depolymerization	2/101	94/29008	0.0426539659558771	0.334901949812786	0.306054341538719	Fkbp4/Numa1	2	94	0.0212765957446809	213	morning
1730	GO:0007623	GO:0007623	circadian rhythm	3/101	222/29008	0.0426682844108768	0.334901949812786	0.306054341538719	Arntl/Pml/Btrc	3	222	0.0135135135135135	213	morning
1731	GO:0061053	GO:0061053	somite development	2/101	95/29008	0.0434745451750481	0.334901949812786	0.306054341538719	Smo/Kdm6a	2	95	0.0210526315789474	213	morning
1732	GO:0001570	GO:0001570	vasculogenesis	2/101	96/29008	0.0443010143529462	0.334901949812786	0.306054341538719	Smo/Ccm2	2	96	0.0208333333333333	213	morning
1733	GO:0006977	GO:0006977	DNA damage response, signal transduction by p53 class mediator resulting in cell cycle arrest	1/101	13/29008	0.0443387365412001	0.334901949812786	0.306054341538719	Pml	1	13	0.0769230769230769	213	morning
1734	GO:0021794	GO:0021794	thalamus development	1/101	13/29008	0.0443387365412001	0.334901949812786	0.306054341538719	Smo	1	13	0.0769230769230769	213	morning
1735	GO:0030953	GO:0030953	astral microtubule organization	1/101	13/29008	0.0443387365412001	0.334901949812786	0.306054341538719	Numa1	1	13	0.0769230769230769	213	morning
1736	GO:0032610	GO:0032610	interleukin-1 alpha production	1/101	13/29008	0.0443387365412001	0.334901949812786	0.306054341538719	Il16	1	13	0.0769230769230769	213	morning
1737	GO:0045618	GO:0045618	positive regulation of keratinocyte differentiation	1/101	13/29008	0.0443387365412001	0.334901949812786	0.306054341538719	Numa1	1	13	0.0769230769230769	213	morning
1738	GO:0051974	GO:0051974	negative regulation of telomerase activity	1/101	13/29008	0.0443387365412001	0.334901949812786	0.306054341538719	Pml	1	13	0.0769230769230769	213	morning
1739	GO:0071679	GO:0071679	commissural neuron axon guidance	1/101	13/29008	0.0443387365412001	0.334901949812786	0.306054341538719	Smo	1	13	0.0769230769230769	213	morning
1740	GO:0097066	GO:0097066	response to thyroid hormone	1/101	13/29008	0.0443387365412001	0.334901949812786	0.306054341538719	Hpn	1	13	0.0769230769230769	213	morning
1741	GO:1901678	GO:1901678	iron coordination entity transport	1/101	13/29008	0.0443387365412001	0.334901949812786	0.306054341538719	Abcc5	1	13	0.0769230769230769	213	morning
1742	GO:1904816	GO:1904816	positive regulation of protein localization to chromosome, telomeric region	1/101	13/29008	0.0443387365412001	0.334901949812786	0.306054341538719	Pml	1	13	0.0769230769230769	213	morning
1743	GO:2000347	GO:2000347	positive regulation of hepatocyte proliferation	1/101	13/29008	0.0443387365412001	0.334901949812786	0.306054341538719	Hpn	1	13	0.0769230769230769	213	morning
1744	GO:2001223	GO:2001223	negative regulation of neuron migration	1/101	13/29008	0.0443387365412001	0.334901949812786	0.306054341538719	Srgap2	1	13	0.0769230769230769	213	morning
1745	GO:0016197	GO:0016197	endosomal transport	3/101	226/29008	0.0445881284623883	0.334901949812786	0.306054341538719	Cmtm6/Tbc1d5/Reps2	3	226	0.0132743362831858	213	morning
1746	GO:0061138	GO:0061138	morphogenesis of a branching epithelium	3/101	226/29008	0.0445881284623883	0.334901949812786	0.306054341538719	Smo/Pml/Btrc	3	226	0.0132743362831858	213	morning
1747	GO:0001655	GO:0001655	urogenital system development	4/101	385/29008	0.0457755792270465	0.334901949812786	0.306054341538719	Aph1a/Smo/Fkbp4/Ap1b1	4	385	0.0103896103896104	213	morning
1748	GO:0032611	GO:0032611	interleukin-1 beta production	2/101	99/29008	0.0468152624449432	0.334901949812786	0.306054341538719	Mndal/Pml	2	99	0.0202020202020202	213	morning
1749	GO:0042176	GO:0042176	regulation of protein catabolic process	4/101	389/29008	0.0472260794471095	0.334901949812786	0.306054341538719	Ctsc/Arntl/Pml/Btrc	4	389	0.0102827763496144	213	morning
1750	GO:0009952	GO:0009952	anterior/posterior pattern specification	3/101	232/29008	0.0475475524743348	0.334901949812786	0.306054341538719	Pgap1/Smo/Kdm6a	3	232	0.0129310344827586	213	morning
1751	GO:0009148	GO:0009148	pyrimidine nucleoside triphosphate biosynthetic process	1/101	14/29008	0.0476676479952213	0.334901949812786	0.306054341538719	Cmpk2	1	14	0.0714285714285714	213	morning
1752	GO:0010755	GO:0010755	regulation of plasminogen activation	1/101	14/29008	0.0476676479952213	0.334901949812786	0.306054341538719	Hpn	1	14	0.0714285714285714	213	morning
1753	GO:0021936	GO:0021936	regulation of cerebellar granule cell precursor proliferation	1/101	14/29008	0.0476676479952213	0.334901949812786	0.306054341538719	Smo	1	14	0.0714285714285714	213	morning
1754	GO:0030644	GO:0030644	cellular chloride ion homeostasis	1/101	14/29008	0.0476676479952213	0.334901949812786	0.306054341538719	Tbxas1	1	14	0.0714285714285714	213	morning
1755	GO:0031269	GO:0031269	pseudopodium assembly	1/101	14/29008	0.0476676479952213	0.334901949812786	0.306054341538719	Srgap2	1	14	0.0714285714285714	213	morning
1756	GO:0032525	GO:0032525	somite rostral/caudal axis specification	1/101	14/29008	0.0476676479952213	0.334901949812786	0.306054341538719	Kdm6a	1	14	0.0714285714285714	213	morning
1757	GO:0035970	GO:0035970	peptidyl-threonine dephosphorylation	1/101	14/29008	0.0476676479952213	0.334901949812786	0.306054341538719	Dusp18	1	14	0.0714285714285714	213	morning
1758	GO:0036444	GO:0036444	calcium import into the mitochondrion	1/101	14/29008	0.0476676479952213	0.334901949812786	0.306054341538719	Micu3	1	14	0.0714285714285714	213	morning
1759	GO:0051451	GO:0051451	myoblast migration	1/101	14/29008	0.0476676479952213	0.334901949812786	0.306054341538719	Smo	1	14	0.0714285714285714	213	morning
1760	GO:0052646	GO:0052646	alditol phosphate metabolic process	1/101	14/29008	0.0476676479952213	0.334901949812786	0.306054341538719	Acp6	1	14	0.0714285714285714	213	morning
1761	GO:0036473	GO:0036473	cell death in response to oxidative stress	2/101	101/29008	0.0485199671644238	0.334901949812786	0.306054341538719	Pml/Ralbp1	2	101	0.0198019801980198	213	morning
1762	GO:0090630	GO:0090630	activation of GTPase activity	2/101	101/29008	0.0485199671644238	0.334901949812786	0.306054341538719	Tbc1d16/Tbc1d5	2	101	0.0198019801980198	213	morning
1763	GO:0032271	GO:0032271	regulation of protein polymerization	3/101	234/29008	0.0485551148090696	0.334901949812786	0.306054341538719	Ppp1r9a/Fkbp4/Numa1	3	234	0.0128205128205128	213	morning
1764	GO:0006825	GO:0006825	copper ion transport	1/101	15/29008	0.0509850780687703	0.334901949812786	0.306054341538719	Fkbp4	1	15	0.0666666666666667	213	morning
1765	GO:0009265	GO:0009265	2'-deoxyribonucleotide biosynthetic process	1/101	15/29008	0.0509850780687703	0.334901949812786	0.306054341538719	Cmpk2	1	15	0.0666666666666667	213	morning
1766	GO:0015936	GO:0015936	coenzyme A metabolic process	1/101	15/29008	0.0509850780687703	0.334901949812786	0.306054341538719	Dcakd	1	15	0.0666666666666667	213	morning
1767	GO:0030320	GO:0030320	cellular monovalent inorganic anion homeostasis	1/101	15/29008	0.0509850780687703	0.334901949812786	0.306054341538719	Tbxas1	1	15	0.0666666666666667	213	morning
1768	GO:0032488	GO:0032488	Cdc42 protein signal transduction	1/101	15/29008	0.0509850780687703	0.334901949812786	0.306054341538719	Ralbp1	1	15	0.0666666666666667	213	morning
1769	GO:0043558	GO:0043558	regulation of translational initiation in response to stress	1/101	15/29008	0.0509850780687703	0.334901949812786	0.306054341538719	Pml	1	15	0.0666666666666667	213	morning
1770	GO:0043923	GO:0043923	positive regulation by host of viral transcription	1/101	15/29008	0.0509850780687703	0.334901949812786	0.306054341538719	Hpn	1	15	0.0666666666666667	213	morning
1771	GO:0046385	GO:0046385	deoxyribose phosphate biosynthetic process	1/101	15/29008	0.0509850780687703	0.334901949812786	0.306054341538719	Cmpk2	1	15	0.0666666666666667	213	morning
1772	GO:0046835	GO:0046835	carbohydrate phosphorylation	1/101	15/29008	0.0509850780687703	0.334901949812786	0.306054341538719	Gnptg	1	15	0.0666666666666667	213	morning
1773	GO:0050930	GO:0050930	induction of positive chemotaxis	1/101	15/29008	0.0509850780687703	0.334901949812786	0.306054341538719	Il16	1	15	0.0666666666666667	213	morning
1774	GO:0072283	GO:0072283	metanephric renal vesicle morphogenesis	1/101	15/29008	0.0509850780687703	0.334901949812786	0.306054341538719	Smo	1	15	0.0666666666666667	213	morning
1775	GO:1902563	GO:1902563	regulation of neutrophil activation	1/101	15/29008	0.0509850780687703	0.334901949812786	0.306054341538719	Il16	1	15	0.0666666666666667	213	morning
1776	GO:1904814	GO:1904814	regulation of protein localization to chromosome, telomeric region	1/101	15/29008	0.0509850780687703	0.334901949812786	0.306054341538719	Pml	1	15	0.0666666666666667	213	morning
1777	GO:0032006	GO:0032006	regulation of TOR signaling	2/101	105/29008	0.0519961149077393	0.334901949812786	0.306054341538719	Arntl/Tnfaip8l1	2	105	0.019047619047619	213	morning
1778	GO:2001233	GO:2001233	regulation of apoptotic signaling pathway	4/101	402/29008	0.0521157321810893	0.334901949812786	0.306054341538719	Ctsc/Pml/Phip/Ralbp1	4	402	0.00995024875621891	213	morning
1779	GO:0002065	GO:0002065	columnar/cuboidal epithelial cell differentiation	2/101	106/29008	0.0528787749621309	0.334901949812786	0.306054341538719	Smo/Arntl	2	106	0.0188679245283019	213	morning
1780	GO:0016458	GO:0016458	gene silencing	3/101	243/29008	0.0532181800357695	0.334901949812786	0.306054341538719	Znfx1/Mbd3/Dnmt3a	3	243	0.0123456790123457	213	morning
1781	GO:0043543	GO:0043543	protein acylation	3/101	243/29008	0.0532181800357695	0.334901949812786	0.306054341538719	Arntl/Mbd3/Zdhhc9	3	243	0.0123456790123457	213	morning
1782	GO:0001763	GO:0001763	morphogenesis of a branching structure	3/101	245/29008	0.0542828322174604	0.334901949812786	0.306054341538719	Smo/Pml/Btrc	3	245	0.0122448979591837	213	morning
1783	GO:0002467	GO:0002467	germinal center formation	1/101	16/29008	0.0542910659663681	0.334901949812786	0.306054341538719	Klhl6	1	16	0.0625	213	morning
1784	GO:0006857	GO:0006857	oligopeptide transport	1/101	16/29008	0.0542910659663681	0.334901949812786	0.306054341538719	Abcc5	1	16	0.0625	213	morning
1785	GO:0031115	GO:0031115	negative regulation of microtubule polymerization	1/101	16/29008	0.0542910659663681	0.334901949812786	0.306054341538719	Fkbp4	1	16	0.0625	213	morning
1786	GO:0031268	GO:0031268	pseudopodium organization	1/101	16/29008	0.0542910659663681	0.334901949812786	0.306054341538719	Srgap2	1	16	0.0625	213	morning
1787	GO:0042454	GO:0042454	ribonucleoside catabolic process	1/101	16/29008	0.0542910659663681	0.334901949812786	0.306054341538719	Enpp4	1	16	0.0625	213	morning
1788	GO:0042921	GO:0042921	glucocorticoid receptor signaling pathway	1/101	16/29008	0.0542910659663681	0.334901949812786	0.306054341538719	Arntl	1	16	0.0625	213	morning
1789	GO:0051984	GO:0051984	positive regulation of chromosome segregation	1/101	16/29008	0.0542910659663681	0.334901949812786	0.306054341538719	Numa1	1	16	0.0625	213	morning
1790	GO:0060628	GO:0060628	regulation of ER to Golgi vesicle-mediated transport	1/101	16/29008	0.0542910659663681	0.334901949812786	0.306054341538719	Pgap1	1	16	0.0625	213	morning
1791	GO:1902337	GO:1902337	regulation of apoptotic process involved in morphogenesis	1/101	16/29008	0.0542910659663681	0.334901949812786	0.306054341538719	Pml	1	16	0.0625	213	morning
1792	GO:1903978	GO:1903978	regulation of microglial cell activation	1/101	16/29008	0.0542910659663681	0.334901949812786	0.306054341538719	Ctsc	1	16	0.0625	213	morning
1793	GO:0090263	GO:0090263	positive regulation of canonical Wnt signaling pathway	2/101	108/29008	0.0546601100960727	0.334901949812786	0.306054341538719	Arntl/Csnk1g2	2	108	0.0185185185185185	213	morning
1794	GO:1903362	GO:1903362	regulation of cellular protein catabolic process	3/101	246/29008	0.0548189993733069	0.334901949812786	0.306054341538719	Ctsc/Pml/Btrc	3	246	0.0121951219512195	213	morning
1795	GO:0060828	GO:0060828	regulation of canonical Wnt signaling pathway	3/101	247/29008	0.0553577194994433	0.334901949812786	0.306054341538719	Arntl/Csnk1g2/Btrc	3	247	0.0121457489878543	213	morning
1796	GO:0006906	GO:0006906	vesicle fusion	2/101	109/29008	0.0555586911494467	0.334901949812786	0.306054341538719	Spg11/Bet1	2	109	0.018348623853211	213	morning
1797	GO:0034446	GO:0034446	substrate adhesion-dependent cell spreading	2/101	109/29008	0.0555586911494467	0.334901949812786	0.306054341538719	Srgap2/Cass4	2	109	0.018348623853211	213	morning
1798	GO:0000041	GO:0000041	transition metal ion transport	2/101	110/29008	0.0564624856043208	0.334901949812786	0.306054341538719	Fkbp4/Abcc5	2	110	0.0181818181818182	213	morning
1799	GO:0030518	GO:0030518	intracellular steroid hormone receptor signaling pathway	2/101	110/29008	0.0564624856043208	0.334901949812786	0.306054341538719	Fkbp4/Arntl	2	110	0.0181818181818182	213	morning
1800	GO:0033865	GO:0033865	nucleoside bisphosphate metabolic process	2/101	110/29008	0.0564624856043208	0.334901949812786	0.306054341538719	Gcdh/Dcakd	2	110	0.0181818181818182	213	morning
1801	GO:0033875	GO:0033875	ribonucleoside bisphosphate metabolic process	2/101	110/29008	0.0564624856043208	0.334901949812786	0.306054341538719	Gcdh/Dcakd	2	110	0.0181818181818182	213	morning
1802	GO:0034032	GO:0034032	purine nucleoside bisphosphate metabolic process	2/101	110/29008	0.0564624856043208	0.334901949812786	0.306054341538719	Gcdh/Dcakd	2	110	0.0181818181818182	213	morning
1803	GO:0021987	GO:0021987	cerebral cortex development	2/101	111/29008	0.0573714470878465	0.334901949812786	0.306054341538719	Srgap2/Smo	2	111	0.018018018018018	213	morning
1804	GO:0001845	GO:0001845	phagolysosome assembly	1/101	17/29008	0.0575856507600149	0.334901949812786	0.306054341538719	Spg11	1	17	0.0588235294117647	213	morning
1805	GO:0031958	GO:0031958	corticosteroid receptor signaling pathway	1/101	17/29008	0.0575856507600149	0.334901949812786	0.306054341538719	Arntl	1	17	0.0588235294117647	213	morning
1806	GO:0035337	GO:0035337	fatty-acyl-CoA metabolic process	1/101	17/29008	0.0575856507600149	0.334901949812786	0.306054341538719	Gcdh	1	17	0.0588235294117647	213	morning
1807	GO:0048143	GO:0048143	astrocyte activation	1/101	17/29008	0.0575856507600149	0.334901949812786	0.306054341538719	Smo	1	17	0.0588235294117647	213	morning
1808	GO:0048368	GO:0048368	lateral mesoderm development	1/101	17/29008	0.0575856507600149	0.334901949812786	0.306054341538719	Smo	1	17	0.0588235294117647	213	morning
1809	GO:0048853	GO:0048853	forebrain morphogenesis	1/101	17/29008	0.0575856507600149	0.334901949812786	0.306054341538719	Smo	1	17	0.0588235294117647	213	morning
1810	GO:0051014	GO:0051014	actin filament severing	1/101	17/29008	0.0575856507600149	0.334901949812786	0.306054341538719	Srgap2	1	17	0.0588235294117647	213	morning
1811	GO:0051589	GO:0051589	negative regulation of neurotransmitter transport	1/101	17/29008	0.0575856507600149	0.334901949812786	0.306054341538719	Ppp1r9a	1	17	0.0588235294117647	213	morning
1812	GO:0060413	GO:0060413	atrial septum morphogenesis	1/101	17/29008	0.0575856507600149	0.334901949812786	0.306054341538719	Smo	1	17	0.0588235294117647	213	morning
1813	GO:0060644	GO:0060644	mammary gland epithelial cell differentiation	1/101	17/29008	0.0575856507600149	0.334901949812786	0.306054341538719	Smo	1	17	0.0588235294117647	213	morning
1814	GO:0098814	GO:0098814	spontaneous synaptic transmission	1/101	17/29008	0.0575856507600149	0.334901949812786	0.306054341538719	Ppp1r9a	1	17	0.0588235294117647	213	morning
1815	GO:0098974	GO:0098974	postsynaptic actin cytoskeleton organization	1/101	17/29008	0.0575856507600149	0.334901949812786	0.306054341538719	Ppp1r9a	1	17	0.0588235294117647	213	morning
1816	GO:0099188	GO:0099188	postsynaptic cytoskeleton organization	1/101	17/29008	0.0575856507600149	0.334901949812786	0.306054341538719	Ppp1r9a	1	17	0.0588235294117647	213	morning
1817	GO:1900452	GO:1900452	regulation of long-term synaptic depression	1/101	17/29008	0.0575856507600149	0.334901949812786	0.306054341538719	Ppp1r9a	1	17	0.0588235294117647	213	morning
1818	GO:1903358	GO:1903358	regulation of Golgi organization	1/101	17/29008	0.0575856507600149	0.334901949812786	0.306054341538719	Rab33b	1	17	0.0588235294117647	213	morning
1819	GO:1904748	GO:1904748	regulation of apoptotic process involved in development	1/101	17/29008	0.0575856507600149	0.334901949812786	0.306054341538719	Pml	1	17	0.0588235294117647	213	morning
1820	GO:1905820	GO:1905820	positive regulation of chromosome separation	1/101	17/29008	0.0575856507600149	0.334901949812786	0.306054341538719	Numa1	1	17	0.0588235294117647	213	morning
1821	GO:0090174	GO:0090174	organelle membrane fusion	2/101	113/29008	0.0592046869180977	0.334901949812786	0.306054341538719	Spg11/Bet1	2	113	0.0176991150442478	213	morning
1822	GO:0009200	GO:0009200	deoxyribonucleoside triphosphate metabolic process	1/101	18/29008	0.0608688713896318	0.334901949812786	0.306054341538719	Cmpk2	1	18	0.0555555555555556	213	morning
1823	GO:0009263	GO:0009263	deoxyribonucleotide biosynthetic process	1/101	18/29008	0.0608688713896318	0.334901949812786	0.306054341538719	Cmpk2	1	18	0.0555555555555556	213	morning
1824	GO:0030575	GO:0030575	nuclear body organization	1/101	18/29008	0.0608688713896318	0.334901949812786	0.306054341538719	Pml	1	18	0.0555555555555556	213	morning
1825	GO:0048268	GO:0048268	clathrin coat assembly	1/101	18/29008	0.0608688713896318	0.334901949812786	0.306054341538719	Ap1b1	1	18	0.0555555555555556	213	morning
1826	GO:0072077	GO:0072077	renal vesicle morphogenesis	1/101	18/29008	0.0608688713896318	0.334901949812786	0.306054341538719	Smo	1	18	0.0555555555555556	213	morning
1827	GO:1901570	GO:1901570	fatty acid derivative biosynthetic process	1/101	18/29008	0.0608688713896318	0.334901949812786	0.306054341538719	Gcdh	1	18	0.0555555555555556	213	morning
1828	GO:2000369	GO:2000369	regulation of clathrin-dependent endocytosis	1/101	18/29008	0.0608688713896318	0.334901949812786	0.306054341538719	Dgkd	1	18	0.0555555555555556	213	morning
1829	GO:0001942	GO:0001942	hair follicle development	2/101	115/29008	0.0610580447155206	0.334901949812786	0.306054341538719	Smo/Numa1	2	115	0.0173913043478261	213	morning
1830	GO:0006413	GO:0006413	translational initiation	2/101	117/29008	0.0629311585626214	0.334901949812786	0.306054341538719	Bank1/Pml	2	117	0.0170940170940171	213	morning
1831	GO:0006888	GO:0006888	endoplasmic reticulum to Golgi vesicle-mediated transport	2/101	117/29008	0.0629311585626214	0.334901949812786	0.306054341538719	Pgap1/Bet1	2	117	0.0170940170940171	213	morning
1832	GO:0043401	GO:0043401	steroid hormone mediated signaling pathway	2/101	117/29008	0.0629311585626214	0.334901949812786	0.306054341538719	Fkbp4/Arntl	2	117	0.0170940170940171	213	morning
1833	GO:0006590	GO:0006590	thyroid hormone generation	1/101	19/29008	0.0641407666635073	0.334901949812786	0.306054341538719	Hpn	1	19	0.0526315789473684	213	morning
1834	GO:0006851	GO:0006851	mitochondrial calcium ion transmembrane transport	1/101	19/29008	0.0641407666635073	0.334901949812786	0.306054341538719	Micu3	1	19	0.0526315789473684	213	morning
1835	GO:0009147	GO:0009147	pyrimidine nucleoside triphosphate metabolic process	1/101	19/29008	0.0641407666635073	0.334901949812786	0.306054341538719	Cmpk2	1	19	0.0526315789473684	213	morning
1836	GO:0021542	GO:0021542	dentate gyrus development	1/101	19/29008	0.0641407666635073	0.334901949812786	0.306054341538719	Smo	1	19	0.0526315789473684	213	morning
1837	GO:0021924	GO:0021924	cell proliferation in external granule layer	1/101	19/29008	0.0641407666635073	0.334901949812786	0.306054341538719	Smo	1	19	0.0526315789473684	213	morning
1838	GO:0021930	GO:0021930	cerebellar granule cell precursor proliferation	1/101	19/29008	0.0641407666635073	0.334901949812786	0.306054341538719	Smo	1	19	0.0526315789473684	213	morning
1839	GO:0032211	GO:0032211	negative regulation of telomere maintenance via telomerase	1/101	19/29008	0.0641407666635073	0.334901949812786	0.306054341538719	Pml	1	19	0.0526315789473684	213	morning
1840	GO:0035461	GO:0035461	vitamin transmembrane transport	1/101	19/29008	0.0641407666635073	0.334901949812786	0.306054341538719	Abcc5	1	19	0.0526315789473684	213	morning
1841	GO:0043046	GO:0043046	DNA methylation involved in gamete generation	1/101	19/29008	0.0641407666635073	0.334901949812786	0.306054341538719	Dnmt3a	1	19	0.0526315789473684	213	morning
1842	GO:0046485	GO:0046485	ether lipid metabolic process	1/101	19/29008	0.0641407666635073	0.334901949812786	0.306054341538719	Dhrs7b	1	19	0.0526315789473684	213	morning
1843	GO:0060231	GO:0060231	mesenchymal to epithelial transition	1/101	19/29008	0.0641407666635073	0.334901949812786	0.306054341538719	Smo	1	19	0.0526315789473684	213	morning
1844	GO:0060841	GO:0060841	venous blood vessel development	1/101	19/29008	0.0641407666635073	0.334901949812786	0.306054341538719	Ccm2	1	19	0.0526315789473684	213	morning
1845	GO:1904754	GO:1904754	positive regulation of vascular associated smooth muscle cell migration	1/101	19/29008	0.0641407666635073	0.334901949812786	0.306054341538719	Smo	1	19	0.0526315789473684	213	morning
1846	GO:0001578	GO:0001578	microtubule bundle formation	2/101	119/29008	0.0648236705119798	0.334901949812786	0.306054341538719	Numa1/Dnah8	2	119	0.0168067226890756	213	morning
1847	GO:0006612	GO:0006612	protein targeting to membrane	2/101	119/29008	0.0648236705119798	0.334901949812786	0.306054341538719	Dusp18/Zdhhc9	2	119	0.0168067226890756	213	morning
1848	GO:0007052	GO:0007052	mitotic spindle organization	2/101	119/29008	0.0648236705119798	0.334901949812786	0.306054341538719	Numa1/Ralbp1	2	119	0.0168067226890756	213	morning
1849	GO:0007498	GO:0007498	mesoderm development	2/101	119/29008	0.0648236705119798	0.334901949812786	0.306054341538719	Smo/Kdm6a	2	119	0.0168067226890756	213	morning
1850	GO:0022404	GO:0022404	molting cycle process	2/101	119/29008	0.0648236705119798	0.334901949812786	0.306054341538719	Smo/Numa1	2	119	0.0168067226890756	213	morning
1851	GO:0022405	GO:0022405	hair cycle process	2/101	119/29008	0.0648236705119798	0.334901949812786	0.306054341538719	Smo/Numa1	2	119	0.0168067226890756	213	morning
1852	GO:0098773	GO:0098773	skin epidermis development	2/101	119/29008	0.0648236705119798	0.334901949812786	0.306054341538719	Smo/Numa1	2	119	0.0168067226890756	213	morning
1853	GO:0002064	GO:0002064	epithelial cell development	3/101	266/29008	0.06607036182485	0.334901949812786	0.306054341538719	Smo/Arntl/Ccm2	3	266	0.0112781954887218	213	morning
1854	GO:0003159	GO:0003159	morphogenesis of an endothelium	1/101	20/29008	0.0674013752587327	0.334901949812786	0.306054341538719	Ccm2	1	20	0.05	213	morning
1855	GO:0006349	GO:0006349	regulation of gene expression by genetic imprinting	1/101	20/29008	0.0674013752587327	0.334901949812786	0.306054341538719	Dnmt3a	1	20	0.05	213	morning
1856	GO:0021534	GO:0021534	cell proliferation in hindbrain	1/101	20/29008	0.0674013752587327	0.334901949812786	0.306054341538719	Smo	1	20	0.05	213	morning
1857	GO:0030194	GO:0030194	positive regulation of blood coagulation	1/101	20/29008	0.0674013752587327	0.334901949812786	0.306054341538719	Enpp4	1	20	0.05	213	morning
1858	GO:0032482	GO:0032482	Rab protein signal transduction	1/101	20/29008	0.0674013752587327	0.334901949812786	0.306054341538719	Rab33b	1	20	0.05	213	morning
1859	GO:0061154	GO:0061154	endothelial tube morphogenesis	1/101	20/29008	0.0674013752587327	0.334901949812786	0.306054341538719	Ccm2	1	20	0.05	213	morning
1860	GO:0071397	GO:0071397	cellular response to cholesterol	1/101	20/29008	0.0674013752587327	0.334901949812786	0.306054341538719	Smo	1	20	0.05	213	morning
1861	GO:0072087	GO:0072087	renal vesicle development	1/101	20/29008	0.0674013752587327	0.334901949812786	0.306054341538719	Smo	1	20	0.05	213	morning
1862	GO:0090141	GO:0090141	positive regulation of mitochondrial fission	1/101	20/29008	0.0674013752587327	0.334901949812786	0.306054341538719	Ralbp1	1	20	0.05	213	morning
1863	GO:1900048	GO:1900048	positive regulation of hemostasis	1/101	20/29008	0.0674013752587327	0.334901949812786	0.306054341538719	Enpp4	1	20	0.05	213	morning
1864	GO:1902187	GO:1902187	negative regulation of viral release from host cell	1/101	20/29008	0.0674013752587327	0.334901949812786	0.306054341538719	Pml	1	20	0.05	213	morning
1865	GO:0006631	GO:0006631	fatty acid metabolic process	4/101	439/29008	0.0674878227754371	0.334901949812786	0.306054341538719	Acad9/Tbxas1/Gcdh/Lipa	4	439	0.00911161731207289	213	morning
1866	GO:0009636	GO:0009636	response to toxic substance	2/101	123/29008	0.0686654765576798	0.334901949812786	0.306054341538719	Ppp1r9a/Ralbp1	2	123	0.016260162601626	213	morning
1867	GO:0034599	GO:0034599	cellular response to oxidative stress	3/101	271/29008	0.0690368981010364	0.334901949812786	0.306054341538719	Arntl/Pml/Ralbp1	3	271	0.011070110701107	213	morning
1868	GO:0002922	GO:0002922	positive regulation of humoral immune response	1/101	21/29008	0.0706507357216438	0.334901949812786	0.306054341538719	C6	1	21	0.0476190476190476	213	morning
1869	GO:0006662	GO:0006662	glycerol ether metabolic process	1/101	21/29008	0.0706507357216438	0.334901949812786	0.306054341538719	Dhrs7b	1	21	0.0476190476190476	213	morning
1870	GO:0015868	GO:0015868	purine ribonucleotide transport	1/101	21/29008	0.0706507357216438	0.334901949812786	0.306054341538719	Abcc5	1	21	0.0476190476190476	213	morning
1871	GO:0021513	GO:0021513	spinal cord dorsal/ventral patterning	1/101	21/29008	0.0706507357216438	0.334901949812786	0.306054341538719	Smo	1	21	0.0476190476190476	213	morning
1872	GO:0043555	GO:0043555	regulation of translation in response to stress	1/101	21/29008	0.0706507357216438	0.334901949812786	0.306054341538719	Pml	1	21	0.0476190476190476	213	morning
1873	GO:0045606	GO:0045606	positive regulation of epidermal cell differentiation	1/101	21/29008	0.0706507357216438	0.334901949812786	0.306054341538719	Numa1	1	21	0.0476190476190476	213	morning
1874	GO:0051503	GO:0051503	adenine nucleotide transport	1/101	21/29008	0.0706507357216438	0.334901949812786	0.306054341538719	Abcc5	1	21	0.0476190476190476	213	morning
1875	GO:0090036	GO:0090036	regulation of protein kinase C signaling	1/101	21/29008	0.0706507357216438	0.334901949812786	0.306054341538719	Dgkd	1	21	0.0476190476190476	213	morning
1876	GO:1903209	GO:1903209	positive regulation of oxidative stress-induced cell death	1/101	21/29008	0.0706507357216438	0.334901949812786	0.306054341538719	Ralbp1	1	21	0.0476190476190476	213	morning
1877	GO:0048193	GO:0048193	Golgi vesicle transport	3/101	274/29008	0.0708455799697646	0.334901949812786	0.306054341538719	Pgap1/Rab33b/Bet1	3	274	0.0109489051094891	213	morning
1878	GO:0006605	GO:0006605	protein targeting	3/101	275/29008	0.0714532253713661	0.334901949812786	0.306054341538719	Pml/Dusp18/Zdhhc9	3	275	0.0109090909090909	213	morning
1879	GO:0031109	GO:0031109	microtubule polymerization or depolymerization	2/101	126/29008	0.0715951463753715	0.334901949812786	0.306054341538719	Fkbp4/Numa1	2	126	0.0158730158730159	213	morning
1880	GO:0048259	GO:0048259	regulation of receptor-mediated endocytosis	2/101	126/29008	0.0715951463753715	0.334901949812786	0.306054341538719	Dgkd/Tbc1d5	2	126	0.0158730158730159	213	morning
1881	GO:0046467	GO:0046467	membrane lipid biosynthetic process	2/101	127/29008	0.072580677284182	0.334901949812786	0.306054341538719	Pgap1/Dpm3	2	127	0.015748031496063	213	morning
1882	GO:1903829	GO:1903829	positive regulation of cellular protein localization	3/101	277/29008	0.072675600826992	0.334901949812786	0.306054341538719	Smo/Numa1/Pml	3	277	0.0108303249097473	213	morning
1883	GO:0031929	GO:0031929	TOR signaling	2/101	128/29008	0.0735706247941362	0.334901949812786	0.306054341538719	Arntl/Tnfaip8l1	2	128	0.015625	213	morning
1884	GO:0045807	GO:0045807	positive regulation of endocytosis	2/101	128/29008	0.0735706247941362	0.334901949812786	0.306054341538719	Dgkd/Tbc1d5	2	128	0.015625	213	morning
1885	GO:0060996	GO:0060996	dendritic spine development	2/101	128/29008	0.0735706247941362	0.334901949812786	0.306054341538719	Srgap2/Ppp1r9a	2	128	0.015625	213	morning
1886	GO:0006656	GO:0006656	phosphatidylcholine biosynthetic process	1/101	22/29008	0.0738888864682581	0.334901949812786	0.306054341538719	Dhrs7b	1	22	0.0454545454545455	213	morning
1887	GO:0009164	GO:0009164	nucleoside catabolic process	1/101	22/29008	0.0738888864682581	0.334901949812786	0.306054341538719	Enpp4	1	22	0.0454545454545455	213	morning
1888	GO:0009219	GO:0009219	pyrimidine deoxyribonucleotide metabolic process	1/101	22/29008	0.0738888864682581	0.334901949812786	0.306054341538719	Cmpk2	1	22	0.0454545454545455	213	morning
1889	GO:0015865	GO:0015865	purine nucleotide transport	1/101	22/29008	0.0738888864682581	0.334901949812786	0.306054341538719	Abcc5	1	22	0.0454545454545455	213	morning
1890	GO:0034755	GO:0034755	iron ion transmembrane transport	1/101	22/29008	0.0738888864682581	0.334901949812786	0.306054341538719	Abcc5	1	22	0.0454545454545455	213	morning
1891	GO:0036158	GO:0036158	outer dynein arm assembly	1/101	22/29008	0.0738888864682581	0.334901949812786	0.306054341538719	Dnah8	1	22	0.0454545454545455	213	morning
1892	GO:0050910	GO:0050910	detection of mechanical stimulus involved in sensory perception of sound	1/101	22/29008	0.0738888864682581	0.334901949812786	0.306054341538719	Hpn	1	22	0.0454545454545455	213	morning
1893	GO:0072273	GO:0072273	metanephric nephron morphogenesis	1/101	22/29008	0.0738888864682581	0.334901949812786	0.306054341538719	Smo	1	22	0.0454545454545455	213	morning
1894	GO:0000413	GO:0000413	protein peptidyl-prolyl isomerization	1/101	23/29008	0.0771158657847113	0.337759418632326	0.308665675209726	Fkbp4	1	23	0.0434782608695652	213	morning
1895	GO:0006654	GO:0006654	phosphatidic acid biosynthetic process	1/101	23/29008	0.0771158657847113	0.337759418632326	0.308665675209726	Dgkd	1	23	0.0434782608695652	213	morning
1896	GO:0021511	GO:0021511	spinal cord patterning	1/101	23/29008	0.0771158657847113	0.337759418632326	0.308665675209726	Smo	1	23	0.0434782608695652	213	morning
1897	GO:0031065	GO:0031065	positive regulation of histone deacetylation	1/101	23/29008	0.0771158657847113	0.337759418632326	0.308665675209726	Pml	1	23	0.0434782608695652	213	morning
1898	GO:0048333	GO:0048333	mesodermal cell differentiation	1/101	23/29008	0.0771158657847113	0.337759418632326	0.308665675209726	Kdm6a	1	23	0.0434782608695652	213	morning
1899	GO:0050820	GO:0050820	positive regulation of coagulation	1/101	23/29008	0.0771158657847113	0.337759418632326	0.308665675209726	Enpp4	1	23	0.0434782608695652	213	morning
1900	GO:0072202	GO:0072202	cell differentiation involved in metanephros development	1/101	23/29008	0.0771158657847113	0.337759418632326	0.308665675209726	Smo	1	23	0.0434782608695652	213	morning
1901	GO:0090190	GO:0090190	positive regulation of branching involved in ureteric bud morphogenesis	1/101	23/29008	0.0771158657847113	0.337759418632326	0.308665675209726	Smo	1	23	0.0434782608695652	213	morning
1902	GO:1904666	GO:1904666	regulation of ubiquitin protein ligase activity	1/101	23/29008	0.0771158657847113	0.337759418632326	0.308665675209726	Btrc	1	23	0.0434782608695652	213	morning
1903	GO:2000345	GO:2000345	regulation of hepatocyte proliferation	1/101	23/29008	0.0771158657847113	0.337759418632326	0.308665675209726	Hpn	1	23	0.0434782608695652	213	morning
1904	GO:0007030	GO:0007030	Golgi organization	2/101	132/29008	0.0775737447896478	0.337759418632326	0.308665675209726	Rab33b/Bet1	2	132	0.0151515151515152	213	morning
1905	GO:0007368	GO:0007368	determination of left/right symmetry	2/101	133/29008	0.0785851502954104	0.337759418632326	0.308665675209726	Smo/Ap1b1	2	133	0.0150375939849624	213	morning
1906	GO:0050729	GO:0050729	positive regulation of inflammatory response	2/101	134/29008	0.0796007240178029	0.337759418632326	0.308665675209726	Il16/Ctsc	2	134	0.0149253731343284	213	morning
1907	GO:0003283	GO:0003283	atrial septum development	1/101	24/29008	0.0803317118276904	0.337759418632326	0.308665675209726	Smo	1	24	0.0416666666666667	213	morning
1908	GO:0018230	GO:0018230	peptidyl-L-cysteine S-palmitoylation	1/101	24/29008	0.0803317118276904	0.337759418632326	0.308665675209726	Zdhhc9	1	24	0.0416666666666667	213	morning
1909	GO:0018231	GO:0018231	peptidyl-S-diacylglycerol-L-cysteine biosynthetic process from peptidyl-cysteine	1/101	24/29008	0.0803317118276904	0.337759418632326	0.308665675209726	Zdhhc9	1	24	0.0416666666666667	213	morning
1910	GO:0030002	GO:0030002	cellular anion homeostasis	1/101	24/29008	0.0803317118276904	0.337759418632326	0.308665675209726	Tbxas1	1	24	0.0416666666666667	213	morning
1911	GO:0030449	GO:0030449	regulation of complement activation	1/101	24/29008	0.0803317118276904	0.337759418632326	0.308665675209726	C6	1	24	0.0416666666666667	213	morning
1912	GO:0030903	GO:0030903	notochord development	1/101	24/29008	0.0803317118276904	0.337759418632326	0.308665675209726	Kdm6a	1	24	0.0416666666666667	213	morning
1913	GO:0031571	GO:0031571	mitotic G1 DNA damage checkpoint signaling	1/101	24/29008	0.0803317118276904	0.337759418632326	0.308665675209726	Pml	1	24	0.0416666666666667	213	morning
1914	GO:0031645	GO:0031645	negative regulation of nervous system process	1/101	24/29008	0.0803317118276904	0.337759418632326	0.308665675209726	Ctsc	1	24	0.0416666666666667	213	morning
1915	GO:0032352	GO:0032352	positive regulation of hormone metabolic process	1/101	24/29008	0.0803317118276904	0.337759418632326	0.308665675209726	Hpn	1	24	0.0416666666666667	213	morning
1916	GO:0055064	GO:0055064	chloride ion homeostasis	1/101	24/29008	0.0803317118276904	0.337759418632326	0.308665675209726	Tbxas1	1	24	0.0416666666666667	213	morning
1917	GO:0060339	GO:0060339	negative regulation of type I interferon-mediated signaling pathway	1/101	24/29008	0.0803317118276904	0.337759418632326	0.308665675209726	Stat2	1	24	0.0416666666666667	213	morning
1918	GO:0060972	GO:0060972	left/right pattern formation	1/101	24/29008	0.0803317118276904	0.337759418632326	0.308665675209726	Smo	1	24	0.0416666666666667	213	morning
1919	GO:0010821	GO:0010821	regulation of mitochondrion organization	2/101	136/29008	0.0816442139686059	0.337759418632326	0.308665675209726	Stat2/Ralbp1	2	136	0.0147058823529412	213	morning
1920	GO:0051258	GO:0051258	protein polymerization	3/101	293/29008	0.0827880336824523	0.337759418632326	0.308665675209726	Ppp1r9a/Fkbp4/Numa1	3	293	0.0102389078498294	213	morning
1921	GO:0018904	GO:0018904	ether metabolic process	1/101	25/29008	0.0835364626248679	0.337759418632326	0.308665675209726	Dhrs7b	1	25	0.04	213	morning
1922	GO:0036315	GO:0036315	cellular response to sterol	1/101	25/29008	0.0835364626248679	0.337759418632326	0.308665675209726	Smo	1	25	0.04	213	morning
1923	GO:0043567	GO:0043567	regulation of insulin-like growth factor receptor signaling pathway	1/101	25/29008	0.0835364626248679	0.337759418632326	0.308665675209726	Phip	1	25	0.04	213	morning
1924	GO:0045684	GO:0045684	positive regulation of epidermis development	1/101	25/29008	0.0835364626248679	0.337759418632326	0.308665675209726	Numa1	1	25	0.04	213	morning
1925	GO:0051457	GO:0051457	maintenance of protein location in nucleus	1/101	25/29008	0.0835364626248679	0.337759418632326	0.308665675209726	Pml	1	25	0.04	213	morning
1926	GO:0051791	GO:0051791	medium-chain fatty acid metabolic process	1/101	25/29008	0.0835364626248679	0.337759418632326	0.308665675209726	Acad9	1	25	0.04	213	morning
1927	GO:0055083	GO:0055083	monovalent inorganic anion homeostasis	1/101	25/29008	0.0835364626248679	0.337759418632326	0.308665675209726	Tbxas1	1	25	0.04	213	morning
1928	GO:0090189	GO:0090189	regulation of branching involved in ureteric bud morphogenesis	1/101	25/29008	0.0835364626248679	0.337759418632326	0.308665675209726	Smo	1	25	0.04	213	morning
1929	GO:1904357	GO:1904357	negative regulation of telomere maintenance via telomere lengthening	1/101	25/29008	0.0835364626248679	0.337759418632326	0.308665675209726	Pml	1	25	0.04	213	morning
1930	GO:0006221	GO:0006221	pyrimidine nucleotide biosynthetic process	1/101	26/29008	0.0867301560753351	0.337759418632326	0.308665675209726	Cmpk2	1	26	0.0384615384615385	213	morning
1931	GO:0007205	GO:0007205	protein kinase C-activating G protein-coupled receptor signaling pathway	1/101	26/29008	0.0867301560753351	0.337759418632326	0.308665675209726	Dgkd	1	26	0.0384615384615385	213	morning
1932	GO:0021801	GO:0021801	cerebral cortex radial glia-guided migration	1/101	26/29008	0.0867301560753351	0.337759418632326	0.308665675209726	Srgap2	1	26	0.0384615384615385	213	morning
1933	GO:0022030	GO:0022030	telencephalon glial cell migration	1/101	26/29008	0.0867301560753351	0.337759418632326	0.308665675209726	Srgap2	1	26	0.0384615384615385	213	morning
1934	GO:0031639	GO:0031639	plasminogen activation	1/101	26/29008	0.0867301560753351	0.337759418632326	0.308665675209726	Hpn	1	26	0.0384615384615385	213	morning
1935	GO:0034656	GO:0034656	nucleobase-containing small molecule catabolic process	1/101	26/29008	0.0867301560753351	0.337759418632326	0.308665675209726	Enpp4	1	26	0.0384615384615385	213	morning
1936	GO:0035384	GO:0035384	thioester biosynthetic process	1/101	26/29008	0.0867301560753351	0.337759418632326	0.308665675209726	Gcdh	1	26	0.0384615384615385	213	morning
1937	GO:0044819	GO:0044819	mitotic G1/S transition checkpoint signaling	1/101	26/29008	0.0867301560753351	0.337759418632326	0.308665675209726	Pml	1	26	0.0384615384615385	213	morning
1938	GO:0050927	GO:0050927	positive regulation of positive chemotaxis	1/101	26/29008	0.0867301560753351	0.337759418632326	0.308665675209726	Il16	1	26	0.0384615384615385	213	morning
1939	GO:0061484	GO:0061484	hematopoietic stem cell homeostasis	1/101	26/29008	0.0867301560753351	0.337759418632326	0.308665675209726	Zfp251	1	26	0.0384615384615385	213	morning
1940	GO:0070723	GO:0070723	response to cholesterol	1/101	26/29008	0.0867301560753351	0.337759418632326	0.308665675209726	Smo	1	26	0.0384615384615385	213	morning
1941	GO:0071616	GO:0071616	acyl-CoA biosynthetic process	1/101	26/29008	0.0867301560753351	0.337759418632326	0.308665675209726	Gcdh	1	26	0.0384615384615385	213	morning
1942	GO:0090169	GO:0090169	regulation of spindle assembly	1/101	26/29008	0.0867301560753351	0.337759418632326	0.308665675209726	Numa1	1	26	0.0384615384615385	213	morning
1943	GO:0035270	GO:0035270	endocrine system development	2/101	141/29008	0.0868230688255776	0.337759418632326	0.308665675209726	Smo/Arntl	2	141	0.0141843971631206	213	morning
1944	GO:0009855	GO:0009855	determination of bilateral symmetry	2/101	142/29008	0.0878705458815578	0.337759418632326	0.308665675209726	Smo/Ap1b1	2	142	0.0140845070422535	213	morning
1945	GO:0048675	GO:0048675	axon extension	2/101	142/29008	0.0878705458815578	0.337759418632326	0.308665675209726	Spg11/Smo	2	142	0.0140845070422535	213	morning
1946	GO:0007389	GO:0007389	pattern specification process	4/101	482/29008	0.0879821731887874	0.337759418632326	0.308665675209726	Pgap1/Smo/Ap1b1/Kdm6a	4	482	0.00829875518672199	213	morning
1947	GO:0009799	GO:0009799	specification of symmetry	2/101	143/29008	0.0889218339046835	0.337759418632326	0.308665675209726	Smo/Ap1b1	2	143	0.013986013986014	213	morning
1948	GO:0003338	GO:0003338	metanephros morphogenesis	1/101	27/29008	0.0899128299500295	0.337759418632326	0.308665675209726	Smo	1	27	0.037037037037037	213	morning
1949	GO:0006862	GO:0006862	nucleotide transport	1/101	27/29008	0.0899128299500295	0.337759418632326	0.308665675209726	Abcc5	1	27	0.037037037037037	213	morning
1950	GO:0006891	GO:0006891	intra-Golgi vesicle-mediated transport	1/101	27/29008	0.0899128299500295	0.337759418632326	0.308665675209726	Rab33b	1	27	0.037037037037037	213	morning
1951	GO:0010954	GO:0010954	positive regulation of protein processing	1/101	27/29008	0.0899128299500295	0.337759418632326	0.308665675209726	Hpn	1	27	0.037037037037037	213	morning
1952	GO:0021871	GO:0021871	forebrain regionalization	1/101	27/29008	0.0899128299500295	0.337759418632326	0.308665675209726	Pgap1	1	27	0.037037037037037	213	morning
1953	GO:0046128	GO:0046128	purine ribonucleoside metabolic process	1/101	27/29008	0.0899128299500295	0.337759418632326	0.308665675209726	Enpp4	1	27	0.037037037037037	213	morning
1954	GO:0046473	GO:0046473	phosphatidic acid metabolic process	1/101	27/29008	0.0899128299500295	0.337759418632326	0.308665675209726	Dgkd	1	27	0.037037037037037	213	morning
1955	GO:0050926	GO:0050926	regulation of positive chemotaxis	1/101	27/29008	0.0899128299500295	0.337759418632326	0.308665675209726	Il16	1	27	0.037037037037037	213	morning
1956	GO:0051443	GO:0051443	positive regulation of ubiquitin-protein transferase activity	1/101	27/29008	0.0899128299500295	0.337759418632326	0.308665675209726	Btrc	1	27	0.037037037037037	213	morning
1957	GO:0060004	GO:0060004	reflex	1/101	27/29008	0.0899128299500295	0.337759418632326	0.308665675209726	Hpn	1	27	0.037037037037037	213	morning
1958	GO:0090103	GO:0090103	cochlea morphogenesis	1/101	27/29008	0.0899128299500295	0.337759418632326	0.308665675209726	Hpn	1	27	0.037037037037037	213	morning
1959	GO:0090382	GO:0090382	phagosome maturation	1/101	27/29008	0.0899128299500295	0.337759418632326	0.308665675209726	Spg11	1	27	0.037037037037037	213	morning
1960	GO:0048284	GO:0048284	organelle fusion	2/101	144/29008	0.0899768943077918	0.337759418632326	0.308665675209726	Spg11/Bet1	2	144	0.0138888888888889	213	morning
1961	GO:0120161	GO:0120161	regulation of cold-induced thermogenesis	2/101	145/29008	0.0910356887213665	0.340859970046242	0.311499152954252	Arntl/Dhrs7b	2	145	0.0137931034482759	213	morning
1962	GO:1902850	GO:1902850	microtubule cytoskeleton organization involved in mitosis	2/101	146/29008	0.0920981789925155	0.340981437493267	0.311610157502116	Numa1/Ralbp1	2	146	0.0136986301369863	213	morning
1963	GO:0001919	GO:0001919	regulation of receptor recycling	1/101	28/29008	0.093084521892166	0.340981437493267	0.311610157502116	Tbc1d16	1	28	0.0357142857142857	213	morning
1964	GO:0002052	GO:0002052	positive regulation of neuroblast proliferation	1/101	28/29008	0.093084521892166	0.340981437493267	0.311610157502116	Smo	1	28	0.0357142857142857	213	morning
1965	GO:0016577	GO:0016577	histone demethylation	1/101	28/29008	0.093084521892166	0.340981437493267	0.311610157502116	Kdm6a	1	28	0.0357142857142857	213	morning
1966	GO:0032469	GO:0032469	endoplasmic reticulum calcium ion homeostasis	1/101	28/29008	0.093084521892166	0.340981437493267	0.311610157502116	Pml	1	28	0.0357142857142857	213	morning
1967	GO:0060039	GO:0060039	pericardium development	1/101	28/29008	0.093084521892166	0.340981437493267	0.311610157502116	Ccm2	1	28	0.0357142857142857	213	morning
1968	GO:0070076	GO:0070076	histone lysine demethylation	1/101	28/29008	0.093084521892166	0.340981437493267	0.311610157502116	Kdm6a	1	28	0.0357142857142857	213	morning
1969	GO:1902175	GO:1902175	regulation of oxidative stress-induced intrinsic apoptotic signaling pathway	1/101	28/29008	0.093084521892166	0.340981437493267	0.311610157502116	Ralbp1	1	28	0.0357142857142857	213	morning
1970	GO:0106106	GO:0106106	cold-induced thermogenesis	2/101	147/29008	0.0931643271839527	0.340981437493267	0.311610157502116	Arntl/Dhrs7b	2	147	0.0136054421768707	213	morning
1971	GO:0032691	GO:0032691	negative regulation of interleukin-1 beta production	1/101	29/29008	0.0962452694176619	0.346699455350418	0.316835639739992	Pml	1	29	0.0344827586206897	213	morning
1972	GO:0034067	GO:0034067	protein localization to Golgi apparatus	1/101	29/29008	0.0962452694176619	0.346699455350418	0.316835639739992	Rab33b	1	29	0.0344827586206897	213	morning
1973	GO:0048384	GO:0048384	retinoic acid receptor signaling pathway	1/101	29/29008	0.0962452694176619	0.346699455350418	0.316835639739992	Pml	1	29	0.0344827586206897	213	morning
1974	GO:0051560	GO:0051560	mitochondrial calcium ion homeostasis	1/101	29/29008	0.0962452694176619	0.346699455350418	0.316835639739992	Micu3	1	29	0.0344827586206897	213	morning
1975	GO:0072528	GO:0072528	pyrimidine-containing compound biosynthetic process	1/101	29/29008	0.0962452694176619	0.346699455350418	0.316835639739992	Cmpk2	1	29	0.0344827586206897	213	morning
1976	GO:1903319	GO:1903319	positive regulation of protein maturation	1/101	29/29008	0.0962452694176619	0.346699455350418	0.316835639739992	Hpn	1	29	0.0344827586206897	213	morning
1977	GO:0009152	GO:0009152	purine ribonucleotide biosynthetic process	2/101	150/29008	0.0963843431199591	0.346699455350418	0.316835639739992	Gcdh/Dcakd	2	150	0.0133333333333333	213	morning
1978	GO:0001516	GO:0001516	prostaglandin biosynthetic process	1/101	30/29008	0.0993951099155684	0.348120672048785	0.318134436420769	Tbxas1	1	30	0.0333333333333333	213	morning
1979	GO:0010800	GO:0010800	positive regulation of peptidyl-threonine phosphorylation	1/101	30/29008	0.0993951099155684	0.348120672048785	0.318134436420769	Phip	1	30	0.0333333333333333	213	morning
1980	GO:0043032	GO:0043032	positive regulation of macrophage activation	1/101	30/29008	0.0993951099155684	0.348120672048785	0.318134436420769	Ctsc	1	30	0.0333333333333333	213	morning
1981	GO:0043153	GO:0043153	entrainment of circadian clock by photoperiod	1/101	30/29008	0.0993951099155684	0.348120672048785	0.318134436420769	Pml	1	30	0.0333333333333333	213	morning
1982	GO:0046339	GO:0046339	diacylglycerol metabolic process	1/101	30/29008	0.0993951099155684	0.348120672048785	0.318134436420769	Dgkd	1	30	0.0333333333333333	213	morning
1983	GO:0046457	GO:0046457	prostanoid biosynthetic process	1/101	30/29008	0.0993951099155684	0.348120672048785	0.318134436420769	Tbxas1	1	30	0.0333333333333333	213	morning
1984	GO:0070198	GO:0070198	protein localization to chromosome, telomeric region	1/101	30/29008	0.0993951099155684	0.348120672048785	0.318134436420769	Pml	1	30	0.0333333333333333	213	morning
1985	GO:0071353	GO:0071353	cellular response to interleukin-4	1/101	30/29008	0.0993951099155684	0.348120672048785	0.318134436420769	Pml	1	30	0.0333333333333333	213	morning
1986	GO:0071711	GO:0071711	basement membrane organization	1/101	30/29008	0.0993951099155684	0.348120672048785	0.318134436420769	Hpn	1	30	0.0333333333333333	213	morning
1987	GO:1901658	GO:1901658	glycosyl compound catabolic process	1/101	30/29008	0.0993951099155684	0.348120672048785	0.318134436420769	Enpp4	1	30	0.0333333333333333	213	morning
1988	GO:1904752	GO:1904752	regulation of vascular associated smooth muscle cell migration	1/101	30/29008	0.0993951099155684	0.348120672048785	0.318134436420769	Smo	1	30	0.0333333333333333	213	morning
1989	GO:0007569	GO:0007569	cell aging	2/101	155/29008	0.101820715722434	0.349192638890639	0.319114066745759	Arntl/Pml	2	155	0.0129032258064516	213	morning
1990	GO:0009648	GO:0009648	photoperiodism	1/101	31/29008	0.102534080648487	0.349192638890639	0.319114066745759	Pml	1	31	0.032258064516129	213	morning
1991	GO:0031063	GO:0031063	regulation of histone deacetylation	1/101	31/29008	0.102534080648487	0.349192638890639	0.319114066745759	Pml	1	31	0.032258064516129	213	morning
1992	GO:0036314	GO:0036314	response to sterol	1/101	31/29008	0.102534080648487	0.349192638890639	0.319114066745759	Smo	1	31	0.032258064516129	213	morning
1993	GO:0044030	GO:0044030	regulation of DNA methylation	1/101	31/29008	0.102534080648487	0.349192638890639	0.319114066745759	Dnmt3a	1	31	0.032258064516129	213	morning
1994	GO:0072337	GO:0072337	modified amino acid transport	1/101	31/29008	0.102534080648487	0.349192638890639	0.319114066745759	Abcc5	1	31	0.032258064516129	213	morning
1995	GO:0072574	GO:0072574	hepatocyte proliferation	1/101	31/29008	0.102534080648487	0.349192638890639	0.319114066745759	Hpn	1	31	0.032258064516129	213	morning
1996	GO:0072575	GO:0072575	epithelial cell proliferation involved in liver morphogenesis	1/101	31/29008	0.102534080648487	0.349192638890639	0.319114066745759	Hpn	1	31	0.032258064516129	213	morning
1997	GO:1902186	GO:1902186	regulation of viral release from host cell	1/101	31/29008	0.102534080648487	0.349192638890639	0.319114066745759	Pml	1	31	0.032258064516129	213	morning
1998	GO:2001014	GO:2001014	regulation of skeletal muscle cell differentiation	1/101	31/29008	0.102534080648487	0.349192638890639	0.319114066745759	Arntl	1	31	0.032258064516129	213	morning
1999	GO:0008360	GO:0008360	regulation of cell shape	2/101	157/29008	0.104018800652616	0.349192638890639	0.319114066745759	Hpn/Phip	2	157	0.0127388535031847	213	morning
[truncated: 4,517 more rows]
