# Supplementary material for: tauFisher predicts circadian time from a single sample of bulk and single-cell pseudobulk transcriptomic data
Source: Nat Commun. 2024 May 7;15:3840. doi: 10.1038/s41467-024-48041-6 (PMC11076472; doi:10.1038/s41467-024-48041-6)
Supplement: Supplementary file 9 — Supplementary Dataset 6 [file 41467_2024_48041_MOESM9_ESM.csv]

	Acly_A630005I04Rik	Alpk1_A630005I04Rik	Atg10_A630005I04Rik	Casp12_A630005I04Rik	Cry1_A630005I04Rik	Erh_A630005I04Rik	Gars_A630005I04Rik	Ivl_A630005I04Rik	Mbtd1_A630005I04Rik	Mrpl23_A630005I04Rik	Nr1d1_A630005I04Rik	Nr1d2_A630005I04Rik	Per2_A630005I04Rik	Pfkfb3_A630005I04Rik	Spata6_A630005I04Rik	Tbl1xr1_A630005I04Rik	Vav2_A630005I04Rik	A630005I04Rik_Acly	Alpk1_Acly	Atg10_Acly	Casp12_Acly	Cry1_Acly	Erh_Acly	Gars_Acly	Ivl_Acly	Mbtd1_Acly	Mrpl23_Acly	Nr1d1_Acly	Nr1d2_Acly	Per2_Acly	Pfkfb3_Acly	Spata6_Acly	Tbl1xr1_Acly	Vav2_Acly	A630005I04Rik_Alpk1	Acly_Alpk1	Atg10_Alpk1	Casp12_Alpk1	Cry1_Alpk1	Erh_Alpk1	Gars_Alpk1	Ivl_Alpk1	Mbtd1_Alpk1	Mrpl23_Alpk1	Nr1d1_Alpk1	Nr1d2_Alpk1	Per2_Alpk1	Pfkfb3_Alpk1	Spata6_Alpk1
exons_R2N00	0.934233054	0.489061747	0.526673772	0.622995794	0.553642044	0.790142858	0.771440082	0.785453293	0.61847358	0.8034494	0.639492175	0.637654064	0.434233054	0.630720317	0.592348628	0.674973125	0.51641429	0.065766946	0.054828694	0.092440718	0.188762741	0.11940899	0.355909804	0.337207029	0.351220239	0.184240526	0.369216347	0.205259121	0.20342101	0	0.196487263	0.158115575	0.240740071	0.082181237	0.510938253	0.945171306	0.537612024	0.633934047	0.564580296	0.801081111	0.782378335	0.796391545	0.629411832	0.814387653	0.650430427	0.648592316	0.445171306	0.641658569	0.603286881
exons_R2N04	1	0.55413312	0.59034595	0.65200536	0.551755259	0.816997916	0.805783315	0.808514512	0.670940538	0.843516442	0.839821265	0.787668534	0.515118136	0.761863057	0.63099977	0.722925594	0.575990026	0	0.05413312	0.09034595	0.15200536	0.051755259	0.316997916	0.305783315	0.308514512	0.170940538	0.343516442	0.339821265	0.287668534	0.015118136	0.261863057	0.13099977	0.222925594	0.075990026	0.44586688	0.94586688	0.53621283	0.59787224	0.49762214	0.762864797	0.751650195	0.754381392	0.616807418	0.789383323	0.785688145	0.733535415	0.460985016	0.707729937	0.57686665
exons_R2N08	1	0.611669233	0.636006851	0.728993164	0.648321415	0.883943244	0.866815317	0.820329318	0.709903005	0.890095137	0.844971541	0.887616986	0.68329334	0.767074262	0.68369894	0.767114141	0.613138777	0	0.111669233	0.136006851	0.228993164	0.148321415	0.383943244	0.366815317	0.320329318	0.209903005	0.390095137	0.344971541	0.387616986	0.18329334	0.267074262	0.18369894	0.267114141	0.113138777	0.388330767	0.888330767	0.524337618	0.617323931	0.536652182	0.772274011	0.755146085	0.708660086	0.598233772	0.778425905	0.733302308	0.775947754	0.571624108	0.655405029	0.572029708
exons_R2N12	1	0.559869656	0.621763657	0.720324742	0.687155434	0.870619469	0.837588307	0.839504333	0.687601513	0.898268522	0.708241385	0.851988318	0.740567539	0.705230543	0.670744587	0.738699457	0.609274468	0	0.059869656	0.121763657	0.220324742	0.187155434	0.370619469	0.337588307	0.339504333	0.187601513	0.398268522	0.208241385	0.351988318	0.240567539	0.205230543	0.170744587	0.238699457	0.109274468	0.440130344	0.940130344	0.561894001	0.660455086	0.627285778	0.810749813	0.777718651	0.779634677	0.627731857	0.838398866	0.648371729	0.792118662	0.680697882	0.645360886	0.610874931
exons_R2N16	0.992135486	0.492135486	0.547460525	0.625577935	0.694826871	0.814235123	0.789295344	0.83326628	0.637289861	0.82671068	0.535991091	0.691658409	0.617265236	0.628377758	0.608953033	0.697143016	0.561000409	0.007864514	0	0.055325039	0.13344245	0.202691386	0.322099637	0.297159858	0.341130795	0.145154375	0.334575194	0.043855605	0.199522923	0.125129751	0.136242273	0.116817548	0.205007531	0.068864924	0.507864514	1	0.555325039	0.63344245	0.702691386	0.822099637	0.797159858	0.841130795	0.645154375	0.834575194	0.543855605	0.699522923	0.625129751	0.636242273	0.616817548
exons_R2N20	0.96001571	0.46001571	0.500300079	0.569419735	0.643735054	0.780016397	0.761864202	0.757160547	0.584953476	0.791204211	0.482111424	0.540439046	0.473548347	0.545582768	0.556736642	0.653260454	0.512773081	0.03998429	0	0.04028437	0.109404025	0.183719345	0.320000688	0.301848493	0.297144838	0.124937767	0.331188501	0.022095714	0.080423336	0.013532638	0.085567058	0.096720933	0.193244744	0.052757371	0.53998429	1	0.54028437	0.609404025	0.683719345	0.820000688	0.801848493	0.797144838	0.624937767	0.831188501	0.522095714	0.580423336	0.513532638	0.585567058	0.596720933
exons_R2N24	0.917257581	0.486736213	0.528337778	0.589052433	0.545689282	0.763765656	0.749724998	0.738910509	0.586923986	0.771835244	0.618830384	0.601688576	0.417257581	0.615631093	0.557534967	0.646777409	0.523508677	0.082742419	0.069478633	0.111080198	0.171794853	0.128431702	0.346508076	0.332467418	0.321652928	0.169666406	0.354577663	0.201572804	0.184430995	0	0.198373512	0.140277387	0.229519828	0.106251096	0.513263787	0.930521367	0.541601565	0.60231622	0.558953069	0.777029443	0.762988785	0.752174295	0.600187773	0.785099031	0.632094171	0.614952363	0.430521367	0.62889488	0.570798754
exons_R2N28	0.993900672	0.547390402	0.607207025	0.68095028	0.556609293	0.86805135	0.843366543	0.826176129	0.668297051	0.875675752	0.816244326	0.795276761	0.493900672	0.719725581	0.645348641	0.724485239	0.570119343	0.006099328	0.053489731	0.113306354	0.187049608	0.062708621	0.374150678	0.349465871	0.332275457	0.174396379	0.38177508	0.322343654	0.301376089	0	0.225824909	0.151447969	0.230584567	0.076218671	0.452609598	0.946510269	0.559816623	0.633559877	0.509218891	0.820660947	0.795976141	0.778785727	0.620906649	0.828285349	0.768853924	0.747886359	0.446510269	0.672335178	0.597958239
[truncated: 258 more columns]
