# Supplementary material for: tauFisher predicts circadian time from a single sample of bulk and single-cell pseudobulk transcriptomic data
Source: Nat Commun. 2024 May 7;15:3840. doi: 10.1038/s41467-024-48041-6 (PMC11076472; doi:10.1038/s41467-024-48041-6)
Supplement: Supplementary file 11 — Source Data [file 41467_2024_48041_MOESM11_ESM.xlsx]

## Sheet: Fig2_AccuracyRMSE
dataset	method	partition_round	Accuracy	RMSE
Arnardottir2014_blood_microarray	tauFisher_JTK	1	0.555556	3.95811
Arnardottir2014_blood_microarray	tauFisher_JTK	2	0.6875	4.8283
Arnardottir2014_blood_microarray	tauFisher_JTK	3	0.5	5.5
Arnardottir2014_blood_microarray	tauFisher_JTK	4	0.625	4.07738
Arnardottir2014_blood_microarray	tauFisher_JTK	5	0.444444	5.14242
Arnardottir2014_blood_microarray	tauFisher_JTK	6	0.5	5.01664
Arnardottir2014_blood_microarray	tauFisher_JTK	7	0.235294	6.27788
Arnardottir2014_blood_microarray	tauFisher_JTK	8	0.588235	4.27028
Arnardottir2014_blood_microarray	tauFisher_JTK	9	0.4375	4.51387
Arnardottir2014_blood_microarray	tauFisher_JTK	10	0.533333	5.2978
Arnardottir2014_blood_microarray	tauFisher_JTK	11	0.5	4.80234
Arnardottir2014_blood_microarray	tauFisher_JTK	12	0.5	4.92443
Arnardottir2014_blood_microarray	tauFisher_JTK	13	0.388889	5.32812
Arnardottir2014_blood_microarray	tauFisher_JTK	14	0.4	5.95539
Arnardottir2014_blood_microarray	tauFisher_JTK	15	0.588235	3.94074
Arnardottir2014_blood_microarray	tauFisher_JTK	16	0.4	6.11555
Arnardottir2014_blood_microarray	tauFisher_JTK	17	0.777778	3.74166
Arnardottir2014_blood_microarray	tauFisher_JTK	18	0.571429	5.83095
Arnardottir2014_blood_microarray	tauFisher_JTK	19	0.444444	5.24934
Arnardottir2014_blood_microarray	tauFisher_JTK	20	0.388889	5.46199
Arnardottir2014_blood_microarray	tauFisher_JTK	21	0.666667	4.38938
Arnardottir2014_blood_microarray	tauFisher_JTK	22	0.5	3.99218
Arnardottir2014_blood_microarray	tauFisher_JTK	23	0.375	4.73022
Arnardottir2014_blood_microarray	tauFisher_JTK	24	0.625	4.07738
Arnardottir2014_blood_microarray	tauFisher_JTK	25	0.529412	5.08747
Arnardottir2014_blood_microarray	tauFisher_JTK	26	0.666667	3.39116
Arnardottir2014_blood_microarray	tauFisher_JTK	27	0.388889	4.33974
Arnardottir2014_blood_microarray	tauFisher_JTK	28	0.470588	6.0049
Arnardottir2014_blood_microarray	tauFisher_JTK	29	0.444444	4.30762
Arnardottir2014_blood_microarray	tauFisher_JTK	30	0.647059	4.70919
Arnardottir2014_blood_microarray	tauFisher_JTK	31	0.5	4.52769
Arnardottir2014_blood_microarray	tauFisher_JTK	32	0.388889	5.16398
Arnardottir2014_blood_microarray	tauFisher_JTK	33	0.411765	5.29706
Arnardottir2014_blood_microarray	tauFisher_JTK	34	0.375	5.56215
Arnardottir2014_blood_microarray	tauFisher_JTK	35	0.333333	6.00463
Arnardottir2014_blood_microarray	tauFisher_JTK	36	0.235294	5.75479
Arnardottir2014_blood_microarray	tauFisher_JTK	37	0.352941	6.38472
Arnardottir2014_blood_microarray	tauFisher_JTK	38	0.5	4.89898
Arnardottir2014_blood_microarray	tauFisher_JTK	39	0.647059	4.24957
Arnardottir2014_blood_microarray	tauFisher_JTK	40	0.277778	5.24404
Arnardottir2014_blood_microarray	tauFisher_JTK	41	0.666667	4.4572
Arnardottir2014_blood_microarray	tauFisher_JTK	42	0.571429	5.83095
Arnardottir2014_blood_microarray	tauFisher_JTK	43	0.588235	4.20784
Arnardottir2014_blood_microarray	tauFisher_JTK	44	0.611111	4.40328
Arnardottir2014_blood_microarray	tauFisher_JTK	45	0.411765	4.62092
Arnardottir2014_blood_microarray	tauFisher_JTK	46	0.611111	5.55778
Arnardottir2014_blood_microarray	tauFisher_JTK	47	0.5	5.48736
Arnardottir2014_blood_microarray	tauFisher_JTK	48	0.176471	6.25441
Arnardottir2014_blood_microarray	tauFisher_JTK	49	0.75	3.59687
Arnardottir2014_blood_microarray	tauFisher_JTK	50	0.411765	4.60818
Arnardottir2014_blood_microarray	tauFisher_JTK	51	0.375	5.56215
Arnardottir2014_blood_microarray	tauFisher_JTK	52	0.388889	6.05989
Arnardottir2014_blood_microarray	tauFisher_JTK	53	0.470588	4.85677
Arnardottir2014_blood_microarray	tauFisher_JTK	54	0.470588	4.71543
Arnardottir2014_blood_microarray	tauFisher_JTK	55	0.611111	4.67856
Arnardottir2014_blood_microarray	tauFisher_JTK	56	0.611111	3.58236
Arnardottir2014_blood_microarray	tauFisher_JTK	57	0.294118	6.38472
Arnardottir2014_blood_microarray	tauFisher_JTK	58	0.388889	5.73488
Arnardottir2014_blood_microarray	tauFisher_JTK	59	0.352941	5.32475
Arnardottir2014_blood_microarray	tauFisher_JTK	60	0.5	5.53399
Arnardottir2014_blood_microarray	tauFisher_JTK	61	0.588235	4.65896
Arnardottir2014_blood_microarray	tauFisher_JTK	62	0.4	5.60952
Arnardottir2014_blood_microarray	tauFisher_JTK	63	0.647059	3.93327
Arnardottir2014_blood_microarray	tauFisher_JTK	64	0.352941	5.48795
Arnardottir2014_blood_microarray	tauFisher_JTK	65	0.470588	4.85677
Arnardottir2014_blood_microarray	tauFisher_JTK	66	0.5	4.79004
Arnardottir2014_blood_microarray	tauFisher_JTK	67	0.388889	5.16398
Arnardottir2014_blood_microarray	tauFisher_JTK	68	0.388889	6.61228
Arnardottir2014_blood_microarray	tauFisher_JTK	69	0.5	4.26875
Arnardottir2014_blood_microarray	tauFisher_JTK	70	0.555556	5.30199
Arnardottir2014_blood_microarray	tauFisher_JTK	71	0.666667	4.64878
Arnardottir2014_blood_microarray	tauFisher_JTK	72	0.294118	5.97052
Arnardottir2014_blood_microarray	tauFisher_JTK	73	0.333333	4.70225
Arnardottir2014_blood_microarray	tauFisher_JTK	74	0.444444	5.85472
Arnardottir2014_blood_microarray	tauFisher_JTK	75	0.611111	4.10961
Arnardottir2014_blood_microarray	tauFisher_JTK	76	0.375	6.5
Arnardottir2014_blood_microarray	tauFisher_JTK	77	0.375	5.93717
Arnardottir2014_blood_microarray	tauFisher_JTK	78	0.25	6.39336
Arnardottir2014_blood_microarray	tauFisher_JTK	79	0.277778	7.05927
Arnardottir2014_blood_microarray	tauFisher_JTK	80	0.611111	3.09121
Arnardottir2014_blood_microarray	tauFisher_JTK	81	0.235294	6.27788
Arnardottir2014_blood_microarray	tauFisher_JTK	82	0.529412	4.58899
Arnardottir2014_blood_microarray	tauFisher_JTK	83	0.444444	4.52769
Arnardottir2014_blood_microarray	tauFisher_JTK	84	0.466667	5.22813
Arnardottir2014_blood_microarray	tauFisher_JTK	85	0.388889	5.73488
Arnardottir2014_blood_microarray	tauFisher_JTK	86	0.375	5.32095
Arnardottir2014_blood_microarray	tauFisher_JTK	87	0.294118	6.53497
Arnardottir2014_blood_microarray	tauFisher_JTK	88	0.647059	4.36564
Arnardottir2014_blood_microarray	tauFisher_JTK	89	0.647059	4.32503
Arnardottir2014_blood_microarray	tauFisher_JTK	90	0.5	3.71184
Arnardottir2014_blood_microarray	tauFisher_JTK	91	0.352941	4.33861
Arnardottir2014_blood_microarray	tauFisher_JTK	92	0.444444	5.42115
Arnardottir2014_blood_microarray	tauFisher_JTK	93	0.470588	4.71543
Arnardottir2014_blood_microarray	tauFisher_JTK	94	0.294118	4.56972
Arnardottir2014_blood_microarray	tauFisher_JTK	95	0.529412	5.62557
Arnardottir2014_blood_microarray	tauFisher_JTK	96	0.529412	6.22141
Arnardottir2014_blood_microarray	tauFisher_JTK	97	0.5	4.89898
Arnardottir2014_blood_microarray	tauFisher_JTK	98	0.411765	5.2915
Arnardottir2014_blood_microarray	tauFisher_JTK	99	0.357143	7.20119
Arnardottir2014_blood_microarray	tauFisher_JTK	100	0.5	5.01664
Arnardottir2014_blood_microarray	tauFisher_LS	1	0.555556	4.23609
Arnardottir2014_blood_microarray	tauFisher_LS	2	0.5625	2.96859
Arnardottir2014_blood_microarray	tauFisher_LS	3	0.5625	4.65698
Arnardottir2014_blood_microarray	tauFisher_LS	4	0.4375	3.34477
Arnardottir2014_blood_microarray	tauFisher_LS	5	0.666667	4.6428
Arnardottir2014_blood_microarray	tauFisher_LS	6	0.277778	5.61249
Arnardottir2014_blood_microarray	tauFisher_LS	7	0.470588	5.31922
Arnardottir2014_blood_microarray	tauFisher_LS	8	0.294118	5.84103
Arnardottir2014_blood_microarray	tauFisher_LS	9	0.625	4.12311
Arnardottir2014_blood_microarray	tauFisher_LS	10	0.133333	4.69752
Arnardottir2014_blood_microarray	tauFisher_LS	11	0.4375	4.78278
Arnardottir2014_blood_microarray	tauFisher_LS	12	0.3125	5.27968
Arnardottir2014_blood_microarray	tauFisher_LS	13	0.5	4.55826
Arnardottir2014_blood_microarray	tauFisher_LS	14	0.2	5.76773
Arnardottir2014_blood_microarray	tauFisher_LS	15	0.411765	5.12778
Arnardottir2014_blood_microarray	tauFisher_LS	16	0.533333	3.80351
Arnardottir2014_blood_microarray	tauFisher_LS	17	0.666667	3.71184
Arnardottir2014_blood_microarray	tauFisher_LS	18	0.428571	4.74342
Arnardottir2014_blood_microarray	tauFisher_LS	19	0.388889	4.93288
Arnardottir2014_blood_microarray	tauFisher_LS	20	0.277778	6.24944
Arnardottir2014_blood_microarray	tauFisher_LS	21	0.466667	5.03984
Arnardottir2014_blood_microarray	tauFisher_LS	22	0.5	5.22015
Arnardottir2014_blood_microarray	tauFisher_LS	23	0.375	5.38516
Arnardottir2014_blood_microarray	tauFisher_LS	24	0.4375	3.34477
Arnardottir2014_blood_microarray	tauFisher_LS	25	0.352941	5.59411
Arnardottir2014_blood_microarray	tauFisher_LS	26	0.611111	3.43996
Arnardottir2014_blood_microarray	tauFisher_LS	27	0.277778	6.57436
Arnardottir2014_blood_microarray	tauFisher_LS	28	0.352941	5.32475
Arnardottir2014_blood_microarray	tauFisher_LS	29	0.333333	5.2015
Arnardottir2014_blood_microarray	tauFisher_LS	30	0.411765	4.86282
Arnardottir2014_blood_microarray	tauFisher_LS	31	0.5	5.18411
Arnardottir2014_blood_microarray	tauFisher_LS	32	0.333333	5.14242
Arnardottir2014_blood_microarray	tauFisher_LS	33	0.235294	6.39853
Arnardottir2014_blood_microarray	tauFisher_LS	34	0.5	4.61655
Arnardottir2014_blood_microarray	tauFisher_LS	35	0.444444	4.84768
Arnardottir2014_blood_microarray	tauFisher_LS	36	0.411765	4.77124
Arnardottir2014_blood_microarray	tauFisher_LS	37	0.294118	5.64123
Arnardottir2014_blood_microarray	tauFisher_LS	38	0.388889	6.02771
Arnardottir2014_blood_microarray	tauFisher_LS	39	0.470588	3.4979
Arnardottir2014_blood_microarray	tauFisher_LS	40	0.444444	4.94975
Arnardottir2014_blood_microarray	tauFisher_LS	41	0.533333	4.30504
Arnardottir2014_blood_microarray	tauFisher_LS	42	0.428571	4.74342
Arnardottir2014_blood_microarray	tauFisher_LS	43	0.352941	5.24124
Arnardottir2014_blood_microarray	tauFisher_LS	44	0.5	3.64387
Arnardottir2014_blood_microarray	tauFisher_LS	45	0.294118	5.73431
Arnardottir2014_blood_microarray	tauFisher_LS	46	0.277778	5.93951
Arnardottir2014_blood_microarray	tauFisher_LS	47	0.333333	5.43139
Arnardottir2014_blood_microarray	tauFisher_LS	48	0.470588	3.96306
Arnardottir2014_blood_microarray	tauFisher_LS	49	0.375	4.3946
Arnardottir2014_blood_microarray	tauFisher_LS	50	0.647059	4.71543
Arnardottir2014_blood_microarray	tauFisher_LS	51	0.5	4.61655
Arnardottir2014_blood_microarray	tauFisher_LS	52	0.5	5
Arnardottir2014_blood_microarray	tauFisher_LS	53	0.235294	5.52534
Arnardottir2014_blood_microarray	tauFisher_LS	54	0.294118	5.45031
Arnardottir2014_blood_microarray	tauFisher_LS	55	0.277778	4.02768
Arnardottir2014_blood_microarray	tauFisher_LS	56	0.333333	6.3814
Arnardottir2014_blood_microarray	tauFisher_LS	57	0.352941	5.69313
Arnardottir2014_blood_microarray	tauFisher_LS	58	0.388889	5.63225
Arnardottir2014_blood_microarray	tauFisher_LS	59	0.529412	4.9705
Arnardottir2014_blood_microarray	tauFisher_LS	60	0.625	3.96074
Arnardottir2014_blood_microarray	tauFisher_LS	61	0.176471	6.52597
Arnardottir2014_blood_microarray	tauFisher_LS	62	0.533333	2.89828
Arnardottir2014_blood_microarray	tauFisher_LS	63	0.470588	5.92105
Arnardottir2014_blood_microarray	tauFisher_LS	64	0.294118	5.84103
Arnardottir2014_blood_microarray	tauFisher_LS	65	0.235294	5.52534
Arnardottir2014_blood_microarray	tauFisher_LS	66	0.333333	6.38575
Arnardottir2014_blood_microarray	tauFisher_LS	67	0.333333	5.14242
Arnardottir2014_blood_microarray	tauFisher_LS	68	0.444444	5.40576
Arnardottir2014_blood_microarray	tauFisher_LS	69	0.388889	4.87055
Arnardottir2014_blood_microarray	tauFisher_LS	70	0.388889	5.23874
Arnardottir2014_blood_microarray	tauFisher_LS	71	0.555556	5.56776
Arnardottir2014_blood_microarray	tauFisher_LS	72	0.411765	4.74032
Arnardottir2014_blood_microarray	tauFisher_LS	73	0.5	4.15665
Arnardottir2014_blood_microarray	tauFisher_LS	74	0.388889	6.19588
Arnardottir2014_blood_microarray	tauFisher_LS	75	0.333333	6.13732
Arnardottir2014_blood_microarray	tauFisher_LS	76	0.25	6.55267
Arnardottir2014_blood_microarray	tauFisher_LS	77	0.375	4.8734
Arnardottir2014_blood_microarray	tauFisher_LS	78	0.4375	5.06211
Arnardottir2014_blood_microarray	tauFisher_LS	79	0.722222	3.51979
Arnardottir2014_blood_microarray	tauFisher_LS	80	0.166667	5.8784
Arnardottir2014_blood_microarray	tauFisher_LS	81	0.470588	5.31922
Arnardottir2014_blood_microarray	tauFisher_LS	82	0.411765	5.32475
Arnardottir2014_blood_microarray	tauFisher_LS	83	0.333333	5.03322
Arnardottir2014_blood_microarray	tauFisher_LS	84	0.533333	4.90578
Arnardottir2014_blood_microarray	tauFisher_LS	85	0.388889	5.63225
Arnardottir2014_blood_microarray	tauFisher_LS	86	0.5625	3.75
Arnardottir2014_blood_microarray	tauFisher_LS	87	0.529412	5.34129
Arnardottir2014_blood_microarray	tauFisher_LS	88	0.647059	3.28991
Arnardottir2014_blood_microarray	tauFisher_LS	89	0.529412	4.79583
Arnardottir2014_blood_microarray	tauFisher_LS	90	0.611111	5.06074
Arnardottir2014_blood_microarray	tauFisher_LS	91	0.352941	5.29706
Arnardottir2014_blood_microarray	tauFisher_LS	92	0.277778	5.22813
Arnardottir2014_blood_microarray	tauFisher_LS	93	0.294118	5.45031
Arnardottir2014_blood_microarray	tauFisher_LS	94	0.529412	4.77124
Arnardottir2014_blood_microarray	tauFisher_LS	95	0.352941	3.90324
Arnardottir2014_blood_microarray	tauFisher_LS	96	0.294118	5.66205
Arnardottir2014_blood_microarray	tauFisher_LS	97	0.388889	6.02771
Arnardottir2014_blood_microarray	tauFisher_LS	98	0.352941	4.24957
Arnardottir2014_blood_microarray	tauFisher_LS	99	0.357143	3.90055
Arnardottir2014_blood_microarray	tauFisher_LS	100	0.277778	5.61249
Arnardottir2014_blood_microarray	TimeSignatR	1	0.833333	1.2255
Arnardottir2014_blood_microarray	TimeSignatR	2	0.8125	1.541
Arnardottir2014_blood_microarray	TimeSignatR	3	0.6875	2.01632
Arnardottir2014_blood_microarray	TimeSignatR	4	1	1.04387
Arnardottir2014_blood_microarray	TimeSignatR	5	0.888889	1.29858
Arnardottir2014_blood_microarray	TimeSignatR	6	0.722222	1.99852
Arnardottir2014_blood_microarray	TimeSignatR	7	0.941176	1.47218
Arnardottir2014_blood_microarray	TimeSignatR	8	0.882353	1.48634
Arnardottir2014_blood_microarray	TimeSignatR	9	0.6875	1.59011
Arnardottir2014_blood_microarray	TimeSignatR	10	0.666667	2.17067
Arnardottir2014_blood_microarray	TimeSignatR	11	0.75	4.3937
Arnardottir2014_blood_microarray	TimeSignatR	12	0.6875	4.50512
Arnardottir2014_blood_microarray	TimeSignatR	13	0.777778	4.14226
Arnardottir2014_blood_microarray	TimeSignatR	14	0.533333	3.23041
Arnardottir2014_blood_microarray	TimeSignatR	15	0.647059	1.9256
Arnardottir2014_blood_microarray	TimeSignatR	16	0.6	4.58134
Arnardottir2014_blood_microarray	TimeSignatR	17	0.833333	2.84113
Arnardottir2014_blood_microarray	TimeSignatR	18	0.5	4.88276
Arnardottir2014_blood_microarray	TimeSignatR	19	0.777778	2.17164
Arnardottir2014_blood_microarray	TimeSignatR	20	0.777778	1.85712
Arnardottir2014_blood_microarray	TimeSignatR	21	0.466667	2.94407
Arnardottir2014_blood_microarray	TimeSignatR	22	0.5625	2.22159
Arnardottir2014_blood_microarray	TimeSignatR	23	0.875	1.38409
Arnardottir2014_blood_microarray	TimeSignatR	24	1	1.04387
Arnardottir2014_blood_microarray	TimeSignatR	25	0.882353	2.97188
Arnardottir2014_blood_microarray	TimeSignatR	26	0.888889	1.79865
Arnardottir2014_blood_microarray	TimeSignatR	27	0.611111	2.93206
Arnardottir2014_blood_microarray	TimeSignatR	28	0.941176	0.940498
Arnardottir2014_blood_microarray	TimeSignatR	29	0.722222	2.00991
Arnardottir2014_blood_microarray	TimeSignatR	30	0.705882	4.29142
Arnardottir2014_blood_microarray	TimeSignatR	31	0.625	2.7078
Arnardottir2014_blood_microarray	TimeSignatR	32	0.611111	1.876
Arnardottir2014_blood_microarray	TimeSignatR	33	0.529412	2.93392
Arnardottir2014_blood_microarray	TimeSignatR	34	0.6875	2.33966
Arnardottir2014_blood_microarray	TimeSignatR	35	0.777778	1.99952
Arnardottir2014_blood_microarray	TimeSignatR	36	0.823529	4.07507
Arnardottir2014_blood_microarray	TimeSignatR	37	0.823529	1.59895
Arnardottir2014_blood_microarray	TimeSignatR	38	0.611111	3.76178
Arnardottir2014_blood_microarray	TimeSignatR	39	0.647059	1.78463
Arnardottir2014_blood_microarray	TimeSignatR	40	0.833333	1.63838
Arnardottir2014_blood_microarray	TimeSignatR	41	0.666667	1.71733
Arnardottir2014_blood_microarray	TimeSignatR	42	0.5	4.88276
Arnardottir2014_blood_microarray	TimeSignatR	43	0.588235	4.61184
Arnardottir2014_blood_microarray	TimeSignatR	44	0.888889	1.31914
Arnardottir2014_blood_microarray	TimeSignatR	45	0.529412	2.51735
Arnardottir2014_blood_microarray	TimeSignatR	46	0.722222	2.14573
Arnardottir2014_blood_microarray	TimeSignatR	47	0.555556	2.07463
Arnardottir2014_blood_microarray	TimeSignatR	48	0.882353	1.41766
Arnardottir2014_blood_microarray	TimeSignatR	49	0.75	4.37798
Arnardottir2014_blood_microarray	TimeSignatR	50	0.764706	4.25867
Arnardottir2014_blood_microarray	TimeSignatR	51	0.6875	2.33966
Arnardottir2014_blood_microarray	TimeSignatR	52	0.833333	1.33779
Arnardottir2014_blood_microarray	TimeSignatR	53	0.588235	4.33452
Arnardottir2014_blood_microarray	TimeSignatR	54	0.588235	2.31032
Arnardottir2014_blood_microarray	TimeSignatR	55	0.666667	1.95937
Arnardottir2014_blood_microarray	TimeSignatR	56	0.666667	2.10035
Arnardottir2014_blood_microarray	TimeSignatR	57	0.764706	4.2078
Arnardottir2014_blood_microarray	TimeSignatR	58	0.555556	3.61614
Arnardottir2014_blood_microarray	TimeSignatR	59	0.882353	1.23522
Arnardottir2014_blood_microarray	TimeSignatR	60	0.625	4.45412
Arnardottir2014_blood_microarray	TimeSignatR	61	0.823529	1.47674
Arnardottir2014_blood_microarray	TimeSignatR	62	0.8	1.46832
Arnardottir2014_blood_microarray	TimeSignatR	63	0.764706	1.67108
Arnardottir2014_blood_microarray	TimeSignatR	64	0.823529	4.23504
Arnardottir2014_blood_microarray	TimeSignatR	65	0.588235	4.33452
Arnardottir2014_blood_microarray	TimeSignatR	66	0.611111	1.9989
Arnardottir2014_blood_microarray	TimeSignatR	67	0.611111	1.876
Arnardottir2014_blood_microarray	TimeSignatR	68	0.555556	2.18616
Arnardottir2014_blood_microarray	TimeSignatR	69	0.611111	1.93106
Arnardottir2014_blood_microarray	TimeSignatR	70	1	1.02111
Arnardottir2014_blood_microarray	TimeSignatR	71	0.777778	1.75006
Arnardottir2014_blood_microarray	TimeSignatR	72	0.588235	2.18593
Arnardottir2014_blood_microarray	TimeSignatR	73	0.777778	1.73674
Arnardottir2014_blood_microarray	TimeSignatR	74	0.722222	1.61803
Arnardottir2014_blood_microarray	TimeSignatR	75	0.777778	1.80289
Arnardottir2014_blood_microarray	TimeSignatR	76	0.6875	4.48355
Arnardottir2014_blood_microarray	TimeSignatR	77	0.8125	1.44996
Arnardottir2014_blood_microarray	TimeSignatR	78	0.75	4.42263
Arnardottir2014_blood_microarray	TimeSignatR	79	0.777778	1.57776
Arnardottir2014_blood_microarray	TimeSignatR	80	0.833333	1.5649
Arnardottir2014_blood_microarray	TimeSignatR	81	0.941176	1.47218
Arnardottir2014_blood_microarray	TimeSignatR	82	0.882353	1.20145
Arnardottir2014_blood_microarray	TimeSignatR	83	1	0.946527
Arnardottir2014_blood_microarray	TimeSignatR	84	0.533333	4.65008
Arnardottir2014_blood_microarray	TimeSignatR	85	0.555556	3.61614
Arnardottir2014_blood_microarray	TimeSignatR	86	0.625	2.25793
Arnardottir2014_blood_microarray	TimeSignatR	87	0.588235	4.35895
Arnardottir2014_blood_microarray	TimeSignatR	88	0.705882	1.87134
Arnardottir2014_blood_microarray	TimeSignatR	89	0.823529	4.20616
Arnardottir2014_blood_microarray	TimeSignatR	90	1	1.01726
Arnardottir2014_blood_microarray	TimeSignatR	91	0.529412	2.51505
Arnardottir2014_blood_microarray	TimeSignatR	92	0.777778	3.86418
Arnardottir2014_blood_microarray	TimeSignatR	93	0.588235	2.31032
Arnardottir2014_blood_microarray	TimeSignatR	94	0.470588	2.31392
Arnardottir2014_blood_microarray	TimeSignatR	95	0.588235	4.60451
Arnardottir2014_blood_microarray	TimeSignatR	96	0.705882	4.16877
Arnardottir2014_blood_microarray	TimeSignatR	97	0.611111	3.76178
Arnardottir2014_blood_microarray	TimeSignatR	98	0.705882	4.31506
Arnardottir2014_blood_microarray	TimeSignatR	99	0.571429	4.67338
Arnardottir2014_blood_microarray	TimeSignatR	100	0.722222	1.99852
Arnardottir2014_blood_microarray	ZeitZeiger	1	0.5	4.50078
Arnardottir2014_blood_microarray	ZeitZeiger	2	0.3125	4.79747
Arnardottir2014_blood_microarray	ZeitZeiger	3	0.375	4.35247
Arnardottir2014_blood_microarray	ZeitZeiger	4	0.5	3.7304
Arnardottir2014_blood_microarray	ZeitZeiger	5	0.388889	4.67188
Arnardottir2014_blood_microarray	ZeitZeiger	6	0.388889	5.43097
Arnardottir2014_blood_microarray	ZeitZeiger	7	0.529412	4.27031
Arnardottir2014_blood_microarray	ZeitZeiger	8	0.470588	4.76247
Arnardottir2014_blood_microarray	ZeitZeiger	9	0.5625	3.94819
Arnardottir2014_blood_microarray	ZeitZeiger	10	0.533333	5.18197
Arnardottir2014_blood_microarray	ZeitZeiger	11	0.4375	3.76274
Arnardottir2014_blood_microarray	ZeitZeiger	12	0.375	5.40586
Arnardottir2014_blood_microarray	ZeitZeiger	13	0.333333	4.6682
Arnardottir2014_blood_microarray	ZeitZeiger	14	0.466667	3.64033
Arnardottir2014_blood_microarray	ZeitZeiger	15	0.411765	4.43236
Arnardottir2014_blood_microarray	ZeitZeiger	16	0.466667	4.47744
Arnardottir2014_blood_microarray	ZeitZeiger	17	0.444444	4.18246
Arnardottir2014_blood_microarray	ZeitZeiger	18	0.571429	4.35866
Arnardottir2014_blood_microarray	ZeitZeiger	19	0.555556	3.92805
Arnardottir2014_blood_microarray	ZeitZeiger	20	0.277778	6.28317
Arnardottir2014_blood_microarray	ZeitZeiger	21	0.4	4.05677
Arnardottir2014_blood_microarray	ZeitZeiger	22	0.375	5.06401
Arnardottir2014_blood_microarray	ZeitZeiger	23	0.25	5.01261
Arnardottir2014_blood_microarray	ZeitZeiger	24	0.5	3.7304
Arnardottir2014_blood_microarray	ZeitZeiger	25	0.352941	5.14436
Arnardottir2014_blood_microarray	ZeitZeiger	26	0.5	2.98994
Arnardottir2014_blood_microarray	ZeitZeiger	27	0.277778	4.23825
Arnardottir2014_blood_microarray	ZeitZeiger	28	0.529412	5.19339
Arnardottir2014_blood_microarray	ZeitZeiger	29	0.333333	5.51836
Arnardottir2014_blood_microarray	ZeitZeiger	30	0.294118	5.34049
Arnardottir2014_blood_microarray	ZeitZeiger	31	0.5625	2.41106
Arnardottir2014_blood_microarray	ZeitZeiger	32	0.666667	2.66252
Arnardottir2014_blood_microarray	ZeitZeiger	33	0.235294	5.94895
Arnardottir2014_blood_microarray	ZeitZeiger	34	0.375	3.658
Arnardottir2014_blood_microarray	ZeitZeiger	35	0.388889	4.97825
Arnardottir2014_blood_microarray	ZeitZeiger	36	0.411765	4.71746
Arnardottir2014_blood_microarray	ZeitZeiger	37	0.352941	5.971
Arnardottir2014_blood_microarray	ZeitZeiger	38	0.444444	4.32896
Arnardottir2014_blood_microarray	ZeitZeiger	39	0.588235	3.76508
Arnardottir2014_blood_microarray	ZeitZeiger	40	0.555556	5.41931
Arnardottir2014_blood_microarray	ZeitZeiger	41	0.266667	4.66647
Arnardottir2014_blood_microarray	ZeitZeiger	42	0.571429	4.35866
Arnardottir2014_blood_microarray	ZeitZeiger	43	0.352941	4.69918
Arnardottir2014_blood_microarray	ZeitZeiger	44	0.388889	3.9873
Arnardottir2014_blood_microarray	ZeitZeiger	45	0.294118	5.31516
Arnardottir2014_blood_microarray	ZeitZeiger	46	0.333333	5.20235
Arnardottir2014_blood_microarray	ZeitZeiger	47	0.555556	4.20853
Arnardottir2014_blood_microarray	ZeitZeiger	48	0.470588	4.75184
Arnardottir2014_blood_microarray	ZeitZeiger	49	0.125	5.5543
Arnardottir2014_blood_microarray	ZeitZeiger	50	0.470588	4.51827
Arnardottir2014_blood_microarray	ZeitZeiger	51	0.375	3.658
Arnardottir2014_blood_microarray	ZeitZeiger	52	0.388889	4.45052
Arnardottir2014_blood_microarray	ZeitZeiger	53	0.235294	5.23079
Arnardottir2014_blood_microarray	ZeitZeiger	54	0.411765	4.81501
Arnardottir2014_blood_microarray	ZeitZeiger	55	0.5	2.70261
Arnardottir2014_blood_microarray	ZeitZeiger	56	0.333333	4.52228
Arnardottir2014_blood_microarray	ZeitZeiger	57	0.411765	4.7407
Arnardottir2014_blood_microarray	ZeitZeiger	58	0.388889	4.28068
Arnardottir2014_blood_microarray	ZeitZeiger	59	0.470588	4.13915
Arnardottir2014_blood_microarray	ZeitZeiger	60	0.5625	4.55402
Arnardottir2014_blood_microarray	ZeitZeiger	61	0.352941	5.59943
Arnardottir2014_blood_microarray	ZeitZeiger	62	0.466667	5.04447
Arnardottir2014_blood_microarray	ZeitZeiger	63	0.411765	4.66718
Arnardottir2014_blood_microarray	ZeitZeiger	64	0.470588	4.68922
Arnardottir2014_blood_microarray	ZeitZeiger	65	0.235294	5.23079
Arnardottir2014_blood_microarray	ZeitZeiger	66	0.277778	5.06123
Arnardottir2014_blood_microarray	ZeitZeiger	67	0.666667	2.66252
Arnardottir2014_blood_microarray	ZeitZeiger	68	0.388889	4.47652
Arnardottir2014_blood_microarray	ZeitZeiger	69	0.333333	3.52523
Arnardottir2014_blood_microarray	ZeitZeiger	70	0.444444	4.07598
Arnardottir2014_blood_microarray	ZeitZeiger	71	0.444444	4.56737
Arnardottir2014_blood_microarray	ZeitZeiger	72	0.235294	4.11297
Arnardottir2014_blood_microarray	ZeitZeiger	73	0.444444	4.45287
Arnardottir2014_blood_microarray	ZeitZeiger	74	0.277778	5.97472
Arnardottir2014_blood_microarray	ZeitZeiger	75	0.5	4.79375
Arnardottir2014_blood_microarray	ZeitZeiger	76	0.3125	6.57851
Arnardottir2014_blood_microarray	ZeitZeiger	77	0.25	4.8855
Arnardottir2014_blood_microarray	ZeitZeiger	78	0.3125	4.91951
Arnardottir2014_blood_microarray	ZeitZeiger	79	0.444444	4.78036
Arnardottir2014_blood_microarray	ZeitZeiger	80	0.166667	4.98813
Arnardottir2014_blood_microarray	ZeitZeiger	81	0.529412	4.27031
Arnardottir2014_blood_microarray	ZeitZeiger	82	0.529412	5.27441
Arnardottir2014_blood_microarray	ZeitZeiger	83	0.333333	4.14001
Arnardottir2014_blood_microarray	ZeitZeiger	84	0.333333	5.42245
Arnardottir2014_blood_microarray	ZeitZeiger	85	0.388889	4.28068
Arnardottir2014_blood_microarray	ZeitZeiger	86	0.25	3.39548
Arnardottir2014_blood_microarray	ZeitZeiger	87	0.294118	5.90663
Arnardottir2014_blood_microarray	ZeitZeiger	88	0.470588	4.3626
Arnardottir2014_blood_microarray	ZeitZeiger	89	0.235294	5.58027
Arnardottir2014_blood_microarray	ZeitZeiger	90	0.388889	4.24361
Arnardottir2014_blood_microarray	ZeitZeiger	91	0.411765	3.9333
Arnardottir2014_blood_microarray	ZeitZeiger	92	0.333333	4.46028
Arnardottir2014_blood_microarray	ZeitZeiger	93	0.411765	4.81501
Arnardottir2014_blood_microarray	ZeitZeiger	94	0.294118	3.53856
Arnardottir2014_blood_microarray	ZeitZeiger	95	0.411765	3.7627
Arnardottir2014_blood_microarray	ZeitZeiger	96	0.235294	5.84699
Arnardottir2014_blood_microarray	ZeitZeiger	97	0.444444	4.32896
Arnardottir2014_blood_microarray	ZeitZeiger	98	0.352941	5.51504
Arnardottir2014_blood_microarray	ZeitZeiger	99	0.357143	6.00472
Arnardottir2014_blood_microarray	ZeitZeiger	100	0.388889	5.43097
Braun2018_blood_bulkRNA	tauFisher_JTK	1	NA	NA
Braun2018_blood_bulkRNA	tauFisher_JTK	2	0.392857	5.90702
Braun2018_blood_bulkRNA	tauFisher_JTK	3	0.344828	5.33046
Braun2018_blood_bulkRNA	tauFisher_JTK	4	0.37931	5.77151
Braun2018_blood_bulkRNA	tauFisher_JTK	5	0.296296	5.97526
Braun2018_blood_bulkRNA	tauFisher_JTK	6	0.333333	5.41603
Braun2018_blood_bulkRNA	tauFisher_JTK	7	0.344828	5.58323
Braun2018_blood_bulkRNA	tauFisher_JTK	8	0.214286	6.33302
Braun2018_blood_bulkRNA	tauFisher_JTK	9	0.407407	5.16398
Braun2018_blood_bulkRNA	tauFisher_JTK	10	0.333333	5.1099
Braun2018_blood_bulkRNA	tauFisher_JTK	11	0.464286	4.80327
Braun2018_blood_bulkRNA	tauFisher_JTK	12	0.344828	5.33046
Braun2018_blood_bulkRNA	tauFisher_JTK	13	0.307692	5.40655
Braun2018_blood_bulkRNA	tauFisher_JTK	14	0.5	5.16513
Braun2018_blood_bulkRNA	tauFisher_JTK	15	0.344828	6.42731
Braun2018_blood_bulkRNA	tauFisher_JTK	16	0.344828	6.30544
Braun2018_blood_bulkRNA	tauFisher_JTK	17	0.423077	5.01153
Braun2018_blood_bulkRNA	tauFisher_JTK	18	0.357143	5.96418
Braun2018_blood_bulkRNA	tauFisher_JTK	19	0.307692	5.40655
Braun2018_blood_bulkRNA	tauFisher_JTK	20	0.344828	5.58323
Braun2018_blood_bulkRNA	tauFisher_JTK	21	0.357143	5.69147
Braun2018_blood_bulkRNA	tauFisher_JTK	22	0.214286	6.33302
Braun2018_blood_bulkRNA	tauFisher_JTK	23	0.222222	6.22421
Braun2018_blood_bulkRNA	tauFisher_JTK	24	0.413793	5.20941
Braun2018_blood_bulkRNA	tauFisher_JTK	25	0.37931	5.22263
Braun2018_blood_bulkRNA	tauFisher_JTK	26	0.464286	5.27799
Braun2018_blood_bulkRNA	tauFisher_JTK	27	0.275862	5.95674
Braun2018_blood_bulkRNA	tauFisher_JTK	28	0.392857	5.72588
Braun2018_blood_bulkRNA	tauFisher_JTK	29	0.344828	5.58323
Braun2018_blood_bulkRNA	tauFisher_JTK	30	0.321429	5.18927
Braun2018_blood_bulkRNA	tauFisher_JTK	31	0.333333	5.53474
Braun2018_blood_bulkRNA	tauFisher_JTK	32	0.296296	5.4941
Braun2018_blood_bulkRNA	tauFisher_JTK	33	0.357143	5.96418
Braun2018_blood_bulkRNA	tauFisher_JTK	34	0.333333	5.53474
Braun2018_blood_bulkRNA	tauFisher_JTK	35	0.275862	5.95674
Braun2018_blood_bulkRNA	tauFisher_JTK	36	0.464286	5.86454
Braun2018_blood_bulkRNA	tauFisher_JTK	37	0.296296	6.06752
Braun2018_blood_bulkRNA	tauFisher_JTK	38	0.285714	6.87386
Braun2018_blood_bulkRNA	tauFisher_JTK	39	0.392857	5.90702
Braun2018_blood_bulkRNA	tauFisher_JTK	40	0.307692	5.40655
Braun2018_blood_bulkRNA	tauFisher_JTK	41	0.344828	6.42731
Braun2018_blood_bulkRNA	tauFisher_JTK	42	0.37931	5.77151
Braun2018_blood_bulkRNA	tauFisher_JTK	43	0.357143	5.96418
Braun2018_blood_bulkRNA	tauFisher_JTK	44	0.275862	5.95674
Braun2018_blood_bulkRNA	tauFisher_JTK	45	0.259259	5.32986
Braun2018_blood_bulkRNA	tauFisher_JTK	46	0.333333	5.53474
Braun2018_blood_bulkRNA	tauFisher_JTK	47	0.62963	4.13656
Braun2018_blood_bulkRNA	tauFisher_JTK	48	0.464286	5.86454
Braun2018_blood_bulkRNA	tauFisher_JTK	49	0.428571	4.98211
Braun2018_blood_bulkRNA	tauFisher_JTK	50	0.5	4.89533
Braun2018_blood_bulkRNA	tauFisher_JTK	51	0.357143	5.96418
Braun2018_blood_bulkRNA	tauFisher_JTK	52	0.296296	6.06752
Braun2018_blood_bulkRNA	tauFisher_JTK	53	0.285714	5.63788
Braun2018_blood_bulkRNA	tauFisher_JTK	54	0.392857	5.90702
Braun2018_blood_bulkRNA	tauFisher_JTK	55	0.5	4.89533
Braun2018_blood_bulkRNA	tauFisher_JTK	56	0.296296	6.06752
Braun2018_blood_bulkRNA	tauFisher_JTK	57	0.428571	4.98211
Braun2018_blood_bulkRNA	tauFisher_JTK	58	0.517241	4.24264
Braun2018_blood_bulkRNA	tauFisher_JTK	59	0.344828	5.33046
Braun2018_blood_bulkRNA	tauFisher_JTK	60	0.481481	5.16039
Braun2018_blood_bulkRNA	tauFisher_JTK	61	0.428571	5.0674
Braun2018_blood_bulkRNA	tauFisher_JTK	62	0.296296	5.26343
Braun2018_blood_bulkRNA	tauFisher_JTK	63	0.413793	5.61709
Braun2018_blood_bulkRNA	tauFisher_JTK	64	0.214286	6.66012
Braun2018_blood_bulkRNA	tauFisher_JTK	65	0.222222	6.22421
Braun2018_blood_bulkRNA	tauFisher_JTK	66	0.678571	3.0531
Braun2018_blood_bulkRNA	tauFisher_JTK	67	0.392857	5.90702
Braun2018_blood_bulkRNA	tauFisher_JTK	68	0.307692	5.40655
Braun2018_blood_bulkRNA	tauFisher_JTK	69	0.344828	5.58323
Braun2018_blood_bulkRNA	tauFisher_JTK	70	0.333333	5.53474
Braun2018_blood_bulkRNA	tauFisher_JTK	71	0.413793	5.20941
Braun2018_blood_bulkRNA	tauFisher_JTK	72	0.5	4.89533
Braun2018_blood_bulkRNA	tauFisher_JTK	73	0.285714	6.87386
Braun2018_blood_bulkRNA	tauFisher_JTK	74	0.413793	6.01435
Braun2018_blood_bulkRNA	tauFisher_JTK	75	0.5	3.85913
Braun2018_blood_bulkRNA	tauFisher_JTK	76	0.703704	3.59011
Braun2018_blood_bulkRNA	tauFisher_JTK	77	0.37931	5.22263
Braun2018_blood_bulkRNA	tauFisher_JTK	78	0.275862	4.98273
Braun2018_blood_bulkRNA	tauFisher_JTK	79	0.464286	4.80327
Braun2018_blood_bulkRNA	tauFisher_JTK	80	0.37037	5.05159
Braun2018_blood_bulkRNA	tauFisher_JTK	81	0.428571	5.0674
Braun2018_blood_bulkRNA	tauFisher_JTK	82	0.333333	5.41603
Braun2018_blood_bulkRNA	tauFisher_JTK	83	0.37931	5.22263
Braun2018_blood_bulkRNA	tauFisher_JTK	84	0.344828	6.42731
Braun2018_blood_bulkRNA	tauFisher_JTK	85	0.407407	5.16398
Braun2018_blood_bulkRNA	tauFisher_JTK	86	0.37931	5.22263
Braun2018_blood_bulkRNA	tauFisher_JTK	87	0.37037	5.4569
Braun2018_blood_bulkRNA	tauFisher_JTK	88	0.428571	5.07796
Braun2018_blood_bulkRNA	tauFisher_JTK	89	0.333333	5.41603
Braun2018_blood_bulkRNA	tauFisher_JTK	90	0.5	4.89533
Braun2018_blood_bulkRNA	tauFisher_JTK	91	0.481481	5.16039
Braun2018_blood_bulkRNA	tauFisher_JTK	92	0.428571	5.07796
Braun2018_blood_bulkRNA	tauFisher_JTK	93	0.214286	6.33302
Braun2018_blood_bulkRNA	tauFisher_JTK	94	0.413793	6.01435
Braun2018_blood_bulkRNA	tauFisher_JTK	95	0.333333	5.90041
Braun2018_blood_bulkRNA	tauFisher_JTK	96	0.428571	5.0674
Braun2018_blood_bulkRNA	tauFisher_JTK	97	0.321429	5.82482
Braun2018_blood_bulkRNA	tauFisher_JTK	98	0.703704	3.59011
Braun2018_blood_bulkRNA	tauFisher_JTK	99	0.275862	4.98273
Braun2018_blood_bulkRNA	tauFisher_JTK	100	0.214286	6.33302
Braun2018_blood_bulkRNA	tauFisher_LS	1	NA	NA
Braun2018_blood_bulkRNA	tauFisher_LS	2	0.428571	5.06035
Braun2018_blood_bulkRNA	tauFisher_LS	3	0.37931	5.32399
Braun2018_blood_bulkRNA	tauFisher_LS	4	0.310345	5.84867
Braun2018_blood_bulkRNA	tauFisher_LS	5	0.37037	6.1584
Braun2018_blood_bulkRNA	tauFisher_LS	6	0.259259	5.95352
Braun2018_blood_bulkRNA	tauFisher_LS	7	0.206897	6.14761
Braun2018_blood_bulkRNA	tauFisher_LS	8	0.321429	6.54381
Braun2018_blood_bulkRNA	tauFisher_LS	9	0.259259	5.8373
Braun2018_blood_bulkRNA	tauFisher_LS	10	0.296296	5.97836
Braun2018_blood_bulkRNA	tauFisher_LS	11	0.25	5.9851
Braun2018_blood_bulkRNA	tauFisher_LS	12	0.37931	5.32399
Braun2018_blood_bulkRNA	tauFisher_LS	13	0.307692	5.28787
Braun2018_blood_bulkRNA	tauFisher_LS	14	0.392857	5.17549
Braun2018_blood_bulkRNA	tauFisher_LS	15	0.344828	6.53637
Braun2018_blood_bulkRNA	tauFisher_LS	16	0.206897	7.28484
Braun2018_blood_bulkRNA	tauFisher_LS	17	0.230769	5.80782
Braun2018_blood_bulkRNA	tauFisher_LS	18	0.178571	7.08116
Braun2018_blood_bulkRNA	tauFisher_LS	19	0.307692	5.28787
Braun2018_blood_bulkRNA	tauFisher_LS	20	0.206897	6.14761
Braun2018_blood_bulkRNA	tauFisher_LS	21	0.357143	5.43468
Braun2018_blood_bulkRNA	tauFisher_LS	22	0.321429	6.54381
Braun2018_blood_bulkRNA	tauFisher_LS	23	0.222222	6.52914
Braun2018_blood_bulkRNA	tauFisher_LS	24	0.344828	5.61709
Braun2018_blood_bulkRNA	tauFisher_LS	25	0.310345	5.88979
Braun2018_blood_bulkRNA	tauFisher_LS	26	0.464286	5.19959
Braun2018_blood_bulkRNA	tauFisher_LS	27	0.241379	6.26154
Braun2018_blood_bulkRNA	tauFisher_LS	28	0.392857	6.10328
Braun2018_blood_bulkRNA	tauFisher_LS	29	0.206897	6.14761
Braun2018_blood_bulkRNA	tauFisher_LS	30	0.357143	6.09742
Braun2018_blood_bulkRNA	tauFisher_LS	31	0.366667	5.98331
Braun2018_blood_bulkRNA	tauFisher_LS	32	0.37037	5.17472
Braun2018_blood_bulkRNA	tauFisher_LS	33	0.178571	7.08116
Braun2018_blood_bulkRNA	tauFisher_LS	34	0.366667	5.98331
Braun2018_blood_bulkRNA	tauFisher_LS	35	0.241379	6.26154
Braun2018_blood_bulkRNA	tauFisher_LS	36	0.428571	5.3619
Braun2018_blood_bulkRNA	tauFisher_LS	37	0.333333	6.03692
Braun2018_blood_bulkRNA	tauFisher_LS	38	0.321429	6.99745
Braun2018_blood_bulkRNA	tauFisher_LS	39	0.428571	5.06035
Braun2018_blood_bulkRNA	tauFisher_LS	40	0.307692	5.28787
Braun2018_blood_bulkRNA	tauFisher_LS	41	0.344828	6.53637
Braun2018_blood_bulkRNA	tauFisher_LS	42	0.310345	5.84867
Braun2018_blood_bulkRNA	tauFisher_LS	43	0.178571	7.08116
Braun2018_blood_bulkRNA	tauFisher_LS	44	0.241379	6.26154
Braun2018_blood_bulkRNA	tauFisher_LS	45	0.185185	6.86645
Braun2018_blood_bulkRNA	tauFisher_LS	46	0.366667	5.98331
Braun2018_blood_bulkRNA	tauFisher_LS	47	0.37037	5.01848
Braun2018_blood_bulkRNA	tauFisher_LS	48	0.428571	5.3619
Braun2018_blood_bulkRNA	tauFisher_LS	49	0.25	6.28206
Braun2018_blood_bulkRNA	tauFisher_LS	50	0.214286	6.245
Braun2018_blood_bulkRNA	tauFisher_LS	51	0.178571	7.08116
Braun2018_blood_bulkRNA	tauFisher_LS	52	0.333333	6.03692
Braun2018_blood_bulkRNA	tauFisher_LS	53	0.285714	6.10328
Braun2018_blood_bulkRNA	tauFisher_LS	54	0.428571	5.06035
Braun2018_blood_bulkRNA	tauFisher_LS	55	0.214286	6.245
Braun2018_blood_bulkRNA	tauFisher_LS	56	0.333333	6.03692
Braun2018_blood_bulkRNA	tauFisher_LS	57	0.25	6.28206
Braun2018_blood_bulkRNA	tauFisher_LS	58	0.344828	5.42345
Braun2018_blood_bulkRNA	tauFisher_LS	59	0.37931	5.32399
Braun2018_blood_bulkRNA	tauFisher_LS	60	0.333333	4.98516
Braun2018_blood_bulkRNA	tauFisher_LS	61	0.321429	5.87063
Braun2018_blood_bulkRNA	tauFisher_LS	62	0.37037	5.43309
Braun2018_blood_bulkRNA	tauFisher_LS	63	0.413793	5.91899
Braun2018_blood_bulkRNA	tauFisher_LS	64	0.392857	6.15282
Braun2018_blood_bulkRNA	tauFisher_LS	65	0.222222	6.52914
Braun2018_blood_bulkRNA	tauFisher_LS	66	0.357143	6.08863
Braun2018_blood_bulkRNA	tauFisher_LS	67	0.428571	5.06035
Braun2018_blood_bulkRNA	tauFisher_LS	68	0.307692	5.28787
Braun2018_blood_bulkRNA	tauFisher_LS	69	0.206897	6.14761
Braun2018_blood_bulkRNA	tauFisher_LS	70	0.366667	5.98331
Braun2018_blood_bulkRNA	tauFisher_LS	71	0.344828	5.61709
Braun2018_blood_bulkRNA	tauFisher_LS	72	0.214286	6.245
Braun2018_blood_bulkRNA	tauFisher_LS	73	0.321429	6.99745
Braun2018_blood_bulkRNA	tauFisher_LS	74	0.344828	6.21455
Braun2018_blood_bulkRNA	tauFisher_LS	75	0.285714	6.86346
Braun2018_blood_bulkRNA	tauFisher_LS	76	0.296296	5.3886
Braun2018_blood_bulkRNA	tauFisher_LS	77	0.310345	5.88979
Braun2018_blood_bulkRNA	tauFisher_LS	78	0.344828	6.20345
Braun2018_blood_bulkRNA	tauFisher_LS	79	0.25	5.9851
Braun2018_blood_bulkRNA	tauFisher_LS	80	0.333333	5.295
Braun2018_blood_bulkRNA	tauFisher_LS	81	0.321429	5.87063
Braun2018_blood_bulkRNA	tauFisher_LS	82	0.259259	5.95352
Braun2018_blood_bulkRNA	tauFisher_LS	83	0.310345	5.88979
Braun2018_blood_bulkRNA	tauFisher_LS	84	0.344828	6.53637
Braun2018_blood_bulkRNA	tauFisher_LS	85	0.259259	5.8373
Braun2018_blood_bulkRNA	tauFisher_LS	86	0.310345	5.88979
Braun2018_blood_bulkRNA	tauFisher_LS	87	0.259259	5.82142
Braun2018_blood_bulkRNA	tauFisher_LS	88	0.321429	5.47723
Braun2018_blood_bulkRNA	tauFisher_LS	89	0.259259	5.95352
Braun2018_blood_bulkRNA	tauFisher_LS	90	0.214286	6.245
Braun2018_blood_bulkRNA	tauFisher_LS	91	0.333333	4.98516
Braun2018_blood_bulkRNA	tauFisher_LS	92	0.321429	5.47723
Braun2018_blood_bulkRNA	tauFisher_LS	93	0.321429	6.54381
Braun2018_blood_bulkRNA	tauFisher_LS	94	0.344828	6.21455
Braun2018_blood_bulkRNA	tauFisher_LS	95	0.259259	6.20633
Braun2018_blood_bulkRNA	tauFisher_LS	96	0.321429	5.87063
Braun2018_blood_bulkRNA	tauFisher_LS	97	0.321429	6.01189
Braun2018_blood_bulkRNA	tauFisher_LS	98	0.296296	5.3886
Braun2018_blood_bulkRNA	tauFisher_LS	99	0.344828	6.20345
Braun2018_blood_bulkRNA	tauFisher_LS	100	0.321429	6.54381
Braun2018_blood_bulkRNA	TimeSignatR	1	0.689655	2.03462
Braun2018_blood_bulkRNA	TimeSignatR	2	0.892857	1.26343
Braun2018_blood_bulkRNA	TimeSignatR	3	0.793103	1.35133
Braun2018_blood_bulkRNA	TimeSignatR	4	0.689655	2.39607
Braun2018_blood_bulkRNA	TimeSignatR	5	0.62963	2.26514
Braun2018_blood_bulkRNA	TimeSignatR	6	0.777778	1.62706
Braun2018_blood_bulkRNA	TimeSignatR	7	0.689655	2.03462
Braun2018_blood_bulkRNA	TimeSignatR	8	0.714286	2.30017
Braun2018_blood_bulkRNA	TimeSignatR	9	0.888889	1.62134
Braun2018_blood_bulkRNA	TimeSignatR	10	0.888889	1.3456
Braun2018_blood_bulkRNA	TimeSignatR	11	0.821429	1.58972
Braun2018_blood_bulkRNA	TimeSignatR	12	0.793103	1.35133
Braun2018_blood_bulkRNA	TimeSignatR	13	0.615385	2.08765
Braun2018_blood_bulkRNA	TimeSignatR	14	0.892857	1.52709
Braun2018_blood_bulkRNA	TimeSignatR	15	0.724138	2.11907
Braun2018_blood_bulkRNA	TimeSignatR	16	0.827586	1.31366
Braun2018_blood_bulkRNA	TimeSignatR	17	0.730769	1.73147
Braun2018_blood_bulkRNA	TimeSignatR	18	0.642857	2.12153
Braun2018_blood_bulkRNA	TimeSignatR	19	0.615385	2.08765
Braun2018_blood_bulkRNA	TimeSignatR	20	0.689655	2.03462
Braun2018_blood_bulkRNA	TimeSignatR	21	0.857143	1.29084
Braun2018_blood_bulkRNA	TimeSignatR	22	0.714286	2.30017
Braun2018_blood_bulkRNA	TimeSignatR	23	0.814815	1.52629
Braun2018_blood_bulkRNA	TimeSignatR	24	0.758621	1.45563
Braun2018_blood_bulkRNA	TimeSignatR	25	0.758621	1.4453
Braun2018_blood_bulkRNA	TimeSignatR	26	0.821429	1.36581
Braun2018_blood_bulkRNA	TimeSignatR	27	0.551724	2.573
Braun2018_blood_bulkRNA	TimeSignatR	28	0.642857	2.20075
Braun2018_blood_bulkRNA	TimeSignatR	29	0.689655	2.03462
Braun2018_blood_bulkRNA	TimeSignatR	30	0.678571	2.1015
Braun2018_blood_bulkRNA	TimeSignatR	31	0.7	1.94009
Braun2018_blood_bulkRNA	TimeSignatR	32	0.814815	1.74161
Braun2018_blood_bulkRNA	TimeSignatR	33	0.642857	2.12153
Braun2018_blood_bulkRNA	TimeSignatR	34	0.7	1.94009
Braun2018_blood_bulkRNA	TimeSignatR	35	0.551724	2.573
Braun2018_blood_bulkRNA	TimeSignatR	36	0.892857	1.39415
Braun2018_blood_bulkRNA	TimeSignatR	37	0.777778	1.59698
Braun2018_blood_bulkRNA	TimeSignatR	38	0.785714	1.95401
Braun2018_blood_bulkRNA	TimeSignatR	39	0.892857	1.26343
Braun2018_blood_bulkRNA	TimeSignatR	40	0.615385	2.08765
Braun2018_blood_bulkRNA	TimeSignatR	41	0.724138	2.11907
Braun2018_blood_bulkRNA	TimeSignatR	42	0.689655	2.39607
Braun2018_blood_bulkRNA	TimeSignatR	43	0.642857	2.12153
Braun2018_blood_bulkRNA	TimeSignatR	44	0.551724	2.573
Braun2018_blood_bulkRNA	TimeSignatR	45	0.62963	2.14787
Braun2018_blood_bulkRNA	TimeSignatR	46	0.7	1.94009
Braun2018_blood_bulkRNA	TimeSignatR	47	0.592593	1.82798
Braun2018_blood_bulkRNA	TimeSignatR	48	0.892857	1.39415
Braun2018_blood_bulkRNA	TimeSignatR	49	0.821429	1.53095
Braun2018_blood_bulkRNA	TimeSignatR	50	0.75	1.92466
Braun2018_blood_bulkRNA	TimeSignatR	51	0.642857	2.12153
Braun2018_blood_bulkRNA	TimeSignatR	52	0.777778	1.59698
Braun2018_blood_bulkRNA	TimeSignatR	53	0.857143	1.31159
Braun2018_blood_bulkRNA	TimeSignatR	54	0.892857	1.26343
Braun2018_blood_bulkRNA	TimeSignatR	55	0.75	1.92466
Braun2018_blood_bulkRNA	TimeSignatR	56	0.777778	1.59698
Braun2018_blood_bulkRNA	TimeSignatR	57	0.821429	1.53095
Braun2018_blood_bulkRNA	TimeSignatR	58	0.758621	1.46076
Braun2018_blood_bulkRNA	TimeSignatR	59	0.793103	1.35133
Braun2018_blood_bulkRNA	TimeSignatR	60	0.703704	1.68968
Braun2018_blood_bulkRNA	TimeSignatR	61	0.928571	1.35818
Braun2018_blood_bulkRNA	TimeSignatR	62	0.888889	1.62139
Braun2018_blood_bulkRNA	TimeSignatR	63	0.655172	2.32629
Braun2018_blood_bulkRNA	TimeSignatR	64	0.892857	1.27934
Braun2018_blood_bulkRNA	TimeSignatR	65	0.814815	1.52629
Braun2018_blood_bulkRNA	TimeSignatR	66	0.821429	1.68156
Braun2018_blood_bulkRNA	TimeSignatR	67	0.892857	1.26343
Braun2018_blood_bulkRNA	TimeSignatR	68	0.615385	2.08765
Braun2018_blood_bulkRNA	TimeSignatR	69	0.689655	2.03462
Braun2018_blood_bulkRNA	TimeSignatR	70	0.7	1.94009
Braun2018_blood_bulkRNA	TimeSignatR	71	0.758621	1.45563
Braun2018_blood_bulkRNA	TimeSignatR	72	0.75	1.92466
Braun2018_blood_bulkRNA	TimeSignatR	73	0.785714	1.95401
Braun2018_blood_bulkRNA	TimeSignatR	74	0.793103	2.04335
Braun2018_blood_bulkRNA	TimeSignatR	75	0.678571	1.69181
Braun2018_blood_bulkRNA	TimeSignatR	76	0.777778	1.59145
Braun2018_blood_bulkRNA	TimeSignatR	77	0.758621	1.4453
Braun2018_blood_bulkRNA	TimeSignatR	78	0.689655	2.28065
Braun2018_blood_bulkRNA	TimeSignatR	79	0.821429	1.58972
Braun2018_blood_bulkRNA	TimeSignatR	80	0.777778	1.58691
Braun2018_blood_bulkRNA	TimeSignatR	81	0.928571	1.35818
Braun2018_blood_bulkRNA	TimeSignatR	82	0.777778	1.62706
Braun2018_blood_bulkRNA	TimeSignatR	83	0.758621	1.4453
Braun2018_blood_bulkRNA	TimeSignatR	84	0.724138	2.11907
Braun2018_blood_bulkRNA	TimeSignatR	85	0.888889	1.62134
Braun2018_blood_bulkRNA	TimeSignatR	86	0.758621	1.4453
Braun2018_blood_bulkRNA	TimeSignatR	87	0.851852	1.60747
Braun2018_blood_bulkRNA	TimeSignatR	88	0.571429	2.35335
Braun2018_blood_bulkRNA	TimeSignatR	89	0.777778	1.62706
Braun2018_blood_bulkRNA	TimeSignatR	90	0.75	1.92466
Braun2018_blood_bulkRNA	TimeSignatR	91	0.703704	1.68968
Braun2018_blood_bulkRNA	TimeSignatR	92	0.571429	2.35335
Braun2018_blood_bulkRNA	TimeSignatR	93	0.714286	2.30017
Braun2018_blood_bulkRNA	TimeSignatR	94	0.793103	2.04335
Braun2018_blood_bulkRNA	TimeSignatR	95	0.740741	1.59269
Braun2018_blood_bulkRNA	TimeSignatR	96	0.928571	1.35818
Braun2018_blood_bulkRNA	TimeSignatR	97	0.642857	2.33921
Braun2018_blood_bulkRNA	TimeSignatR	98	0.777778	1.59145
Braun2018_blood_bulkRNA	TimeSignatR	99	0.689655	2.28065
Braun2018_blood_bulkRNA	TimeSignatR	100	0.714286	2.30017
Braun2018_blood_bulkRNA	ZeitZeiger	1	0.344828	4.15326
Braun2018_blood_bulkRNA	ZeitZeiger	2	0.607143	3.92199
Braun2018_blood_bulkRNA	ZeitZeiger	3	0.586207	3.571
Braun2018_blood_bulkRNA	ZeitZeiger	4	0.344828	5.429
Braun2018_blood_bulkRNA	ZeitZeiger	5	0.333333	5.42108
Braun2018_blood_bulkRNA	ZeitZeiger	6	0.518519	3.24819
Braun2018_blood_bulkRNA	ZeitZeiger	7	0.344828	4.15326
Braun2018_blood_bulkRNA	ZeitZeiger	8	0.321429	6.22747
Braun2018_blood_bulkRNA	ZeitZeiger	9	0.592593	2.91253
Braun2018_blood_bulkRNA	ZeitZeiger	10	0.592593	3.86416
Braun2018_blood_bulkRNA	ZeitZeiger	11	0.5	3.04438
Braun2018_blood_bulkRNA	ZeitZeiger	12	0.586207	3.571
Braun2018_blood_bulkRNA	ZeitZeiger	13	0.346154	3.46077
Braun2018_blood_bulkRNA	ZeitZeiger	14	0.5	3.89624
Braun2018_blood_bulkRNA	ZeitZeiger	15	0.448276	4.94749
Braun2018_blood_bulkRNA	ZeitZeiger	16	0.37931	4.47156
Braun2018_blood_bulkRNA	ZeitZeiger	17	0.230769	5.01201
Braun2018_blood_bulkRNA	ZeitZeiger	18	0.321429	4.49078
Braun2018_blood_bulkRNA	ZeitZeiger	19	0.346154	3.46077
Braun2018_blood_bulkRNA	ZeitZeiger	20	0.344828	4.15326
Braun2018_blood_bulkRNA	ZeitZeiger	21	0.535714	3.38818
Braun2018_blood_bulkRNA	ZeitZeiger	22	0.321429	6.22747
Braun2018_blood_bulkRNA	ZeitZeiger	23	0.444444	3.85254
Braun2018_blood_bulkRNA	ZeitZeiger	24	0.448276	3.85334
Braun2018_blood_bulkRNA	ZeitZeiger	25	0.551724	3.3269
Braun2018_blood_bulkRNA	ZeitZeiger	26	0.535714	4.77867
Braun2018_blood_bulkRNA	ZeitZeiger	27	0.344828	5.00491
Braun2018_blood_bulkRNA	ZeitZeiger	28	0.285714	4.53018
Braun2018_blood_bulkRNA	ZeitZeiger	29	0.344828	4.15326
Braun2018_blood_bulkRNA	ZeitZeiger	30	0.392857	4.42506
Braun2018_blood_bulkRNA	ZeitZeiger	31	0.466667	4.29088
Braun2018_blood_bulkRNA	ZeitZeiger	32	0.444444	2.89819
Braun2018_blood_bulkRNA	ZeitZeiger	33	0.321429	4.49078
Braun2018_blood_bulkRNA	ZeitZeiger	34	0.466667	4.29088
Braun2018_blood_bulkRNA	ZeitZeiger	35	0.344828	5.00491
Braun2018_blood_bulkRNA	ZeitZeiger	36	0.571429	4.07132
Braun2018_blood_bulkRNA	ZeitZeiger	37	0.407407	5.24804
Braun2018_blood_bulkRNA	ZeitZeiger	38	0.5	4.10219
Braun2018_blood_bulkRNA	ZeitZeiger	39	0.607143	3.92199
Braun2018_blood_bulkRNA	ZeitZeiger	40	0.346154	3.46077
Braun2018_blood_bulkRNA	ZeitZeiger	41	0.448276	4.94749
Braun2018_blood_bulkRNA	ZeitZeiger	42	0.344828	5.429
Braun2018_blood_bulkRNA	ZeitZeiger	43	0.321429	4.49078
Braun2018_blood_bulkRNA	ZeitZeiger	44	0.344828	5.00491
Braun2018_blood_bulkRNA	ZeitZeiger	45	0.222222	4.62531
Braun2018_blood_bulkRNA	ZeitZeiger	46	0.466667	4.29088
Braun2018_blood_bulkRNA	ZeitZeiger	47	0.444444	3.19178
Braun2018_blood_bulkRNA	ZeitZeiger	48	0.571429	4.07132
Braun2018_blood_bulkRNA	ZeitZeiger	49	0.5	3.76455
Braun2018_blood_bulkRNA	ZeitZeiger	50	0.464286	4.37862
Braun2018_blood_bulkRNA	ZeitZeiger	51	0.321429	4.49078
Braun2018_blood_bulkRNA	ZeitZeiger	52	0.407407	5.24804
Braun2018_blood_bulkRNA	ZeitZeiger	53	0.5	4.38046
Braun2018_blood_bulkRNA	ZeitZeiger	54	0.607143	3.92199
Braun2018_blood_bulkRNA	ZeitZeiger	55	0.464286	4.37862
Braun2018_blood_bulkRNA	ZeitZeiger	56	0.407407	5.24804
Braun2018_blood_bulkRNA	ZeitZeiger	57	0.5	3.76455
Braun2018_blood_bulkRNA	ZeitZeiger	58	0.551724	3.52255
Braun2018_blood_bulkRNA	ZeitZeiger	59	0.586207	3.571
Braun2018_blood_bulkRNA	ZeitZeiger	60	0.296296	3.21644
Braun2018_blood_bulkRNA	ZeitZeiger	61	0.571429	3.06629
Braun2018_blood_bulkRNA	ZeitZeiger	62	0.37037	3.42634
Braun2018_blood_bulkRNA	ZeitZeiger	63	0.482759	4.53332
Braun2018_blood_bulkRNA	ZeitZeiger	64	0.571429	3.42428
Braun2018_blood_bulkRNA	ZeitZeiger	65	0.444444	3.85254
Braun2018_blood_bulkRNA	ZeitZeiger	66	0.5	3.00466
Braun2018_blood_bulkRNA	ZeitZeiger	67	0.607143	3.92199
Braun2018_blood_bulkRNA	ZeitZeiger	68	0.346154	3.46077
Braun2018_blood_bulkRNA	ZeitZeiger	69	0.344828	4.15326
Braun2018_blood_bulkRNA	ZeitZeiger	70	0.466667	4.29088
Braun2018_blood_bulkRNA	ZeitZeiger	71	0.448276	3.85334
Braun2018_blood_bulkRNA	ZeitZeiger	72	0.464286	4.37862
Braun2018_blood_bulkRNA	ZeitZeiger	73	0.5	4.10219
Braun2018_blood_bulkRNA	ZeitZeiger	74	0.517241	4.39981
Braun2018_blood_bulkRNA	ZeitZeiger	75	0.535714	2.89418
Braun2018_blood_bulkRNA	ZeitZeiger	76	0.703704	2.66373
Braun2018_blood_bulkRNA	ZeitZeiger	77	0.551724	3.3269
Braun2018_blood_bulkRNA	ZeitZeiger	78	0.37931	4.28441
Braun2018_blood_bulkRNA	ZeitZeiger	79	0.5	3.04438
Braun2018_blood_bulkRNA	ZeitZeiger	80	0.296296	4.39694
Braun2018_blood_bulkRNA	ZeitZeiger	81	0.571429	3.06629
Braun2018_blood_bulkRNA	ZeitZeiger	82	0.518519	3.24819
Braun2018_blood_bulkRNA	ZeitZeiger	83	0.551724	3.3269
Braun2018_blood_bulkRNA	ZeitZeiger	84	0.448276	4.94749
Braun2018_blood_bulkRNA	ZeitZeiger	85	0.592593	2.91253
Braun2018_blood_bulkRNA	ZeitZeiger	86	0.551724	3.3269
Braun2018_blood_bulkRNA	ZeitZeiger	87	0.407407	4.34517
Braun2018_blood_bulkRNA	ZeitZeiger	88	0.214286	4.43562
Braun2018_blood_bulkRNA	ZeitZeiger	89	0.518519	3.24819
Braun2018_blood_bulkRNA	ZeitZeiger	90	0.464286	4.37862
Braun2018_blood_bulkRNA	ZeitZeiger	91	0.296296	3.21644
Braun2018_blood_bulkRNA	ZeitZeiger	92	0.214286	4.43562
Braun2018_blood_bulkRNA	ZeitZeiger	93	0.321429	6.22747
Braun2018_blood_bulkRNA	ZeitZeiger	94	0.517241	4.39981
Braun2018_blood_bulkRNA	ZeitZeiger	95	0.444444	4.31866
Braun2018_blood_bulkRNA	ZeitZeiger	96	0.571429	3.06629
Braun2018_blood_bulkRNA	ZeitZeiger	97	0.321429	4.27777
Braun2018_blood_bulkRNA	ZeitZeiger	98	0.703704	2.66373
Braun2018_blood_bulkRNA	ZeitZeiger	99	0.37931	4.28441
Braun2018_blood_bulkRNA	ZeitZeiger	100	0.321429	6.22747
Geyfman2012_skin_microarray	tauFisher_JTK	1	0.666667	3.10913
Geyfman2012_skin_microarray	tauFisher_JTK	2	0.333333	3.74166
Geyfman2012_skin_microarray	tauFisher_JTK	3	0.333333	3.74166
Geyfman2012_skin_microarray	tauFisher_JTK	4	1	1.29099
Geyfman2012_skin_microarray	tauFisher_JTK	5	0.666667	2.44949
Geyfman2012_skin_microarray	tauFisher_JTK	6	0.666667	1.82574
Geyfman2012_skin_microarray	tauFisher_JTK	7	1	1.41421
Geyfman2012_skin_microarray	tauFisher_JTK	8	1	1.29099
Geyfman2012_skin_microarray	tauFisher_JTK	9	0.333333	4.08248
Geyfman2012_skin_microarray	tauFisher_JTK	10	0.333333	3.74166
Geyfman2012_skin_microarray	tauFisher_JTK	11	0.666667	2.58199
Geyfman2012_skin_microarray	tauFisher_JTK	12	0.666667	3.16228
Geyfman2012_skin_microarray	tauFisher_JTK	13	1	0
Geyfman2012_skin_microarray	tauFisher_JTK	14	0	3
Geyfman2012_skin_microarray	tauFisher_JTK	15	0.666667	2.94392
Geyfman2012_skin_microarray	tauFisher_JTK	16	1	1.1547
Geyfman2012_skin_microarray	tauFisher_JTK	17	0.333333	4.24264
Geyfman2012_skin_microarray	tauFisher_JTK	18	0	10.0664
Geyfman2012_skin_microarray	tauFisher_JTK	19	0.666667	3.16228
Geyfman2012_skin_microarray	tauFisher_JTK	20	1	0.816497
Geyfman2012_skin_microarray	tauFisher_JTK	21	1	1.29099
Geyfman2012_skin_microarray	tauFisher_JTK	22	0	4.24264
Geyfman2012_skin_microarray	tauFisher_JTK	23	0.666667	1.82574
Geyfman2012_skin_microarray	tauFisher_JTK	24	0.666667	3.10913
Geyfman2012_skin_microarray	tauFisher_JTK	25	0	9.27362
Geyfman2012_skin_microarray	tauFisher_JTK	26	1	1.73205
Geyfman2012_skin_microarray	tauFisher_JTK	27	0.666667	6.48074
Geyfman2012_skin_microarray	tauFisher_JTK	28	1	1.29099
Geyfman2012_skin_microarray	tauFisher_JTK	29	0.666667	1.91485
Geyfman2012_skin_microarray	tauFisher_JTK	30	0.666667	2.44949
Geyfman2012_skin_microarray	tauFisher_JTK	31	1	1.29099
Geyfman2012_skin_microarray	tauFisher_JTK	32	0.333333	5.97216
Geyfman2012_skin_microarray	tauFisher_JTK	33	0.333333	3.26599
Geyfman2012_skin_microarray	tauFisher_JTK	34	1	0.816497
Geyfman2012_skin_microarray	tauFisher_JTK	35	0.333333	4.54606
Geyfman2012_skin_microarray	tauFisher_JTK	36	1	1.29099
Geyfman2012_skin_microarray	tauFisher_JTK	37	1	1.41421
Geyfman2012_skin_microarray	tauFisher_JTK	38	1	1.1547
Geyfman2012_skin_microarray	tauFisher_JTK	39	0.666667	2.58199
Geyfman2012_skin_microarray	tauFisher_JTK	40	0.333333	3.26599
Geyfman2012_skin_microarray	tauFisher_JTK	41	0.666667	3
Geyfman2012_skin_microarray	tauFisher_JTK	42	0.666667	3
Geyfman2012_skin_microarray	tauFisher_JTK	43	1	0.816497
Geyfman2012_skin_microarray	tauFisher_JTK	44	0.333333	2.51661
Geyfman2012_skin_microarray	tauFisher_JTK	45	1	0.57735
Geyfman2012_skin_microarray	tauFisher_JTK	46	1	1.73205
Geyfman2012_skin_microarray	tauFisher_JTK	47	1	1.29099
Geyfman2012_skin_microarray	tauFisher_JTK	48	1	1.29099
Geyfman2012_skin_microarray	tauFisher_JTK	49	0.666667	2.94392
Geyfman2012_skin_microarray	tauFisher_JTK	50	0	3.78594
Geyfman2012_skin_microarray	tauFisher_JTK	51	0.333333	3.87298
Geyfman2012_skin_microarray	tauFisher_JTK	52	1	0.57735
Geyfman2012_skin_microarray	tauFisher_JTK	53	1	1.73205
Geyfman2012_skin_microarray	tauFisher_JTK	54	0.666667	2.94392
Geyfman2012_skin_microarray	tauFisher_JTK	55	1	1
Geyfman2012_skin_microarray	tauFisher_JTK	56	0.666667	2.94392
Geyfman2012_skin_microarray	tauFisher_JTK	57	0.666667	3.69685
Geyfman2012_skin_microarray	tauFisher_JTK	58	0.666667	2.38048
Geyfman2012_skin_microarray	tauFisher_JTK	59	0.666667	2.94392
Geyfman2012_skin_microarray	tauFisher_JTK	60	1	0.816497
Geyfman2012_skin_microarray	tauFisher_JTK	61	0.666667	3
Geyfman2012_skin_microarray	tauFisher_JTK	62	1	1.41421
Geyfman2012_skin_microarray	tauFisher_JTK	63	0.333333	3.74166
Geyfman2012_skin_microarray	tauFisher_JTK	64	1	0.816497
Geyfman2012_skin_microarray	tauFisher_JTK	65	1	0.57735
Geyfman2012_skin_microarray	tauFisher_JTK	66	0.333333	7.54983
Geyfman2012_skin_microarray	tauFisher_JTK	67	0.666667	3.10913
Geyfman2012_skin_microarray	tauFisher_JTK	68	1	0.57735
Geyfman2012_skin_microarray	tauFisher_JTK	69	1	0.816497
Geyfman2012_skin_microarray	tauFisher_JTK	70	0	7.07107
Geyfman2012_skin_microarray	tauFisher_JTK	71	1	1.41421
Geyfman2012_skin_microarray	tauFisher_JTK	72	1	0.57735
Geyfman2012_skin_microarray	tauFisher_JTK	73	0.333333	9.79796
Geyfman2012_skin_microarray	tauFisher_JTK	74	0	4.3589
Geyfman2012_skin_microarray	tauFisher_JTK	75	0	3
Geyfman2012_skin_microarray	tauFisher_JTK	76	0	6.27163
Geyfman2012_skin_microarray	tauFisher_JTK	77	0.333333	2.51661
Geyfman2012_skin_microarray	tauFisher_JTK	78	0.666667	2.94392
Geyfman2012_skin_microarray	tauFisher_JTK	79	0.333333	3.41565
Geyfman2012_skin_microarray	tauFisher_JTK	80	1	1.41421
Geyfman2012_skin_microarray	tauFisher_JTK	81	1	1.29099
Geyfman2012_skin_microarray	tauFisher_JTK	82	0.666667	2.94392
Geyfman2012_skin_microarray	tauFisher_JTK	83	0.666667	3
Geyfman2012_skin_microarray	tauFisher_JTK	84	1	0.816497
Geyfman2012_skin_microarray	tauFisher_JTK	85	0.333333	2.94392
Geyfman2012_skin_microarray	tauFisher_JTK	86	1	0
Geyfman2012_skin_microarray	tauFisher_JTK	87	0.333333	2.88675
Geyfman2012_skin_microarray	tauFisher_JTK	88	0.666667	2.88675
Geyfman2012_skin_microarray	tauFisher_JTK	89	0.666667	1.82574
Geyfman2012_skin_microarray	tauFisher_JTK	90	1	1.1547
Geyfman2012_skin_microarray	tauFisher_JTK	91	1	1.29099
Geyfman2012_skin_microarray	tauFisher_JTK	92	1	0.816497
Geyfman2012_skin_microarray	tauFisher_JTK	93	0.666667	2.38048
Geyfman2012_skin_microarray	tauFisher_JTK	94	0.333333	6.78233
Geyfman2012_skin_microarray	tauFisher_JTK	95	1	1.29099
Geyfman2012_skin_microarray	tauFisher_JTK	96	0.666667	2.94392
Geyfman2012_skin_microarray	tauFisher_JTK	97	0.333333	3.41565
Geyfman2012_skin_microarray	tauFisher_JTK	98	1	1.41421
Geyfman2012_skin_microarray	tauFisher_JTK	99	1	1.29099
Geyfman2012_skin_microarray	tauFisher_JTK	100	0.333333	4.08248
Geyfman2012_skin_microarray	tauFisher_LS	1	0.666667	2.94392
Geyfman2012_skin_microarray	tauFisher_LS	2	0.666667	3
Geyfman2012_skin_microarray	tauFisher_LS	3	0.666667	2.94392
Geyfman2012_skin_microarray	tauFisher_LS	4	0.666667	1.91485
Geyfman2012_skin_microarray	tauFisher_LS	5	0.666667	2.44949
Geyfman2012_skin_microarray	tauFisher_LS	6	0.666667	3.51188
Geyfman2012_skin_microarray	tauFisher_LS	7	1	1.29099
Geyfman2012_skin_microarray	tauFisher_LS	8	1	0.57735
Geyfman2012_skin_microarray	tauFisher_LS	9	0.333333	4.08248
Geyfman2012_skin_microarray	tauFisher_LS	10	0.666667	3
Geyfman2012_skin_microarray	tauFisher_LS	11	1	1.41421
Geyfman2012_skin_microarray	tauFisher_LS	12	0.666667	3
Geyfman2012_skin_microarray	tauFisher_LS	13	1	0
Geyfman2012_skin_microarray	tauFisher_LS	14	0.666667	2.82843
Geyfman2012_skin_microarray	tauFisher_LS	15	0.666667	3.82971
Geyfman2012_skin_microarray	tauFisher_LS	16	1	1.1547
Geyfman2012_skin_microarray	tauFisher_LS	17	1	0.57735
Geyfman2012_skin_microarray	tauFisher_LS	18	0	5.06623
Geyfman2012_skin_microarray	tauFisher_LS	19	0.666667	2.94392
Geyfman2012_skin_microarray	tauFisher_LS	20	1	1.41421
Geyfman2012_skin_microarray	tauFisher_LS	21	1	1.29099
Geyfman2012_skin_microarray	tauFisher_LS	22	0.333333	3.55903
Geyfman2012_skin_microarray	tauFisher_LS	23	0.666667	3.51188
Geyfman2012_skin_microarray	tauFisher_LS	24	0.666667	2.94392
Geyfman2012_skin_microarray	tauFisher_LS	25	0.666667	2.38048
Geyfman2012_skin_microarray	tauFisher_LS	26	0.666667	5.91608
Geyfman2012_skin_microarray	tauFisher_LS	27	0.333333	6.733
Geyfman2012_skin_microarray	tauFisher_LS	28	0.666667	2.44949
Geyfman2012_skin_microarray	tauFisher_LS	29	0.666667	1.91485
Geyfman2012_skin_microarray	tauFisher_LS	30	0.666667	2.44949
Geyfman2012_skin_microarray	tauFisher_LS	31	0.666667	1.82574
Geyfman2012_skin_microarray	tauFisher_LS	32	1	0.816497
Geyfman2012_skin_microarray	tauFisher_LS	33	0	7.65942
Geyfman2012_skin_microarray	tauFisher_LS	34	1	0.816497
Geyfman2012_skin_microarray	tauFisher_LS	35	0.333333	4.20317
Geyfman2012_skin_microarray	tauFisher_LS	36	0.666667	3
Geyfman2012_skin_microarray	tauFisher_LS	37	1	1.29099
Geyfman2012_skin_microarray	tauFisher_LS	38	1	1.29099
Geyfman2012_skin_microarray	tauFisher_LS	39	1	1.63299
Geyfman2012_skin_microarray	tauFisher_LS	40	0.333333	3.4641
Geyfman2012_skin_microarray	tauFisher_LS	41	0.333333	2.94392
Geyfman2012_skin_microarray	tauFisher_LS	42	1	1.29099
Geyfman2012_skin_microarray	tauFisher_LS	43	1	1.29099
Geyfman2012_skin_microarray	tauFisher_LS	44	1	1.73205
Geyfman2012_skin_microarray	tauFisher_LS	45	1	0.57735
Geyfman2012_skin_microarray	tauFisher_LS	46	1	1.63299
Geyfman2012_skin_microarray	tauFisher_LS	47	0.666667	2.44949
Geyfman2012_skin_microarray	tauFisher_LS	48	1	0.816497
Geyfman2012_skin_microarray	tauFisher_LS	49	0.666667	2.94392
Geyfman2012_skin_microarray	tauFisher_LS	50	0	4.3589
Geyfman2012_skin_microarray	tauFisher_LS	51	0.666667	2.38048
Geyfman2012_skin_microarray	tauFisher_LS	52	1	1.29099
Geyfman2012_skin_microarray	tauFisher_LS	53	1	1.41421
Geyfman2012_skin_microarray	tauFisher_LS	54	0.666667	2.94392
Geyfman2012_skin_microarray	tauFisher_LS	55	1	0.816497
Geyfman2012_skin_microarray	tauFisher_LS	56	0.666667	3
Geyfman2012_skin_microarray	tauFisher_LS	57	1	1.63299
Geyfman2012_skin_microarray	tauFisher_LS	58	0.666667	2.38048
Geyfman2012_skin_microarray	tauFisher_LS	59	0.666667	1.82574
Geyfman2012_skin_microarray	tauFisher_LS	60	0.666667	2.08167
Geyfman2012_skin_microarray	tauFisher_LS	61	0.333333	2.94392
Geyfman2012_skin_microarray	tauFisher_LS	62	1	1
Geyfman2012_skin_microarray	tauFisher_LS	63	0.333333	3.74166
Geyfman2012_skin_microarray	tauFisher_LS	64	1	1.29099
Geyfman2012_skin_microarray	tauFisher_LS	65	1	1.29099
Geyfman2012_skin_microarray	tauFisher_LS	66	0.666667	6.97615
Geyfman2012_skin_microarray	tauFisher_LS	67	0.666667	3
Geyfman2012_skin_microarray	tauFisher_LS	68	1	0.57735
Geyfman2012_skin_microarray	tauFisher_LS	69	1	1.41421
Geyfman2012_skin_microarray	tauFisher_LS	70	0.666667	6.48074
Geyfman2012_skin_microarray	tauFisher_LS	71	1	1.73205
Geyfman2012_skin_microarray	tauFisher_LS	72	1	0.816497
Geyfman2012_skin_microarray	tauFisher_LS	73	1	0.816497
Geyfman2012_skin_microarray	tauFisher_LS	74	0.333333	3.87298
Geyfman2012_skin_microarray	tauFisher_LS	75	0.666667	2.82843
Geyfman2012_skin_microarray	tauFisher_LS	76	0.666667	5.19615
Geyfman2012_skin_microarray	tauFisher_LS	77	1	0
Geyfman2012_skin_microarray	tauFisher_LS	78	0.666667	2.94392
Geyfman2012_skin_microarray	tauFisher_LS	79	0.666667	3
Geyfman2012_skin_microarray	tauFisher_LS	80	1	1.29099
Geyfman2012_skin_microarray	tauFisher_LS	81	0.666667	1.82574
Geyfman2012_skin_microarray	tauFisher_LS	82	0.666667	2.94392
Geyfman2012_skin_microarray	tauFisher_LS	83	1	1.29099
Geyfman2012_skin_microarray	tauFisher_LS	84	1	0.57735
Geyfman2012_skin_microarray	tauFisher_LS	85	0.333333	2.94392
Geyfman2012_skin_microarray	tauFisher_LS	86	1	0.57735
Geyfman2012_skin_microarray	tauFisher_LS	87	0.333333	2.88675
Geyfman2012_skin_microarray	tauFisher_LS	88	0.666667	2.88675
Geyfman2012_skin_microarray	tauFisher_LS	89	0.666667	3.51188
Geyfman2012_skin_microarray	tauFisher_LS	90	1	0
Geyfman2012_skin_microarray	tauFisher_LS	91	1	1.1547
Geyfman2012_skin_microarray	tauFisher_LS	92	1	1.1547
Geyfman2012_skin_microarray	tauFisher_LS	93	0.666667	2.88675
Geyfman2012_skin_microarray	tauFisher_LS	94	0.666667	2.64575
Geyfman2012_skin_microarray	tauFisher_LS	95	0.666667	1.82574
Geyfman2012_skin_microarray	tauFisher_LS	96	0.666667	2.94392
Geyfman2012_skin_microarray	tauFisher_LS	97	0.666667	3
Geyfman2012_skin_microarray	tauFisher_LS	98	0.333333	8.60233
Geyfman2012_skin_microarray	tauFisher_LS	99	1	1.1547
Geyfman2012_skin_microarray	tauFisher_LS	100	0.666667	5.91608
Geyfman2012_skin_microarray	TimeSignatR	1	0.666667	2.13452
Geyfman2012_skin_microarray	TimeSignatR	2	0	3.66097
Geyfman2012_skin_microarray	TimeSignatR	3	0.333333	3.12652
Geyfman2012_skin_microarray	TimeSignatR	4	0.666667	1.81279
Geyfman2012_skin_microarray	TimeSignatR	5	1	1.12328
Geyfman2012_skin_microarray	TimeSignatR	6	0.666667	2.02453
Geyfman2012_skin_microarray	TimeSignatR	7	0.333333	2.867
Geyfman2012_skin_microarray	TimeSignatR	8	1	1.12259
Geyfman2012_skin_microarray	TimeSignatR	9	1	1.14965
Geyfman2012_skin_microarray	TimeSignatR	10	0	3.66097
Geyfman2012_skin_microarray	TimeSignatR	11	1	1.1708
Geyfman2012_skin_microarray	TimeSignatR	12	0.666667	2.29563
Geyfman2012_skin_microarray	TimeSignatR	13	0.666667	1.88967
Geyfman2012_skin_microarray	TimeSignatR	14	0.333333	2.3826
Geyfman2012_skin_microarray	TimeSignatR	15	1	1.08184
Geyfman2012_skin_microarray	TimeSignatR	16	1	0.682085
Geyfman2012_skin_microarray	TimeSignatR	17	0.333333	5.35975
Geyfman2012_skin_microarray	TimeSignatR	18	0.333333	2.30237
Geyfman2012_skin_microarray	TimeSignatR	19	0.666667	2.16069
Geyfman2012_skin_microarray	TimeSignatR	20	0.666667	1.72923
Geyfman2012_skin_microarray	TimeSignatR	21	0.666667	1.26567
Geyfman2012_skin_microarray	TimeSignatR	22	0.333333	2.64184
Geyfman2012_skin_microarray	TimeSignatR	23	0.666667	2.02453
Geyfman2012_skin_microarray	TimeSignatR	24	0.666667	2.28946
Geyfman2012_skin_microarray	TimeSignatR	25	0.666667	2.4312
Geyfman2012_skin_microarray	TimeSignatR	26	0.666667	1.78934
Geyfman2012_skin_microarray	TimeSignatR	27	0.666667	3.06122
Geyfman2012_skin_microarray	TimeSignatR	28	0.333333	2.16243
Geyfman2012_skin_microarray	TimeSignatR	29	1	1.43514
Geyfman2012_skin_microarray	TimeSignatR	30	1	1.12328
Geyfman2012_skin_microarray	TimeSignatR	31	1	0.944216
Geyfman2012_skin_microarray	TimeSignatR	32	1	1.432
Geyfman2012_skin_microarray	TimeSignatR	33	0.666667	1.688
Geyfman2012_skin_microarray	TimeSignatR	34	1	1.37754
Geyfman2012_skin_microarray	TimeSignatR	35	0.666667	2.47395
Geyfman2012_skin_microarray	TimeSignatR	36	0.666667	2.04726
Geyfman2012_skin_microarray	TimeSignatR	37	1	1.22931
Geyfman2012_skin_microarray	TimeSignatR	38	0.666667	2.13779
Geyfman2012_skin_microarray	TimeSignatR	39	1	0.89189
Geyfman2012_skin_microarray	TimeSignatR	40	0.666667	1.26167
Geyfman2012_skin_microarray	TimeSignatR	41	0.666667	1.71626
Geyfman2012_skin_microarray	TimeSignatR	42	0.333333	2.90621
Geyfman2012_skin_microarray	TimeSignatR	43	0.666667	2.11295
Geyfman2012_skin_microarray	TimeSignatR	44	0.333333	2.25372
Geyfman2012_skin_microarray	TimeSignatR	45	0.666667	1.98054
Geyfman2012_skin_microarray	TimeSignatR	46	0.666667	2.60413
Geyfman2012_skin_microarray	TimeSignatR	47	0.666667	1.94115
Geyfman2012_skin_microarray	TimeSignatR	48	0.666667	1.58821
Geyfman2012_skin_microarray	TimeSignatR	49	0.666667	1.96613
Geyfman2012_skin_microarray	TimeSignatR	50	0.666667	2.41424
Geyfman2012_skin_microarray	TimeSignatR	51	1	0.671665
Geyfman2012_skin_microarray	TimeSignatR	52	0.666667	1.1932
Geyfman2012_skin_microarray	TimeSignatR	53	0.333333	2.71197
Geyfman2012_skin_microarray	TimeSignatR	54	0.666667	1.46595
Geyfman2012_skin_microarray	TimeSignatR	55	1	1.27803
Geyfman2012_skin_microarray	TimeSignatR	56	0.666667	2.43317
Geyfman2012_skin_microarray	TimeSignatR	57	0.666667	1.67674
Geyfman2012_skin_microarray	TimeSignatR	58	0.666667	1.34178
Geyfman2012_skin_microarray	TimeSignatR	59	1	0.762411
Geyfman2012_skin_microarray	TimeSignatR	60	0.666667	1.51044
Geyfman2012_skin_microarray	TimeSignatR	61	0.333333	2.76397
Geyfman2012_skin_microarray	TimeSignatR	62	0.666667	2.02152
Geyfman2012_skin_microarray	TimeSignatR	63	0	3.10503
Geyfman2012_skin_microarray	TimeSignatR	64	1	0.850856
Geyfman2012_skin_microarray	TimeSignatR	65	0.666667	1.1932
Geyfman2012_skin_microarray	TimeSignatR	66	1	0.94364
Geyfman2012_skin_microarray	TimeSignatR	67	0.333333	2.46167
Geyfman2012_skin_microarray	TimeSignatR	68	1	0.709266
Geyfman2012_skin_microarray	TimeSignatR	69	0.666667	1.72923
Geyfman2012_skin_microarray	TimeSignatR	70	1	1.00374
Geyfman2012_skin_microarray	TimeSignatR	71	1	1.49098
Geyfman2012_skin_microarray	TimeSignatR	72	0.666667	1.668
Geyfman2012_skin_microarray	TimeSignatR	73	1	0.46157
Geyfman2012_skin_microarray	TimeSignatR	74	0.333333	3.18503
Geyfman2012_skin_microarray	TimeSignatR	75	0.333333	2.3826
Geyfman2012_skin_microarray	TimeSignatR	76	1	0.51162
Geyfman2012_skin_microarray	TimeSignatR	77	0.333333	2.07448
Geyfman2012_skin_microarray	TimeSignatR	78	1	0.320994
Geyfman2012_skin_microarray	TimeSignatR	79	0.666667	2.0944
Geyfman2012_skin_microarray	TimeSignatR	80	1	1.22931
Geyfman2012_skin_microarray	TimeSignatR	81	0.666667	1.52657
Geyfman2012_skin_microarray	TimeSignatR	82	0.666667	1.93649
Geyfman2012_skin_microarray	TimeSignatR	83	1	0.50145
Geyfman2012_skin_microarray	TimeSignatR	84	0.666667	1.67877
Geyfman2012_skin_microarray	TimeSignatR	85	0.666667	2.03448
Geyfman2012_skin_microarray	TimeSignatR	86	1	0.9107
Geyfman2012_skin_microarray	TimeSignatR	87	0	2.65939
Geyfman2012_skin_microarray	TimeSignatR	88	0.333333	2.1558
Geyfman2012_skin_microarray	TimeSignatR	89	0.666667	2.02453
Geyfman2012_skin_microarray	TimeSignatR	90	0.666667	2.43235
Geyfman2012_skin_microarray	TimeSignatR	91	0.666667	1.29957
Geyfman2012_skin_microarray	TimeSignatR	92	0.666667	1.69153
Geyfman2012_skin_microarray	TimeSignatR	93	1	0.751833
Geyfman2012_skin_microarray	TimeSignatR	94	1	1.45051
Geyfman2012_skin_microarray	TimeSignatR	95	1	0.944216
Geyfman2012_skin_microarray	TimeSignatR	96	0.666667	2.35168
Geyfman2012_skin_microarray	TimeSignatR	97	0.666667	2.0944
Geyfman2012_skin_microarray	TimeSignatR	98	0.333333	3.29382
Geyfman2012_skin_microarray	TimeSignatR	99	1	1.16546
Geyfman2012_skin_microarray	TimeSignatR	100	1	1.13894
Geyfman2012_skin_microarray	ZeitZeiger	1	0.666667	2.17715
Geyfman2012_skin_microarray	ZeitZeiger	2	0	4.6693
Geyfman2012_skin_microarray	ZeitZeiger	3	NA	NA
Geyfman2012_skin_microarray	ZeitZeiger	4	0.666667	1.91258
Geyfman2012_skin_microarray	ZeitZeiger	5	0.666667	2.14111
Geyfman2012_skin_microarray	ZeitZeiger	6	0.333333	6.5482
Geyfman2012_skin_microarray	ZeitZeiger	7	1	0.388574
Geyfman2012_skin_microarray	ZeitZeiger	8	1	1.00205
Geyfman2012_skin_microarray	ZeitZeiger	9	NA	NA
Geyfman2012_skin_microarray	ZeitZeiger	10	0	4.6693
Geyfman2012_skin_microarray	ZeitZeiger	11	0.333333	3.35983
Geyfman2012_skin_microarray	ZeitZeiger	12	0.666667	3.27261
Geyfman2012_skin_microarray	ZeitZeiger	13	0.333333	3.12126
Geyfman2012_skin_microarray	ZeitZeiger	14	1	1.36064
Geyfman2012_skin_microarray	ZeitZeiger	15	0.333333	5.17491
Geyfman2012_skin_microarray	ZeitZeiger	16	1	0.690705
Geyfman2012_skin_microarray	ZeitZeiger	17	0.333333	5.50488
Geyfman2012_skin_microarray	ZeitZeiger	18	0.666667	2.18375
Geyfman2012_skin_microarray	ZeitZeiger	19	0.666667	2.73423
Geyfman2012_skin_microarray	ZeitZeiger	20	0.333333	4.30605
Geyfman2012_skin_microarray	ZeitZeiger	21	0.666667	1.49434
Geyfman2012_skin_microarray	ZeitZeiger	22	0	6.19294
Geyfman2012_skin_microarray	ZeitZeiger	23	0.333333	6.5482
Geyfman2012_skin_microarray	ZeitZeiger	24	0	7.96938
Geyfman2012_skin_microarray	ZeitZeiger	25	0.666667	2.2994
Geyfman2012_skin_microarray	ZeitZeiger	26	0.666667	2.46497
Geyfman2012_skin_microarray	ZeitZeiger	27	0.666667	6.58481
Geyfman2012_skin_microarray	ZeitZeiger	28	0.666667	2.05983
Geyfman2012_skin_microarray	ZeitZeiger	29	1	0.819837
Geyfman2012_skin_microarray	ZeitZeiger	30	0.666667	2.14111
Geyfman2012_skin_microarray	ZeitZeiger	31	0.333333	7.09757
Geyfman2012_skin_microarray	ZeitZeiger	32	1	1.15272
Geyfman2012_skin_microarray	ZeitZeiger	33	0	2.79294
Geyfman2012_skin_microarray	ZeitZeiger	34	1	0.681904
Geyfman2012_skin_microarray	ZeitZeiger	35	NA	NA
Geyfman2012_skin_microarray	ZeitZeiger	36	NA	NA
Geyfman2012_skin_microarray	ZeitZeiger	37	NA	NA
Geyfman2012_skin_microarray	ZeitZeiger	38	0.666667	1.70113
Geyfman2012_skin_microarray	ZeitZeiger	39	0	4.62296
Geyfman2012_skin_microarray	ZeitZeiger	40	NA	NA
Geyfman2012_skin_microarray	ZeitZeiger	41	0.333333	7.04517
Geyfman2012_skin_microarray	ZeitZeiger	42	0.333333	3.32696
Geyfman2012_skin_microarray	ZeitZeiger	43	0.666667	2.10978
Geyfman2012_skin_microarray	ZeitZeiger	44	0	2.65095
Geyfman2012_skin_microarray	ZeitZeiger	45	NA	NA
Geyfman2012_skin_microarray	ZeitZeiger	46	0.666667	1.94527
Geyfman2012_skin_microarray	ZeitZeiger	47	NA	NA
Geyfman2012_skin_microarray	ZeitZeiger	48	0.666667	1.75764
Geyfman2012_skin_microarray	ZeitZeiger	49	0.666667	4.30356
Geyfman2012_skin_microarray	ZeitZeiger	50	NA	NA
Geyfman2012_skin_microarray	ZeitZeiger	51	0.333333	3.38379
Geyfman2012_skin_microarray	ZeitZeiger	52	0.666667	2.28183
Geyfman2012_skin_microarray	ZeitZeiger	53	0.666667	1.55504
Geyfman2012_skin_microarray	ZeitZeiger	54	0.666667	2.15381
Geyfman2012_skin_microarray	ZeitZeiger	55	0.666667	1.55643
Geyfman2012_skin_microarray	ZeitZeiger	56	0.666667	3.00987
Geyfman2012_skin_microarray	ZeitZeiger	57	0.333333	3.41191
Geyfman2012_skin_microarray	ZeitZeiger	58	1	1.22962
Geyfman2012_skin_microarray	ZeitZeiger	59	0.333333	3.3485
Geyfman2012_skin_microarray	ZeitZeiger	60	NA	NA
Geyfman2012_skin_microarray	ZeitZeiger	61	0.666667	3.41037
Geyfman2012_skin_microarray	ZeitZeiger	62	1	1.3719
Geyfman2012_skin_microarray	ZeitZeiger	63	0.333333	7.10202
Geyfman2012_skin_microarray	ZeitZeiger	64	1	1.15075
Geyfman2012_skin_microarray	ZeitZeiger	65	0.666667	2.28183
Geyfman2012_skin_microarray	ZeitZeiger	66	1	0.753521
Geyfman2012_skin_microarray	ZeitZeiger	67	0.333333	5.08344
Geyfman2012_skin_microarray	ZeitZeiger	68	0	7.4217
Geyfman2012_skin_microarray	ZeitZeiger	69	0.333333	4.30605
Geyfman2012_skin_microarray	ZeitZeiger	70	1	0.81627
Geyfman2012_skin_microarray	ZeitZeiger	71	0.666667	1.189
Geyfman2012_skin_microarray	ZeitZeiger	72	NA	NA
Geyfman2012_skin_microarray	ZeitZeiger	73	0.333333	5.86136
Geyfman2012_skin_microarray	ZeitZeiger	74	0.666667	3.22857
Geyfman2012_skin_microarray	ZeitZeiger	75	1	1.36064
Geyfman2012_skin_microarray	ZeitZeiger	76	0	6.12718
Geyfman2012_skin_microarray	ZeitZeiger	77	0.333333	2.20084
Geyfman2012_skin_microarray	ZeitZeiger	78	0.333333	3.18389
Geyfman2012_skin_microarray	ZeitZeiger	79	0.666667	3.09203
Geyfman2012_skin_microarray	ZeitZeiger	80	NA	NA
Geyfman2012_skin_microarray	ZeitZeiger	81	0.333333	5.32442
Geyfman2012_skin_microarray	ZeitZeiger	82	0	3.82605
Geyfman2012_skin_microarray	ZeitZeiger	83	0.333333	2.81126
Geyfman2012_skin_microarray	ZeitZeiger	84	NA	NA
Geyfman2012_skin_microarray	ZeitZeiger	85	NA	NA
Geyfman2012_skin_microarray	ZeitZeiger	86	0	5.42059
Geyfman2012_skin_microarray	ZeitZeiger	87	NA	NA
Geyfman2012_skin_microarray	ZeitZeiger	88	0.666667	2.26261
Geyfman2012_skin_microarray	ZeitZeiger	89	0.333333	6.5482
Geyfman2012_skin_microarray	ZeitZeiger	90	0.666667	2.11355
Geyfman2012_skin_microarray	ZeitZeiger	91	1	0.314289
Geyfman2012_skin_microarray	ZeitZeiger	92	1	0.764887
Geyfman2012_skin_microarray	ZeitZeiger	93	0.666667	2.28939
Geyfman2012_skin_microarray	ZeitZeiger	94	0.333333	3.12641
Geyfman2012_skin_microarray	ZeitZeiger	95	0.333333	7.09757
Geyfman2012_skin_microarray	ZeitZeiger	96	0.666667	1.89552
Geyfman2012_skin_microarray	ZeitZeiger	97	0.666667	3.09203
Geyfman2012_skin_microarray	ZeitZeiger	98	0.666667	2.38427
Geyfman2012_skin_microarray	ZeitZeiger	99	0.666667	6.90209
Geyfman2012_skin_microarray	ZeitZeiger	100	0.333333	2.74155
Tognini2020_SCN_bulkRNA	tauFisher_JTK	1	0.5	4.41588
Tognini2020_SCN_bulkRNA	tauFisher_JTK	2	0.75	2.34521
Tognini2020_SCN_bulkRNA	tauFisher_JTK	3	0.75	1.87083
Tognini2020_SCN_bulkRNA	tauFisher_JTK	4	0.5	2.91548
Tognini2020_SCN_bulkRNA	tauFisher_JTK	5	1	1.5
Tognini2020_SCN_bulkRNA	tauFisher_JTK	6	0.75	4.03113
Tognini2020_SCN_bulkRNA	tauFisher_JTK	7	0	5.19615
Tognini2020_SCN_bulkRNA	tauFisher_JTK	8	0.25	6.26498
Tognini2020_SCN_bulkRNA	tauFisher_JTK	9	0.5	6.48074
Tognini2020_SCN_bulkRNA	tauFisher_JTK	10	0.75	1.93649
Tognini2020_SCN_bulkRNA	tauFisher_JTK	11	0.5	2.54951
Tognini2020_SCN_bulkRNA	tauFisher_JTK	12	0.5	2.54951
Tognini2020_SCN_bulkRNA	tauFisher_JTK	13	0.75	3.31662
Tognini2020_SCN_bulkRNA	tauFisher_JTK	14	0.25	3.5
Tognini2020_SCN_bulkRNA	tauFisher_JTK	15	0	6.5
Tognini2020_SCN_bulkRNA	tauFisher_JTK	16	0.5	2.91548
Tognini2020_SCN_bulkRNA	tauFisher_JTK	17	0.75	2.29129
Tognini2020_SCN_bulkRNA	tauFisher_JTK	18	0.5	2.23607
Tognini2020_SCN_bulkRNA	tauFisher_JTK	19	0.75	2.5
Tognini2020_SCN_bulkRNA	tauFisher_JTK	20	0.75	4.09268
Tognini2020_SCN_bulkRNA	tauFisher_JTK	21	1	1.58114
Tognini2020_SCN_bulkRNA	tauFisher_JTK	22	0.5	3.16228
Tognini2020_SCN_bulkRNA	tauFisher_JTK	23	0.5	3.27872
Tognini2020_SCN_bulkRNA	tauFisher_JTK	24	0.75	1.87083
Tognini2020_SCN_bulkRNA	tauFisher_JTK	25	1	0.866025
Tognini2020_SCN_bulkRNA	tauFisher_JTK	26	0.75	2.12132
Tognini2020_SCN_bulkRNA	tauFisher_JTK	27	0.5	2.91548
Tognini2020_SCN_bulkRNA	tauFisher_JTK	28	0.25	2.95804
Tognini2020_SCN_bulkRNA	tauFisher_JTK	29	0.5	4.69042
Tognini2020_SCN_bulkRNA	tauFisher_JTK	30	0.5	4.60977
Tognini2020_SCN_bulkRNA	tauFisher_JTK	31	0.75	4.06202
Tognini2020_SCN_bulkRNA	tauFisher_JTK	32	0.25	3.5
Tognini2020_SCN_bulkRNA	tauFisher_JTK	33	0.75	1.87083
Tognini2020_SCN_bulkRNA	tauFisher_JTK	34	0.5	3.64005
Tognini2020_SCN_bulkRNA	tauFisher_JTK	35	1	1.80278
Tognini2020_SCN_bulkRNA	tauFisher_JTK	36	0.5	3.24037
Tognini2020_SCN_bulkRNA	tauFisher_JTK	37	0.25	8.26136
Tognini2020_SCN_bulkRNA	tauFisher_JTK	38	0.75	2.5
Tognini2020_SCN_bulkRNA	tauFisher_JTK	39	1	1.11803
Tognini2020_SCN_bulkRNA	tauFisher_JTK	40	0.75	2.06155
Tognini2020_SCN_bulkRNA	tauFisher_JTK	41	0.5	2.69258
Tognini2020_SCN_bulkRNA	tauFisher_JTK	42	0.5	4.58258
Tognini2020_SCN_bulkRNA	tauFisher_JTK	43	0.75	6.04152
Tognini2020_SCN_bulkRNA	tauFisher_JTK	44	0.5	2.82843
Tognini2020_SCN_bulkRNA	tauFisher_JTK	45	1	0.5
Tognini2020_SCN_bulkRNA	tauFisher_JTK	46	0.5	2.91548
Tognini2020_SCN_bulkRNA	tauFisher_JTK	47	0.5	2.54951
Tognini2020_SCN_bulkRNA	tauFisher_JTK	48	0.5	4.58258
Tognini2020_SCN_bulkRNA	tauFisher_JTK	49	0.5	2.87228
Tognini2020_SCN_bulkRNA	tauFisher_JTK	50	0.75	2.29129
Tognini2020_SCN_bulkRNA	tauFisher_JTK	51	0.25	3.24037
Tognini2020_SCN_bulkRNA	tauFisher_JTK	52	1	0.707107
Tognini2020_SCN_bulkRNA	tauFisher_JTK	53	0.5	2.87228
Tognini2020_SCN_bulkRNA	tauFisher_JTK	54	1	0.866025
Tognini2020_SCN_bulkRNA	tauFisher_JTK	55	0.5	2.82843
Tognini2020_SCN_bulkRNA	tauFisher_JTK	56	0.75	2.29129
Tognini2020_SCN_bulkRNA	tauFisher_JTK	57	0.75	1.87083
Tognini2020_SCN_bulkRNA	tauFisher_JTK	58	0.75	4.1833
Tognini2020_SCN_bulkRNA	tauFisher_JTK	59	0.5	2.87228
Tognini2020_SCN_bulkRNA	tauFisher_JTK	60	1	0.707107
Tognini2020_SCN_bulkRNA	tauFisher_JTK	61	0.75	2.44949
Tognini2020_SCN_bulkRNA	tauFisher_JTK	62	0.5	2.54951
Tognini2020_SCN_bulkRNA	tauFisher_JTK	63	0.75	4.12311
Tognini2020_SCN_bulkRNA	tauFisher_JTK	64	0.5	2.87228
Tognini2020_SCN_bulkRNA	tauFisher_JTK	65	0.75	2.12132
Tognini2020_SCN_bulkRNA	tauFisher_JTK	66	0.5	2.95804
Tognini2020_SCN_bulkRNA	tauFisher_JTK	67	0.5	6.57647
Tognini2020_SCN_bulkRNA	tauFisher_JTK	68	0.5	2.59808
Tognini2020_SCN_bulkRNA	tauFisher_JTK	69	1	1.32288
Tognini2020_SCN_bulkRNA	tauFisher_JTK	70	0.75	4.1833
Tognini2020_SCN_bulkRNA	tauFisher_JTK	71	0.75	2.73861
Tognini2020_SCN_bulkRNA	tauFisher_JTK	72	0.5	2.54951
Tognini2020_SCN_bulkRNA	tauFisher_JTK	73	1	0.707107
Tognini2020_SCN_bulkRNA	tauFisher_JTK	74	1	1.58114
Tognini2020_SCN_bulkRNA	tauFisher_JTK	75	0.75	1.87083
Tognini2020_SCN_bulkRNA	tauFisher_JTK	76	0.25	3.4641
Tognini2020_SCN_bulkRNA	tauFisher_JTK	77	0.5	4.58258
Tognini2020_SCN_bulkRNA	tauFisher_JTK	78	0.5	3.39116
Tognini2020_SCN_bulkRNA	tauFisher_JTK	79	0.5	4.52769
Tognini2020_SCN_bulkRNA	tauFisher_JTK	80	0.25	3.60555
Tognini2020_SCN_bulkRNA	tauFisher_JTK	81	0.75	2.78388
Tognini2020_SCN_bulkRNA	tauFisher_JTK	82	0.75	1.65831
Tognini2020_SCN_bulkRNA	tauFisher_JTK	83	0.75	2.34521
Tognini2020_SCN_bulkRNA	tauFisher_JTK	84	0.75	2.23607
Tognini2020_SCN_bulkRNA	tauFisher_JTK	85	1	0.866025
Tognini2020_SCN_bulkRNA	tauFisher_JTK	86	0.5	4.5
Tognini2020_SCN_bulkRNA	tauFisher_JTK	87	1	1.73205
Tognini2020_SCN_bulkRNA	tauFisher_JTK	88	0.75	1.87083
Tognini2020_SCN_bulkRNA	tauFisher_JTK	89	0.5	4.60977
Tognini2020_SCN_bulkRNA	tauFisher_JTK	90	1	0.707107
Tognini2020_SCN_bulkRNA	tauFisher_JTK	91	0.75	2.44949
Tognini2020_SCN_bulkRNA	tauFisher_JTK	92	0.75	1.58114
Tognini2020_SCN_bulkRNA	tauFisher_JTK	93	0.5	4.60977
Tognini2020_SCN_bulkRNA	tauFisher_JTK	94	0.5	2.73861
Tognini2020_SCN_bulkRNA	tauFisher_JTK	95	0.5	3.04138
Tognini2020_SCN_bulkRNA	tauFisher_JTK	96	0.25	3.20156
Tognini2020_SCN_bulkRNA	tauFisher_JTK	97	1	1.58114
Tognini2020_SCN_bulkRNA	tauFisher_JTK	98	0.5	2.54951
Tognini2020_SCN_bulkRNA	tauFisher_JTK	99	1	1.22474
Tognini2020_SCN_bulkRNA	tauFisher_JTK	100	0.75	6.0208
Tognini2020_SCN_bulkRNA	tauFisher_LS	1	0.5	2.23607
Tognini2020_SCN_bulkRNA	tauFisher_LS	2	0.5	4.60977
Tognini2020_SCN_bulkRNA	tauFisher_LS	3	0.25	5
Tognini2020_SCN_bulkRNA	tauFisher_LS	4	0.25	3.3541
Tognini2020_SCN_bulkRNA	tauFisher_LS	5	0.75	2.06155
Tognini2020_SCN_bulkRNA	tauFisher_LS	6	0.25	4.74342
Tognini2020_SCN_bulkRNA	tauFisher_LS	7	0.75	4.15331
Tognini2020_SCN_bulkRNA	tauFisher_LS	8	0	7.77817
Tognini2020_SCN_bulkRNA	tauFisher_LS	9	1	0.5
Tognini2020_SCN_bulkRNA	tauFisher_LS	10	0.5	4.60977
Tognini2020_SCN_bulkRNA	tauFisher_LS	11	0.75	6.10328
Tognini2020_SCN_bulkRNA	tauFisher_LS	12	0.5	2.69258
Tognini2020_SCN_bulkRNA	tauFisher_LS	13	0.75	3.31662
Tognini2020_SCN_bulkRNA	tauFisher_LS	14	0	5.5
Tognini2020_SCN_bulkRNA	tauFisher_LS	15	0.5	2.59808
Tognini2020_SCN_bulkRNA	tauFisher_LS	16	0.75	2.17945
Tognini2020_SCN_bulkRNA	tauFisher_LS	17	0.75	2.34521
Tognini2020_SCN_bulkRNA	tauFisher_LS	18	0.5	2.54951
Tognini2020_SCN_bulkRNA	tauFisher_LS	19	0.5	6.57647
Tognini2020_SCN_bulkRNA	tauFisher_LS	20	0.75	4.15331
Tognini2020_SCN_bulkRNA	tauFisher_LS	21	0.5	2.82843
Tognini2020_SCN_bulkRNA	tauFisher_LS	22	0.5	3.16228
Tognini2020_SCN_bulkRNA	tauFisher_LS	23	0.25	4.71699
Tognini2020_SCN_bulkRNA	tauFisher_LS	24	1	1.32288
Tognini2020_SCN_bulkRNA	tauFisher_LS	25	0.25	6.65207
Tognini2020_SCN_bulkRNA	tauFisher_LS	26	0.5	3
Tognini2020_SCN_bulkRNA	tauFisher_LS	27	0.5	4.60977
Tognini2020_SCN_bulkRNA	tauFisher_LS	28	0.5	3.24037
Tognini2020_SCN_bulkRNA	tauFisher_LS	29	0.75	1.58114
Tognini2020_SCN_bulkRNA	tauFisher_LS	30	0.75	1.58114
Tognini2020_SCN_bulkRNA	tauFisher_LS	31	0.75	2.12132
Tognini2020_SCN_bulkRNA	tauFisher_LS	32	0.5	2.87228
Tognini2020_SCN_bulkRNA	tauFisher_LS	33	0.75	1.65831
Tognini2020_SCN_bulkRNA	tauFisher_LS	34	0.5	7.28011
Tognini2020_SCN_bulkRNA	tauFisher_LS	35	0.25	6.0208
Tognini2020_SCN_bulkRNA	tauFisher_LS	36	0.5	3.16228
Tognini2020_SCN_bulkRNA	tauFisher_LS	37	0.75	4.24264
Tognini2020_SCN_bulkRNA	tauFisher_LS	38	0.5	2.34521
Tognini2020_SCN_bulkRNA	tauFisher_LS	39	1	1.5
Tognini2020_SCN_bulkRNA	tauFisher_LS	40	0.5	2.87228
Tognini2020_SCN_bulkRNA	tauFisher_LS	41	0.75	2.06155
Tognini2020_SCN_bulkRNA	tauFisher_LS	42	0.5	3.16228
Tognini2020_SCN_bulkRNA	tauFisher_LS	43	0.5	2.73861
Tognini2020_SCN_bulkRNA	tauFisher_LS	44	0.25	7.54983
Tognini2020_SCN_bulkRNA	tauFisher_LS	45	0.25	3.57071
Tognini2020_SCN_bulkRNA	tauFisher_LS	46	0.5	3.57071
Tognini2020_SCN_bulkRNA	tauFisher_LS	47	0.75	2.64575
Tognini2020_SCN_bulkRNA	tauFisher_LS	48	0.75	2.06155
Tognini2020_SCN_bulkRNA	tauFisher_LS	49	0.75	2.29129
Tognini2020_SCN_bulkRNA	tauFisher_LS	50	0.5	4.1833
Tognini2020_SCN_bulkRNA	tauFisher_LS	51	1	0.5
Tognini2020_SCN_bulkRNA	tauFisher_LS	52	0.25	8.24621
Tognini2020_SCN_bulkRNA	tauFisher_LS	53	0.5	2.5
Tognini2020_SCN_bulkRNA	tauFisher_LS	54	0	6.32456
Tognini2020_SCN_bulkRNA	tauFisher_LS	55	0.5	2.54951
Tognini2020_SCN_bulkRNA	tauFisher_LS	56	0.75	4.09268
Tognini2020_SCN_bulkRNA	tauFisher_LS	57	0.5	5.83095
Tognini2020_SCN_bulkRNA	tauFisher_LS	58	1	0.866025
Tognini2020_SCN_bulkRNA	tauFisher_LS	59	0.25	3.5
Tognini2020_SCN_bulkRNA	tauFisher_LS	60	1	1.22474
Tognini2020_SCN_bulkRNA	tauFisher_LS	61	0.75	2.34521
Tognini2020_SCN_bulkRNA	tauFisher_LS	62	0.25	3.60555
Tognini2020_SCN_bulkRNA	tauFisher_LS	63	0.75	2.06155
Tognini2020_SCN_bulkRNA	tauFisher_LS	64	0.25	3.24037
Tognini2020_SCN_bulkRNA	tauFisher_LS	65	0.75	2.34521
Tognini2020_SCN_bulkRNA	tauFisher_LS	66	0.75	6.04152
Tognini2020_SCN_bulkRNA	tauFisher_LS	67	0.5	6.78233
Tognini2020_SCN_bulkRNA	tauFisher_LS	68	0.25	7.48331
Tognini2020_SCN_bulkRNA	tauFisher_LS	69	1	1
Tognini2020_SCN_bulkRNA	tauFisher_LS	70	0.5	4.38748
Tognini2020_SCN_bulkRNA	tauFisher_LS	71	0.5	3.57071
Tognini2020_SCN_bulkRNA	tauFisher_LS	72	0.5	2.87228
Tognini2020_SCN_bulkRNA	tauFisher_LS	73	0.25	8.24621
Tognini2020_SCN_bulkRNA	tauFisher_LS	74	0.25	7.38241
Tognini2020_SCN_bulkRNA	tauFisher_LS	75	0.25	5
Tognini2020_SCN_bulkRNA	tauFisher_LS	76	0.5	2.82843
Tognini2020_SCN_bulkRNA	tauFisher_LS	77	0.5	4.58258
Tognini2020_SCN_bulkRNA	tauFisher_LS	78	0.5	2.91548
Tognini2020_SCN_bulkRNA	tauFisher_LS	79	0.25	4.92443
Tognini2020_SCN_bulkRNA	tauFisher_LS	80	0.75	2.29129
Tognini2020_SCN_bulkRNA	tauFisher_LS	81	0.75	2.17945
Tognini2020_SCN_bulkRNA	tauFisher_LS	82	0.5	4.06202
Tognini2020_SCN_bulkRNA	tauFisher_LS	83	0.25	6.63325
Tognini2020_SCN_bulkRNA	tauFisher_LS	84	0.25	2.91548
Tognini2020_SCN_bulkRNA	tauFisher_LS	85	0.5	4.60977
Tognini2020_SCN_bulkRNA	tauFisher_LS	86	0.5	6.36396
Tognini2020_SCN_bulkRNA	tauFisher_LS	87	0.5	2.87228
Tognini2020_SCN_bulkRNA	tauFisher_LS	88	0.75	4.03113
Tognini2020_SCN_bulkRNA	tauFisher_LS	89	0.5	4.60977
Tognini2020_SCN_bulkRNA	tauFisher_LS	90	0.5	2.91548
Tognini2020_SCN_bulkRNA	tauFisher_LS	91	1	0.707107
Tognini2020_SCN_bulkRNA	tauFisher_LS	92	0.75	2.44949
Tognini2020_SCN_bulkRNA	tauFisher_LS	93	0.25	6.98212
Tognini2020_SCN_bulkRNA	tauFisher_LS	94	0.5	3
Tognini2020_SCN_bulkRNA	tauFisher_LS	95	0.5	3
Tognini2020_SCN_bulkRNA	tauFisher_LS	96	0.5	2.87228
Tognini2020_SCN_bulkRNA	tauFisher_LS	97	0.5	4.5
Tognini2020_SCN_bulkRNA	tauFisher_LS	98	1	1.32288
Tognini2020_SCN_bulkRNA	tauFisher_LS	99	0.5	2.82843
Tognini2020_SCN_bulkRNA	tauFisher_LS	100	0.75	6.10328
Tognini2020_SCN_bulkRNA	TimeSignatR	1	0.75	1.30126
Tognini2020_SCN_bulkRNA	TimeSignatR	2	0.75	1.70363
Tognini2020_SCN_bulkRNA	TimeSignatR	3	1	0.751428
Tognini2020_SCN_bulkRNA	TimeSignatR	4	1	1.10433
Tognini2020_SCN_bulkRNA	TimeSignatR	5	1	0.663932
Tognini2020_SCN_bulkRNA	TimeSignatR	6	1	0.591251
Tognini2020_SCN_bulkRNA	TimeSignatR	7	1	1.03995
Tognini2020_SCN_bulkRNA	TimeSignatR	8	0.5	1.83152
Tognini2020_SCN_bulkRNA	TimeSignatR	9	1	1.0699
Tognini2020_SCN_bulkRNA	TimeSignatR	10	1	0.99296
Tognini2020_SCN_bulkRNA	TimeSignatR	11	1	0.423298
Tognini2020_SCN_bulkRNA	TimeSignatR	12	0.5	1.93502
Tognini2020_SCN_bulkRNA	TimeSignatR	13	1	0.690594
Tognini2020_SCN_bulkRNA	TimeSignatR	14	0	8.51225
Tognini2020_SCN_bulkRNA	TimeSignatR	15	0.5	2.86967
Tognini2020_SCN_bulkRNA	TimeSignatR	16	0.75	1.50114
Tognini2020_SCN_bulkRNA	TimeSignatR	17	1	0.723741
Tognini2020_SCN_bulkRNA	TimeSignatR	18	0.5	1.66448
Tognini2020_SCN_bulkRNA	TimeSignatR	19	0.75	1.46593
Tognini2020_SCN_bulkRNA	TimeSignatR	20	1	1.29503
Tognini2020_SCN_bulkRNA	TimeSignatR	21	0.75	1.55953
Tognini2020_SCN_bulkRNA	TimeSignatR	22	1	1.07764
Tognini2020_SCN_bulkRNA	TimeSignatR	23	0.5	1.89657
Tognini2020_SCN_bulkRNA	TimeSignatR	24	1	1.31889
Tognini2020_SCN_bulkRNA	TimeSignatR	25	1	1.11147
Tognini2020_SCN_bulkRNA	TimeSignatR	26	1	0.709315
Tognini2020_SCN_bulkRNA	TimeSignatR	27	0.5	1.71574
Tognini2020_SCN_bulkRNA	TimeSignatR	28	1	0.650522
Tognini2020_SCN_bulkRNA	TimeSignatR	29	0	6.19772
Tognini2020_SCN_bulkRNA	TimeSignatR	30	1	0.899221
Tognini2020_SCN_bulkRNA	TimeSignatR	31	0.75	1.21698
Tognini2020_SCN_bulkRNA	TimeSignatR	32	1	0.88542
Tognini2020_SCN_bulkRNA	TimeSignatR	33	0.5	2.42519
Tognini2020_SCN_bulkRNA	TimeSignatR	34	0.75	1.60845
Tognini2020_SCN_bulkRNA	TimeSignatR	35	1	1.25128
Tognini2020_SCN_bulkRNA	TimeSignatR	36	1	1.06535
Tognini2020_SCN_bulkRNA	TimeSignatR	37	0.5	1.99377
Tognini2020_SCN_bulkRNA	TimeSignatR	38	1	0.750761
Tognini2020_SCN_bulkRNA	TimeSignatR	39	0.5	1.4929
Tognini2020_SCN_bulkRNA	TimeSignatR	40	0.75	1.15087
Tognini2020_SCN_bulkRNA	TimeSignatR	41	0.5	2.9099
Tognini2020_SCN_bulkRNA	TimeSignatR	42	1	0.89829
Tognini2020_SCN_bulkRNA	TimeSignatR	43	1	1.26735
Tognini2020_SCN_bulkRNA	TimeSignatR	44	0.5	2.19378
Tognini2020_SCN_bulkRNA	TimeSignatR	45	1	0.655474
Tognini2020_SCN_bulkRNA	TimeSignatR	46	1	1.16591
Tognini2020_SCN_bulkRNA	TimeSignatR	47	0.5	2.65503
Tognini2020_SCN_bulkRNA	TimeSignatR	48	1	0.58491
Tognini2020_SCN_bulkRNA	TimeSignatR	49	0.75	1.70909
Tognini2020_SCN_bulkRNA	TimeSignatR	50	1	0.769151
Tognini2020_SCN_bulkRNA	TimeSignatR	51	1	1.10944
Tognini2020_SCN_bulkRNA	TimeSignatR	52	1	1.18236
Tognini2020_SCN_bulkRNA	TimeSignatR	53	1	0.781642
Tognini2020_SCN_bulkRNA	TimeSignatR	54	1	0.622012
Tognini2020_SCN_bulkRNA	TimeSignatR	55	1	1.0427
Tognini2020_SCN_bulkRNA	TimeSignatR	56	1	0.929971
Tognini2020_SCN_bulkRNA	TimeSignatR	57	1	1.23115
Tognini2020_SCN_bulkRNA	TimeSignatR	58	1	0.738613
Tognini2020_SCN_bulkRNA	TimeSignatR	59	1	1.13644
Tognini2020_SCN_bulkRNA	TimeSignatR	60	1	0.775752
Tognini2020_SCN_bulkRNA	TimeSignatR	61	0.5	2.03981
Tognini2020_SCN_bulkRNA	TimeSignatR	62	0.75	1.99495
Tognini2020_SCN_bulkRNA	TimeSignatR	63	0.75	1.31294
Tognini2020_SCN_bulkRNA	TimeSignatR	64	1	1.03816
Tognini2020_SCN_bulkRNA	TimeSignatR	65	1	1.03266
Tognini2020_SCN_bulkRNA	TimeSignatR	66	0.5	2.52538
Tognini2020_SCN_bulkRNA	TimeSignatR	67	0.75	2.41664
Tognini2020_SCN_bulkRNA	TimeSignatR	68	0.25	2.3978
Tognini2020_SCN_bulkRNA	TimeSignatR	69	1	0.365883
Tognini2020_SCN_bulkRNA	TimeSignatR	70	0.5	1.53962
Tognini2020_SCN_bulkRNA	TimeSignatR	71	0.75	1.7963
Tognini2020_SCN_bulkRNA	TimeSignatR	72	0.5	1.95844
Tognini2020_SCN_bulkRNA	TimeSignatR	73	1	1.18236
Tognini2020_SCN_bulkRNA	TimeSignatR	74	1	0.836121
Tognini2020_SCN_bulkRNA	TimeSignatR	75	0.75	1.47257
Tognini2020_SCN_bulkRNA	TimeSignatR	76	0.5	2.457
Tognini2020_SCN_bulkRNA	TimeSignatR	77	1	0.292719
Tognini2020_SCN_bulkRNA	TimeSignatR	78	0.25	2.72206
Tognini2020_SCN_bulkRNA	TimeSignatR	79	0.75	1.84261
Tognini2020_SCN_bulkRNA	TimeSignatR	80	0.5	1.66663
Tognini2020_SCN_bulkRNA	TimeSignatR	81	1	0.636752
Tognini2020_SCN_bulkRNA	TimeSignatR	82	1	0.722171
Tognini2020_SCN_bulkRNA	TimeSignatR	83	1	0.736739
Tognini2020_SCN_bulkRNA	TimeSignatR	84	0.25	4.59079
Tognini2020_SCN_bulkRNA	TimeSignatR	85	1	0.786932
Tognini2020_SCN_bulkRNA	TimeSignatR	86	1	0.710494
Tognini2020_SCN_bulkRNA	TimeSignatR	87	0.75	1.18492
Tognini2020_SCN_bulkRNA	TimeSignatR	88	1	1.16248
Tognini2020_SCN_bulkRNA	TimeSignatR	89	1	0.841167
Tognini2020_SCN_bulkRNA	TimeSignatR	90	1	1.24053
Tognini2020_SCN_bulkRNA	TimeSignatR	91	0.75	1.27458
Tognini2020_SCN_bulkRNA	TimeSignatR	92	1	1.06938
Tognini2020_SCN_bulkRNA	TimeSignatR	93	1	0.692535
Tognini2020_SCN_bulkRNA	TimeSignatR	94	1	1.20619
Tognini2020_SCN_bulkRNA	TimeSignatR	95	1	1.2112
Tognini2020_SCN_bulkRNA	TimeSignatR	96	1	0.349853
Tognini2020_SCN_bulkRNA	TimeSignatR	97	1	0.493816
Tognini2020_SCN_bulkRNA	TimeSignatR	98	1	1.1199
Tognini2020_SCN_bulkRNA	TimeSignatR	99	0.5	1.9385
Tognini2020_SCN_bulkRNA	TimeSignatR	100	0.75	1.60402
Tognini2020_SCN_bulkRNA	ZeitZeiger	1	0.75	1.81402
Tognini2020_SCN_bulkRNA	ZeitZeiger	2	NA	NA
Tognini2020_SCN_bulkRNA	ZeitZeiger	3	NA	NA
Tognini2020_SCN_bulkRNA	ZeitZeiger	4	NA	NA
Tognini2020_SCN_bulkRNA	ZeitZeiger	5	0.75	1.69185
Tognini2020_SCN_bulkRNA	ZeitZeiger	6	NA	NA
Tognini2020_SCN_bulkRNA	ZeitZeiger	7	NA	NA
Tognini2020_SCN_bulkRNA	ZeitZeiger	8	NA	NA
Tognini2020_SCN_bulkRNA	ZeitZeiger	9	NA	NA
Tognini2020_SCN_bulkRNA	ZeitZeiger	10	NA	NA
Tognini2020_SCN_bulkRNA	ZeitZeiger	11	0.75	1.46434
Tognini2020_SCN_bulkRNA	ZeitZeiger	12	NA	NA
Tognini2020_SCN_bulkRNA	ZeitZeiger	13	NA	NA
Tognini2020_SCN_bulkRNA	ZeitZeiger	14	NA	NA
Tognini2020_SCN_bulkRNA	ZeitZeiger	15	NA	NA
Tognini2020_SCN_bulkRNA	ZeitZeiger	16	1	0.617811
Tognini2020_SCN_bulkRNA	ZeitZeiger	17	NA	NA
Tognini2020_SCN_bulkRNA	ZeitZeiger	18	NA	NA
Tognini2020_SCN_bulkRNA	ZeitZeiger	19	NA	NA
Tognini2020_SCN_bulkRNA	ZeitZeiger	20	NA	NA
Tognini2020_SCN_bulkRNA	ZeitZeiger	21	NA	NA
Tognini2020_SCN_bulkRNA	ZeitZeiger	22	NA	NA
Tognini2020_SCN_bulkRNA	ZeitZeiger	23	NA	NA
Tognini2020_SCN_bulkRNA	ZeitZeiger	24	NA	NA
Tognini2020_SCN_bulkRNA	ZeitZeiger	25	NA	NA
Tognini2020_SCN_bulkRNA	ZeitZeiger	26	NA	NA
Tognini2020_SCN_bulkRNA	ZeitZeiger	27	NA	NA
Tognini2020_SCN_bulkRNA	ZeitZeiger	28	0.5	1.82107
Tognini2020_SCN_bulkRNA	ZeitZeiger	29	NA	NA
Tognini2020_SCN_bulkRNA	ZeitZeiger	30	NA	NA
Tognini2020_SCN_bulkRNA	ZeitZeiger	31	NA	NA
Tognini2020_SCN_bulkRNA	ZeitZeiger	32	NA	NA
Tognini2020_SCN_bulkRNA	ZeitZeiger	33	NA	NA
Tognini2020_SCN_bulkRNA	ZeitZeiger	34	NA	NA
Tognini2020_SCN_bulkRNA	ZeitZeiger	35	NA	NA
Tognini2020_SCN_bulkRNA	ZeitZeiger	36	NA	NA
Tognini2020_SCN_bulkRNA	ZeitZeiger	37	NA	NA
Tognini2020_SCN_bulkRNA	ZeitZeiger	38	NA	NA
Tognini2020_SCN_bulkRNA	ZeitZeiger	39	NA	NA
Tognini2020_SCN_bulkRNA	ZeitZeiger	40	NA	NA
Tognini2020_SCN_bulkRNA	ZeitZeiger	41	NA	NA
Tognini2020_SCN_bulkRNA	ZeitZeiger	42	NA	NA
Tognini2020_SCN_bulkRNA	ZeitZeiger	43	NA	NA
Tognini2020_SCN_bulkRNA	ZeitZeiger	44	NA	NA
Tognini2020_SCN_bulkRNA	ZeitZeiger	45	NA	NA
Tognini2020_SCN_bulkRNA	ZeitZeiger	46	NA	NA
Tognini2020_SCN_bulkRNA	ZeitZeiger	47	NA	NA
Tognini2020_SCN_bulkRNA	ZeitZeiger	48	NA	NA
Tognini2020_SCN_bulkRNA	ZeitZeiger	49	NA	NA
Tognini2020_SCN_bulkRNA	ZeitZeiger	50	NA	NA
Tognini2020_SCN_bulkRNA	ZeitZeiger	51	NA	NA
Tognini2020_SCN_bulkRNA	ZeitZeiger	52	NA	NA
Tognini2020_SCN_bulkRNA	ZeitZeiger	53	NA	NA
Tognini2020_SCN_bulkRNA	ZeitZeiger	54	NA	NA
Tognini2020_SCN_bulkRNA	ZeitZeiger	55	NA	NA
Tognini2020_SCN_bulkRNA	ZeitZeiger	56	NA	NA
Tognini2020_SCN_bulkRNA	ZeitZeiger	57	NA	NA
Tognini2020_SCN_bulkRNA	ZeitZeiger	58	NA	NA
Tognini2020_SCN_bulkRNA	ZeitZeiger	59	NA	NA
Tognini2020_SCN_bulkRNA	ZeitZeiger	60	NA	NA
Tognini2020_SCN_bulkRNA	ZeitZeiger	61	NA	NA
Tognini2020_SCN_bulkRNA	ZeitZeiger	62	NA	NA
Tognini2020_SCN_bulkRNA	ZeitZeiger	63	NA	NA
Tognini2020_SCN_bulkRNA	ZeitZeiger	64	NA	NA
Tognini2020_SCN_bulkRNA	ZeitZeiger	65	NA	NA
Tognini2020_SCN_bulkRNA	ZeitZeiger	66	0.5	1.75393
Tognini2020_SCN_bulkRNA	ZeitZeiger	67	NA	NA
Tognini2020_SCN_bulkRNA	ZeitZeiger	68	0.75	2.63423
Tognini2020_SCN_bulkRNA	ZeitZeiger	69	NA	NA
Tognini2020_SCN_bulkRNA	ZeitZeiger	70	NA	NA
Tognini2020_SCN_bulkRNA	ZeitZeiger	71	NA	NA
Tognini2020_SCN_bulkRNA	ZeitZeiger	72	NA	NA
Tognini2020_SCN_bulkRNA	ZeitZeiger	73	NA	NA
Tognini2020_SCN_bulkRNA	ZeitZeiger	74	NA	NA
Tognini2020_SCN_bulkRNA	ZeitZeiger	75	NA	NA
Tognini2020_SCN_bulkRNA	ZeitZeiger	76	NA	NA
Tognini2020_SCN_bulkRNA	ZeitZeiger	77	NA	NA
Tognini2020_SCN_bulkRNA	ZeitZeiger	78	0.25	3.31355
Tognini2020_SCN_bulkRNA	ZeitZeiger	79	NA	NA
Tognini2020_SCN_bulkRNA	ZeitZeiger	80	NA	NA
Tognini2020_SCN_bulkRNA	ZeitZeiger	81	NA	NA
Tognini2020_SCN_bulkRNA	ZeitZeiger	82	NA	NA
Tognini2020_SCN_bulkRNA	ZeitZeiger	83	NA	NA
Tognini2020_SCN_bulkRNA	ZeitZeiger	84	0.5	1.72765
Tognini2020_SCN_bulkRNA	ZeitZeiger	85	NA	NA
Tognini2020_SCN_bulkRNA	ZeitZeiger	86	NA	NA
Tognini2020_SCN_bulkRNA	ZeitZeiger	87	NA	NA
Tognini2020_SCN_bulkRNA	ZeitZeiger	88	0.75	1.41499
Tognini2020_SCN_bulkRNA	ZeitZeiger	89	NA	NA
Tognini2020_SCN_bulkRNA	ZeitZeiger	90	NA	NA
Tognini2020_SCN_bulkRNA	ZeitZeiger	91	NA	NA
Tognini2020_SCN_bulkRNA	ZeitZeiger	92	0.75	1.38439
Tognini2020_SCN_bulkRNA	ZeitZeiger	93	NA	NA
Tognini2020_SCN_bulkRNA	ZeitZeiger	94	NA	NA
Tognini2020_SCN_bulkRNA	ZeitZeiger	95	NA	NA
Tognini2020_SCN_bulkRNA	ZeitZeiger	96	NA	NA
Tognini2020_SCN_bulkRNA	ZeitZeiger	97	0.25	2.81133
Tognini2020_SCN_bulkRNA	ZeitZeiger	98	NA	NA
Tognini2020_SCN_bulkRNA	ZeitZeiger	99	NA	NA
Tognini2020_SCN_bulkRNA	ZeitZeiger	100	NA	NA
Zhang2014_liver_bulkRNA	tauFisher_JTK	1	1	0.707107
Zhang2014_liver_bulkRNA	tauFisher_JTK	2	1	1
Zhang2014_liver_bulkRNA	tauFisher_JTK	3	1	0.707107
Zhang2014_liver_bulkRNA	tauFisher_JTK	4	1	1.58114
Zhang2014_liver_bulkRNA	tauFisher_JTK	5	1	1
Zhang2014_liver_bulkRNA	tauFisher_JTK	6	0.5	2.23607
Zhang2014_liver_bulkRNA	tauFisher_JTK	7	1	1.58114
Zhang2014_liver_bulkRNA	tauFisher_JTK	8	1	1.58114
Zhang2014_liver_bulkRNA	tauFisher_JTK	9	0.5	2.23607
Zhang2014_liver_bulkRNA	tauFisher_JTK	10	1	1
Zhang2014_liver_bulkRNA	tauFisher_JTK	11	1	1
Zhang2014_liver_bulkRNA	tauFisher_JTK	12	1	0.707107
Zhang2014_liver_bulkRNA	tauFisher_JTK	13	1	1.41421
Zhang2014_liver_bulkRNA	tauFisher_JTK	14	1	0.707107
Zhang2014_liver_bulkRNA	tauFisher_JTK	15	1	0.707107
Zhang2014_liver_bulkRNA	tauFisher_JTK	16	1	0.707107
Zhang2014_liver_bulkRNA	tauFisher_JTK	17	1	0.707107
Zhang2014_liver_bulkRNA	tauFisher_JTK	18	0	3
Zhang2014_liver_bulkRNA	tauFisher_JTK	19	0	4
Zhang2014_liver_bulkRNA	tauFisher_JTK	20	1	1.41421
Zhang2014_liver_bulkRNA	tauFisher_JTK	21	1	0.707107
Zhang2014_liver_bulkRNA	tauFisher_JTK	22	1	0
Zhang2014_liver_bulkRNA	tauFisher_JTK	23	1	1.58114
Zhang2014_liver_bulkRNA	tauFisher_JTK	24	0	3
Zhang2014_liver_bulkRNA	tauFisher_JTK	25	1	1.58114
Zhang2014_liver_bulkRNA	tauFisher_JTK	26	1	0.707107
Zhang2014_liver_bulkRNA	tauFisher_JTK	27	1	1.41421
Zhang2014_liver_bulkRNA	tauFisher_JTK	28	1	0
Zhang2014_liver_bulkRNA	tauFisher_JTK	29	1	1.58114
Zhang2014_liver_bulkRNA	tauFisher_JTK	30	1	1
Zhang2014_liver_bulkRNA	tauFisher_JTK	31	1	1
Zhang2014_liver_bulkRNA	tauFisher_JTK	32	1	0.707107
Zhang2014_liver_bulkRNA	tauFisher_JTK	33	1	1
Zhang2014_liver_bulkRNA	tauFisher_JTK	34	1	0
Zhang2014_liver_bulkRNA	tauFisher_JTK	35	1	0
Zhang2014_liver_bulkRNA	tauFisher_JTK	36	1	1.58114
Zhang2014_liver_bulkRNA	tauFisher_JTK	37	1	0
Zhang2014_liver_bulkRNA	tauFisher_JTK	38	0.5	2.23607
Zhang2014_liver_bulkRNA	tauFisher_JTK	39	1	1.41421
Zhang2014_liver_bulkRNA	tauFisher_JTK	40	1	1
Zhang2014_liver_bulkRNA	tauFisher_JTK	41	1	0.707107
Zhang2014_liver_bulkRNA	tauFisher_JTK	42	1	1.58114
Zhang2014_liver_bulkRNA	tauFisher_JTK	43	1	1.58114
Zhang2014_liver_bulkRNA	tauFisher_JTK	44	1	1.41421
Zhang2014_liver_bulkRNA	tauFisher_JTK	45	1	0.707107
Zhang2014_liver_bulkRNA	tauFisher_JTK	46	1	1.41421
Zhang2014_liver_bulkRNA	tauFisher_JTK	47	1	1
Zhang2014_liver_bulkRNA	tauFisher_JTK	48	1	1.58114
Zhang2014_liver_bulkRNA	tauFisher_JTK	49	1	1.41421
Zhang2014_liver_bulkRNA	tauFisher_JTK	50	1	0.707107
Zhang2014_liver_bulkRNA	tauFisher_JTK	51	1	0.707107
Zhang2014_liver_bulkRNA	tauFisher_JTK	52	1	0.707107
Zhang2014_liver_bulkRNA	tauFisher_JTK	53	1	0.707107
Zhang2014_liver_bulkRNA	tauFisher_JTK	54	1	0
Zhang2014_liver_bulkRNA	tauFisher_JTK	55	1	0.707107
Zhang2014_liver_bulkRNA	tauFisher_JTK	56	1	1.58114
Zhang2014_liver_bulkRNA	tauFisher_JTK	57	1	1.58114
Zhang2014_liver_bulkRNA	tauFisher_JTK	58	1	1.41421
Zhang2014_liver_bulkRNA	tauFisher_JTK	59	1	0.707107
Zhang2014_liver_bulkRNA	tauFisher_JTK	60	1	0.707107
Zhang2014_liver_bulkRNA	tauFisher_JTK	61	1	1.41421
Zhang2014_liver_bulkRNA	tauFisher_JTK	62	1	0.707107
Zhang2014_liver_bulkRNA	tauFisher_JTK	63	0	3
Zhang2014_liver_bulkRNA	tauFisher_JTK	64	1	1
Zhang2014_liver_bulkRNA	tauFisher_JTK	65	1	1.58114
Zhang2014_liver_bulkRNA	tauFisher_JTK	66	1	0.707107
Zhang2014_liver_bulkRNA	tauFisher_JTK	67	1	1.58114
Zhang2014_liver_bulkRNA	tauFisher_JTK	68	1	1.41421
Zhang2014_liver_bulkRNA	tauFisher_JTK	69	1	0
Zhang2014_liver_bulkRNA	tauFisher_JTK	70	1	0.707107
Zhang2014_liver_bulkRNA	tauFisher_JTK	71	1	1.58114
Zhang2014_liver_bulkRNA	tauFisher_JTK	72	1	1.58114
Zhang2014_liver_bulkRNA	tauFisher_JTK	73	1	0.707107
Zhang2014_liver_bulkRNA	tauFisher_JTK	74	0	3
Zhang2014_liver_bulkRNA	tauFisher_JTK	75	1	1.58114
Zhang2014_liver_bulkRNA	tauFisher_JTK	76	1	0.707107
Zhang2014_liver_bulkRNA	tauFisher_JTK	77	1	0.707107
Zhang2014_liver_bulkRNA	tauFisher_JTK	78	0.5	2.23607
Zhang2014_liver_bulkRNA	tauFisher_JTK	79	1	0.707107
Zhang2014_liver_bulkRNA	tauFisher_JTK	80	1	1.41421
Zhang2014_liver_bulkRNA	tauFisher_JTK	81	1	0.707107
Zhang2014_liver_bulkRNA	tauFisher_JTK	82	1	0.707107
Zhang2014_liver_bulkRNA	tauFisher_JTK	83	1	0.707107
Zhang2014_liver_bulkRNA	tauFisher_JTK	84	1	0
Zhang2014_liver_bulkRNA	tauFisher_JTK	85	1	0.707107
Zhang2014_liver_bulkRNA	tauFisher_JTK	86	1	0.707107
Zhang2014_liver_bulkRNA	tauFisher_JTK	87	1	1.58114
Zhang2014_liver_bulkRNA	tauFisher_JTK	88	1	0
Zhang2014_liver_bulkRNA	tauFisher_JTK	89	1	0.707107
Zhang2014_liver_bulkRNA	tauFisher_JTK	90	1	1.58114
Zhang2014_liver_bulkRNA	tauFisher_JTK	91	1	1.41421
Zhang2014_liver_bulkRNA	tauFisher_JTK	92	1	1.41421
Zhang2014_liver_bulkRNA	tauFisher_JTK	93	1	1.41421
Zhang2014_liver_bulkRNA	tauFisher_JTK	94	0	4
Zhang2014_liver_bulkRNA	tauFisher_JTK	95	1	1.58114
Zhang2014_liver_bulkRNA	tauFisher_JTK	96	0	4
Zhang2014_liver_bulkRNA	tauFisher_JTK	97	1	1
Zhang2014_liver_bulkRNA	tauFisher_JTK	98	1	0
Zhang2014_liver_bulkRNA	tauFisher_JTK	99	1	1.58114
Zhang2014_liver_bulkRNA	tauFisher_JTK	100	1	0.707107
Zhang2014_liver_bulkRNA	tauFisher_LS	1	0.5	3.60555
Zhang2014_liver_bulkRNA	tauFisher_LS	2	1	0.707107
Zhang2014_liver_bulkRNA	tauFisher_LS	3	0.5	2.23607
Zhang2014_liver_bulkRNA	tauFisher_LS	4	1	1
Zhang2014_liver_bulkRNA	tauFisher_LS	5	1	1.58114
Zhang2014_liver_bulkRNA	tauFisher_LS	6	0	5.09902
Zhang2014_liver_bulkRNA	tauFisher_LS	7	1	1
Zhang2014_liver_bulkRNA	tauFisher_LS	8	1	0.707107
Zhang2014_liver_bulkRNA	tauFisher_LS	9	0	5.09902
Zhang2014_liver_bulkRNA	tauFisher_LS	10	1	1.58114
Zhang2014_liver_bulkRNA	tauFisher_LS	11	1	1.58114
Zhang2014_liver_bulkRNA	tauFisher_LS	12	1	1
Zhang2014_liver_bulkRNA	tauFisher_LS	13	1	0
Zhang2014_liver_bulkRNA	tauFisher_LS	14	0	6.08276
Zhang2014_liver_bulkRNA	tauFisher_LS	15	0.5	2.23607
Zhang2014_liver_bulkRNA	tauFisher_LS	16	0.5	2.23607
Zhang2014_liver_bulkRNA	tauFisher_LS	17	0.5	4.47214
Zhang2014_liver_bulkRNA	tauFisher_LS	18	0.5	2.54951
Zhang2014_liver_bulkRNA	tauFisher_LS	19	0.5	3.16228
Zhang2014_liver_bulkRNA	tauFisher_LS	20	0.5	5.83095
Zhang2014_liver_bulkRNA	tauFisher_LS	21	1	1
Zhang2014_liver_bulkRNA	tauFisher_LS	22	1	1
Zhang2014_liver_bulkRNA	tauFisher_LS	23	1	0.707107
Zhang2014_liver_bulkRNA	tauFisher_LS	24	0.5	2.54951
Zhang2014_liver_bulkRNA	tauFisher_LS	25	0	11.5109
Zhang2014_liver_bulkRNA	tauFisher_LS	26	1	1
Zhang2014_liver_bulkRNA	tauFisher_LS	27	1	2
Zhang2014_liver_bulkRNA	tauFisher_LS	28	1	0.707107
Zhang2014_liver_bulkRNA	tauFisher_LS	29	1	1
Zhang2014_liver_bulkRNA	tauFisher_LS	30	1	0.707107
Zhang2014_liver_bulkRNA	tauFisher_LS	31	1	1.58114
Zhang2014_liver_bulkRNA	tauFisher_LS	32	1	0.707107
Zhang2014_liver_bulkRNA	tauFisher_LS	33	1	0.707107
Zhang2014_liver_bulkRNA	tauFisher_LS	34	1	1
Zhang2014_liver_bulkRNA	tauFisher_LS	35	1	1
Zhang2014_liver_bulkRNA	tauFisher_LS	36	0	11.5109
Zhang2014_liver_bulkRNA	tauFisher_LS	37	1	0.707107
Zhang2014_liver_bulkRNA	tauFisher_LS	38	0.5	2.23607
Zhang2014_liver_bulkRNA	tauFisher_LS	39	1	1.58114
Zhang2014_liver_bulkRNA	tauFisher_LS	40	1	0.707107
Zhang2014_liver_bulkRNA	tauFisher_LS	41	1	1
Zhang2014_liver_bulkRNA	tauFisher_LS	42	1	0.707107
Zhang2014_liver_bulkRNA	tauFisher_LS	43	0	8.27647
Zhang2014_liver_bulkRNA	tauFisher_LS	44	1	2
Zhang2014_liver_bulkRNA	tauFisher_LS	45	1	0.707107
Zhang2014_liver_bulkRNA	tauFisher_LS	46	1	2
Zhang2014_liver_bulkRNA	tauFisher_LS	47	1	0.707107
Zhang2014_liver_bulkRNA	tauFisher_LS	48	1	0.707107
Zhang2014_liver_bulkRNA	tauFisher_LS	49	1	1.58114
Zhang2014_liver_bulkRNA	tauFisher_LS	50	1	0.707107
Zhang2014_liver_bulkRNA	tauFisher_LS	51	1	1
Zhang2014_liver_bulkRNA	tauFisher_LS	52	1	0.707107
Zhang2014_liver_bulkRNA	tauFisher_LS	53	0	6.08276
Zhang2014_liver_bulkRNA	tauFisher_LS	54	1	1
Zhang2014_liver_bulkRNA	tauFisher_LS	55	0.5	4.47214
Zhang2014_liver_bulkRNA	tauFisher_LS	56	1	0.707107
Zhang2014_liver_bulkRNA	tauFisher_LS	57	1	1
Zhang2014_liver_bulkRNA	tauFisher_LS	58	1	0
Zhang2014_liver_bulkRNA	tauFisher_LS	59	0.5	2.23607
Zhang2014_liver_bulkRNA	tauFisher_LS	60	0.5	2.23607
Zhang2014_liver_bulkRNA	tauFisher_LS	61	1	2
Zhang2014_liver_bulkRNA	tauFisher_LS	62	0.5	4.47214
Zhang2014_liver_bulkRNA	tauFisher_LS	63	0.5	2.54951
Zhang2014_liver_bulkRNA	tauFisher_LS	64	1	1.58114
Zhang2014_liver_bulkRNA	tauFisher_LS	65	0	11.5109
Zhang2014_liver_bulkRNA	tauFisher_LS	66	0.5	2.23607
Zhang2014_liver_bulkRNA	tauFisher_LS	67	0	8.27647
Zhang2014_liver_bulkRNA	tauFisher_LS	68	1	0
Zhang2014_liver_bulkRNA	tauFisher_LS	69	1	1
Zhang2014_liver_bulkRNA	tauFisher_LS	70	1	0.707107
Zhang2014_liver_bulkRNA	tauFisher_LS	71	1	1
Zhang2014_liver_bulkRNA	tauFisher_LS	72	1	0.707107
Zhang2014_liver_bulkRNA	tauFisher_LS	73	1	1
Zhang2014_liver_bulkRNA	tauFisher_LS	74	0.5	2.54951
Zhang2014_liver_bulkRNA	tauFisher_LS	75	1	0.707107
Zhang2014_liver_bulkRNA	tauFisher_LS	76	0.5	2.23607
Zhang2014_liver_bulkRNA	tauFisher_LS	77	1	0.707107
Zhang2014_liver_bulkRNA	tauFisher_LS	78	0	5.09902
Zhang2014_liver_bulkRNA	tauFisher_LS	79	0	6.08276
Zhang2014_liver_bulkRNA	tauFisher_LS	80	1	1.58114
Zhang2014_liver_bulkRNA	tauFisher_LS	81	1	0.707107
Zhang2014_liver_bulkRNA	tauFisher_LS	82	1	0.707107
Zhang2014_liver_bulkRNA	tauFisher_LS	83	0.5	4.47214
Zhang2014_liver_bulkRNA	tauFisher_LS	84	1	1
Zhang2014_liver_bulkRNA	tauFisher_LS	85	0.5	2.23607
Zhang2014_liver_bulkRNA	tauFisher_LS	86	0.5	4.47214
Zhang2014_liver_bulkRNA	tauFisher_LS	87	1	1.58114
Zhang2014_liver_bulkRNA	tauFisher_LS	88	1	1
Zhang2014_liver_bulkRNA	tauFisher_LS	89	0.5	2.23607
Zhang2014_liver_bulkRNA	tauFisher_LS	90	1	1.58114
Zhang2014_liver_bulkRNA	tauFisher_LS	91	1	2
Zhang2014_liver_bulkRNA	tauFisher_LS	92	1	1.58114
Zhang2014_liver_bulkRNA	tauFisher_LS	93	1	1.58114
Zhang2014_liver_bulkRNA	tauFisher_LS	94	0.5	3.16228
Zhang2014_liver_bulkRNA	tauFisher_LS	95	1	0.707107
Zhang2014_liver_bulkRNA	tauFisher_LS	96	0.5	3.16228
Zhang2014_liver_bulkRNA	tauFisher_LS	97	1	1.58114
Zhang2014_liver_bulkRNA	tauFisher_LS	98	1	0.707107
Zhang2014_liver_bulkRNA	tauFisher_LS	99	1	0.707107
Zhang2014_liver_bulkRNA	tauFisher_LS	100	0.5	2.23607
Zhang2014_liver_bulkRNA	TimeSignatR	1	1	0.457518
Zhang2014_liver_bulkRNA	TimeSignatR	2	0.5	2.29336
Zhang2014_liver_bulkRNA	TimeSignatR	3	0.5	1.53752
Zhang2014_liver_bulkRNA	TimeSignatR	4	0.5	2.08154
Zhang2014_liver_bulkRNA	TimeSignatR	5	1	0.874001
Zhang2014_liver_bulkRNA	TimeSignatR	6	0.5	2.34345
Zhang2014_liver_bulkRNA	TimeSignatR	7	1	1.35961
Zhang2014_liver_bulkRNA	TimeSignatR	8	1	0.803908
Zhang2014_liver_bulkRNA	TimeSignatR	9	0.5	2.34345
Zhang2014_liver_bulkRNA	TimeSignatR	10	1	0.874001
Zhang2014_liver_bulkRNA	TimeSignatR	11	0.5	1.98484
Zhang2014_liver_bulkRNA	TimeSignatR	12	1	0.584793
Zhang2014_liver_bulkRNA	TimeSignatR	13	0.5	2.22932
Zhang2014_liver_bulkRNA	TimeSignatR	14	1	0.156202
Zhang2014_liver_bulkRNA	TimeSignatR	15	0.5	1.53752
Zhang2014_liver_bulkRNA	TimeSignatR	16	0.5	1.53752
Zhang2014_liver_bulkRNA	TimeSignatR	17	0	2.18038
Zhang2014_liver_bulkRNA	TimeSignatR	18	0	7.29851
Zhang2014_liver_bulkRNA	TimeSignatR	19	0	2.68639
Zhang2014_liver_bulkRNA	TimeSignatR	20	1	0.852494
Zhang2014_liver_bulkRNA	TimeSignatR	21	1	0.584793
Zhang2014_liver_bulkRNA	TimeSignatR	22	1	1.54907
Zhang2014_liver_bulkRNA	TimeSignatR	23	1	1.77503
Zhang2014_liver_bulkRNA	TimeSignatR	24	0	7.29851
Zhang2014_liver_bulkRNA	TimeSignatR	25	0	6.35175
Zhang2014_liver_bulkRNA	TimeSignatR	26	1	0.584793
Zhang2014_liver_bulkRNA	TimeSignatR	27	0	6.80583
Zhang2014_liver_bulkRNA	TimeSignatR	28	0.5	2.03744
Zhang2014_liver_bulkRNA	TimeSignatR	29	1	1.35961
Zhang2014_liver_bulkRNA	TimeSignatR	30	0.5	2.29336
Zhang2014_liver_bulkRNA	TimeSignatR	31	0.5	1.98484
Zhang2014_liver_bulkRNA	TimeSignatR	32	0	2.8832
Zhang2014_liver_bulkRNA	TimeSignatR	33	0.5	2.29336
Zhang2014_liver_bulkRNA	TimeSignatR	34	1	1.54907
Zhang2014_liver_bulkRNA	TimeSignatR	35	1	1.54907
Zhang2014_liver_bulkRNA	TimeSignatR	36	0	6.35175
Zhang2014_liver_bulkRNA	TimeSignatR	37	0.5	2.03744
Zhang2014_liver_bulkRNA	TimeSignatR	38	0.5	2.19415
Zhang2014_liver_bulkRNA	TimeSignatR	39	1	0.622415
Zhang2014_liver_bulkRNA	TimeSignatR	40	0.5	2.29336
Zhang2014_liver_bulkRNA	TimeSignatR	41	1	0.584793
Zhang2014_liver_bulkRNA	TimeSignatR	42	1	0.803908
Zhang2014_liver_bulkRNA	TimeSignatR	43	0.5	2.10409
Zhang2014_liver_bulkRNA	TimeSignatR	44	0	6.80583
Zhang2014_liver_bulkRNA	TimeSignatR	45	0	2.8832
Zhang2014_liver_bulkRNA	TimeSignatR	46	0	6.80583
Zhang2014_liver_bulkRNA	TimeSignatR	47	0.5	2.29336
Zhang2014_liver_bulkRNA	TimeSignatR	48	1	1.77503
Zhang2014_liver_bulkRNA	TimeSignatR	49	1	0.622415
Zhang2014_liver_bulkRNA	TimeSignatR	50	0	2.8832
Zhang2014_liver_bulkRNA	TimeSignatR	51	0	2.23063
Zhang2014_liver_bulkRNA	TimeSignatR	52	0	2.8832
Zhang2014_liver_bulkRNA	TimeSignatR	53	1	0.156202
Zhang2014_liver_bulkRNA	TimeSignatR	54	1	1.54907
Zhang2014_liver_bulkRNA	TimeSignatR	55	0	2.18038
Zhang2014_liver_bulkRNA	TimeSignatR	56	1	1.77503
Zhang2014_liver_bulkRNA	TimeSignatR	57	1	1.35961
Zhang2014_liver_bulkRNA	TimeSignatR	58	0.5	2.22932
Zhang2014_liver_bulkRNA	TimeSignatR	59	0.5	1.53752
Zhang2014_liver_bulkRNA	TimeSignatR	60	0.5	1.53752
Zhang2014_liver_bulkRNA	TimeSignatR	61	0	6.80583
Zhang2014_liver_bulkRNA	TimeSignatR	62	0	2.18038
Zhang2014_liver_bulkRNA	TimeSignatR	63	0	7.29851
Zhang2014_liver_bulkRNA	TimeSignatR	64	1	0.874001
Zhang2014_liver_bulkRNA	TimeSignatR	65	0	6.35175
Zhang2014_liver_bulkRNA	TimeSignatR	66	0.5	1.53752
Zhang2014_liver_bulkRNA	TimeSignatR	67	0.5	2.10409
Zhang2014_liver_bulkRNA	TimeSignatR	68	0.5	2.22932
Zhang2014_liver_bulkRNA	TimeSignatR	69	1	1.54907
Zhang2014_liver_bulkRNA	TimeSignatR	70	1	0.816046
Zhang2014_liver_bulkRNA	TimeSignatR	71	1	1.35961
Zhang2014_liver_bulkRNA	TimeSignatR	72	1	0.803908
Zhang2014_liver_bulkRNA	TimeSignatR	73	0	2.23063
Zhang2014_liver_bulkRNA	TimeSignatR	74	0	7.29851
Zhang2014_liver_bulkRNA	TimeSignatR	75	1	1.77503
Zhang2014_liver_bulkRNA	TimeSignatR	76	0.5	1.53752
Zhang2014_liver_bulkRNA	TimeSignatR	77	0	2.8832
Zhang2014_liver_bulkRNA	TimeSignatR	78	0.5	2.34345
Zhang2014_liver_bulkRNA	TimeSignatR	79	1	0.156202
Zhang2014_liver_bulkRNA	TimeSignatR	80	1	0.622415
Zhang2014_liver_bulkRNA	TimeSignatR	81	1	0.816046
Zhang2014_liver_bulkRNA	TimeSignatR	82	1	0.816046
Zhang2014_liver_bulkRNA	TimeSignatR	83	0	2.18038
Zhang2014_liver_bulkRNA	TimeSignatR	84	1	1.54907
Zhang2014_liver_bulkRNA	TimeSignatR	85	0.5	1.53752
Zhang2014_liver_bulkRNA	TimeSignatR	86	0	2.18038
Zhang2014_liver_bulkRNA	TimeSignatR	87	0.5	1.68141
Zhang2014_liver_bulkRNA	TimeSignatR	88	1	1.54907
Zhang2014_liver_bulkRNA	TimeSignatR	89	0.5	1.53752
Zhang2014_liver_bulkRNA	TimeSignatR	90	0.5	1.68141
Zhang2014_liver_bulkRNA	TimeSignatR	91	0	6.80583
Zhang2014_liver_bulkRNA	TimeSignatR	92	1	0.622415
Zhang2014_liver_bulkRNA	TimeSignatR	93	1	0.622415
Zhang2014_liver_bulkRNA	TimeSignatR	94	0	2.68639
Zhang2014_liver_bulkRNA	TimeSignatR	95	1	1.77503
Zhang2014_liver_bulkRNA	TimeSignatR	96	0	2.68639
Zhang2014_liver_bulkRNA	TimeSignatR	97	0.5	1.98484
Zhang2014_liver_bulkRNA	TimeSignatR	98	0.5	2.03744
Zhang2014_liver_bulkRNA	TimeSignatR	99	1	1.77503
Zhang2014_liver_bulkRNA	TimeSignatR	100	0.5	1.53752
Zhang2014_liver_bulkRNA	ZeitZeiger	1	NA	NA
Zhang2014_liver_bulkRNA	ZeitZeiger	2	NA	NA
Zhang2014_liver_bulkRNA	ZeitZeiger	3	NA	NA
Zhang2014_liver_bulkRNA	ZeitZeiger	4	NA	NA
Zhang2014_liver_bulkRNA	ZeitZeiger	5	NA	NA
Zhang2014_liver_bulkRNA	ZeitZeiger	6	NA	NA
Zhang2014_liver_bulkRNA	ZeitZeiger	7	NA	NA
Zhang2014_liver_bulkRNA	ZeitZeiger	8	NA	NA
Zhang2014_liver_bulkRNA	ZeitZeiger	9	NA	NA
Zhang2014_liver_bulkRNA	ZeitZeiger	10	NA	NA
Zhang2014_liver_bulkRNA	ZeitZeiger	11	NA	NA
Zhang2014_liver_bulkRNA	ZeitZeiger	12	NA	NA
Zhang2014_liver_bulkRNA	ZeitZeiger	13	NA	NA
Zhang2014_liver_bulkRNA	ZeitZeiger	14	NA	NA
Zhang2014_liver_bulkRNA	ZeitZeiger	15	NA	NA
Zhang2014_liver_bulkRNA	ZeitZeiger	16	NA	NA
Zhang2014_liver_bulkRNA	ZeitZeiger	17	NA	NA
Zhang2014_liver_bulkRNA	ZeitZeiger	18	NA	NA
Zhang2014_liver_bulkRNA	ZeitZeiger	19	NA	NA
Zhang2014_liver_bulkRNA	ZeitZeiger	20	NA	NA
Zhang2014_liver_bulkRNA	ZeitZeiger	21	NA	NA
Zhang2014_liver_bulkRNA	ZeitZeiger	22	NA	NA
Zhang2014_liver_bulkRNA	ZeitZeiger	23	NA	NA
Zhang2014_liver_bulkRNA	ZeitZeiger	24	NA	NA
Zhang2014_liver_bulkRNA	ZeitZeiger	25	NA	NA
Zhang2014_liver_bulkRNA	ZeitZeiger	26	NA	NA
Zhang2014_liver_bulkRNA	ZeitZeiger	27	NA	NA
Zhang2014_liver_bulkRNA	ZeitZeiger	28	NA	NA
Zhang2014_liver_bulkRNA	ZeitZeiger	29	NA	NA
Zhang2014_liver_bulkRNA	ZeitZeiger	30	NA	NA
Zhang2014_liver_bulkRNA	ZeitZeiger	31	NA	NA
Zhang2014_liver_bulkRNA	ZeitZeiger	32	NA	NA
Zhang2014_liver_bulkRNA	ZeitZeiger	33	NA	NA
Zhang2014_liver_bulkRNA	ZeitZeiger	34	NA	NA
Zhang2014_liver_bulkRNA	ZeitZeiger	35	NA	NA
Zhang2014_liver_bulkRNA	ZeitZeiger	36	NA	NA
Zhang2014_liver_bulkRNA	ZeitZeiger	37	NA	NA
Zhang2014_liver_bulkRNA	ZeitZeiger	38	NA	NA
Zhang2014_liver_bulkRNA	ZeitZeiger	39	NA	NA
Zhang2014_liver_bulkRNA	ZeitZeiger	40	NA	NA
Zhang2014_liver_bulkRNA	ZeitZeiger	41	NA	NA
Zhang2014_liver_bulkRNA	ZeitZeiger	42	NA	NA
Zhang2014_liver_bulkRNA	ZeitZeiger	43	NA	NA
Zhang2014_liver_bulkRNA	ZeitZeiger	44	NA	NA
Zhang2014_liver_bulkRNA	ZeitZeiger	45	NA	NA
Zhang2014_liver_bulkRNA	ZeitZeiger	46	NA	NA
Zhang2014_liver_bulkRNA	ZeitZeiger	47	NA	NA
Zhang2014_liver_bulkRNA	ZeitZeiger	48	NA	NA
Zhang2014_liver_bulkRNA	ZeitZeiger	49	NA	NA
Zhang2014_liver_bulkRNA	ZeitZeiger	50	NA	NA
Zhang2014_liver_bulkRNA	ZeitZeiger	51	NA	NA
Zhang2014_liver_bulkRNA	ZeitZeiger	52	NA	NA
Zhang2014_liver_bulkRNA	ZeitZeiger	53	NA	NA
Zhang2014_liver_bulkRNA	ZeitZeiger	54	NA	NA
Zhang2014_liver_bulkRNA	ZeitZeiger	55	NA	NA
Zhang2014_liver_bulkRNA	ZeitZeiger	56	NA	NA
Zhang2014_liver_bulkRNA	ZeitZeiger	57	NA	NA
Zhang2014_liver_bulkRNA	ZeitZeiger	58	NA	NA
Zhang2014_liver_bulkRNA	ZeitZeiger	59	NA	NA
Zhang2014_liver_bulkRNA	ZeitZeiger	60	NA	NA
Zhang2014_liver_bulkRNA	ZeitZeiger	61	NA	NA
Zhang2014_liver_bulkRNA	ZeitZeiger	62	NA	NA
Zhang2014_liver_bulkRNA	ZeitZeiger	63	NA	NA
Zhang2014_liver_bulkRNA	ZeitZeiger	64	NA	NA
Zhang2014_liver_bulkRNA	ZeitZeiger	65	NA	NA
Zhang2014_liver_bulkRNA	ZeitZeiger	66	NA	NA
Zhang2014_liver_bulkRNA	ZeitZeiger	67	NA	NA
Zhang2014_liver_bulkRNA	ZeitZeiger	68	NA	NA
Zhang2014_liver_bulkRNA	ZeitZeiger	69	NA	NA
Zhang2014_liver_bulkRNA	ZeitZeiger	70	NA	NA
Zhang2014_liver_bulkRNA	ZeitZeiger	71	NA	NA
Zhang2014_liver_bulkRNA	ZeitZeiger	72	NA	NA
Zhang2014_liver_bulkRNA	ZeitZeiger	73	NA	NA
Zhang2014_liver_bulkRNA	ZeitZeiger	74	NA	NA
Zhang2014_liver_bulkRNA	ZeitZeiger	75	NA	NA
Zhang2014_liver_bulkRNA	ZeitZeiger	76	NA	NA
Zhang2014_liver_bulkRNA	ZeitZeiger	77	NA	NA
Zhang2014_liver_bulkRNA	ZeitZeiger	78	NA	NA
Zhang2014_liver_bulkRNA	ZeitZeiger	79	NA	NA
Zhang2014_liver_bulkRNA	ZeitZeiger	80	NA	NA
Zhang2014_liver_bulkRNA	ZeitZeiger	81	NA	NA
Zhang2014_liver_bulkRNA	ZeitZeiger	82	NA	NA
Zhang2014_liver_bulkRNA	ZeitZeiger	83	NA	NA
Zhang2014_liver_bulkRNA	ZeitZeiger	84	NA	NA
Zhang2014_liver_bulkRNA	ZeitZeiger	85	NA	NA
Zhang2014_liver_bulkRNA	ZeitZeiger	86	NA	NA
Zhang2014_liver_bulkRNA	ZeitZeiger	87	NA	NA
Zhang2014_liver_bulkRNA	ZeitZeiger	88	NA	NA
Zhang2014_liver_bulkRNA	ZeitZeiger	89	NA	NA
Zhang2014_liver_bulkRNA	ZeitZeiger	90	NA	NA
Zhang2014_liver_bulkRNA	ZeitZeiger	91	NA	NA
Zhang2014_liver_bulkRNA	ZeitZeiger	92	NA	NA
Zhang2014_liver_bulkRNA	ZeitZeiger	93	NA	NA
Zhang2014_liver_bulkRNA	ZeitZeiger	94	NA	NA
Zhang2014_liver_bulkRNA	ZeitZeiger	95	NA	NA
Zhang2014_liver_bulkRNA	ZeitZeiger	96	NA	NA
Zhang2014_liver_bulkRNA	ZeitZeiger	97	NA	NA
Zhang2014_liver_bulkRNA	ZeitZeiger	98	NA	NA
Zhang2014_liver_bulkRNA	ZeitZeiger	99	NA	NA
[truncated: 2,801 more rows]

## Sheet: Fig2_pvalues
dataset	method1	method2	p	p.adj	Accuracy or RMSE
Arnardottir2014_blood_microarray	TimeSignature	ZeitZeiger	4.3311e-31	2.6e-30	accuracy
Arnardottir2014_blood_microarray	TimeSignature	tauFisher_LS	1.56893e-28	9.4e-28	accuracy
Arnardottir2014_blood_microarray	TimeSignature	tauFisher_JTK	2.42091e-23	1.5e-22	accuracy
Arnardottir2014_blood_microarray	ZeitZeiger	tauFisher_LS	0.547188	1	accuracy
Arnardottir2014_blood_microarray	ZeitZeiger	tauFisher_JTK	9.43025e-05	0.00057	accuracy
Arnardottir2014_blood_microarray	tauFisher_LS	tauFisher_JTK	0.00176976	0.011	accuracy
Arnardottir2014_blood_microarray	TimeSignature	ZeitZeiger	9.09401e-22	5.5e-21	rmse
Arnardottir2014_blood_microarray	TimeSignature	tauFisher_LS	1.84547e-26	1.1e-25	rmse
Arnardottir2014_blood_microarray	TimeSignature	tauFisher_JTK	6.26357e-27	3.8e-26	rmse
Arnardottir2014_blood_microarray	ZeitZeiger	tauFisher_LS	0.000523528	0.0031	rmse
Arnardottir2014_blood_microarray	ZeitZeiger	tauFisher_JTK	0.000215139	0.0013	rmse
Arnardottir2014_blood_microarray	tauFisher_LS	tauFisher_JTK	0.792806	1	rmse
Braun2018_blood_bulkRNA	TimeSignature	ZeitZeiger	2.49428e-32	1.5e-31	accuracy
Braun2018_blood_bulkRNA	TimeSignature	tauFisher_LS	3.48599e-34	2.1e-33	accuracy
Braun2018_blood_bulkRNA	TimeSignature	tauFisher_JTK	7.18066e-33	4.3e-32	accuracy
Braun2018_blood_bulkRNA	ZeitZeiger	tauFisher_LS	7.84816e-17	4.7e-16	accuracy
Braun2018_blood_bulkRNA	ZeitZeiger	tauFisher_JTK	1.82361e-06	1.1e-05	accuracy
Braun2018_blood_bulkRNA	tauFisher_LS	tauFisher_JTK	1.74586e-06	1e-05	accuracy
Braun2018_blood_bulkRNA	TimeSignature	ZeitZeiger	2.52574e-34	1.5e-33	rmse
Braun2018_blood_bulkRNA	TimeSignature	tauFisher_LS	3.69264e-34	2.2e-33	rmse
Braun2018_blood_bulkRNA	TimeSignature	tauFisher_JTK	3.69285e-34	2.2e-33	rmse
Braun2018_blood_bulkRNA	ZeitZeiger	tauFisher_LS	3.40657e-29	2e-28	rmse
Braun2018_blood_bulkRNA	ZeitZeiger	tauFisher_JTK	1.82691e-22	1.1e-21	rmse
Braun2018_blood_bulkRNA	tauFisher_LS	tauFisher_JTK	4.29031e-07	2.6e-06	rmse
Geyfman2012_skin_microarray	TimeSignature	ZeitZeiger	0.00083848	0.005	accuracy
Geyfman2012_skin_microarray	TimeSignature	tauFisher_LS	0.170546	1	accuracy
Geyfman2012_skin_microarray	TimeSignature	tauFisher_JTK	0.950412	1	accuracy
Geyfman2012_skin_microarray	ZeitZeiger	tauFisher_LS	7.35047e-06	4.4e-05	accuracy
Geyfman2012_skin_microarray	ZeitZeiger	tauFisher_JTK	0.00467459	0.028	accuracy
Geyfman2012_skin_microarray	tauFisher_LS	tauFisher_JTK	0.21855	1	accuracy
Geyfman2012_skin_microarray	TimeSignature	ZeitZeiger	1.54603e-07	9.3e-07	rmse
Geyfman2012_skin_microarray	TimeSignature	tauFisher_LS	0.00388118	0.023	rmse
Geyfman2012_skin_microarray	TimeSignature	tauFisher_JTK	0.000781598	0.0047	rmse
Geyfman2012_skin_microarray	ZeitZeiger	tauFisher_LS	0.011724	0.07	rmse
Geyfman2012_skin_microarray	ZeitZeiger	tauFisher_JTK	0.0528705	0.32	rmse
Geyfman2012_skin_microarray	tauFisher_LS	tauFisher_JTK	0.44571	1	rmse
Tognini2020_SCN_bulkRNA	TimeSignature	ZeitZeiger	0.00397446	0.024	accuracy
Tognini2020_SCN_bulkRNA	TimeSignature	tauFisher_LS	7.09074e-13	4.3e-12	accuracy
Tognini2020_SCN_bulkRNA	TimeSignature	tauFisher_JTK	6.59004e-08	4e-07	accuracy
Tognini2020_SCN_bulkRNA	ZeitZeiger	tauFisher_LS	0.231125	1	accuracy
Tognini2020_SCN_bulkRNA	ZeitZeiger	tauFisher_JTK	0.964409	1	accuracy
Tognini2020_SCN_bulkRNA	tauFisher_LS	tauFisher_JTK	0.0078926	0.047	accuracy
Tognini2020_SCN_bulkRNA	TimeSignature	ZeitZeiger	0.0118549	0.071	rmse
Tognini2020_SCN_bulkRNA	TimeSignature	tauFisher_LS	4.77659e-22	2.9e-21	rmse
Tognini2020_SCN_bulkRNA	TimeSignature	tauFisher_JTK	1.8997e-17	1.1e-16	rmse
Tognini2020_SCN_bulkRNA	ZeitZeiger	tauFisher_LS	0.00019822	0.0012	rmse
Tognini2020_SCN_bulkRNA	ZeitZeiger	tauFisher_JTK	0.00369638	0.022	rmse
Tognini2020_SCN_bulkRNA	tauFisher_LS	tauFisher_JTK	0.00406741	0.024	rmse
Zhang2014_brainstem_bulkRNA	TimeSignature	tauFisher_LS	0.0260194	0.078	accuracy
Zhang2014_brainstem_bulkRNA	TimeSignature	tauFisher_JTK	1.56713e-07	4.7e-07	accuracy
Zhang2014_brainstem_bulkRNA	tauFisher_LS	tauFisher_JTK	9.74015e-05	0.00029	accuracy
Zhang2014_brainstem_bulkRNA	TimeSignature	tauFisher_LS	7.92552e-09	2.4e-08	rmse
Zhang2014_brainstem_bulkRNA	TimeSignature	tauFisher_JTK	0.462437	1	rmse
Zhang2014_brainstem_bulkRNA	tauFisher_LS	tauFisher_JTK	1.6081e-10	4.8e-10	rmse
Zhang2014_brainstem_microarray	TimeSignature	ZeitZeiger	1.60883e-08	9.7e-08	accuracy
Zhang2014_brainstem_microarray	TimeSignature	tauFisher_LS	1.70283e-22	1e-21	accuracy
Zhang2014_brainstem_microarray	TimeSignature	tauFisher_JTK	4.94042e-12	3e-11	accuracy
Zhang2014_brainstem_microarray	ZeitZeiger	tauFisher_LS	1.28157e-08	7.7e-08	accuracy
Zhang2014_brainstem_microarray	ZeitZeiger	tauFisher_JTK	0.108243	0.65	accuracy
Zhang2014_brainstem_microarray	tauFisher_LS	tauFisher_JTK	1.31467e-05	7.9e-05	accuracy
Zhang2014_brainstem_microarray	TimeSignature	ZeitZeiger	1.44164e-19	8.6e-19	rmse
Zhang2014_brainstem_microarray	TimeSignature	tauFisher_LS	6.17148e-30	3.7e-29	rmse
Zhang2014_brainstem_microarray	TimeSignature	tauFisher_JTK	5.97757e-28	3.6e-27	rmse
Zhang2014_brainstem_microarray	ZeitZeiger	tauFisher_LS	1.68973e-15	1e-14	rmse
Zhang2014_brainstem_microarray	ZeitZeiger	tauFisher_JTK	2.99895e-08	1.8e-07	rmse
Zhang2014_brainstem_microarray	tauFisher_LS	tauFisher_JTK	1.28783e-05	7.7e-05	rmse
Zhang2014_cerebellum_bulkRNA	TimeSignature	tauFisher_LS	0.844475	1	accuracy
Zhang2014_cerebellum_bulkRNA	TimeSignature	tauFisher_JTK	4.95721e-10	1.5e-09	accuracy
Zhang2014_cerebellum_bulkRNA	tauFisher_LS	tauFisher_JTK	5.16862e-11	1.6e-10	accuracy
Zhang2014_cerebellum_bulkRNA	TimeSignature	tauFisher_LS	1.08374e-14	3.3e-14	rmse
Zhang2014_cerebellum_bulkRNA	TimeSignature	tauFisher_JTK	1.52313e-05	4.6e-05	rmse
Zhang2014_cerebellum_bulkRNA	tauFisher_LS	tauFisher_JTK	4.90409e-21	1.5e-20	rmse
Zhang2014_cerebellum_microarray	TimeSignature	ZeitZeiger	9.85262e-20	5.9e-19	accuracy
Zhang2014_cerebellum_microarray	TimeSignature	tauFisher_LS	3.00079e-21	1.8e-20	accuracy
Zhang2014_cerebellum_microarray	TimeSignature	tauFisher_JTK	7.89392e-16	4.7e-15	accuracy
Zhang2014_cerebellum_microarray	ZeitZeiger	tauFisher_LS	0.300229	1	accuracy
Zhang2014_cerebellum_microarray	ZeitZeiger	tauFisher_JTK	0.0479657	0.29	accuracy
Zhang2014_cerebellum_microarray	tauFisher_LS	tauFisher_JTK	0.0028634	0.017	accuracy
Zhang2014_cerebellum_microarray	TimeSignature	ZeitZeiger	2.6361e-22	1.6e-21	rmse
Zhang2014_cerebellum_microarray	TimeSignature	tauFisher_LS	5.85222e-29	3.5e-28	rmse
Zhang2014_cerebellum_microarray	TimeSignature	tauFisher_JTK	1.18704e-27	7.1e-27	rmse
Zhang2014_cerebellum_microarray	ZeitZeiger	tauFisher_LS	8.63219e-09	5.2e-08	rmse
Zhang2014_cerebellum_microarray	ZeitZeiger	tauFisher_JTK	0.00255587	0.015	rmse
Zhang2014_cerebellum_microarray	tauFisher_LS	tauFisher_JTK	0.00271608	0.016	rmse
Zhang2014_kidney_bulkRNA	TimeSignature	tauFisher_LS	0.139731	0.42	accuracy
Zhang2014_kidney_bulkRNA	TimeSignature	tauFisher_JTK	1.81551e-11	5.4e-11	accuracy
Zhang2014_kidney_bulkRNA	tauFisher_LS	tauFisher_JTK	1.92065e-07	5.8e-07	accuracy
Zhang2014_kidney_bulkRNA	TimeSignature	tauFisher_LS	0.699636	1	rmse
Zhang2014_kidney_bulkRNA	TimeSignature	tauFisher_JTK	3.24798e-11	9.7e-11	rmse
Zhang2014_kidney_bulkRNA	tauFisher_LS	tauFisher_JTK	4.38768e-05	0.00013	rmse
Zhang2014_kidney_microarray	TimeSignature	ZeitZeiger	0.00730252	0.037	accuracy
Zhang2014_kidney_microarray	TimeSignature	tauFisher_LS	6.00107e-05	0.0003	accuracy
Zhang2014_kidney_microarray	ZeitZeiger	tauFisher_LS	0.0669977	0.33	accuracy
Zhang2014_kidney_microarray	ZeitZeiger	tauFisher_JTK	0.00730252	0.037	accuracy
Zhang2014_kidney_microarray	tauFisher_LS	tauFisher_JTK	6.00107e-05	0.0003	accuracy
Zhang2014_kidney_microarray	TimeSignature	tauFisher_JTK	NA	NA	accuracy
Zhang2014_kidney_microarray	TimeSignature	ZeitZeiger	4.69864e-15	2.8e-14	rmse
Zhang2014_kidney_microarray	TimeSignature	tauFisher_LS	3.13768e-19	1.9e-18	rmse
Zhang2014_kidney_microarray	TimeSignature	tauFisher_JTK	3.60971e-18	2.2e-17	rmse
Zhang2014_kidney_microarray	ZeitZeiger	tauFisher_LS	0.00122028	0.0073	rmse
Zhang2014_kidney_microarray	ZeitZeiger	tauFisher_JTK	0.0928017	0.56	rmse
Zhang2014_kidney_microarray	tauFisher_LS	tauFisher_JTK	0.0679742	0.41	rmse
Zhang2014_liver_bulkRNA	TimeSignature	tauFisher_LS	0.000273239	0.00082	accuracy
Zhang2014_liver_bulkRNA	TimeSignature	tauFisher_JTK	6.22926e-12	1.9e-11	accuracy
Zhang2014_liver_bulkRNA	tauFisher_LS	tauFisher_JTK	9.38075e-05	0.00028	accuracy
Zhang2014_liver_bulkRNA	TimeSignature	tauFisher_LS	0.335469	1	rmse
Zhang2014_liver_bulkRNA	TimeSignature	tauFisher_JTK	2.26257e-07	6.8e-07	rmse
Zhang2014_liver_bulkRNA	tauFisher_LS	tauFisher_JTK	0.000243003	0.00073	rmse
Zhang2014_liver_microarray	TimeSignature	ZeitZeiger	1.55045e-12	9.3e-12	accuracy
Zhang2014_liver_microarray	TimeSignature	tauFisher_LS	7.58423e-10	4.6e-09	accuracy
Zhang2014_liver_microarray	TimeSignature	tauFisher_JTK	2.74227e-06	1.6e-05	accuracy
Zhang2014_liver_microarray	ZeitZeiger	tauFisher_LS	0.430107	1	accuracy
Zhang2014_liver_microarray	ZeitZeiger	tauFisher_JTK	0.00245305	0.015	accuracy
Zhang2014_liver_microarray	tauFisher_LS	tauFisher_JTK	0.0359276	0.22	accuracy
Zhang2014_liver_microarray	TimeSignature	ZeitZeiger	2.66841e-17	1.6e-16	rmse
Zhang2014_liver_microarray	TimeSignature	tauFisher_LS	6.32598e-23	3.8e-22	rmse
Zhang2014_liver_microarray	TimeSignature	tauFisher_JTK	6.85176e-17	4.1e-16	rmse
Zhang2014_liver_microarray	ZeitZeiger	tauFisher_LS	0.00736449	0.044	rmse
Zhang2014_liver_microarray	ZeitZeiger	tauFisher_JTK	0.787061	1	rmse
Zhang2014_liver_microarray	tauFisher_LS	tauFisher_JTK	0.00178326	0.011	rmse

## Sheet: Fig3a,c,f
figure	dataset	time	gene	expression
Fig3a	Geyfman2012_skin_microarray	ZT2	Spata6	477.765
Fig3a	Geyfman2012_skin_microarray	ZT6	Spata6	540.93
Fig3a	Geyfman2012_skin_microarray	ZT10	Spata6	558.252
Fig3a	Geyfman2012_skin_microarray	ZT14	Spata6	471.482
Fig3a	Geyfman2012_skin_microarray	ZT18	Spata6	424.805
Fig3a	Geyfman2012_skin_microarray	ZT22	Spata6	431.084
Fig3a	Geyfman2012_skin_microarray	ZT26	Spata6	513.9
Fig3a	Geyfman2012_skin_microarray	ZT30	Spata6	581.04
Fig3a	Geyfman2012_skin_microarray	ZT34	Spata6	507.133
Fig3a	Geyfman2012_skin_microarray	ZT38	Spata6	451.649
Fig3a	Geyfman2012_skin_microarray	ZT42	Spata6	419.423
Fig3a	Geyfman2012_skin_microarray	ZT46	Spata6	431.155
Fig3a	Geyfman2012_skin_microarray	ZT50	Spata6	483.683
Fig3a	Geyfman2012_skin_microarray	ZT2	Alpk1	196.982
Fig3a	Geyfman2012_skin_microarray	ZT6	Alpk1	226.849
Fig3a	Geyfman2012_skin_microarray	ZT10	Alpk1	336.47
Fig3a	Geyfman2012_skin_microarray	ZT14	Alpk1	203.478
Fig3a	Geyfman2012_skin_microarray	ZT18	Alpk1	189.065
Fig3a	Geyfman2012_skin_microarray	ZT22	Alpk1	181.36
Fig3a	Geyfman2012_skin_microarray	ZT26	Alpk1	209.173
Fig3a	Geyfman2012_skin_microarray	ZT30	Alpk1	253.407
Fig3a	Geyfman2012_skin_microarray	ZT34	Alpk1	274.734
Fig3a	Geyfman2012_skin_microarray	ZT38	Alpk1	229.704
Fig3a	Geyfman2012_skin_microarray	ZT42	Alpk1	196.238
Fig3a	Geyfman2012_skin_microarray	ZT46	Alpk1	185.349
Fig3a	Geyfman2012_skin_microarray	ZT50	Alpk1	209.255
Fig3a	Geyfman2012_skin_microarray	ZT2	Casp12	546.535
Fig3a	Geyfman2012_skin_microarray	ZT6	Casp12	652.028
Fig3a	Geyfman2012_skin_microarray	ZT10	Casp12	870.569
Fig3a	Geyfman2012_skin_microarray	ZT14	Casp12	588.018
Fig3a	Geyfman2012_skin_microarray	ZT18	Casp12	501.906
Fig3a	Geyfman2012_skin_microarray	ZT22	Casp12	538.74
Fig3a	Geyfman2012_skin_microarray	ZT26	Casp12	565.529
Fig3a	Geyfman2012_skin_microarray	ZT30	Casp12	723.639
Fig3a	Geyfman2012_skin_microarray	ZT34	Casp12	734.447
Fig3a	Geyfman2012_skin_microarray	ZT38	Casp12	604.902
Fig3a	Geyfman2012_skin_microarray	ZT42	Casp12	498.894
Fig3a	Geyfman2012_skin_microarray	ZT46	Casp12	460.168
Fig3a	Geyfman2012_skin_microarray	ZT50	Casp12	565.207
Fig3a	Geyfman2012_skin_microarray	ZT2	Ivl	2964.07
Fig3a	Geyfman2012_skin_microarray	ZT6	Ivl	2350.86
Fig3a	Geyfman2012_skin_microarray	ZT10	Ivl	2080.04
Fig3a	Geyfman2012_skin_microarray	ZT14	Ivl	2353.84
Fig3a	Geyfman2012_skin_microarray	ZT18	Ivl	2847.81
Fig3a	Geyfman2012_skin_microarray	ZT22	Ivl	3160.1
Fig3a	Geyfman2012_skin_microarray	ZT26	Ivl	2649.1
Fig3a	Geyfman2012_skin_microarray	ZT30	Ivl	2362.76
Fig3a	Geyfman2012_skin_microarray	ZT34	Ivl	2083.28
Fig3a	Geyfman2012_skin_microarray	ZT38	Ivl	2504.89
Fig3a	Geyfman2012_skin_microarray	ZT42	Ivl	2970.36
Fig3a	Geyfman2012_skin_microarray	ZT46	Ivl	3173.51
Fig3a	Geyfman2012_skin_microarray	ZT50	Ivl	2456.04
Fig3a	Geyfman2012_skin_microarray	ZT2	Pfkfb3	818.154
Fig3a	Geyfman2012_skin_microarray	ZT6	Pfkfb3	1552.68
Fig3a	Geyfman2012_skin_microarray	ZT10	Pfkfb3	1364.85
Fig3a	Geyfman2012_skin_microarray	ZT14	Pfkfb3	740.443
Fig3a	Geyfman2012_skin_microarray	ZT18	Pfkfb3	649.963
Fig3a	Geyfman2012_skin_microarray	ZT22	Pfkfb3	703.605
Fig3a	Geyfman2012_skin_microarray	ZT26	Pfkfb3	877.817
Fig3a	Geyfman2012_skin_microarray	ZT30	Pfkfb3	1477.46
Fig3a	Geyfman2012_skin_microarray	ZT34	Pfkfb3	1281.95
Fig3a	Geyfman2012_skin_microarray	ZT38	Pfkfb3	860.277
Fig3a	Geyfman2012_skin_microarray	ZT42	Pfkfb3	497.073
Fig3a	Geyfman2012_skin_microarray	ZT46	Pfkfb3	710.819
Fig3a	Geyfman2012_skin_microarray	ZT50	Pfkfb3	827.255
Fig3a	Geyfman2012_skin_microarray	ZT2	Erh	1123.41
Fig3a	Geyfman2012_skin_microarray	ZT6	Erh	1032.51
Fig3a	Geyfman2012_skin_microarray	ZT10	Erh	999.72
Fig3a	Geyfman2012_skin_microarray	ZT14	Erh	845.044
Fig3a	Geyfman2012_skin_microarray	ZT18	Erh	1000.43
Fig3a	Geyfman2012_skin_microarray	ZT22	Erh	1040.84
Fig3a	Geyfman2012_skin_microarray	ZT26	Erh	1067.47
Fig3a	Geyfman2012_skin_microarray	ZT30	Erh	1007.32
Fig3a	Geyfman2012_skin_microarray	ZT34	Erh	969.549
Fig3a	Geyfman2012_skin_microarray	ZT38	Erh	966.211
Fig3a	Geyfman2012_skin_microarray	ZT42	Erh	968.736
Fig3a	Geyfman2012_skin_microarray	ZT46	Erh	1072.18
Fig3a	Geyfman2012_skin_microarray	ZT50	Erh	1298.55
Fig3a	Geyfman2012_skin_microarray	ZT2	Gars	1748.09
Fig3a	Geyfman2012_skin_microarray	ZT6	Gars	1732.71
Fig3a	Geyfman2012_skin_microarray	ZT10	Gars	1565
Fig3a	Geyfman2012_skin_microarray	ZT14	Gars	1483.52
Fig3a	Geyfman2012_skin_microarray	ZT18	Gars	1711.1
Fig3a	Geyfman2012_skin_microarray	ZT22	Gars	1634.04
Fig3a	Geyfman2012_skin_microarray	ZT26	Gars	1995.89
Fig3a	Geyfman2012_skin_microarray	ZT30	Gars	1718.92
Fig3a	Geyfman2012_skin_microarray	ZT34	Gars	1517.76
Fig3a	Geyfman2012_skin_microarray	ZT38	Gars	1395.87
Fig3a	Geyfman2012_skin_microarray	ZT42	Gars	1509.91
Fig3a	Geyfman2012_skin_microarray	ZT46	Gars	1659.29
Fig3a	Geyfman2012_skin_microarray	ZT50	Gars	1884.31
Fig3a	Geyfman2012_skin_microarray	ZT2	Vav2	426.9
Fig3a	Geyfman2012_skin_microarray	ZT6	Vav2	478.511
Fig3a	Geyfman2012_skin_microarray	ZT10	Vav2	527.245
Fig3a	Geyfman2012_skin_microarray	ZT14	Vav2	510.589
Fig3a	Geyfman2012_skin_microarray	ZT18	Vav2	466.709
Fig3a	Geyfman2012_skin_microarray	ZT22	Vav2	451.903
Fig3a	Geyfman2012_skin_microarray	ZT26	Vav2	434.092
Fig3a	Geyfman2012_skin_microarray	ZT30	Vav2	465.818
Fig3a	Geyfman2012_skin_microarray	ZT34	Vav2	532.249
Fig3a	Geyfman2012_skin_microarray	ZT38	Vav2	565.922
Fig3a	Geyfman2012_skin_microarray	ZT42	Vav2	510.036
Fig3a	Geyfman2012_skin_microarray	ZT46	Vav2	449.348
Fig3a	Geyfman2012_skin_microarray	ZT50	Vav2	434.363
Fig3a	Geyfman2012_skin_microarray	ZT2	A630005I04Rik	765.811
Fig3a	Geyfman2012_skin_microarray	ZT6	A630005I04Rik	358.959
Fig3a	Geyfman2012_skin_microarray	ZT10	A630005I04Rik	293.767
Fig3a	Geyfman2012_skin_microarray	ZT14	A630005I04Rik	596.355
Fig3a	Geyfman2012_skin_microarray	ZT18	A630005I04Rik	1081.38
Fig3a	Geyfman2012_skin_microarray	ZT22	A630005I04Rik	999.743
Fig3a	Geyfman2012_skin_microarray	ZT26	A630005I04Rik	955.458
Fig3a	Geyfman2012_skin_microarray	ZT30	A630005I04Rik	428.034
Fig3a	Geyfman2012_skin_microarray	ZT34	A630005I04Rik	330.552
Fig3a	Geyfman2012_skin_microarray	ZT38	A630005I04Rik	461.285
Fig3a	Geyfman2012_skin_microarray	ZT42	A630005I04Rik	957.81
Fig3a	Geyfman2012_skin_microarray	ZT46	A630005I04Rik	1143.91
Fig3a	Geyfman2012_skin_microarray	ZT50	A630005I04Rik	912.901
Fig3a	Geyfman2012_skin_microarray	ZT2	Acly	3362.56
Fig3a	Geyfman2012_skin_microarray	ZT6	Acly	2952.71
Fig3a	Geyfman2012_skin_microarray	ZT10	Acly	2692.51
Fig3a	Geyfman2012_skin_microarray	ZT14	Acly	3204.26
Fig3a	Geyfman2012_skin_microarray	ZT18	Acly	3858.52
Fig3a	Geyfman2012_skin_microarray	ZT22	Acly	4276.59
Fig3a	Geyfman2012_skin_microarray	ZT26	Acly	3647.93
Fig3a	Geyfman2012_skin_microarray	ZT30	Acly	2941.05
Fig3a	Geyfman2012_skin_microarray	ZT34	Acly	2820.05
Fig3a	Geyfman2012_skin_microarray	ZT38	Acly	3312.14
Fig3a	Geyfman2012_skin_microarray	ZT42	Acly	3964.19
Fig3a	Geyfman2012_skin_microarray	ZT46	Acly	3907.45
Fig3a	Geyfman2012_skin_microarray	ZT50	Acly	4075.16
Fig3a	Geyfman2012_skin_microarray	ZT2	Atg10	843.665
Fig3a	Geyfman2012_skin_microarray	ZT6	Atg10	880.675
Fig3a	Geyfman2012_skin_microarray	ZT10	Atg10	850.068
Fig3a	Geyfman2012_skin_microarray	ZT14	Atg10	749.443
Fig3a	Geyfman2012_skin_microarray	ZT18	Atg10	728.159
Fig3a	Geyfman2012_skin_microarray	ZT22	Atg10	734.676
Fig3a	Geyfman2012_skin_microarray	ZT26	Atg10	795.37
Fig3a	Geyfman2012_skin_microarray	ZT30	Atg10	907.575
Fig3a	Geyfman2012_skin_microarray	ZT34	Atg10	818.169
Fig3a	Geyfman2012_skin_microarray	ZT38	Atg10	718.128
Fig3a	Geyfman2012_skin_microarray	ZT42	Atg10	650.437
Fig3a	Geyfman2012_skin_microarray	ZT46	Atg10	703.907
Fig3a	Geyfman2012_skin_microarray	ZT50	Atg10	816.839
Fig3a	Geyfman2012_skin_microarray	ZT2	Mbtd1	1073.03
Fig3a	Geyfman2012_skin_microarray	ZT6	Mbtd1	1110.03
Fig3a	Geyfman2012_skin_microarray	ZT10	Mbtd1	1114.31
Fig3a	Geyfman2012_skin_microarray	ZT14	Mbtd1	1051.74
Fig3a	Geyfman2012_skin_microarray	ZT18	Mbtd1	997.109
Fig3a	Geyfman2012_skin_microarray	ZT22	Mbtd1	997.153
Fig3a	Geyfman2012_skin_microarray	ZT26	Mbtd1	1043.96
Fig3a	Geyfman2012_skin_microarray	ZT30	Mbtd1	1144.21
Fig3a	Geyfman2012_skin_microarray	ZT34	Mbtd1	1095.58
Fig3a	Geyfman2012_skin_microarray	ZT38	Mbtd1	1016.09
Fig3a	Geyfman2012_skin_microarray	ZT42	Mbtd1	906.954
Fig3a	Geyfman2012_skin_microarray	ZT46	Mbtd1	997.958
Fig3a	Geyfman2012_skin_microarray	ZT50	Mbtd1	1003
Fig3a	Geyfman2012_skin_microarray	ZT2	Mrpl23	1813.96
Fig3a	Geyfman2012_skin_microarray	ZT6	Mrpl23	1812.82
Fig3a	Geyfman2012_skin_microarray	ZT10	Mrpl23	1774.58
Fig3a	Geyfman2012_skin_microarray	ZT14	Mrpl23	1559.97
Fig3a	Geyfman2012_skin_microarray	ZT18	Mrpl23	1619.49
Fig3a	Geyfman2012_skin_microarray	ZT22	Mrpl23	1726.98
Fig3a	Geyfman2012_skin_microarray	ZT26	Mrpl23	1898.37
Fig3a	Geyfman2012_skin_microarray	ZT30	Mrpl23	1706.85
Fig3a	Geyfman2012_skin_microarray	ZT34	Mrpl23	1672.4
Fig3a	Geyfman2012_skin_microarray	ZT38	Mrpl23	1528.06
Fig3a	Geyfman2012_skin_microarray	ZT42	Mrpl23	1609.29
Fig3a	Geyfman2012_skin_microarray	ZT46	Mrpl23	1711.41
Fig3a	Geyfman2012_skin_microarray	ZT50	Mrpl23	2063.12
Fig3a	Geyfman2012_skin_microarray	ZT2	Nr1d1	5824.38
Fig3a	Geyfman2012_skin_microarray	ZT6	Nr1d1	10447.8
Fig3a	Geyfman2012_skin_microarray	ZT10	Nr1d1	8196.78
Fig3a	Geyfman2012_skin_microarray	ZT14	Nr1d1	3452.12
Fig3a	Geyfman2012_skin_microarray	ZT18	Nr1d1	1949.65
Fig3a	Geyfman2012_skin_microarray	ZT22	Nr1d1	1116.2
Fig3a	Geyfman2012_skin_microarray	ZT26	Nr1d1	5601.57
Fig3a	Geyfman2012_skin_microarray	ZT30	Nr1d1	9779.37
Fig3a	Geyfman2012_skin_microarray	ZT34	Nr1d1	7681.45
Fig3a	Geyfman2012_skin_microarray	ZT38	Nr1d1	4918.48
Fig3a	Geyfman2012_skin_microarray	ZT42	Nr1d1	1100.87
Fig3a	Geyfman2012_skin_microarray	ZT46	Nr1d1	1435.25
Fig3a	Geyfman2012_skin_microarray	ZT50	Nr1d1	5253.69
Fig3a	Geyfman2012_skin_microarray	ZT2	Tbl1xr1	1562.81
Fig3a	Geyfman2012_skin_microarray	ZT6	Tbl1xr1	1543.94
Fig3a	Geyfman2012_skin_microarray	ZT10	Tbl1xr1	1541.19
Fig3a	Geyfman2012_skin_microarray	ZT14	Tbl1xr1	1467.74
Fig3a	Geyfman2012_skin_microarray	ZT18	Tbl1xr1	1463.44
Fig3a	Geyfman2012_skin_microarray	ZT22	Tbl1xr1	1546
Fig3a	Geyfman2012_skin_microarray	ZT26	Tbl1xr1	1703.08
Fig3a	Geyfman2012_skin_microarray	ZT30	Tbl1xr1	1638.91
Fig3a	Geyfman2012_skin_microarray	ZT34	Tbl1xr1	1486.79
Fig3a	Geyfman2012_skin_microarray	ZT38	Tbl1xr1	1433.13
Fig3a	Geyfman2012_skin_microarray	ZT42	Tbl1xr1	1469.35
Fig3a	Geyfman2012_skin_microarray	ZT46	Tbl1xr1	1470.55
Fig3a	Geyfman2012_skin_microarray	ZT50	Tbl1xr1	1746.22
Fig3a	Geyfman2012_skin_microarray	ZT2	Nr1d2	1265.39
Fig3a	Geyfman2012_skin_microarray	ZT6	Nr1d2	2443.62
Fig3a	Geyfman2012_skin_microarray	ZT10	Nr1d2	2695.37
Fig3a	Geyfman2012_skin_microarray	ZT14	Nr1d2	2012.11
Fig3a	Geyfman2012_skin_microarray	ZT18	Nr1d2	455.678
Fig3a	Geyfman2012_skin_microarray	ZT22	Nr1d2	698.241
Fig3a	Geyfman2012_skin_microarray	ZT26	Nr1d2	1038.31
Fig3a	Geyfman2012_skin_microarray	ZT30	Nr1d2	2314.95
Fig3a	Geyfman2012_skin_microarray	ZT34	Nr1d2	2646.79
Fig3a	Geyfman2012_skin_microarray	ZT38	Nr1d2	2187.22
Fig3a	Geyfman2012_skin_microarray	ZT42	Nr1d2	673.058
Fig3a	Geyfman2012_skin_microarray	ZT46	Nr1d2	341.035
Fig3a	Geyfman2012_skin_microarray	ZT50	Nr1d2	922.381
Fig3a	Geyfman2012_skin_microarray	ZT2	Per2	199.097
Fig3a	Geyfman2012_skin_microarray	ZT6	Per2	654.53
Fig3a	Geyfman2012_skin_microarray	ZT10	Per2	1469.86
Fig3a	Geyfman2012_skin_microarray	ZT14	Per2	1845.96
Fig3a	Geyfman2012_skin_microarray	ZT18	Per2	442.7
Fig3a	Geyfman2012_skin_microarray	ZT22	Per2	934.858
Fig3a	Geyfman2012_skin_microarray	ZT26	Per2	126.137
Fig3a	Geyfman2012_skin_microarray	ZT30	Per2	414.11
Fig3a	Geyfman2012_skin_microarray	ZT34	Per2	1474.33
Fig3a	Geyfman2012_skin_microarray	ZT38	Per2	1711.45
Fig3a	Geyfman2012_skin_microarray	ZT42	Per2	860.058
Fig3a	Geyfman2012_skin_microarray	ZT46	Per2	508.672
Fig3a	Geyfman2012_skin_microarray	ZT50	Per2	124.67
Fig3a	Geyfman2012_skin_microarray	ZT2	Cry1	240.55
Fig3a	Geyfman2012_skin_microarray	ZT6	Cry1	240.495
Fig3a	Geyfman2012_skin_microarray	ZT10	Cry1	323.152
Fig3a	Geyfman2012_skin_microarray	ZT14	Cry1	564.003
Fig3a	Geyfman2012_skin_microarray	ZT18	Cry1	499.812
Fig3a	Geyfman2012_skin_microarray	ZT22	Cry1	655.921
Fig3a	Geyfman2012_skin_microarray	ZT26	Cry1	295.96
Fig3a	Geyfman2012_skin_microarray	ZT30	Cry1	192.535
Fig3a	Geyfman2012_skin_microarray	ZT34	Cry1	361.236
Fig3a	Geyfman2012_skin_microarray	ZT38	Cry1	474.561
Fig3a	Geyfman2012_skin_microarray	ZT42	Cry1	635.215
Fig3a	Geyfman2012_skin_microarray	ZT46	Cry1	528.949
Fig3a	Geyfman2012_skin_microarray	ZT50	Cry1	288.66
Fig3a	Wang2017_skin_bulkRNA	ZT0	Spata6	4.05102
Fig3a	Wang2017_skin_bulkRNA	ZT4	Spata6	3.67242
Fig3a	Wang2017_skin_bulkRNA	ZT8	Spata6	3.4045
Fig3a	Wang2017_skin_bulkRNA	ZT12	Spata6	3.15516
Fig3a	Wang2017_skin_bulkRNA	ZT16	Spata6	3.53992
Fig3a	Wang2017_skin_bulkRNA	ZT20	Spata6	4.49529
Fig3a	Wang2017_skin_bulkRNA	ZT24	Spata6	3.5668
Fig3a	Wang2017_skin_bulkRNA	ZT28	Spata6	3.14482
Fig3a	Wang2017_skin_bulkRNA	ZT0	Alpk1	1.32357
Fig3a	Wang2017_skin_bulkRNA	ZT4	Alpk1	1.13519
Fig3a	Wang2017_skin_bulkRNA	ZT8	Alpk1	1.47739
Fig3a	Wang2017_skin_bulkRNA	ZT12	Alpk1	1.46487
Fig3a	Wang2017_skin_bulkRNA	ZT16	Alpk1	1.56918
Fig3a	Wang2017_skin_bulkRNA	ZT20	Alpk1	1.56534
Fig3a	Wang2017_skin_bulkRNA	ZT24	Alpk1	0.977914
Fig3a	Wang2017_skin_bulkRNA	ZT28	Alpk1	1.15774
Fig3a	Wang2017_skin_bulkRNA	ZT0	Casp12	5.83311
Fig3a	Wang2017_skin_bulkRNA	ZT4	Casp12	4.45039
Fig3a	Wang2017_skin_bulkRNA	ZT8	Casp12	5.09231
Fig3a	Wang2017_skin_bulkRNA	ZT12	Casp12	4.97843
Fig3a	Wang2017_skin_bulkRNA	ZT16	Casp12	4.96394
Fig3a	Wang2017_skin_bulkRNA	ZT20	Casp12	5.67218
Fig3a	Wang2017_skin_bulkRNA	ZT24	Casp12	3.75498
Fig3a	Wang2017_skin_bulkRNA	ZT28	Casp12	3.24816
Fig3a	Wang2017_skin_bulkRNA	ZT0	Ivl	19.7952
Fig3a	Wang2017_skin_bulkRNA	ZT4	Ivl	23.2938
Fig3a	Wang2017_skin_bulkRNA	ZT8	Ivl	20.4547
Fig3a	Wang2017_skin_bulkRNA	ZT12	Ivl	17.1093
Fig3a	Wang2017_skin_bulkRNA	ZT16	Ivl	19.0024
Fig3a	Wang2017_skin_bulkRNA	ZT20	Ivl	21.3444
Fig3a	Wang2017_skin_bulkRNA	ZT24	Ivl	17.3277
Fig3a	Wang2017_skin_bulkRNA	ZT28	Ivl	19.4701
Fig3a	Wang2017_skin_bulkRNA	ZT0	Pfkfb3	6.54867
Fig3a	Wang2017_skin_bulkRNA	ZT4	Pfkfb3	4.44729
Fig3a	Wang2017_skin_bulkRNA	ZT8	Pfkfb3	4.34239
Fig3a	Wang2017_skin_bulkRNA	ZT12	Pfkfb3	6.63419
Fig3a	Wang2017_skin_bulkRNA	ZT16	Pfkfb3	5.81132
Fig3a	Wang2017_skin_bulkRNA	ZT20	Pfkfb3	3.69354
Fig3a	Wang2017_skin_bulkRNA	ZT24	Pfkfb3	5.50237
Fig3a	Wang2017_skin_bulkRNA	ZT28	Pfkfb3	4.99087
Fig3a	Wang2017_skin_bulkRNA	ZT0	Erh	15.7897
Fig3a	Wang2017_skin_bulkRNA	ZT4	Erh	24.0104
Fig3a	Wang2017_skin_bulkRNA	ZT8	Erh	29.0637
Fig3a	Wang2017_skin_bulkRNA	ZT12	Erh	33.3683
Fig3a	Wang2017_skin_bulkRNA	ZT16	Erh	18.5253
Fig3a	Wang2017_skin_bulkRNA	ZT20	Erh	18.6993
Fig3a	Wang2017_skin_bulkRNA	ZT24	Erh	23.9653
Fig3a	Wang2017_skin_bulkRNA	ZT28	Erh	21.693
Fig3a	Wang2017_skin_bulkRNA	ZT0	Gars	17.699
Fig3a	Wang2017_skin_bulkRNA	ZT4	Gars	21.1779
Fig3a	Wang2017_skin_bulkRNA	ZT8	Gars	25.3201
Fig3a	Wang2017_skin_bulkRNA	ZT12	Gars	21.8536
Fig3a	Wang2017_skin_bulkRNA	ZT16	Gars	19.349
Fig3a	Wang2017_skin_bulkRNA	ZT20	Gars	17.5778
Fig3a	Wang2017_skin_bulkRNA	ZT24	Gars	18.1099
Fig3a	Wang2017_skin_bulkRNA	ZT28	Gars	20.2414
Fig3a	Wang2017_skin_bulkRNA	ZT0	Vav2	2.88848
Fig3a	Wang2017_skin_bulkRNA	ZT4	Vav2	1.78835
Fig3a	Wang2017_skin_bulkRNA	ZT8	Vav2	1.92105
Fig3a	Wang2017_skin_bulkRNA	ZT12	Vav2	1.81669
Fig3a	Wang2017_skin_bulkRNA	ZT16	Vav2	2.13028
Fig3a	Wang2017_skin_bulkRNA	ZT20	Vav2	1.98686
Fig3a	Wang2017_skin_bulkRNA	ZT24	Vav2	2.52676
Fig3a	Wang2017_skin_bulkRNA	ZT28	Vav2	2.43051
Fig3a	Wang2017_skin_bulkRNA	ZT0	A630005I04Rik	1.76359
Fig3a	Wang2017_skin_bulkRNA	ZT4	A630005I04Rik	0.930088
Fig3a	Wang2017_skin_bulkRNA	ZT8	A630005I04Rik	0.474228
Fig3a	Wang2017_skin_bulkRNA	ZT12	A630005I04Rik	0.27298
Fig3a	Wang2017_skin_bulkRNA	ZT16	A630005I04Rik	0.693158
Fig3a	Wang2017_skin_bulkRNA	ZT20	A630005I04Rik	0.961684
Fig3a	Wang2017_skin_bulkRNA	ZT24	A630005I04Rik	1.44497
Fig3a	Wang2017_skin_bulkRNA	ZT28	A630005I04Rik	1.55517
Fig3a	Wang2017_skin_bulkRNA	ZT0	Acly	61.023
Fig3a	Wang2017_skin_bulkRNA	ZT4	Acly	95.4577
Fig3a	Wang2017_skin_bulkRNA	ZT8	Acly	157.219
Fig3a	Wang2017_skin_bulkRNA	ZT12	Acly	131.068
Fig3a	Wang2017_skin_bulkRNA	ZT16	Acly	74.2776
Fig3a	Wang2017_skin_bulkRNA	ZT20	Acly	53.2331
Fig3a	Wang2017_skin_bulkRNA	ZT24	Acly	60.8877
Fig3a	Wang2017_skin_bulkRNA	ZT28	Acly	121.675
Fig3a	Wang2017_skin_bulkRNA	ZT0	Atg10	1.89658
Fig3a	Wang2017_skin_bulkRNA	ZT4	Atg10	2.37859
Fig3a	Wang2017_skin_bulkRNA	ZT8	Atg10	2.48286
Fig3a	Wang2017_skin_bulkRNA	ZT12	Atg10	1.82059
Fig3a	Wang2017_skin_bulkRNA	ZT16	Atg10	1.84736
Fig3a	Wang2017_skin_bulkRNA	ZT20	Atg10	2.06384
Fig3a	Wang2017_skin_bulkRNA	ZT24	Atg10	1.65484
Fig3a	Wang2017_skin_bulkRNA	ZT28	Atg10	1.88231
Fig3a	Wang2017_skin_bulkRNA	ZT0	Mbtd1	5.0592
Fig3a	Wang2017_skin_bulkRNA	ZT4	Mbtd1	5.51981
Fig3a	Wang2017_skin_bulkRNA	ZT8	Mbtd1	5.51156
Fig3a	Wang2017_skin_bulkRNA	ZT12	Mbtd1	4.48689
Fig3a	Wang2017_skin_bulkRNA	ZT16	Mbtd1	4.68925
Fig3a	Wang2017_skin_bulkRNA	ZT20	Mbtd1	5.48577
Fig3a	Wang2017_skin_bulkRNA	ZT24	Mbtd1	5.38665
Fig3a	Wang2017_skin_bulkRNA	ZT28	Mbtd1	4.04507
Fig3a	Wang2017_skin_bulkRNA	ZT0	Mrpl23	21.492
Fig3a	Wang2017_skin_bulkRNA	ZT4	Mrpl23	23.4893
Fig3a	Wang2017_skin_bulkRNA	ZT8	Mrpl23	31.0544
Fig3a	Wang2017_skin_bulkRNA	ZT12	Mrpl23	34.0982
Fig3a	Wang2017_skin_bulkRNA	ZT16	Mrpl23	18.6281
Fig3a	Wang2017_skin_bulkRNA	ZT20	Mrpl23	19.2353
Fig3a	Wang2017_skin_bulkRNA	ZT24	Mrpl23	22.0806
Fig3a	Wang2017_skin_bulkRNA	ZT28	Mrpl23	17.9069
Fig3a	Wang2017_skin_bulkRNA	ZT0	Nr1d1	2.81565
Fig3a	Wang2017_skin_bulkRNA	ZT4	Nr1d1	9.43407
Fig3a	Wang2017_skin_bulkRNA	ZT8	Nr1d1	16.2986
Fig3a	Wang2017_skin_bulkRNA	ZT12	Nr1d1	14.2981
Fig3a	Wang2017_skin_bulkRNA	ZT16	Nr1d1	7.35418
Fig3a	Wang2017_skin_bulkRNA	ZT20	Nr1d1	2.09194
Fig3a	Wang2017_skin_bulkRNA	ZT24	Nr1d1	3.27284
Fig3a	Wang2017_skin_bulkRNA	ZT28	Nr1d1	8.91174
Fig3a	Wang2017_skin_bulkRNA	ZT0	Tbl1xr1	8.95945
Fig3a	Wang2017_skin_bulkRNA	ZT4	Tbl1xr1	9.11275
Fig3a	Wang2017_skin_bulkRNA	ZT8	Tbl1xr1	9.58301
Fig3a	Wang2017_skin_bulkRNA	ZT12	Tbl1xr1	8.12553
Fig3a	Wang2017_skin_bulkRNA	ZT16	Tbl1xr1	8.60024
Fig3a	Wang2017_skin_bulkRNA	ZT20	Tbl1xr1	9.7561
Fig3a	Wang2017_skin_bulkRNA	ZT24	Tbl1xr1	8.92022
Fig3a	Wang2017_skin_bulkRNA	ZT28	Tbl1xr1	8.71607
Fig3a	Wang2017_skin_bulkRNA	ZT0	Nr1d2	5.70148
Fig3a	Wang2017_skin_bulkRNA	ZT4	Nr1d2	10.6748
Fig3a	Wang2017_skin_bulkRNA	ZT8	Nr1d2	16.4373
Fig3a	Wang2017_skin_bulkRNA	ZT12	Nr1d2	21.4563
Fig3a	Wang2017_skin_bulkRNA	ZT16	Nr1d2	15.6982
Fig3a	Wang2017_skin_bulkRNA	ZT20	Nr1d2	7.52366
Fig3a	Wang2017_skin_bulkRNA	ZT24	Nr1d2	6.76279
Fig3a	Wang2017_skin_bulkRNA	ZT28	Nr1d2	7.19643
Fig3a	Wang2017_skin_bulkRNA	ZT0	Per2	1.75111
Fig3a	Wang2017_skin_bulkRNA	ZT4	Per2	0.654992
Fig3a	Wang2017_skin_bulkRNA	ZT8	Per2	1.32534
Fig3a	Wang2017_skin_bulkRNA	ZT12	Per2	5.82107
Fig3a	Wang2017_skin_bulkRNA	ZT16	Per2	5.16771
Fig3a	Wang2017_skin_bulkRNA	ZT20	Per2	2.14699
Fig3a	Wang2017_skin_bulkRNA	ZT24	Per2	1.9702
Fig3a	Wang2017_skin_bulkRNA	ZT28	Per2	1.05253
Fig3a	Wang2017_skin_bulkRNA	ZT0	Cry1	4.97918
Fig3a	Wang2017_skin_bulkRNA	ZT4	Cry1	3.11535
Fig3a	Wang2017_skin_bulkRNA	ZT8	Cry1	2.44375
Fig3a	Wang2017_skin_bulkRNA	ZT12	Cry1	4.09817
Fig3a	Wang2017_skin_bulkRNA	ZT16	Cry1	4.93645
Fig3a	Wang2017_skin_bulkRNA	ZT20	Cry1	5.63318
Fig3a	Wang2017_skin_bulkRNA	ZT24	Cry1	3.87931
Fig3a	Wang2017_skin_bulkRNA	ZT28	Cry1	3.61473
Fig3c	Tognini2020_SCN_bulkRNA	ZT0	Dbp	15.8955
Fig3c	Tognini2020_SCN_bulkRNA	ZT4	Dbp	20.5695
Fig3c	Tognini2020_SCN_bulkRNA	ZT8	Dbp	35.9949
Fig3c	Tognini2020_SCN_bulkRNA	ZT12	Dbp	39.2041
Fig3c	Tognini2020_SCN_bulkRNA	ZT16	Dbp	21.0958
Fig3c	Tognini2020_SCN_bulkRNA	ZT20	Dbp	16.7182
Fig3c	Tognini2020_SCN_bulkRNA	ZT24	Dbp	18.9863
Fig3c	Tognini2020_SCN_bulkRNA	ZT28	Dbp	26.881
Fig3c	Tognini2020_SCN_bulkRNA	ZT32	Dbp	39.0757
Fig3c	Tognini2020_SCN_bulkRNA	ZT36	Dbp	30.1442
Fig3c	Tognini2020_SCN_bulkRNA	ZT40	Dbp	19.673
Fig3c	Tognini2020_SCN_bulkRNA	ZT44	Dbp	15.653
Fig3c	Tognini2020_SCN_bulkRNA	ZT48	Dbp	13.6967
Fig3c	Tognini2020_SCN_bulkRNA	ZT52	Dbp	27.1985
Fig3c	Tognini2020_SCN_bulkRNA	ZT56	Dbp	42.9572
Fig3c	Tognini2020_SCN_bulkRNA	ZT60	Dbp	37.6483
Fig3c	Tognini2020_SCN_bulkRNA	ZT64	Dbp	21.5844
Fig3c	Tognini2020_SCN_bulkRNA	ZT68	Dbp	15.428
Fig3c	Tognini2020_SCN_bulkRNA	ZT0	Ubxn2b	6.93077
Fig3c	Tognini2020_SCN_bulkRNA	ZT4	Ubxn2b	6.44985
Fig3c	Tognini2020_SCN_bulkRNA	ZT8	Ubxn2b	5.88433
Fig3c	Tognini2020_SCN_bulkRNA	ZT12	Ubxn2b	5.43196
Fig3c	Tognini2020_SCN_bulkRNA	ZT16	Ubxn2b	7.89518
Fig3c	Tognini2020_SCN_bulkRNA	ZT20	Ubxn2b	7.68662
Fig3c	Tognini2020_SCN_bulkRNA	ZT24	Ubxn2b	6.5892
Fig3c	Tognini2020_SCN_bulkRNA	ZT28	Ubxn2b	4.59237
Fig3c	Tognini2020_SCN_bulkRNA	ZT32	Ubxn2b	5.94845
Fig3c	Tognini2020_SCN_bulkRNA	ZT36	Ubxn2b	6.56078
Fig3c	Tognini2020_SCN_bulkRNA	ZT40	Ubxn2b	8.00236
Fig3c	Tognini2020_SCN_bulkRNA	ZT44	Ubxn2b	7.54468
Fig3c	Tognini2020_SCN_bulkRNA	ZT48	Ubxn2b	6.51364
Fig3c	Tognini2020_SCN_bulkRNA	ZT52	Ubxn2b	5.27921
Fig3c	Tognini2020_SCN_bulkRNA	ZT56	Ubxn2b	5.82461
Fig3c	Tognini2020_SCN_bulkRNA	ZT60	Ubxn2b	7.30303
Fig3c	Tognini2020_SCN_bulkRNA	ZT64	Ubxn2b	7.56142
Fig3c	Tognini2020_SCN_bulkRNA	ZT68	Ubxn2b	7.50428
Fig3c	Tognini2020_SCN_bulkRNA	ZT0	Kirrel2	1.19437
Fig3c	Tognini2020_SCN_bulkRNA	ZT4	Kirrel2	0.560076
Fig3c	Tognini2020_SCN_bulkRNA	ZT8	Kirrel2	0.897754
Fig3c	Tognini2020_SCN_bulkRNA	ZT12	Kirrel2	1.86345
Fig3c	Tognini2020_SCN_bulkRNA	ZT16	Kirrel2	2.58051
Fig3c	Tognini2020_SCN_bulkRNA	ZT20	Kirrel2	1.84349
Fig3c	Tognini2020_SCN_bulkRNA	ZT24	Kirrel2	1.17904
Fig3c	Tognini2020_SCN_bulkRNA	ZT28	Kirrel2	0.840816
Fig3c	Tognini2020_SCN_bulkRNA	ZT32	Kirrel2	0.676386
Fig3c	Tognini2020_SCN_bulkRNA	ZT36	Kirrel2	1.6814
Fig3c	Tognini2020_SCN_bulkRNA	ZT40	Kirrel2	1.48647
Fig3c	Tognini2020_SCN_bulkRNA	ZT44	Kirrel2	1.45129
Fig3c	Tognini2020_SCN_bulkRNA	ZT48	Kirrel2	0.883594
Fig3c	Tognini2020_SCN_bulkRNA	ZT52	Kirrel2	0.583721
Fig3c	Tognini2020_SCN_bulkRNA	ZT56	Kirrel2	1.4821
Fig3c	Tognini2020_SCN_bulkRNA	ZT60	Kirrel2	2.80703
Fig3c	Tognini2020_SCN_bulkRNA	ZT64	Kirrel2	1.98277
Fig3c	Tognini2020_SCN_bulkRNA	ZT68	Kirrel2	1.36107
Fig3c	Tognini2020_SCN_bulkRNA	ZT0	Mmp14	10.8819
Fig3c	Tognini2020_SCN_bulkRNA	ZT4	Mmp14	10.5668
Fig3c	Tognini2020_SCN_bulkRNA	ZT8	Mmp14	8.80064
Fig3c	Tognini2020_SCN_bulkRNA	ZT12	Mmp14	9.99886
Fig3c	Tognini2020_SCN_bulkRNA	ZT16	Mmp14	7.53547
Fig3c	Tognini2020_SCN_bulkRNA	ZT20	Mmp14	8.85251
Fig3c	Tognini2020_SCN_bulkRNA	ZT24	Mmp14	15.0097
Fig3c	Tognini2020_SCN_bulkRNA	ZT28	Mmp14	10.1096
Fig3c	Tognini2020_SCN_bulkRNA	ZT32	Mmp14	8.23782
Fig3c	Tognini2020_SCN_bulkRNA	ZT36	Mmp14	5.81043
Fig3c	Tognini2020_SCN_bulkRNA	ZT40	Mmp14	6.22643
Fig3c	Tognini2020_SCN_bulkRNA	ZT44	Mmp14	8.96935
Fig3c	Tognini2020_SCN_bulkRNA	ZT48	Mmp14	11.7336
Fig3c	Tognini2020_SCN_bulkRNA	ZT52	Mmp14	12.5736
Fig3c	Tognini2020_SCN_bulkRNA	ZT56	Mmp14	8.3806
Fig3c	Tognini2020_SCN_bulkRNA	ZT60	Mmp14	6.42848
Fig3c	Tognini2020_SCN_bulkRNA	ZT64	Mmp14	8.43567
Fig3c	Tognini2020_SCN_bulkRNA	ZT68	Mmp14	9.2157
Fig3c	Tognini2020_SCN_bulkRNA	ZT0	Nr1d1	30.2465
Fig3c	Tognini2020_SCN_bulkRNA	ZT4	Nr1d1	38.001
Fig3c	Tognini2020_SCN_bulkRNA	ZT8	Nr1d1	40.6437
Fig3c	Tognini2020_SCN_bulkRNA	ZT12	Nr1d1	34.9307
Fig3c	Tognini2020_SCN_bulkRNA	ZT16	Nr1d1	27.4393
Fig3c	Tognini2020_SCN_bulkRNA	ZT20	Nr1d1	26.5528
Fig3c	Tognini2020_SCN_bulkRNA	ZT24	Nr1d1	34.0713
Fig3c	Tognini2020_SCN_bulkRNA	ZT28	Nr1d1	39.3147
Fig3c	Tognini2020_SCN_bulkRNA	ZT32	Nr1d1	45.5798
Fig3c	Tognini2020_SCN_bulkRNA	ZT36	Nr1d1	30.5728
Fig3c	Tognini2020_SCN_bulkRNA	ZT40	Nr1d1	28.6093
Fig3c	Tognini2020_SCN_bulkRNA	ZT44	Nr1d1	28.6548
Fig3c	Tognini2020_SCN_bulkRNA	ZT48	Nr1d1	26.9249
Fig3c	Tognini2020_SCN_bulkRNA	ZT52	Nr1d1	40.7466
Fig3c	Tognini2020_SCN_bulkRNA	ZT56	Nr1d1	38.5274
Fig3c	Tognini2020_SCN_bulkRNA	ZT60	Nr1d1	32.65
Fig3c	Tognini2020_SCN_bulkRNA	ZT64	Nr1d1	27.5074
Fig3c	Tognini2020_SCN_bulkRNA	ZT68	Nr1d1	25.6668
Fig3c	Tognini2020_SCN_bulkRNA	ZT0	Plce1	5.24324
Fig3c	Tognini2020_SCN_bulkRNA	ZT4	Plce1	3.80824
Fig3c	Tognini2020_SCN_bulkRNA	ZT8	Plce1	4.30595
Fig3c	Tognini2020_SCN_bulkRNA	ZT12	Plce1	4.97962
Fig3c	Tognini2020_SCN_bulkRNA	ZT16	Plce1	5.73749
Fig3c	Tognini2020_SCN_bulkRNA	ZT20	Plce1	5.45504
Fig3c	Tognini2020_SCN_bulkRNA	ZT24	Plce1	4.22865
Fig3c	Tognini2020_SCN_bulkRNA	ZT28	Plce1	2.29716
Fig3c	Tognini2020_SCN_bulkRNA	ZT32	Plce1	3.14436
Fig3c	Tognini2020_SCN_bulkRNA	ZT36	Plce1	5.39942
Fig3c	Tognini2020_SCN_bulkRNA	ZT40	Plce1	4.98926
Fig3c	Tognini2020_SCN_bulkRNA	ZT44	Plce1	5.68741
Fig3c	Tognini2020_SCN_bulkRNA	ZT48	Plce1	4.38098
Fig3c	Tognini2020_SCN_bulkRNA	ZT52	Plce1	2.98633
Fig3c	Tognini2020_SCN_bulkRNA	ZT56	Plce1	4.93026
Fig3c	Tognini2020_SCN_bulkRNA	ZT60	Plce1	4.38501
Fig3c	Tognini2020_SCN_bulkRNA	ZT64	Plce1	5.96685
Fig3c	Tognini2020_SCN_bulkRNA	ZT68	Plce1	5.24651
Fig3c	Tognini2020_SCN_bulkRNA	ZT0	Stab2	0.320406
Fig3c	Tognini2020_SCN_bulkRNA	ZT4	Stab2	0.185171
Fig3c	Tognini2020_SCN_bulkRNA	ZT8	Stab2	0.095837
Fig3c	Tognini2020_SCN_bulkRNA	ZT12	Stab2	0.109201
Fig3c	Tognini2020_SCN_bulkRNA	ZT16	Stab2	0.162431
Fig3c	Tognini2020_SCN_bulkRNA	ZT20	Stab2	0.182128
Fig3c	Tognini2020_SCN_bulkRNA	ZT24	Stab2	0.217491
Fig3c	Tognini2020_SCN_bulkRNA	ZT28	Stab2	0.183395
Fig3c	Tognini2020_SCN_bulkRNA	ZT32	Stab2	0.093462
Fig3c	Tognini2020_SCN_bulkRNA	ZT36	Stab2	0.139609
Fig3c	Tognini2020_SCN_bulkRNA	ZT40	Stab2	0.142268
Fig3c	Tognini2020_SCN_bulkRNA	ZT44	Stab2	0.234907
Fig3c	Tognini2020_SCN_bulkRNA	ZT48	Stab2	0.219099
Fig3c	Tognini2020_SCN_bulkRNA	ZT52	Stab2	0.125772
Fig3c	Tognini2020_SCN_bulkRNA	ZT56	Stab2	0.112002
Fig3c	Tognini2020_SCN_bulkRNA	ZT60	Stab2	0.0475925
Fig3c	Tognini2020_SCN_bulkRNA	ZT64	Stab2	0.162926
Fig3c	Tognini2020_SCN_bulkRNA	ZT68	Stab2	0.215023
Fig3c	Tognini2020_SCN_bulkRNA	ZT0	Cdh11	10.8206
Fig3c	Tognini2020_SCN_bulkRNA	ZT4	Cdh11	10.8272
Fig3c	Tognini2020_SCN_bulkRNA	ZT8	Cdh11	10.9809
Fig3c	Tognini2020_SCN_bulkRNA	ZT12	Cdh11	12.334
Fig3c	Tognini2020_SCN_bulkRNA	ZT16	Cdh11	14.1374
Fig3c	Tognini2020_SCN_bulkRNA	ZT20	Cdh11	11.0462
Fig3c	Tognini2020_SCN_bulkRNA	ZT24	Cdh11	11.0694
Fig3c	Tognini2020_SCN_bulkRNA	ZT28	Cdh11	8.24089
Fig3c	Tognini2020_SCN_bulkRNA	ZT32	Cdh11	10.9302
Fig3c	Tognini2020_SCN_bulkRNA	ZT36	Cdh11	11.2843
Fig3c	Tognini2020_SCN_bulkRNA	ZT40	Cdh11	13.1801
Fig3c	Tognini2020_SCN_bulkRNA	ZT44	Cdh11	11.0652
Fig3c	Tognini2020_SCN_bulkRNA	ZT48	Cdh11	10.7436
Fig3c	Tognini2020_SCN_bulkRNA	ZT52	Cdh11	9.49192
Fig3c	Tognini2020_SCN_bulkRNA	ZT56	Cdh11	11.9786
Fig3c	Tognini2020_SCN_bulkRNA	ZT60	Cdh11	13.615
Fig3c	Tognini2020_SCN_bulkRNA	ZT64	Cdh11	13.0636
Fig3c	Tognini2020_SCN_bulkRNA	ZT68	Cdh11	11.3318
Fig3c	Tognini2020_SCN_bulkRNA	ZT0	Gja4	1.36527
Fig3c	Tognini2020_SCN_bulkRNA	ZT4	Gja4	1.46522
Fig3c	Tognini2020_SCN_bulkRNA	ZT8	Gja4	2.4846
Fig3c	Tognini2020_SCN_bulkRNA	ZT12	Gja4	2.40903
Fig3c	Tognini2020_SCN_bulkRNA	ZT16	Gja4	1.71743
Fig3c	Tognini2020_SCN_bulkRNA	ZT20	Gja4	1.50281
Fig3c	Tognini2020_SCN_bulkRNA	ZT24	Gja4	1.64854
Fig3c	Tognini2020_SCN_bulkRNA	ZT28	Gja4	1.93682
Fig3c	Tognini2020_SCN_bulkRNA	ZT32	Gja4	2.08285
Fig3c	Tognini2020_SCN_bulkRNA	ZT36	Gja4	2.16014
Fig3c	Tognini2020_SCN_bulkRNA	ZT40	Gja4	1.49558
Fig3c	Tognini2020_SCN_bulkRNA	ZT44	Gja4	1.61389
Fig3c	Tognini2020_SCN_bulkRNA	ZT48	Gja4	1.39568
Fig3c	Tognini2020_SCN_bulkRNA	ZT52	Gja4	1.97257
Fig3c	Tognini2020_SCN_bulkRNA	ZT56	Gja4	2.44137
Fig3c	Tognini2020_SCN_bulkRNA	ZT60	Gja4	1.99766
Fig3c	Tognini2020_SCN_bulkRNA	ZT64	Gja4	1.84152
Fig3c	Tognini2020_SCN_bulkRNA	ZT68	Gja4	1.33671
Fig3c	Tognini2020_SCN_bulkRNA	ZT0	Kctd12	14.9393
Fig3c	Tognini2020_SCN_bulkRNA	ZT4	Kctd12	14.0423
Fig3c	Tognini2020_SCN_bulkRNA	ZT8	Kctd12	13.1711
Fig3c	Tognini2020_SCN_bulkRNA	ZT12	Kctd12	15.8127
Fig3c	Tognini2020_SCN_bulkRNA	ZT16	Kctd12	18.2415
Fig3c	Tognini2020_SCN_bulkRNA	ZT20	Kctd12	16.669
Fig3c	Tognini2020_SCN_bulkRNA	ZT24	Kctd12	13.9386
Fig3c	Tognini2020_SCN_bulkRNA	ZT28	Kctd12	8.69876
Fig3c	Tognini2020_SCN_bulkRNA	ZT32	Kctd12	13.015
Fig3c	Tognini2020_SCN_bulkRNA	ZT36	Kctd12	16.2423
Fig3c	Tognini2020_SCN_bulkRNA	ZT40	Kctd12	17.199
Fig3c	Tognini2020_SCN_bulkRNA	ZT44	Kctd12	17.3318
Fig3c	Tognini2020_SCN_bulkRNA	ZT48	Kctd12	15.2236
Fig3c	Tognini2020_SCN_bulkRNA	ZT52	Kctd12	11.5931
Fig3c	Tognini2020_SCN_bulkRNA	ZT56	Kctd12	15.3471
Fig3c	Tognini2020_SCN_bulkRNA	ZT60	Kctd12	17.6261
Fig3c	Tognini2020_SCN_bulkRNA	ZT64	Kctd12	17.1994
Fig3c	Tognini2020_SCN_bulkRNA	ZT68	Kctd12	16.1989
Fig3c	Tognini2020_SCN_bulkRNA	ZT0	Mfhas1	8.92662
Fig3c	Tognini2020_SCN_bulkRNA	ZT4	Mfhas1	8.08814
Fig3c	Tognini2020_SCN_bulkRNA	ZT8	Mfhas1	8.15839
Fig3c	Tognini2020_SCN_bulkRNA	ZT12	Mfhas1	9.77649
Fig3c	Tognini2020_SCN_bulkRNA	ZT16	Mfhas1	9.68148
Fig3c	Tognini2020_SCN_bulkRNA	ZT20	Mfhas1	9.30361
Fig3c	Tognini2020_SCN_bulkRNA	ZT24	Mfhas1	9.17549
Fig3c	Tognini2020_SCN_bulkRNA	ZT28	Mfhas1	5.07577
Fig3c	Tognini2020_SCN_bulkRNA	ZT32	Mfhas1	7.92672
Fig3c	Tognini2020_SCN_bulkRNA	ZT36	Mfhas1	8.60757
Fig3c	Tognini2020_SCN_bulkRNA	ZT40	Mfhas1	9.79469
Fig3c	Tognini2020_SCN_bulkRNA	ZT44	Mfhas1	8.87349
Fig3c	Tognini2020_SCN_bulkRNA	ZT48	Mfhas1	8.79722
Fig3c	Tognini2020_SCN_bulkRNA	ZT52	Mfhas1	7.79171
Fig3c	Tognini2020_SCN_bulkRNA	ZT56	Mfhas1	8.61896
Fig3c	Tognini2020_SCN_bulkRNA	ZT60	Mfhas1	8.6658
Fig3c	Tognini2020_SCN_bulkRNA	ZT64	Mfhas1	10.3562
Fig3c	Tognini2020_SCN_bulkRNA	ZT68	Mfhas1	8.82959
Fig3c	Tognini2020_SCN_bulkRNA	ZT0	Net1	2.95421
Fig3c	Tognini2020_SCN_bulkRNA	ZT4	Net1	3.0919
Fig3c	Tognini2020_SCN_bulkRNA	ZT8	Net1	3.27984
Fig3c	Tognini2020_SCN_bulkRNA	ZT12	Net1	4.54161
Fig3c	Tognini2020_SCN_bulkRNA	ZT16	Net1	3.566
Fig3c	Tognini2020_SCN_bulkRNA	ZT20	Net1	2.65676
Fig3c	Tognini2020_SCN_bulkRNA	ZT24	Net1	2.48341
Fig3c	Tognini2020_SCN_bulkRNA	ZT28	Net1	2.8737
Fig3c	Tognini2020_SCN_bulkRNA	ZT32	Net1	3.73708
Fig3c	Tognini2020_SCN_bulkRNA	ZT36	Net1	3.92578
Fig3c	Tognini2020_SCN_bulkRNA	ZT40	Net1	3.74486
Fig3c	Tognini2020_SCN_bulkRNA	ZT44	Net1	3.09346
Fig3c	Tognini2020_SCN_bulkRNA	ZT48	Net1	2.60291
Fig3c	Tognini2020_SCN_bulkRNA	ZT52	Net1	2.80255
Fig3c	Tognini2020_SCN_bulkRNA	ZT56	Net1	3.64901
Fig3c	Tognini2020_SCN_bulkRNA	ZT60	Net1	4.63747
Fig3c	Tognini2020_SCN_bulkRNA	ZT64	Net1	3.71027
Fig3c	Tognini2020_SCN_bulkRNA	ZT68	Net1	3.50564
Fig3c	Tognini2020_SCN_bulkRNA	ZT0	Tmem175	7.92642
Fig3c	Tognini2020_SCN_bulkRNA	ZT4	Tmem175	9.88375
Fig3c	Tognini2020_SCN_bulkRNA	ZT8	Tmem175	9.69344
Fig3c	Tognini2020_SCN_bulkRNA	ZT12	Tmem175	8.80475
Fig3c	Tognini2020_SCN_bulkRNA	ZT16	Tmem175	7.4515
Fig3c	Tognini2020_SCN_bulkRNA	ZT20	Tmem175	8.37786
Fig3c	Tognini2020_SCN_bulkRNA	ZT24	Tmem175	9.66949
Fig3c	Tognini2020_SCN_bulkRNA	ZT28	Tmem175	11.1077
Fig3c	Tognini2020_SCN_bulkRNA	ZT32	Tmem175	9.1959
Fig3c	Tognini2020_SCN_bulkRNA	ZT36	Tmem175	8.8874
Fig3c	Tognini2020_SCN_bulkRNA	ZT40	Tmem175	7.85339
Fig3c	Tognini2020_SCN_bulkRNA	ZT44	Tmem175	8.51713
Fig3c	Tognini2020_SCN_bulkRNA	ZT48	Tmem175	8.45715
Fig3c	Tognini2020_SCN_bulkRNA	ZT52	Tmem175	11.4869
Fig3c	Tognini2020_SCN_bulkRNA	ZT56	Tmem175	8.84188
Fig3c	Tognini2020_SCN_bulkRNA	ZT60	Tmem175	8.1532
Fig3c	Tognini2020_SCN_bulkRNA	ZT64	Tmem175	7.6476
Fig3c	Tognini2020_SCN_bulkRNA	ZT68	Tmem175	8.23532
Fig3c	Tognini2020_SCN_bulkRNA	ZT0	Tmprss5	0.13693
Fig3c	Tognini2020_SCN_bulkRNA	ZT4	Tmprss5	0.765275
Fig3c	Tognini2020_SCN_bulkRNA	ZT8	Tmprss5	0.595633
Fig3c	Tognini2020_SCN_bulkRNA	ZT12	Tmprss5	0.379554
Fig3c	Tognini2020_SCN_bulkRNA	ZT16	Tmprss5	0.2067
Fig3c	Tognini2020_SCN_bulkRNA	ZT20	Tmprss5	0.353995
Fig3c	Tognini2020_SCN_bulkRNA	ZT24	Tmprss5	0.424874
Fig3c	Tognini2020_SCN_bulkRNA	ZT28	Tmprss5	0.707639
Fig3c	Tognini2020_SCN_bulkRNA	ZT32	Tmprss5	1.21899
Fig3c	Tognini2020_SCN_bulkRNA	ZT36	Tmprss5	0.383132
Fig3c	Tognini2020_SCN_bulkRNA	ZT40	Tmprss5	0.162405
Fig3c	Tognini2020_SCN_bulkRNA	ZT44	Tmprss5	0.290697
Fig3c	Tognini2020_SCN_bulkRNA	ZT48	Tmprss5	0.548253
Fig3c	Tognini2020_SCN_bulkRNA	ZT52	Tmprss5	0.80025
Fig3c	Tognini2020_SCN_bulkRNA	ZT56	Tmprss5	0.523258
Fig3c	Tognini2020_SCN_bulkRNA	ZT60	Tmprss5	0.254109
Fig3c	Tognini2020_SCN_bulkRNA	ZT64	Tmprss5	0.206652
Fig3c	Tognini2020_SCN_bulkRNA	ZT68	Tmprss5	0.357508
Fig3c	Tognini2020_SCN_bulkRNA	ZT0	Arntl	8.03366
Fig3c	Tognini2020_SCN_bulkRNA	ZT4	Arntl	6.36277
Fig3c	Tognini2020_SCN_bulkRNA	ZT8	Arntl	5.8569
Fig3c	Tognini2020_SCN_bulkRNA	ZT12	Arntl	5.64624
Fig3c	Tognini2020_SCN_bulkRNA	ZT16	Arntl	6.76782
Fig3c	Tognini2020_SCN_bulkRNA	ZT20	Arntl	5.9552
Fig3c	Tognini2020_SCN_bulkRNA	ZT24	Arntl	8.97622
Fig3c	Tognini2020_SCN_bulkRNA	ZT28	Arntl	6.99583
Fig3c	Tognini2020_SCN_bulkRNA	ZT32	Arntl	6.76776
Fig3c	Tognini2020_SCN_bulkRNA	ZT36	Arntl	6.00401
Fig3c	Tognini2020_SCN_bulkRNA	ZT40	Arntl	6.72707
Fig3c	Tognini2020_SCN_bulkRNA	ZT44	Arntl	6.75269
Fig3c	Tognini2020_SCN_bulkRNA	ZT48	Arntl	7.96192
Fig3c	Tognini2020_SCN_bulkRNA	ZT52	Arntl	7.71707
Fig3c	Tognini2020_SCN_bulkRNA	ZT56	Arntl	4.81103
Fig3c	Tognini2020_SCN_bulkRNA	ZT60	Arntl	5.74677
Fig3c	Tognini2020_SCN_bulkRNA	ZT64	Arntl	6.39963
Fig3c	Tognini2020_SCN_bulkRNA	ZT68	Arntl	6.51456
Fig3c	Tognini2020_SCN_bulkRNA	ZT0	Nr1d2	20.5104
Fig3c	Tognini2020_SCN_bulkRNA	ZT4	Nr1d2	26.0539
Fig3c	Tognini2020_SCN_bulkRNA	ZT8	Nr1d2	27.7132
Fig3c	Tognini2020_SCN_bulkRNA	ZT12	Nr1d2	28.0254
Fig3c	Tognini2020_SCN_bulkRNA	ZT16	Nr1d2	28.0664
Fig3c	Tognini2020_SCN_bulkRNA	ZT20	Nr1d2	25.3489
Fig3c	Tognini2020_SCN_bulkRNA	ZT24	Nr1d2	22.2934
Fig3c	Tognini2020_SCN_bulkRNA	ZT28	Nr1d2	20.9623
Fig3c	Tognini2020_SCN_bulkRNA	ZT32	Nr1d2	30.8453
Fig3c	Tognini2020_SCN_bulkRNA	ZT36	Nr1d2	30.9497
Fig3c	Tognini2020_SCN_bulkRNA	ZT40	Nr1d2	29.8817
Fig3c	Tognini2020_SCN_bulkRNA	ZT44	Nr1d2	26.4742
Fig3c	Tognini2020_SCN_bulkRNA	ZT48	Nr1d2	23.9232
Fig3c	Tognini2020_SCN_bulkRNA	ZT52	Nr1d2	24.8083
Fig3c	Tognini2020_SCN_bulkRNA	ZT56	Nr1d2	28.9576
Fig3c	Tognini2020_SCN_bulkRNA	ZT60	Nr1d2	31.3876
Fig3c	Tognini2020_SCN_bulkRNA	ZT64	Nr1d2	28.9187
Fig3c	Tognini2020_SCN_bulkRNA	ZT68	Nr1d2	26.2677
Fig3c	Tognini2020_SCN_bulkRNA	ZT0	Per1	6.17632
Fig3c	Tognini2020_SCN_bulkRNA	ZT4	Per1	8.99673
Fig3c	Tognini2020_SCN_bulkRNA	ZT8	Per1	9.25878
Fig3c	Tognini2020_SCN_bulkRNA	ZT12	Per1	9.98431
Fig3c	Tognini2020_SCN_bulkRNA	ZT16	Per1	9.5302
Fig3c	Tognini2020_SCN_bulkRNA	ZT20	Per1	8.88965
Fig3c	Tognini2020_SCN_bulkRNA	ZT24	Per1	9.84566
Fig3c	Tognini2020_SCN_bulkRNA	ZT28	Per1	9.60854
Fig3c	Tognini2020_SCN_bulkRNA	ZT32	Per1	13.4616
Fig3c	Tognini2020_SCN_bulkRNA	ZT36	Per1	12.2731
Fig3c	Tognini2020_SCN_bulkRNA	ZT40	Per1	10.0077
Fig3c	Tognini2020_SCN_bulkRNA	ZT44	Per1	8.90283
Fig3c	Tognini2020_SCN_bulkRNA	ZT48	Per1	8.45473
Fig3c	Tognini2020_SCN_bulkRNA	ZT52	Per1	11.3555
Fig3c	Tognini2020_SCN_bulkRNA	ZT56	Per1	9.16961
Fig3c	Tognini2020_SCN_bulkRNA	ZT60	Per1	14.3837
Fig3c	Tognini2020_SCN_bulkRNA	ZT64	Per1	9.73933
Fig3c	Tognini2020_SCN_bulkRNA	ZT68	Per1	11.008
Fig3c	Tognini2020_SCN_bulkRNA	ZT0	Per2	3.17057
Fig3c	Tognini2020_SCN_bulkRNA	ZT4	Per2	4.47272
Fig3c	Tognini2020_SCN_bulkRNA	ZT8	Per2	4.60047
Fig3c	Tognini2020_SCN_bulkRNA	ZT12	Per2	4.331
Fig3c	Tognini2020_SCN_bulkRNA	ZT16	Per2	4.6347
Fig3c	Tognini2020_SCN_bulkRNA	ZT20	Per2	4.4648
Fig3c	Tognini2020_SCN_bulkRNA	ZT24	Per2	4.43439
Fig3c	Tognini2020_SCN_bulkRNA	ZT28	Per2	3.36187
Fig3c	Tognini2020_SCN_bulkRNA	ZT32	Per2	4.28225
Fig3c	Tognini2020_SCN_bulkRNA	ZT36	Per2	6.4639
Fig3c	Tognini2020_SCN_bulkRNA	ZT40	Per2	4.39869
Fig3c	Tognini2020_SCN_bulkRNA	ZT44	Per2	4.55348
Fig3c	Tognini2020_SCN_bulkRNA	ZT48	Per2	4.26616
Fig3c	Tognini2020_SCN_bulkRNA	ZT52	Per2	5.2495
Fig3c	Tognini2020_SCN_bulkRNA	ZT56	Per2	3.92112
Fig3c	Tognini2020_SCN_bulkRNA	ZT60	Per2	7.0626
Fig3c	Tognini2020_SCN_bulkRNA	ZT64	Per2	4.80459
Fig3c	Tognini2020_SCN_bulkRNA	ZT68	Per2	4.20995
Fig3c	Tognini2020_SCN_bulkRNA	ZT0	Cry1	7.71441
Fig3c	Tognini2020_SCN_bulkRNA	ZT4	Cry1	7.16392
Fig3c	Tognini2020_SCN_bulkRNA	ZT8	Cry1	7.80394
Fig3c	Tognini2020_SCN_bulkRNA	ZT12	Cry1	8.79465
Fig3c	Tognini2020_SCN_bulkRNA	ZT16	Cry1	8.08688
Fig3c	Tognini2020_SCN_bulkRNA	ZT20	Cry1	6.71788
Fig3c	Tognini2020_SCN_bulkRNA	ZT24	Cry1	7.57277
Fig3c	Tognini2020_SCN_bulkRNA	ZT28	Cry1	7.28989
Fig3c	Tognini2020_SCN_bulkRNA	ZT32	Cry1	7.65715
Fig3c	Tognini2020_SCN_bulkRNA	ZT36	Cry1	9.22681
Fig3c	Tognini2020_SCN_bulkRNA	ZT40	Cry1	8.66496
Fig3c	Tognini2020_SCN_bulkRNA	ZT44	Cry1	7.00568
Fig3c	Tognini2020_SCN_bulkRNA	ZT48	Cry1	6.44193
Fig3c	Tognini2020_SCN_bulkRNA	ZT52	Cry1	7.32772
Fig3c	Tognini2020_SCN_bulkRNA	ZT56	Cry1	8.0774
Fig3c	Tognini2020_SCN_bulkRNA	ZT60	Cry1	9.40534
Fig3c	Tognini2020_SCN_bulkRNA	ZT64	Cry1	7.8248
Fig3c	Tognini2020_SCN_bulkRNA	ZT68	Cry1	7.01142
Fig3c	Tognini2020_SCN_bulkRNA	ZT0	Cry2	22.1653
Fig3c	Tognini2020_SCN_bulkRNA	ZT4	Cry2	24.0714
Fig3c	Tognini2020_SCN_bulkRNA	ZT8	Cry2	23.0118
Fig3c	Tognini2020_SCN_bulkRNA	ZT12	Cry2	24.4687
Fig3c	Tognini2020_SCN_bulkRNA	ZT16	Cry2	23.5535
Fig3c	Tognini2020_SCN_bulkRNA	ZT20	Cry2	21.1992
Fig3c	Tognini2020_SCN_bulkRNA	ZT24	Cry2	26.4692
Fig3c	Tognini2020_SCN_bulkRNA	ZT28	Cry2	26.8184
Fig3c	Tognini2020_SCN_bulkRNA	ZT32	Cry2	31.3106
Fig3c	Tognini2020_SCN_bulkRNA	ZT36	Cry2	23.9554
Fig3c	Tognini2020_SCN_bulkRNA	ZT40	Cry2	24.739
Fig3c	Tognini2020_SCN_bulkRNA	ZT44	Cry2	23.0219
Fig3c	Tognini2020_SCN_bulkRNA	ZT48	Cry2	22.1844
Fig3c	Tognini2020_SCN_bulkRNA	ZT52	Cry2	26.7769
Fig3c	Tognini2020_SCN_bulkRNA	ZT56	Cry2	25.7828
Fig3c	Tognini2020_SCN_bulkRNA	ZT60	Cry2	28.3426
Fig3c	Tognini2020_SCN_bulkRNA	ZT64	Cry2	23.0016
Fig3c	Tognini2020_SCN_bulkRNA	ZT68	Cry2	24.2476
Fig3c	Wen2020_SCN_pseudobulk	CT14	Dbp	1003
Fig3c	Wen2020_SCN_pseudobulk	CT18	Dbp	275
Fig3c	Wen2020_SCN_pseudobulk	CT22	Dbp	434
Fig3c	Wen2020_SCN_pseudobulk	CT26	Dbp	664
Fig3c	Wen2020_SCN_pseudobulk	CT30	Dbp	894
Fig3c	Wen2020_SCN_pseudobulk	CT34	Dbp	1483
Fig3c	Wen2020_SCN_pseudobulk	CT38	Dbp	374
Fig3c	Wen2020_SCN_pseudobulk	CT42	Dbp	304
Fig3c	Wen2020_SCN_pseudobulk	CT46	Dbp	394
Fig3c	Wen2020_SCN_pseudobulk	CT50	Dbp	355
Fig3c	Wen2020_SCN_pseudobulk	CT54	Dbp	1100
Fig3c	Wen2020_SCN_pseudobulk	CT58	Dbp	1072
Fig3c	Wen2020_SCN_pseudobulk	CT14	Ubxn2b	262
Fig3c	Wen2020_SCN_pseudobulk	CT18	Ubxn2b	190
Fig3c	Wen2020_SCN_pseudobulk	CT22	Ubxn2b	194
Fig3c	Wen2020_SCN_pseudobulk	CT26	Ubxn2b	169
Fig3c	Wen2020_SCN_pseudobulk	CT30	Ubxn2b	179
Fig3c	Wen2020_SCN_pseudobulk	CT34	Ubxn2b	165
Fig3c	Wen2020_SCN_pseudobulk	CT38	Ubxn2b	116
Fig3c	Wen2020_SCN_pseudobulk	CT42	Ubxn2b	208
Fig3c	Wen2020_SCN_pseudobulk	CT46	Ubxn2b	175
Fig3c	Wen2020_SCN_pseudobulk	CT50	Ubxn2b	92
Fig3c	Wen2020_SCN_pseudobulk	CT54	Ubxn2b	121
Fig3c	Wen2020_SCN_pseudobulk	CT58	Ubxn2b	128
Fig3c	Wen2020_SCN_pseudobulk	CT14	Kirrel2	37
Fig3c	Wen2020_SCN_pseudobulk	CT18	Kirrel2	8
Fig3c	Wen2020_SCN_pseudobulk	CT22	Kirrel2	4
Fig3c	Wen2020_SCN_pseudobulk	CT26	Kirrel2	4
Fig3c	Wen2020_SCN_pseudobulk	CT30	Kirrel2	5
Fig3c	Wen2020_SCN_pseudobulk	CT34	Kirrel2	7
Fig3c	Wen2020_SCN_pseudobulk	CT38	Kirrel2	6
Fig3c	Wen2020_SCN_pseudobulk	CT42	Kirrel2	8
Fig3c	Wen2020_SCN_pseudobulk	CT46	Kirrel2	5
Fig3c	Wen2020_SCN_pseudobulk	CT50	Kirrel2	6
Fig3c	Wen2020_SCN_pseudobulk	CT54	Kirrel2	8
Fig3c	Wen2020_SCN_pseudobulk	CT58	Kirrel2	14
Fig3c	Wen2020_SCN_pseudobulk	CT14	Mmp14	202
Fig3c	Wen2020_SCN_pseudobulk	CT18	Mmp14	156
Fig3c	Wen2020_SCN_pseudobulk	CT22	Mmp14	217
Fig3c	Wen2020_SCN_pseudobulk	CT26	Mmp14	285
Fig3c	Wen2020_SCN_pseudobulk	CT30	Mmp14	162
Fig3c	Wen2020_SCN_pseudobulk	CT34	Mmp14	131
Fig3c	Wen2020_SCN_pseudobulk	CT38	Mmp14	43
Fig3c	Wen2020_SCN_pseudobulk	CT42	Mmp14	169
Fig3c	Wen2020_SCN_pseudobulk	CT46	Mmp14	199
Fig3c	Wen2020_SCN_pseudobulk	CT50	Mmp14	168
Fig3c	Wen2020_SCN_pseudobulk	CT54	Mmp14	134
Fig3c	Wen2020_SCN_pseudobulk	CT58	Mmp14	78
Fig3c	Wen2020_SCN_pseudobulk	CT14	Nr1d1	344
Fig3c	Wen2020_SCN_pseudobulk	CT18	Nr1d1	178
Fig3c	Wen2020_SCN_pseudobulk	CT22	Nr1d1	349
Fig3c	Wen2020_SCN_pseudobulk	CT26	Nr1d1	482
Fig3c	Wen2020_SCN_pseudobulk	CT30	Nr1d1	388
Fig3c	Wen2020_SCN_pseudobulk	CT34	Nr1d1	548
Fig3c	Wen2020_SCN_pseudobulk	CT38	Nr1d1	111
Fig3c	Wen2020_SCN_pseudobulk	CT42	Nr1d1	149
Fig3c	Wen2020_SCN_pseudobulk	CT46	Nr1d1	211
Fig3c	Wen2020_SCN_pseudobulk	CT50	Nr1d1	239
Fig3c	Wen2020_SCN_pseudobulk	CT54	Nr1d1	460
Fig3c	Wen2020_SCN_pseudobulk	CT58	Nr1d1	255
Fig3c	Wen2020_SCN_pseudobulk	CT14	Plce1	313
Fig3c	Wen2020_SCN_pseudobulk	CT18	Plce1	99
Fig3c	Wen2020_SCN_pseudobulk	CT22	Plce1	144
Fig3c	Wen2020_SCN_pseudobulk	CT26	Plce1	129
Fig3c	Wen2020_SCN_pseudobulk	CT30	Plce1	105
Fig3c	Wen2020_SCN_pseudobulk	CT34	Plce1	156
Fig3c	Wen2020_SCN_pseudobulk	CT38	Plce1	118
Fig3c	Wen2020_SCN_pseudobulk	CT42	Plce1	183
Fig3c	Wen2020_SCN_pseudobulk	CT46	Plce1	133
Fig3c	Wen2020_SCN_pseudobulk	CT50	Plce1	76
Fig3c	Wen2020_SCN_pseudobulk	CT54	Plce1	65
Fig3c	Wen2020_SCN_pseudobulk	CT58	Plce1	96
Fig3c	Wen2020_SCN_pseudobulk	CT14	Stab2	9
Fig3c	Wen2020_SCN_pseudobulk	CT18	Stab2	NA
Fig3c	Wen2020_SCN_pseudobulk	CT22	Stab2	3
Fig3c	Wen2020_SCN_pseudobulk	CT26	Stab2	5
Fig3c	Wen2020_SCN_pseudobulk	CT30	Stab2	1
Fig3c	Wen2020_SCN_pseudobulk	CT34	Stab2	1
Fig3c	Wen2020_SCN_pseudobulk	CT38	Stab2	2
Fig3c	Wen2020_SCN_pseudobulk	CT42	Stab2	4
Fig3c	Wen2020_SCN_pseudobulk	CT46	Stab2	4
Fig3c	Wen2020_SCN_pseudobulk	CT50	Stab2	5
Fig3c	Wen2020_SCN_pseudobulk	CT54	Stab2	1
Fig3c	Wen2020_SCN_pseudobulk	CT58	Stab2	2
Fig3c	Wen2020_SCN_pseudobulk	CT14	Cdh11	356
Fig3c	Wen2020_SCN_pseudobulk	CT18	Cdh11	173
Fig3c	Wen2020_SCN_pseudobulk	CT22	Cdh11	234
Fig3c	Wen2020_SCN_pseudobulk	CT26	Cdh11	227
Fig3c	Wen2020_SCN_pseudobulk	CT30	Cdh11	257
Fig3c	Wen2020_SCN_pseudobulk	CT34	Cdh11	181
Fig3c	Wen2020_SCN_pseudobulk	CT38	Cdh11	208
Fig3c	Wen2020_SCN_pseudobulk	CT42	Cdh11	252
Fig3c	Wen2020_SCN_pseudobulk	CT46	Cdh11	215
Fig3c	Wen2020_SCN_pseudobulk	CT50	Cdh11	167
Fig3c	Wen2020_SCN_pseudobulk	CT54	Cdh11	153
Fig3c	Wen2020_SCN_pseudobulk	CT58	Cdh11	151
Fig3c	Wen2020_SCN_pseudobulk	CT14	Gja4	72
Fig3c	Wen2020_SCN_pseudobulk	CT18	Gja4	40
Fig3c	Wen2020_SCN_pseudobulk	CT22	Gja4	34
Fig3c	Wen2020_SCN_pseudobulk	CT26	Gja4	36
Fig3c	Wen2020_SCN_pseudobulk	CT30	Gja4	59
Fig3c	Wen2020_SCN_pseudobulk	CT34	Gja4	52
Fig3c	Wen2020_SCN_pseudobulk	CT38	Gja4	30
Fig3c	Wen2020_SCN_pseudobulk	CT42	Gja4	42
Fig3c	Wen2020_SCN_pseudobulk	CT46	Gja4	39
Fig3c	Wen2020_SCN_pseudobulk	CT50	Gja4	35
Fig3c	Wen2020_SCN_pseudobulk	CT54	Gja4	31
Fig3c	Wen2020_SCN_pseudobulk	CT58	Gja4	39
Fig3c	Wen2020_SCN_pseudobulk	CT14	Kctd12	891
Fig3c	Wen2020_SCN_pseudobulk	CT18	Kctd12	363
Fig3c	Wen2020_SCN_pseudobulk	CT22	Kctd12	390
Fig3c	Wen2020_SCN_pseudobulk	CT26	Kctd12	489
Fig3c	Wen2020_SCN_pseudobulk	CT30	Kctd12	473
Fig3c	Wen2020_SCN_pseudobulk	CT34	Kctd12	484
Fig3c	Wen2020_SCN_pseudobulk	CT38	Kctd12	385
Fig3c	Wen2020_SCN_pseudobulk	CT42	Kctd12	499
Fig3c	Wen2020_SCN_pseudobulk	CT46	Kctd12	419
Fig3c	Wen2020_SCN_pseudobulk	CT50	Kctd12	345
Fig3c	Wen2020_SCN_pseudobulk	CT54	Kctd12	308
Fig3c	Wen2020_SCN_pseudobulk	CT58	Kctd12	267
Fig3c	Wen2020_SCN_pseudobulk	CT14	Mfhas1	434
Fig3c	Wen2020_SCN_pseudobulk	CT18	Mfhas1	215
Fig3c	Wen2020_SCN_pseudobulk	CT22	Mfhas1	286
Fig3c	Wen2020_SCN_pseudobulk	CT26	Mfhas1	299
Fig3c	Wen2020_SCN_pseudobulk	CT30	Mfhas1	287
Fig3c	Wen2020_SCN_pseudobulk	CT34	Mfhas1	261
Fig3c	Wen2020_SCN_pseudobulk	CT38	Mfhas1	154
Fig3c	Wen2020_SCN_pseudobulk	CT42	Mfhas1	238
Fig3c	Wen2020_SCN_pseudobulk	CT46	Mfhas1	227
Fig3c	Wen2020_SCN_pseudobulk	CT50	Mfhas1	143
Fig3c	Wen2020_SCN_pseudobulk	CT54	Mfhas1	163
Fig3c	Wen2020_SCN_pseudobulk	CT58	Mfhas1	182
Fig3c	Wen2020_SCN_pseudobulk	CT14	Net1	270
Fig3c	Wen2020_SCN_pseudobulk	CT18	Net1	54
Fig3c	Wen2020_SCN_pseudobulk	CT22	Net1	78
Fig3c	Wen2020_SCN_pseudobulk	CT26	Net1	96
Fig3c	Wen2020_SCN_pseudobulk	CT30	Net1	146
Fig3c	Wen2020_SCN_pseudobulk	CT34	Net1	123
Fig3c	Wen2020_SCN_pseudobulk	CT38	Net1	172
Fig3c	Wen2020_SCN_pseudobulk	CT42	Net1	83
Fig3c	Wen2020_SCN_pseudobulk	CT46	Net1	79
Fig3c	Wen2020_SCN_pseudobulk	CT50	Net1	62
Fig3c	Wen2020_SCN_pseudobulk	CT54	Net1	89
Fig3c	Wen2020_SCN_pseudobulk	CT58	Net1	168
Fig3c	Wen2020_SCN_pseudobulk	CT14	Tmem175	197
Fig3c	Wen2020_SCN_pseudobulk	CT18	Tmem175	119
Fig3c	Wen2020_SCN_pseudobulk	CT22	Tmem175	199
Fig3c	Wen2020_SCN_pseudobulk	CT26	Tmem175	184
Fig3c	Wen2020_SCN_pseudobulk	CT30	Tmem175	163
Fig3c	Wen2020_SCN_pseudobulk	CT34	Tmem175	179
Fig3c	Wen2020_SCN_pseudobulk	CT38	Tmem175	110
Fig3c	Wen2020_SCN_pseudobulk	CT42	Tmem175	152
Fig3c	Wen2020_SCN_pseudobulk	CT46	Tmem175	146
Fig3c	Wen2020_SCN_pseudobulk	CT50	Tmem175	102
Fig3c	Wen2020_SCN_pseudobulk	CT54	Tmem175	133
Fig3c	Wen2020_SCN_pseudobulk	CT58	Tmem175	143
Fig3c	Wen2020_SCN_pseudobulk	CT14	Tmprss5	25
Fig3c	Wen2020_SCN_pseudobulk	CT18	Tmprss5	6
Fig3c	Wen2020_SCN_pseudobulk	CT22	Tmprss5	18
Fig3c	Wen2020_SCN_pseudobulk	CT26	Tmprss5	20
Fig3c	Wen2020_SCN_pseudobulk	CT30	Tmprss5	19
Fig3c	Wen2020_SCN_pseudobulk	CT34	Tmprss5	12
Fig3c	Wen2020_SCN_pseudobulk	CT38	Tmprss5	16
Fig3c	Wen2020_SCN_pseudobulk	CT42	Tmprss5	18
Fig3c	Wen2020_SCN_pseudobulk	CT46	Tmprss5	10
Fig3c	Wen2020_SCN_pseudobulk	CT50	Tmprss5	6
Fig3c	Wen2020_SCN_pseudobulk	CT54	Tmprss5	22
Fig3c	Wen2020_SCN_pseudobulk	CT58	Tmprss5	16
Fig3c	Wen2020_SCN_pseudobulk	CT14	Arntl	179
Fig3c	Wen2020_SCN_pseudobulk	CT18	Arntl	180
Fig3c	Wen2020_SCN_pseudobulk	CT22	Arntl	179
Fig3c	Wen2020_SCN_pseudobulk	CT26	Arntl	147
Fig3c	Wen2020_SCN_pseudobulk	CT30	Arntl	111
Fig3c	Wen2020_SCN_pseudobulk	CT34	Arntl	150
Fig3c	Wen2020_SCN_pseudobulk	CT38	Arntl	74
Fig3c	Wen2020_SCN_pseudobulk	CT42	Arntl	147
Fig3c	Wen2020_SCN_pseudobulk	CT46	Arntl	119
Fig3c	Wen2020_SCN_pseudobulk	CT50	Arntl	86
Fig3c	Wen2020_SCN_pseudobulk	CT54	Arntl	82
Fig3c	Wen2020_SCN_pseudobulk	CT58	Arntl	73
Fig3c	Wen2020_SCN_pseudobulk	CT14	Nr1d2	775
Fig3c	Wen2020_SCN_pseudobulk	CT18	Nr1d2	318
Fig3c	Wen2020_SCN_pseudobulk	CT22	Nr1d2	376
Fig3c	Wen2020_SCN_pseudobulk	CT26	Nr1d2	471
Fig3c	Wen2020_SCN_pseudobulk	CT30	Nr1d2	530
Fig3c	Wen2020_SCN_pseudobulk	CT34	Nr1d2	686
Fig3c	Wen2020_SCN_pseudobulk	CT38	Nr1d2	347
Fig3c	Wen2020_SCN_pseudobulk	CT42	Nr1d2	297
Fig3c	Wen2020_SCN_pseudobulk	CT46	Nr1d2	255
Fig3c	Wen2020_SCN_pseudobulk	CT50	Nr1d2	241
Fig3c	Wen2020_SCN_pseudobulk	CT54	Nr1d2	459
Fig3c	Wen2020_SCN_pseudobulk	CT58	Nr1d2	463
Fig3c	Wen2020_SCN_pseudobulk	CT14	Per1	624
Fig3c	Wen2020_SCN_pseudobulk	CT18	Per1	259
Fig3c	Wen2020_SCN_pseudobulk	CT22	Per1	312
Fig3c	Wen2020_SCN_pseudobulk	CT26	Per1	415
Fig3c	Wen2020_SCN_pseudobulk	CT30	Per1	299
Fig3c	Wen2020_SCN_pseudobulk	CT34	Per1	522
Fig3c	Wen2020_SCN_pseudobulk	CT38	Per1	166
Fig3c	Wen2020_SCN_pseudobulk	CT42	Per1	239
Fig3c	Wen2020_SCN_pseudobulk	CT46	Per1	185
Fig3c	Wen2020_SCN_pseudobulk	CT50	Per1	215
Fig3c	Wen2020_SCN_pseudobulk	CT54	Per1	348
Fig3c	Wen2020_SCN_pseudobulk	CT58	Per1	329
Fig3c	Wen2020_SCN_pseudobulk	CT14	Per2	297
Fig3c	Wen2020_SCN_pseudobulk	CT18	Per2	75
Fig3c	Wen2020_SCN_pseudobulk	CT22	Per2	74
Fig3c	Wen2020_SCN_pseudobulk	CT26	Per2	90
Fig3c	Wen2020_SCN_pseudobulk	CT30	Per2	121
Fig3c	Wen2020_SCN_pseudobulk	CT34	Per2	320
Fig3c	Wen2020_SCN_pseudobulk	CT38	Per2	97
Fig3c	Wen2020_SCN_pseudobulk	CT42	Per2	91
Fig3c	Wen2020_SCN_pseudobulk	CT46	Per2	59
Fig3c	Wen2020_SCN_pseudobulk	CT50	Per2	44
Fig3c	Wen2020_SCN_pseudobulk	CT54	Per2	187
Fig3c	Wen2020_SCN_pseudobulk	CT58	Per2	175
Fig3c	Wen2020_SCN_pseudobulk	CT14	Cry1	443
Fig3c	Wen2020_SCN_pseudobulk	CT18	Cry1	179
Fig3c	Wen2020_SCN_pseudobulk	CT22	Cry1	226
Fig3c	Wen2020_SCN_pseudobulk	CT26	Cry1	141
Fig3c	Wen2020_SCN_pseudobulk	CT30	Cry1	163
Fig3c	Wen2020_SCN_pseudobulk	CT34	Cry1	458
Fig3c	Wen2020_SCN_pseudobulk	CT38	Cry1	163
Fig3c	Wen2020_SCN_pseudobulk	CT42	Cry1	195
Fig3c	Wen2020_SCN_pseudobulk	CT46	Cry1	174
Fig3c	Wen2020_SCN_pseudobulk	CT50	Cry1	119
Fig3c	Wen2020_SCN_pseudobulk	CT54	Cry1	164
Fig3c	Wen2020_SCN_pseudobulk	CT58	Cry1	201
Fig3c	Wen2020_SCN_pseudobulk	CT14	Cry2	510
Fig3c	Wen2020_SCN_pseudobulk	CT18	Cry2	354
Fig3c	Wen2020_SCN_pseudobulk	CT22	Cry2	331
Fig3c	Wen2020_SCN_pseudobulk	CT26	Cry2	347
Fig3c	Wen2020_SCN_pseudobulk	CT30	Cry2	334
Fig3c	Wen2020_SCN_pseudobulk	CT34	Cry2	399
Fig3c	Wen2020_SCN_pseudobulk	CT38	Cry2	166
Fig3c	Wen2020_SCN_pseudobulk	CT42	Cry2	298
Fig3c	Wen2020_SCN_pseudobulk	CT46	Cry2	246
Fig3c	Wen2020_SCN_pseudobulk	CT50	Cry2	152
Fig3c	Wen2020_SCN_pseudobulk	CT54	Cry2	257
Fig3c	Wen2020_SCN_pseudobulk	CT58	Cry2	231
Fig3f	Geyfman2012_skin_microarray	ZT2	Acly	3362.56
Fig3f	Geyfman2012_skin_microarray	ZT6	Acly	2952.71
Fig3f	Geyfman2012_skin_microarray	ZT10	Acly	2692.51
Fig3f	Geyfman2012_skin_microarray	ZT14	Acly	3204.26
Fig3f	Geyfman2012_skin_microarray	ZT18	Acly	3858.52
Fig3f	Geyfman2012_skin_microarray	ZT22	Acly	4276.59
Fig3f	Geyfman2012_skin_microarray	ZT26	Acly	3647.93
Fig3f	Geyfman2012_skin_microarray	ZT30	Acly	2941.05
Fig3f	Geyfman2012_skin_microarray	ZT34	Acly	2820.05
Fig3f	Geyfman2012_skin_microarray	ZT38	Acly	3312.14
Fig3f	Geyfman2012_skin_microarray	ZT42	Acly	3964.19
Fig3f	Geyfman2012_skin_microarray	ZT46	Acly	3907.45
Fig3f	Geyfman2012_skin_microarray	ZT50	Acly	4075.16
Fig3f	Geyfman2012_skin_microarray	ZT2	Alpk1	196.982
Fig3f	Geyfman2012_skin_microarray	ZT6	Alpk1	226.849
Fig3f	Geyfman2012_skin_microarray	ZT10	Alpk1	336.47
Fig3f	Geyfman2012_skin_microarray	ZT14	Alpk1	203.478
Fig3f	Geyfman2012_skin_microarray	ZT18	Alpk1	189.065
Fig3f	Geyfman2012_skin_microarray	ZT22	Alpk1	181.36
Fig3f	Geyfman2012_skin_microarray	ZT26	Alpk1	209.173
Fig3f	Geyfman2012_skin_microarray	ZT30	Alpk1	253.407
Fig3f	Geyfman2012_skin_microarray	ZT34	Alpk1	274.734
Fig3f	Geyfman2012_skin_microarray	ZT38	Alpk1	229.704
Fig3f	Geyfman2012_skin_microarray	ZT42	Alpk1	196.238
Fig3f	Geyfman2012_skin_microarray	ZT46	Alpk1	185.349
Fig3f	Geyfman2012_skin_microarray	ZT50	Alpk1	209.255
Fig3f	Geyfman2012_skin_microarray	ZT2	Atg10	843.665
Fig3f	Geyfman2012_skin_microarray	ZT6	Atg10	880.675
Fig3f	Geyfman2012_skin_microarray	ZT10	Atg10	850.068
Fig3f	Geyfman2012_skin_microarray	ZT14	Atg10	749.443
Fig3f	Geyfman2012_skin_microarray	ZT18	Atg10	728.159
Fig3f	Geyfman2012_skin_microarray	ZT22	Atg10	734.676
Fig3f	Geyfman2012_skin_microarray	ZT26	Atg10	795.37
Fig3f	Geyfman2012_skin_microarray	ZT30	Atg10	907.575
Fig3f	Geyfman2012_skin_microarray	ZT34	Atg10	818.169
Fig3f	Geyfman2012_skin_microarray	ZT38	Atg10	718.128
Fig3f	Geyfman2012_skin_microarray	ZT42	Atg10	650.437
Fig3f	Geyfman2012_skin_microarray	ZT46	Atg10	703.907
Fig3f	Geyfman2012_skin_microarray	ZT50	Atg10	816.839
Fig3f	Geyfman2012_skin_microarray	ZT2	Casp12	546.535
Fig3f	Geyfman2012_skin_microarray	ZT6	Casp12	652.028
Fig3f	Geyfman2012_skin_microarray	ZT10	Casp12	870.569
Fig3f	Geyfman2012_skin_microarray	ZT14	Casp12	588.018
Fig3f	Geyfman2012_skin_microarray	ZT18	Casp12	501.906
Fig3f	Geyfman2012_skin_microarray	ZT22	Casp12	538.74
Fig3f	Geyfman2012_skin_microarray	ZT26	Casp12	565.529
Fig3f	Geyfman2012_skin_microarray	ZT30	Casp12	723.639
Fig3f	Geyfman2012_skin_microarray	ZT34	Casp12	734.447
Fig3f	Geyfman2012_skin_microarray	ZT38	Casp12	604.902
Fig3f	Geyfman2012_skin_microarray	ZT42	Casp12	498.894
Fig3f	Geyfman2012_skin_microarray	ZT46	Casp12	460.168
Fig3f	Geyfman2012_skin_microarray	ZT50	Casp12	565.207
Fig3f	Geyfman2012_skin_microarray	ZT2	Cry1	240.55
Fig3f	Geyfman2012_skin_microarray	ZT6	Cry1	240.495
Fig3f	Geyfman2012_skin_microarray	ZT10	Cry1	323.152
Fig3f	Geyfman2012_skin_microarray	ZT14	Cry1	564.003
Fig3f	Geyfman2012_skin_microarray	ZT18	Cry1	499.812
Fig3f	Geyfman2012_skin_microarray	ZT22	Cry1	655.921
Fig3f	Geyfman2012_skin_microarray	ZT26	Cry1	295.96
Fig3f	Geyfman2012_skin_microarray	ZT30	Cry1	192.535
Fig3f	Geyfman2012_skin_microarray	ZT34	Cry1	361.236
Fig3f	Geyfman2012_skin_microarray	ZT38	Cry1	474.561
Fig3f	Geyfman2012_skin_microarray	ZT42	Cry1	635.215
Fig3f	Geyfman2012_skin_microarray	ZT46	Cry1	528.949
Fig3f	Geyfman2012_skin_microarray	ZT50	Cry1	288.66
Fig3f	Geyfman2012_skin_microarray	ZT2	Erh	1123.41
Fig3f	Geyfman2012_skin_microarray	ZT6	Erh	1032.51
Fig3f	Geyfman2012_skin_microarray	ZT10	Erh	999.72
Fig3f	Geyfman2012_skin_microarray	ZT14	Erh	845.044
Fig3f	Geyfman2012_skin_microarray	ZT18	Erh	1000.43
Fig3f	Geyfman2012_skin_microarray	ZT22	Erh	1040.84
Fig3f	Geyfman2012_skin_microarray	ZT26	Erh	1067.47
Fig3f	Geyfman2012_skin_microarray	ZT30	Erh	1007.32
Fig3f	Geyfman2012_skin_microarray	ZT34	Erh	969.549
Fig3f	Geyfman2012_skin_microarray	ZT38	Erh	966.211
Fig3f	Geyfman2012_skin_microarray	ZT42	Erh	968.736
Fig3f	Geyfman2012_skin_microarray	ZT46	Erh	1072.18
Fig3f	Geyfman2012_skin_microarray	ZT50	Erh	1298.55
Fig3f	Geyfman2012_skin_microarray	ZT2	Gars	1748.09
Fig3f	Geyfman2012_skin_microarray	ZT6	Gars	1732.71
Fig3f	Geyfman2012_skin_microarray	ZT10	Gars	1565
Fig3f	Geyfman2012_skin_microarray	ZT14	Gars	1483.52
Fig3f	Geyfman2012_skin_microarray	ZT18	Gars	1711.1
Fig3f	Geyfman2012_skin_microarray	ZT22	Gars	1634.04
Fig3f	Geyfman2012_skin_microarray	ZT26	Gars	1995.89
Fig3f	Geyfman2012_skin_microarray	ZT30	Gars	1718.92
Fig3f	Geyfman2012_skin_microarray	ZT34	Gars	1517.76
Fig3f	Geyfman2012_skin_microarray	ZT38	Gars	1395.87
Fig3f	Geyfman2012_skin_microarray	ZT42	Gars	1509.91
Fig3f	Geyfman2012_skin_microarray	ZT46	Gars	1659.29
Fig3f	Geyfman2012_skin_microarray	ZT50	Gars	1884.31
Fig3f	Geyfman2012_skin_microarray	ZT2	Mbtd1	1073.03
Fig3f	Geyfman2012_skin_microarray	ZT6	Mbtd1	1110.03
Fig3f	Geyfman2012_skin_microarray	ZT10	Mbtd1	1114.31
Fig3f	Geyfman2012_skin_microarray	ZT14	Mbtd1	1051.74
Fig3f	Geyfman2012_skin_microarray	ZT18	Mbtd1	997.109
Fig3f	Geyfman2012_skin_microarray	ZT22	Mbtd1	997.153
Fig3f	Geyfman2012_skin_microarray	ZT26	Mbtd1	1043.96
Fig3f	Geyfman2012_skin_microarray	ZT30	Mbtd1	1144.21
Fig3f	Geyfman2012_skin_microarray	ZT34	Mbtd1	1095.58
Fig3f	Geyfman2012_skin_microarray	ZT38	Mbtd1	1016.09
Fig3f	Geyfman2012_skin_microarray	ZT42	Mbtd1	906.954
Fig3f	Geyfman2012_skin_microarray	ZT46	Mbtd1	997.958
Fig3f	Geyfman2012_skin_microarray	ZT50	Mbtd1	1003
Fig3f	Geyfman2012_skin_microarray	ZT2	Mrpl23	1813.96
Fig3f	Geyfman2012_skin_microarray	ZT6	Mrpl23	1812.82
Fig3f	Geyfman2012_skin_microarray	ZT10	Mrpl23	1774.58
Fig3f	Geyfman2012_skin_microarray	ZT14	Mrpl23	1559.97
Fig3f	Geyfman2012_skin_microarray	ZT18	Mrpl23	1619.49
Fig3f	Geyfman2012_skin_microarray	ZT22	Mrpl23	1726.98
Fig3f	Geyfman2012_skin_microarray	ZT26	Mrpl23	1898.37
Fig3f	Geyfman2012_skin_microarray	ZT30	Mrpl23	1706.85
Fig3f	Geyfman2012_skin_microarray	ZT34	Mrpl23	1672.4
Fig3f	Geyfman2012_skin_microarray	ZT38	Mrpl23	1528.06
Fig3f	Geyfman2012_skin_microarray	ZT42	Mrpl23	1609.29
Fig3f	Geyfman2012_skin_microarray	ZT46	Mrpl23	1711.41
Fig3f	Geyfman2012_skin_microarray	ZT50	Mrpl23	2063.12
Fig3f	Geyfman2012_skin_microarray	ZT2	Nr1d1	5824.38
Fig3f	Geyfman2012_skin_microarray	ZT6	Nr1d1	10447.8
Fig3f	Geyfman2012_skin_microarray	ZT10	Nr1d1	8196.78
Fig3f	Geyfman2012_skin_microarray	ZT14	Nr1d1	3452.12
Fig3f	Geyfman2012_skin_microarray	ZT18	Nr1d1	1949.65
Fig3f	Geyfman2012_skin_microarray	ZT22	Nr1d1	1116.2
Fig3f	Geyfman2012_skin_microarray	ZT26	Nr1d1	5601.57
Fig3f	Geyfman2012_skin_microarray	ZT30	Nr1d1	9779.37
Fig3f	Geyfman2012_skin_microarray	ZT34	Nr1d1	7681.45
Fig3f	Geyfman2012_skin_microarray	ZT38	Nr1d1	4918.48
Fig3f	Geyfman2012_skin_microarray	ZT42	Nr1d1	1100.87
Fig3f	Geyfman2012_skin_microarray	ZT46	Nr1d1	1435.25
Fig3f	Geyfman2012_skin_microarray	ZT50	Nr1d1	5253.69
Fig3f	Geyfman2012_skin_microarray	ZT2	Nr1d2	1265.39
Fig3f	Geyfman2012_skin_microarray	ZT6	Nr1d2	2443.62
Fig3f	Geyfman2012_skin_microarray	ZT10	Nr1d2	2695.37
Fig3f	Geyfman2012_skin_microarray	ZT14	Nr1d2	2012.11
Fig3f	Geyfman2012_skin_microarray	ZT18	Nr1d2	455.678
Fig3f	Geyfman2012_skin_microarray	ZT22	Nr1d2	698.241
Fig3f	Geyfman2012_skin_microarray	ZT26	Nr1d2	1038.31
Fig3f	Geyfman2012_skin_microarray	ZT30	Nr1d2	2314.95
Fig3f	Geyfman2012_skin_microarray	ZT34	Nr1d2	2646.79
Fig3f	Geyfman2012_skin_microarray	ZT38	Nr1d2	2187.22
Fig3f	Geyfman2012_skin_microarray	ZT42	Nr1d2	673.058
Fig3f	Geyfman2012_skin_microarray	ZT46	Nr1d2	341.035
Fig3f	Geyfman2012_skin_microarray	ZT50	Nr1d2	922.381
Fig3f	Geyfman2012_skin_microarray	ZT2	Per2	199.097
Fig3f	Geyfman2012_skin_microarray	ZT6	Per2	654.53
Fig3f	Geyfman2012_skin_microarray	ZT10	Per2	1469.86
Fig3f	Geyfman2012_skin_microarray	ZT14	Per2	1845.96
Fig3f	Geyfman2012_skin_microarray	ZT18	Per2	442.7
Fig3f	Geyfman2012_skin_microarray	ZT22	Per2	934.858
Fig3f	Geyfman2012_skin_microarray	ZT26	Per2	126.137
Fig3f	Geyfman2012_skin_microarray	ZT30	Per2	414.11
Fig3f	Geyfman2012_skin_microarray	ZT34	Per2	1474.33
Fig3f	Geyfman2012_skin_microarray	ZT38	Per2	1711.45
Fig3f	Geyfman2012_skin_microarray	ZT42	Per2	860.058
Fig3f	Geyfman2012_skin_microarray	ZT46	Per2	508.672
Fig3f	Geyfman2012_skin_microarray	ZT50	Per2	124.67
Fig3f	Geyfman2012_skin_microarray	ZT2	Pfkfb3	818.154
Fig3f	Geyfman2012_skin_microarray	ZT6	Pfkfb3	1552.68
Fig3f	Geyfman2012_skin_microarray	ZT10	Pfkfb3	1364.85
Fig3f	Geyfman2012_skin_microarray	ZT14	Pfkfb3	740.443
Fig3f	Geyfman2012_skin_microarray	ZT18	Pfkfb3	649.963
Fig3f	Geyfman2012_skin_microarray	ZT22	Pfkfb3	703.605
Fig3f	Geyfman2012_skin_microarray	ZT26	Pfkfb3	877.817
Fig3f	Geyfman2012_skin_microarray	ZT30	Pfkfb3	1477.46
Fig3f	Geyfman2012_skin_microarray	ZT34	Pfkfb3	1281.95
Fig3f	Geyfman2012_skin_microarray	ZT38	Pfkfb3	860.277
Fig3f	Geyfman2012_skin_microarray	ZT42	Pfkfb3	497.073
Fig3f	Geyfman2012_skin_microarray	ZT46	Pfkfb3	710.819
Fig3f	Geyfman2012_skin_microarray	ZT50	Pfkfb3	827.255
Fig3f	Geyfman2012_skin_microarray	ZT2	Spata6	477.765
Fig3f	Geyfman2012_skin_microarray	ZT6	Spata6	540.93
Fig3f	Geyfman2012_skin_microarray	ZT10	Spata6	558.252
Fig3f	Geyfman2012_skin_microarray	ZT14	Spata6	471.482
Fig3f	Geyfman2012_skin_microarray	ZT18	Spata6	424.805
Fig3f	Geyfman2012_skin_microarray	ZT22	Spata6	431.084
Fig3f	Geyfman2012_skin_microarray	ZT26	Spata6	513.9
Fig3f	Geyfman2012_skin_microarray	ZT30	Spata6	581.04
Fig3f	Geyfman2012_skin_microarray	ZT34	Spata6	507.133
Fig3f	Geyfman2012_skin_microarray	ZT38	Spata6	451.649
Fig3f	Geyfman2012_skin_microarray	ZT42	Spata6	419.423
Fig3f	Geyfman2012_skin_microarray	ZT46	Spata6	431.155
Fig3f	Geyfman2012_skin_microarray	ZT50	Spata6	483.683
Fig3f	Geyfman2012_skin_microarray	ZT2	Tbl1xr1	1562.81
Fig3f	Geyfman2012_skin_microarray	ZT6	Tbl1xr1	1543.94
Fig3f	Geyfman2012_skin_microarray	ZT10	Tbl1xr1	1541.19
Fig3f	Geyfman2012_skin_microarray	ZT14	Tbl1xr1	1467.74
Fig3f	Geyfman2012_skin_microarray	ZT18	Tbl1xr1	1463.44
Fig3f	Geyfman2012_skin_microarray	ZT22	Tbl1xr1	1546
Fig3f	Geyfman2012_skin_microarray	ZT26	Tbl1xr1	1703.08
Fig3f	Geyfman2012_skin_microarray	ZT30	Tbl1xr1	1638.91
Fig3f	Geyfman2012_skin_microarray	ZT34	Tbl1xr1	1486.79
Fig3f	Geyfman2012_skin_microarray	ZT38	Tbl1xr1	1433.13
Fig3f	Geyfman2012_skin_microarray	ZT42	Tbl1xr1	1469.35
Fig3f	Geyfman2012_skin_microarray	ZT46	Tbl1xr1	1470.55
Fig3f	Geyfman2012_skin_microarray	ZT50	Tbl1xr1	1746.22
Fig3f	Geyfman2012_skin_microarray	ZT2	Vav2	426.9
Fig3f	Geyfman2012_skin_microarray	ZT6	Vav2	478.511
Fig3f	Geyfman2012_skin_microarray	ZT10	Vav2	527.245
Fig3f	Geyfman2012_skin_microarray	ZT14	Vav2	510.589
Fig3f	Geyfman2012_skin_microarray	ZT18	Vav2	466.709
Fig3f	Geyfman2012_skin_microarray	ZT22	Vav2	451.903
Fig3f	Geyfman2012_skin_microarray	ZT26	Vav2	434.092
Fig3f	Geyfman2012_skin_microarray	ZT30	Vav2	465.818
Fig3f	Geyfman2012_skin_microarray	ZT34	Vav2	532.249
Fig3f	Geyfman2012_skin_microarray	ZT38	Vav2	565.922
Fig3f	Geyfman2012_skin_microarray	ZT42	Vav2	510.036
Fig3f	Geyfman2012_skin_microarray	ZT46	Vav2	449.348
Fig3f	Geyfman2012_skin_microarray	ZT50	Vav2	434.363
Fig3f	Duan2024_skin_pseudobulk	ZT10	Acly	1053
Fig3f	Duan2024_skin_pseudobulk	ZT14	Acly	1656
Fig3f	Duan2024_skin_pseudobulk	ZT18	Acly	305
Fig3f	Duan2024_skin_pseudobulk	ZT34	Acly	2159
Fig3f	Duan2024_skin_pseudobulk	ZT38	Acly	1384
Fig3f	Duan2024_skin_pseudobulk	ZT42	Acly	852
Fig3f	Duan2024_skin_pseudobulk	ZT58	Acly	887
Fig3f	Duan2024_skin_pseudobulk	ZT62	Acly	3373
Fig3f	Duan2024_skin_pseudobulk	ZT66	Acly	2390
Fig3f	Duan2024_skin_pseudobulk	ZT22	Acly	2511
Fig3f	Duan2024_skin_pseudobulk	ZT26	Acly	1213
Fig3f	Duan2024_skin_pseudobulk	ZT30	Acly	1916
Fig3f	Duan2024_skin_pseudobulk	ZT46	Acly	2116
Fig3f	Duan2024_skin_pseudobulk	ZT50	Acly	1445
Fig3f	Duan2024_skin_pseudobulk	ZT54	Acly	449
Fig3f	Duan2024_skin_pseudobulk	ZT70	Acly	861
Fig3f	Duan2024_skin_pseudobulk	ZT74	Acly	4072
Fig3f	Duan2024_skin_pseudobulk	ZT78	Acly	1085
Fig3f	Duan2024_skin_pseudobulk	ZT10	Alpk1	56
Fig3f	Duan2024_skin_pseudobulk	ZT14	Alpk1	58
Fig3f	Duan2024_skin_pseudobulk	ZT18	Alpk1	6
Fig3f	Duan2024_skin_pseudobulk	ZT34	Alpk1	78
Fig3f	Duan2024_skin_pseudobulk	ZT38	Alpk1	53
Fig3f	Duan2024_skin_pseudobulk	ZT42	Alpk1	34
Fig3f	Duan2024_skin_pseudobulk	ZT58	Alpk1	29
Fig3f	Duan2024_skin_pseudobulk	ZT62	Alpk1	66
Fig3f	Duan2024_skin_pseudobulk	ZT66	Alpk1	33
Fig3f	Duan2024_skin_pseudobulk	ZT22	Alpk1	58
Fig3f	Duan2024_skin_pseudobulk	ZT26	Alpk1	40
Fig3f	Duan2024_skin_pseudobulk	ZT30	Alpk1	69
Fig3f	Duan2024_skin_pseudobulk	ZT46	Alpk1	57
Fig3f	Duan2024_skin_pseudobulk	ZT50	Alpk1	41
Fig3f	Duan2024_skin_pseudobulk	ZT54	Alpk1	22
Fig3f	Duan2024_skin_pseudobulk	ZT70	Alpk1	18
Fig3f	Duan2024_skin_pseudobulk	ZT74	Alpk1	111
Fig3f	Duan2024_skin_pseudobulk	ZT78	Alpk1	45
Fig3f	Duan2024_skin_pseudobulk	ZT10	Atg10	214
Fig3f	Duan2024_skin_pseudobulk	ZT14	Atg10	146
Fig3f	Duan2024_skin_pseudobulk	ZT18	Atg10	48
Fig3f	Duan2024_skin_pseudobulk	ZT34	Atg10	318
Fig3f	Duan2024_skin_pseudobulk	ZT38	Atg10	232
Fig3f	Duan2024_skin_pseudobulk	ZT42	Atg10	163
Fig3f	Duan2024_skin_pseudobulk	ZT58	Atg10	169
Fig3f	Duan2024_skin_pseudobulk	ZT62	Atg10	392
Fig3f	Duan2024_skin_pseudobulk	ZT66	Atg10	333
Fig3f	Duan2024_skin_pseudobulk	ZT22	Atg10	388
Fig3f	Duan2024_skin_pseudobulk	ZT26	Atg10	167
Fig3f	Duan2024_skin_pseudobulk	ZT30	Atg10	307
Fig3f	Duan2024_skin_pseudobulk	ZT46	Atg10	283
Fig3f	Duan2024_skin_pseudobulk	ZT50	Atg10	256
Fig3f	Duan2024_skin_pseudobulk	ZT54	Atg10	76
Fig3f	Duan2024_skin_pseudobulk	ZT70	Atg10	143
Fig3f	Duan2024_skin_pseudobulk	ZT74	Atg10	530
Fig3f	Duan2024_skin_pseudobulk	ZT78	Atg10	232
Fig3f	Duan2024_skin_pseudobulk	ZT10	Casp12	920
Fig3f	Duan2024_skin_pseudobulk	ZT14	Casp12	823
Fig3f	Duan2024_skin_pseudobulk	ZT18	Casp12	235
Fig3f	Duan2024_skin_pseudobulk	ZT34	Casp12	1701
Fig3f	Duan2024_skin_pseudobulk	ZT38	Casp12	1067
Fig3f	Duan2024_skin_pseudobulk	ZT42	Casp12	592
Fig3f	Duan2024_skin_pseudobulk	ZT58	Casp12	730
Fig3f	Duan2024_skin_pseudobulk	ZT62	Casp12	2139
Fig3f	Duan2024_skin_pseudobulk	ZT66	Casp12	1895
Fig3f	Duan2024_skin_pseudobulk	ZT22	Casp12	1389
Fig3f	Duan2024_skin_pseudobulk	ZT26	Casp12	746
Fig3f	Duan2024_skin_pseudobulk	ZT30	Casp12	1614
Fig3f	Duan2024_skin_pseudobulk	ZT46	Casp12	1360
Fig3f	Duan2024_skin_pseudobulk	ZT50	Casp12	956
Fig3f	Duan2024_skin_pseudobulk	ZT54	Casp12	361
Fig3f	Duan2024_skin_pseudobulk	ZT70	Casp12	550
Fig3f	Duan2024_skin_pseudobulk	ZT74	Casp12	2464
Fig3f	Duan2024_skin_pseudobulk	ZT78	Casp12	1094
Fig3f	Duan2024_skin_pseudobulk	ZT10	Cry1	89
Fig3f	Duan2024_skin_pseudobulk	ZT14	Cry1	189
Fig3f	Duan2024_skin_pseudobulk	ZT18	Cry1	70
Fig3f	Duan2024_skin_pseudobulk	ZT34	Cry1	241
Fig3f	Duan2024_skin_pseudobulk	ZT38	Cry1	222
Fig3f	Duan2024_skin_pseudobulk	ZT42	Cry1	265
Fig3f	Duan2024_skin_pseudobulk	ZT58	Cry1	43
Fig3f	Duan2024_skin_pseudobulk	ZT62	Cry1	605
Fig3f	Duan2024_skin_pseudobulk	ZT66	Cry1	679
Fig3f	Duan2024_skin_pseudobulk	ZT22	Cry1	768
Fig3f	Duan2024_skin_pseudobulk	ZT26	Cry1	123
Fig3f	Duan2024_skin_pseudobulk	ZT30	Cry1	61
Fig3f	Duan2024_skin_pseudobulk	ZT46	Cry1	617
Fig3f	Duan2024_skin_pseudobulk	ZT50	Cry1	90
Fig3f	Duan2024_skin_pseudobulk	ZT54	Cry1	21
Fig3f	Duan2024_skin_pseudobulk	ZT70	Cry1	226
Fig3f	Duan2024_skin_pseudobulk	ZT74	Cry1	333
Fig3f	Duan2024_skin_pseudobulk	ZT78	Cry1	34
Fig3f	Duan2024_skin_pseudobulk	ZT10	Erh	1169
Fig3f	Duan2024_skin_pseudobulk	ZT14	Erh	1740
Fig3f	Duan2024_skin_pseudobulk	ZT18	Erh	348
Fig3f	Duan2024_skin_pseudobulk	ZT34	Erh	2142
Fig3f	Duan2024_skin_pseudobulk	ZT38	Erh	1367
Fig3f	Duan2024_skin_pseudobulk	ZT42	Erh	949
Fig3f	Duan2024_skin_pseudobulk	ZT58	Erh	964
Fig3f	Duan2024_skin_pseudobulk	ZT62	Erh	2950
Fig3f	Duan2024_skin_pseudobulk	ZT66	Erh	2135
Fig3f	Duan2024_skin_pseudobulk	ZT22	Erh	2220
Fig3f	Duan2024_skin_pseudobulk	ZT26	Erh	932
Fig3f	Duan2024_skin_pseudobulk	ZT30	Erh	1639
Fig3f	Duan2024_skin_pseudobulk	ZT46	Erh	1776
Fig3f	Duan2024_skin_pseudobulk	ZT50	Erh	1335
Fig3f	Duan2024_skin_pseudobulk	ZT54	Erh	400
Fig3f	Duan2024_skin_pseudobulk	ZT70	Erh	836
Fig3f	Duan2024_skin_pseudobulk	ZT74	Erh	3279
Fig3f	Duan2024_skin_pseudobulk	ZT78	Erh	1203
Fig3f	Duan2024_skin_pseudobulk	ZT10	Gars	697
Fig3f	Duan2024_skin_pseudobulk	ZT14	Gars	840
Fig3f	Duan2024_skin_pseudobulk	ZT18	Gars	159
Fig3f	Duan2024_skin_pseudobulk	ZT34	Gars	1175
Fig3f	Duan2024_skin_pseudobulk	ZT38	Gars	693
Fig3f	Duan2024_skin_pseudobulk	ZT42	Gars	398
Fig3f	Duan2024_skin_pseudobulk	ZT58	Gars	499
Fig3f	Duan2024_skin_pseudobulk	ZT62	Gars	1423
Fig3f	Duan2024_skin_pseudobulk	ZT66	Gars	1036
Fig3f	Duan2024_skin_pseudobulk	ZT22	Gars	1447
Fig3f	Duan2024_skin_pseudobulk	ZT26	Gars	670
Fig3f	Duan2024_skin_pseudobulk	ZT30	Gars	1228
Fig3f	Duan2024_skin_pseudobulk	ZT46	Gars	932
Fig3f	Duan2024_skin_pseudobulk	ZT50	Gars	590
Fig3f	Duan2024_skin_pseudobulk	ZT54	Gars	231
Fig3f	Duan2024_skin_pseudobulk	ZT70	Gars	491
Fig3f	Duan2024_skin_pseudobulk	ZT74	Gars	1882
Fig3f	Duan2024_skin_pseudobulk	ZT78	Gars	613
Fig3f	Duan2024_skin_pseudobulk	ZT10	Mbtd1	382
Fig3f	Duan2024_skin_pseudobulk	ZT14	Mbtd1	344
Fig3f	Duan2024_skin_pseudobulk	ZT18	Mbtd1	102
Fig3f	Duan2024_skin_pseudobulk	ZT34	Mbtd1	778
Fig3f	Duan2024_skin_pseudobulk	ZT38	Mbtd1	452
Fig3f	Duan2024_skin_pseudobulk	ZT42	Mbtd1	245
Fig3f	Duan2024_skin_pseudobulk	ZT58	Mbtd1	277
Fig3f	Duan2024_skin_pseudobulk	ZT62	Mbtd1	781
Fig3f	Duan2024_skin_pseudobulk	ZT66	Mbtd1	724
Fig3f	Duan2024_skin_pseudobulk	ZT22	Mbtd1	698
Fig3f	Duan2024_skin_pseudobulk	ZT26	Mbtd1	485
Fig3f	Duan2024_skin_pseudobulk	ZT30	Mbtd1	681
Fig3f	Duan2024_skin_pseudobulk	ZT46	Mbtd1	644
Fig3f	Duan2024_skin_pseudobulk	ZT50	Mbtd1	452
Fig3f	Duan2024_skin_pseudobulk	ZT54	Mbtd1	203
Fig3f	Duan2024_skin_pseudobulk	ZT70	Mbtd1	259
Fig3f	Duan2024_skin_pseudobulk	ZT74	Mbtd1	1190
Fig3f	Duan2024_skin_pseudobulk	ZT78	Mbtd1	418
Fig3f	Duan2024_skin_pseudobulk	ZT10	Mrpl23	1234
Fig3f	Duan2024_skin_pseudobulk	ZT14	Mrpl23	1619
Fig3f	Duan2024_skin_pseudobulk	ZT18	Mrpl23	382
Fig3f	Duan2024_skin_pseudobulk	ZT34	Mrpl23	2367
Fig3f	Duan2024_skin_pseudobulk	ZT38	Mrpl23	1990
Fig3f	Duan2024_skin_pseudobulk	ZT42	Mrpl23	1042
Fig3f	Duan2024_skin_pseudobulk	ZT58	Mrpl23	1183
Fig3f	Duan2024_skin_pseudobulk	ZT62	Mrpl23	3284
Fig3f	Duan2024_skin_pseudobulk	ZT66	Mrpl23	2930
Fig3f	Duan2024_skin_pseudobulk	ZT22	Mrpl23	2602
Fig3f	Duan2024_skin_pseudobulk	ZT26	Mrpl23	1171
Fig3f	Duan2024_skin_pseudobulk	ZT30	Mrpl23	1918
Fig3f	Duan2024_skin_pseudobulk	ZT46	Mrpl23	2139
Fig3f	Duan2024_skin_pseudobulk	ZT50	Mrpl23	1508
Fig3f	Duan2024_skin_pseudobulk	ZT54	Mrpl23	617
Fig3f	Duan2024_skin_pseudobulk	ZT70	Mrpl23	1073
Fig3f	Duan2024_skin_pseudobulk	ZT74	Mrpl23	4179
Fig3f	Duan2024_skin_pseudobulk	ZT78	Mrpl23	1667
Fig3f	Duan2024_skin_pseudobulk	ZT10	Nr1d1	1914
Fig3f	Duan2024_skin_pseudobulk	ZT14	Nr1d1	618
Fig3f	Duan2024_skin_pseudobulk	ZT18	Nr1d1	12
Fig3f	Duan2024_skin_pseudobulk	ZT34	Nr1d1	2808
Fig3f	Duan2024_skin_pseudobulk	ZT38	Nr1d1	770
Fig3f	Duan2024_skin_pseudobulk	ZT42	Nr1d1	26
Fig3f	Duan2024_skin_pseudobulk	ZT58	Nr1d1	1290
Fig3f	Duan2024_skin_pseudobulk	ZT62	Nr1d1	816
Fig3f	Duan2024_skin_pseudobulk	ZT66	Nr1d1	115
Fig3f	Duan2024_skin_pseudobulk	ZT22	Nr1d1	77
Fig3f	Duan2024_skin_pseudobulk	ZT26	Nr1d1	406
Fig3f	Duan2024_skin_pseudobulk	ZT30	Nr1d1	2678
Fig3f	Duan2024_skin_pseudobulk	ZT46	Nr1d1	64
Fig3f	Duan2024_skin_pseudobulk	ZT50	Nr1d1	589
Fig3f	Duan2024_skin_pseudobulk	ZT54	Nr1d1	584
Fig3f	Duan2024_skin_pseudobulk	ZT70	Nr1d1	66
Fig3f	Duan2024_skin_pseudobulk	ZT74	Nr1d1	1183
Fig3f	Duan2024_skin_pseudobulk	ZT78	Nr1d1	2449
Fig3f	Duan2024_skin_pseudobulk	ZT10	Nr1d2	1764
Fig3f	Duan2024_skin_pseudobulk	ZT14	Nr1d2	1017
Fig3f	Duan2024_skin_pseudobulk	ZT18	Nr1d2	129
Fig3f	Duan2024_skin_pseudobulk	ZT34	Nr1d2	3126
Fig3f	Duan2024_skin_pseudobulk	ZT38	Nr1d2	1524
Fig3f	Duan2024_skin_pseudobulk	ZT42	Nr1d2	216
Fig3f	Duan2024_skin_pseudobulk	ZT58	Nr1d2	1425
Fig3f	Duan2024_skin_pseudobulk	ZT62	Nr1d2	2583
Fig3f	Duan2024_skin_pseudobulk	ZT66	Nr1d2	808
Fig3f	Duan2024_skin_pseudobulk	ZT22	Nr1d2	188
Fig3f	Duan2024_skin_pseudobulk	ZT26	Nr1d2	462
Fig3f	Duan2024_skin_pseudobulk	ZT30	Nr1d2	2288
Fig3f	Duan2024_skin_pseudobulk	ZT46	Nr1d2	282
Fig3f	Duan2024_skin_pseudobulk	ZT50	Nr1d2	643
Fig3f	Duan2024_skin_pseudobulk	ZT54	Nr1d2	523
Fig3f	Duan2024_skin_pseudobulk	ZT70	Nr1d2	154
Fig3f	Duan2024_skin_pseudobulk	ZT74	Nr1d2	1424
Fig3f	Duan2024_skin_pseudobulk	ZT78	Nr1d2	1838
Fig3f	Duan2024_skin_pseudobulk	ZT10	Per2	210
Fig3f	Duan2024_skin_pseudobulk	ZT14	Per2	214
Fig3f	Duan2024_skin_pseudobulk	ZT18	Per2	68
Fig3f	Duan2024_skin_pseudobulk	ZT34	Per2	681
Fig3f	Duan2024_skin_pseudobulk	ZT38	Per2	520
Fig3f	Duan2024_skin_pseudobulk	ZT42	Per2	178
Fig3f	Duan2024_skin_pseudobulk	ZT58	Per2	176
Fig3f	Duan2024_skin_pseudobulk	ZT62	Per2	1133
Fig3f	Duan2024_skin_pseudobulk	ZT66	Per2	676
Fig3f	Duan2024_skin_pseudobulk	ZT22	Per2	255
Fig3f	Duan2024_skin_pseudobulk	ZT26	Per2	20
Fig3f	Duan2024_skin_pseudobulk	ZT30	Per2	135
Fig3f	Duan2024_skin_pseudobulk	ZT46	Per2	278
Fig3f	Duan2024_skin_pseudobulk	ZT50	Per2	27
Fig3f	Duan2024_skin_pseudobulk	ZT54	Per2	32
Fig3f	Duan2024_skin_pseudobulk	ZT70	Per2	90
Fig3f	Duan2024_skin_pseudobulk	ZT74	Per2	69
Fig3f	Duan2024_skin_pseudobulk	ZT78	Per2	169
Fig3f	Duan2024_skin_pseudobulk	ZT10	Pfkfb3	411
Fig3f	Duan2024_skin_pseudobulk	ZT14	Pfkfb3	370
Fig3f	Duan2024_skin_pseudobulk	ZT18	Pfkfb3	30
Fig3f	Duan2024_skin_pseudobulk	ZT34	Pfkfb3	576
Fig3f	Duan2024_skin_pseudobulk	ZT38	Pfkfb3	251
Fig3f	Duan2024_skin_pseudobulk	ZT42	Pfkfb3	138
Fig3f	Duan2024_skin_pseudobulk	ZT58	Pfkfb3	274
Fig3f	Duan2024_skin_pseudobulk	ZT62	Pfkfb3	314
Fig3f	Duan2024_skin_pseudobulk	ZT66	Pfkfb3	182
Fig3f	Duan2024_skin_pseudobulk	ZT22	Pfkfb3	366
Fig3f	Duan2024_skin_pseudobulk	ZT26	Pfkfb3	272
Fig3f	Duan2024_skin_pseudobulk	ZT30	Pfkfb3	483
Fig3f	Duan2024_skin_pseudobulk	ZT46	Pfkfb3	238
Fig3f	Duan2024_skin_pseudobulk	ZT50	Pfkfb3	334
Fig3f	Duan2024_skin_pseudobulk	ZT54	Pfkfb3	141
Fig3f	Duan2024_skin_pseudobulk	ZT70	Pfkfb3	132
Fig3f	Duan2024_skin_pseudobulk	ZT74	Pfkfb3	465
Fig3f	Duan2024_skin_pseudobulk	ZT78	Pfkfb3	346
Fig3f	Duan2024_skin_pseudobulk	ZT10	Spata6	292
Fig3f	Duan2024_skin_pseudobulk	ZT14	Spata6	252
Fig3f	Duan2024_skin_pseudobulk	ZT18	Spata6	74
Fig3f	Duan2024_skin_pseudobulk	ZT34	Spata6	555
Fig3f	Duan2024_skin_pseudobulk	ZT38	Spata6	314
Fig3f	Duan2024_skin_pseudobulk	ZT42	Spata6	169
Fig3f	Duan2024_skin_pseudobulk	ZT58	Spata6	227
Fig3f	Duan2024_skin_pseudobulk	ZT62	Spata6	591
Fig3f	Duan2024_skin_pseudobulk	ZT66	Spata6	529
Fig3f	Duan2024_skin_pseudobulk	ZT22	Spata6	557
Fig3f	Duan2024_skin_pseudobulk	ZT26	Spata6	287
Fig3f	Duan2024_skin_pseudobulk	ZT30	Spata6	460
Fig3f	Duan2024_skin_pseudobulk	ZT46	Spata6	384
Fig3f	Duan2024_skin_pseudobulk	ZT50	Spata6	419
Fig3f	Duan2024_skin_pseudobulk	ZT54	Spata6	101
Fig3f	Duan2024_skin_pseudobulk	ZT70	Spata6	179
Fig3f	Duan2024_skin_pseudobulk	ZT74	Spata6	888
Fig3f	Duan2024_skin_pseudobulk	ZT78	Spata6	327
Fig3f	Duan2024_skin_pseudobulk	ZT10	Tbl1xr1	537
Fig3f	Duan2024_skin_pseudobulk	ZT14	Tbl1xr1	621
Fig3f	Duan2024_skin_pseudobulk	ZT18	Tbl1xr1	127
Fig3f	Duan2024_skin_pseudobulk	ZT34	Tbl1xr1	1041
Fig3f	Duan2024_skin_pseudobulk	ZT38	Tbl1xr1	669
Fig3f	Duan2024_skin_pseudobulk	ZT42	Tbl1xr1	381
Fig3f	Duan2024_skin_pseudobulk	ZT58	Tbl1xr1	435
Fig3f	Duan2024_skin_pseudobulk	ZT62	Tbl1xr1	1198
Fig3f	Duan2024_skin_pseudobulk	ZT66	Tbl1xr1	942
Fig3f	Duan2024_skin_pseudobulk	ZT22	Tbl1xr1	855
Fig3f	Duan2024_skin_pseudobulk	ZT26	Tbl1xr1	519
Fig3f	Duan2024_skin_pseudobulk	ZT30	Tbl1xr1	839
Fig3f	Duan2024_skin_pseudobulk	ZT46	Tbl1xr1	753
Fig3f	Duan2024_skin_pseudobulk	ZT50	Tbl1xr1	599
Fig3f	Duan2024_skin_pseudobulk	ZT54	Tbl1xr1	213
Fig3f	Duan2024_skin_pseudobulk	ZT70	Tbl1xr1	293
Fig3f	Duan2024_skin_pseudobulk	ZT74	Tbl1xr1	1385
Fig3f	Duan2024_skin_pseudobulk	ZT78	Tbl1xr1	536
Fig3f	Duan2024_skin_pseudobulk	ZT10	Vav2	102
Fig3f	Duan2024_skin_pseudobulk	ZT14	Vav2	102
Fig3f	Duan2024_skin_pseudobulk	ZT18	Vav2	20
Fig3f	Duan2024_skin_pseudobulk	ZT34	Vav2	217
Fig3f	Duan2024_skin_pseudobulk	ZT38	Vav2	153
Fig3f	Duan2024_skin_pseudobulk	ZT42	Vav2	57
Fig3f	Duan2024_skin_pseudobulk	ZT58	Vav2	82
Fig3f	Duan2024_skin_pseudobulk	ZT62	Vav2	297
Fig3f	Duan2024_skin_pseudobulk	ZT66	Vav2	191
Fig3f	Duan2024_skin_pseudobulk	ZT22	Vav2	176
Fig3f	Duan2024_skin_pseudobulk	ZT26	Vav2	115
Fig3f	Duan2024_skin_pseudobulk	ZT30	Vav2	193
Fig3f	Duan2024_skin_pseudobulk	ZT46	Vav2	154
Fig3f	Duan2024_skin_pseudobulk	ZT50	Vav2	120
Fig3f	Duan2024_skin_pseudobulk	ZT54	Vav2	34
Fig3f	Duan2024_skin_pseudobulk	ZT70	Vav2	66
Fig3f	Duan2024_skin_pseudobulk	ZT74	Vav2	234
Fig3f	Duan2024_skin_pseudobulk	ZT78	Vav2	110

## Sheet: Fig3b,d,e,g
figure	time	time_24	prediction	method
Fig3b	0	0	0	tauFisher_JTK
Fig3b	4	4	15	tauFisher_JTK
Fig3b	8	8	15	tauFisher_JTK
Fig3b	12	12	13	tauFisher_JTK
Fig3b	16	16	18	tauFisher_JTK
Fig3b	20	20	21	tauFisher_JTK
Fig3b	24	0	0	tauFisher_JTK
Fig3b	28	4	3	tauFisher_JTK
Fig3d	14	14	13	tauFisher_JTK
Fig3d	18	18	17	tauFisher_JTK
Fig3d	22	22	0	tauFisher_JTK
Fig3d	26	2	0	tauFisher_JTK
Fig3d	30	6	10	tauFisher_JTK
Fig3d	34	10	10	tauFisher_JTK
Fig3d	38	14	13	tauFisher_JTK
Fig3d	42	18	18	tauFisher_JTK
Fig3d	46	22	0	tauFisher_JTK
Fig3d	50	2	0	tauFisher_JTK
Fig3d	54	6	9	tauFisher_JTK
Fig3d	58	10	11	tauFisher_JTK
Fig3e	14	14	14.95	TimeSignatR
Fig3e	18	18	22.92	TimeSignatR
Fig3e	22	22	22.22	TimeSignatR
Fig3e	26	2	2.95	TimeSignatR
Fig3e	30	6	10.92	TimeSignatR
Fig3e	34	10	10.22	TimeSignatR
Fig3e	38	14	15.16	TimeSignatR
Fig3e	42	18	21.45	TimeSignatR
Fig3e	46	22	22.7	TimeSignatR
Fig3e	50	2	2.4	TimeSignatR
Fig3e	54	6	8.42	TimeSignatR
Fig3e	58	10	9.14	TimeSignatR
Fig3e	14	14	15.54	ZeitZeiger
Fig3e	18	18	2.01	ZeitZeiger
Fig3e	22	22	2.22	ZeitZeiger
Fig3e	26	2	2.31	ZeitZeiger
Fig3e	30	6	15.25	ZeitZeiger
Fig3e	34	10	15.06	ZeitZeiger
Fig3e	38	14	15.56	ZeitZeiger
Fig3e	42	18	2.08	ZeitZeiger
Fig3e	46	22	2.24	ZeitZeiger
Fig3e	50	2	2.24	ZeitZeiger
Fig3e	54	6	14.97	ZeitZeiger
Fig3e	58	10	15	ZeitZeiger
Fig3g	10	10	7	tauFisher_JTK
Fig3g	14	14	16	tauFisher_JTK
Fig3g	18	18	20	tauFisher_JTK
Fig3g	22	22	21	tauFisher_JTK
Fig3g	26	2	1	tauFisher_JTK
Fig3g	30	6	4	tauFisher_JTK
Fig3g	34	10	15	tauFisher_JTK
Fig3g	38	14	15	tauFisher_JTK
Fig3g	42	18	20	tauFisher_JTK
Fig3g	46	22	21	tauFisher_JTK
Fig3g	50	2	1	tauFisher_JTK
Fig3g	54	6	4	tauFisher_JTK
Fig3g	58	10	7	tauFisher_JTK
Fig3g	62	14	18	tauFisher_JTK
Fig3g	66	18	19	tauFisher_JTK
Fig3g	70	22	21	tauFisher_JTK
Fig3g	74	2	1	tauFisher_JTK
Fig3g	78	6	6	tauFisher_JTK

## Sheet: Fig4a,c
figure	dataset	time	ZT	gene	expression
Fig4a	Duan2024_skin_pseudobulk	10	10	Arntl	0.0302515
Fig4a	Duan2024_skin_pseudobulk	14	14	Arntl	0.0720619
Fig4a	Duan2024_skin_pseudobulk	18	18	Arntl	0.143378
Fig4a	Duan2024_skin_pseudobulk	34	10	Arntl	0.0176195
Fig4a	Duan2024_skin_pseudobulk	38	14	Arntl	0.0221719
Fig4a	Duan2024_skin_pseudobulk	42	18	Arntl	0.205551
Fig4a	Duan2024_skin_pseudobulk	58	10	Arntl	0.00720746
Fig4a	Duan2024_skin_pseudobulk	62	14	Arntl	0.0425219
Fig4a	Duan2024_skin_pseudobulk	66	18	Arntl	0.190034
Fig4a	Duan2024_skin_pseudobulk	22	22	Arntl	0.33208
Fig4a	Duan2024_skin_pseudobulk	26	2	Arntl	0.347412
Fig4a	Duan2024_skin_pseudobulk	30	6	Arntl	0.060412
Fig4a	Duan2024_skin_pseudobulk	46	22	Arntl	0.308631
Fig4a	Duan2024_skin_pseudobulk	50	2	Arntl	0.253972
Fig4a	Duan2024_skin_pseudobulk	54	6	Arntl	0.0695789
Fig4a	Duan2024_skin_pseudobulk	70	22	Arntl	0.329978
Fig4a	Duan2024_skin_pseudobulk	74	2	Arntl	0.2702
Fig4a	Duan2024_skin_pseudobulk	78	6	Arntl	0.0385643
Fig4a	Duan2024_skin_pseudobulk	10	10	Dbp	2.00279
Fig4a	Duan2024_skin_pseudobulk	14	14	Dbp	0.831259
Fig4a	Duan2024_skin_pseudobulk	18	18	Dbp	0.246928
Fig4a	Duan2024_skin_pseudobulk	34	10	Dbp	2.30094
Fig4a	Duan2024_skin_pseudobulk	38	14	Dbp	1.53663
Fig4a	Duan2024_skin_pseudobulk	42	18	Dbp	0.104791
Fig4a	Duan2024_skin_pseudobulk	58	10	Dbp	2.16314
Fig4a	Duan2024_skin_pseudobulk	62	14	Dbp	0.808209
Fig4a	Duan2024_skin_pseudobulk	66	18	Dbp	0.172196
Fig4a	Duan2024_skin_pseudobulk	22	22	Dbp	0.0691679
Fig4a	Duan2024_skin_pseudobulk	26	2	Dbp	0.063428
Fig4a	Duan2024_skin_pseudobulk	30	6	Dbp	1.38387
Fig4a	Duan2024_skin_pseudobulk	46	22	Dbp	0.065384
Fig4a	Duan2024_skin_pseudobulk	50	2	Dbp	0.190976
Fig4a	Duan2024_skin_pseudobulk	54	6	Dbp	1.04185
Fig4a	Duan2024_skin_pseudobulk	70	22	Dbp	0.0663979
Fig4a	Duan2024_skin_pseudobulk	74	2	Dbp	0.0903161
Fig4a	Duan2024_skin_pseudobulk	78	6	Dbp	2.0694
Fig4a	Duan2024_skin_pseudobulk	10	10	Per1	0.518401
Fig4a	Duan2024_skin_pseudobulk	14	14	Per1	0.392337
Fig4a	Duan2024_skin_pseudobulk	18	18	Per1	0.390306
Fig4a	Duan2024_skin_pseudobulk	34	10	Per1	0.509363
Fig4a	Duan2024_skin_pseudobulk	38	14	Per1	0.247586
Fig4a	Duan2024_skin_pseudobulk	42	18	Per1	0.260969
Fig4a	Duan2024_skin_pseudobulk	58	10	Per1	0.53155
Fig4a	Duan2024_skin_pseudobulk	62	14	Per1	0.221407
Fig4a	Duan2024_skin_pseudobulk	66	18	Per1	0.210785
Fig4a	Duan2024_skin_pseudobulk	22	22	Per1	0.259937
Fig4a	Duan2024_skin_pseudobulk	26	2	Per1	0.33588
Fig4a	Duan2024_skin_pseudobulk	30	6	Per1	0.421158
Fig4a	Duan2024_skin_pseudobulk	46	22	Per1	0.244161
Fig4a	Duan2024_skin_pseudobulk	50	2	Per1	0.395878
Fig4a	Duan2024_skin_pseudobulk	54	6	Per1	0.362542
Fig4a	Duan2024_skin_pseudobulk	70	22	Per1	0.229375
Fig4a	Duan2024_skin_pseudobulk	74	2	Per1	0.260968
Fig4a	Duan2024_skin_pseudobulk	78	6	Per1	0.467347
Fig4a	Duan2024_skin_pseudobulk	10	10	Per2	0.143007
Fig4a	Duan2024_skin_pseudobulk	14	14	Per2	0.153586
Fig4a	Duan2024_skin_pseudobulk	18	18	Per2	0.177895
Fig4a	Duan2024_skin_pseudobulk	34	10	Per2	0.269097
Fig4a	Duan2024_skin_pseudobulk	38	14	Per2	0.314717
Fig4a	Duan2024_skin_pseudobulk	42	18	Per2	0.178345
Fig4a	Duan2024_skin_pseudobulk	58	10	Per2	0.156762
Fig4a	Duan2024_skin_pseudobulk	62	14	Per2	0.328445
Fig4a	Duan2024_skin_pseudobulk	66	18	Per2	0.24537
Fig4a	Duan2024_skin_pseudobulk	22	22	Per2	0.0933395
Fig4a	Duan2024_skin_pseudobulk	26	2	Per2	0.0144154
Fig4a	Duan2024_skin_pseudobulk	30	6	Per2	0.0582545
Fig4a	Duan2024_skin_pseudobulk	46	22	Per2	0.125739
Fig4a	Duan2024_skin_pseudobulk	50	2	Per2	0.0165778
Fig4a	Duan2024_skin_pseudobulk	54	6	Per2	0.0530997
Fig4a	Duan2024_skin_pseudobulk	70	22	Per2	0.0895366
Fig4a	Duan2024_skin_pseudobulk	74	2	Per2	0.0169654
Fig4a	Duan2024_skin_pseudobulk	78	6	Per2	0.107849
Fig4a	Duan2024_skin_pseudobulk	10	10	Per3	0.776914
Fig4a	Duan2024_skin_pseudobulk	14	14	Per3	0.5088
Fig4a	Duan2024_skin_pseudobulk	18	18	Per3	0.45934
Fig4a	Duan2024_skin_pseudobulk	34	10	Per3	0.951051
Fig4a	Duan2024_skin_pseudobulk	38	14	Per3	0.920748
Fig4a	Duan2024_skin_pseudobulk	42	18	Per3	0.285151
Fig4a	Duan2024_skin_pseudobulk	58	10	Per3	0.987422
Fig4a	Duan2024_skin_pseudobulk	62	14	Per3	0.77859
Fig4a	Duan2024_skin_pseudobulk	66	18	Per3	0.448509
Fig4a	Duan2024_skin_pseudobulk	22	22	Per3	0.118627
Fig4a	Duan2024_skin_pseudobulk	26	2	Per3	0.148479
Fig4a	Duan2024_skin_pseudobulk	30	6	Per3	0.678341
Fig4a	Duan2024_skin_pseudobulk	46	22	Per3	0.188836
Fig4a	Duan2024_skin_pseudobulk	50	2	Per3	0.175725
Fig4a	Duan2024_skin_pseudobulk	54	6	Per3	0.450432
Fig4a	Duan2024_skin_pseudobulk	70	22	Per3	0.189134
Fig4a	Duan2024_skin_pseudobulk	74	2	Per3	0.141711
Fig4a	Duan2024_skin_pseudobulk	78	6	Per3	0.766058
Fig4a	Duan2024_skin_pseudobulk	10	10	Nr1d1	1.30288
Fig4a	Duan2024_skin_pseudobulk	14	14	Nr1d1	0.449113
Fig4a	Duan2024_skin_pseudobulk	18	18	Nr1d1	0.0318617
Fig4a	Duan2024_skin_pseudobulk	34	10	Nr1d1	1.10923
Fig4a	Duan2024_skin_pseudobulk	38	14	Nr1d1	0.465609
Fig4a	Duan2024_skin_pseudobulk	42	18	Nr1d1	0.0221672
Fig4a	Duan2024_skin_pseudobulk	58	10	Nr1d1	1.14689
Fig4a	Duan2024_skin_pseudobulk	62	14	Nr1d1	0.237829
Fig4a	Duan2024_skin_pseudobulk	66	18	Nr1d1	0.0411376
Fig4a	Duan2024_skin_pseudobulk	22	22	Nr1d1	0.0282621
Fig4a	Duan2024_skin_pseudobulk	26	2	Nr1d1	0.285426
Fig4a	Duan2024_skin_pseudobulk	30	6	Nr1d1	1.14826
Fig4a	Duan2024_skin_pseudobulk	46	22	Nr1d1	0.0288055
Fig4a	Duan2024_skin_pseudobulk	50	2	Nr1d1	0.386595
Fig4a	Duan2024_skin_pseudobulk	54	6	Nr1d1	1.04368
Fig4a	Duan2024_skin_pseudobulk	70	22	Nr1d1	0.0633799
Fig4a	Duan2024_skin_pseudobulk	74	2	Nr1d1	0.292654
Fig4a	Duan2024_skin_pseudobulk	78	6	Nr1d1	1.57852
Fig4a	Duan2024_skin_pseudobulk	10	10	Nr1d2	1.19287
Fig4a	Duan2024_skin_pseudobulk	14	14	Nr1d2	0.731537
Fig4a	Duan2024_skin_pseudobulk	18	18	Nr1d2	0.342513
Fig4a	Duan2024_skin_pseudobulk	34	10	Nr1d2	1.23136
Fig4a	Duan2024_skin_pseudobulk	38	14	Nr1d2	0.920132
Fig4a	Duan2024_skin_pseudobulk	42	18	Nr1d2	0.214619
Fig4a	Duan2024_skin_pseudobulk	58	10	Nr1d2	1.26761
Fig4a	Duan2024_skin_pseudobulk	62	14	Nr1d2	0.750731
Fig4a	Duan2024_skin_pseudobulk	66	18	Nr1d2	0.29124
Fig4a	Duan2024_skin_pseudobulk	22	22	Nr1d2	0.0691679
Fig4a	Duan2024_skin_pseudobulk	26	2	Nr1d2	0.322185
Fig4a	Duan2024_skin_pseudobulk	30	6	Nr1d2	0.979969
Fig4a	Duan2024_skin_pseudobulk	46	22	Nr1d2	0.12711
Fig4a	Duan2024_skin_pseudobulk	50	2	Nr1d2	0.422403
Fig4a	Duan2024_skin_pseudobulk	54	6	Nr1d2	0.935653
Fig4a	Duan2024_skin_pseudobulk	70	22	Nr1d2	0.149898
Fig4a	Duan2024_skin_pseudobulk	74	2	Nr1d2	0.351534
Fig4a	Duan2024_skin_pseudobulk	78	6	Nr1d2	1.18634
Fig4a	Duan2024_skin_pseudobulk	10	10	Cry1	0.0605031
Fig4a	Duan2024_skin_pseudobulk	14	14	Cry1	0.136117
Fig4a	Duan2024_skin_pseudobulk	18	18	Cry1	0.18586
Fig4a	Duan2024_skin_pseudobulk	34	10	Cry1	0.0945045
Fig4a	Duan2024_skin_pseudobulk	38	14	Cry1	0.136726
Fig4a	Duan2024_skin_pseudobulk	42	18	Cry1	0.263992
Fig4a	Duan2024_skin_pseudobulk	58	10	Cry1	0.0369382
Fig4a	Duan2024_skin_pseudobulk	62	14	Cry1	0.175953
Fig4a	Duan2024_skin_pseudobulk	66	18	Cry1	0.245006
Fig4a	Duan2024_skin_pseudobulk	22	22	Cry1	0.285225
Fig4a	Duan2024_skin_pseudobulk	26	2	Cry1	0.088655
Fig4a	Duan2024_skin_pseudobulk	30	6	Cry1	0.0258909
Fig4a	Duan2024_skin_pseudobulk	46	22	Cry1	0.279368
Fig4a	Duan2024_skin_pseudobulk	50	2	Cry1	0.059017
Fig4a	Duan2024_skin_pseudobulk	54	6	Cry1	0.0366204
Fig4a	Duan2024_skin_pseudobulk	70	22	Cry1	0.222333
Fig4a	Duan2024_skin_pseudobulk	74	2	Cry1	0.0825818
Fig4a	Duan2024_skin_pseudobulk	78	6	Cry1	0.0222235
Fig4a	Duan2024_skin_pseudobulk	10	10	Cry2	0.431772
Fig4a	Duan2024_skin_pseudobulk	14	14	Cry2	0.275145
Fig4a	Duan2024_skin_pseudobulk	18	18	Cry2	0.387651
Fig4a	Duan2024_skin_pseudobulk	34	10	Cry2	0.470921
Fig4a	Duan2024_skin_pseudobulk	38	14	Cry2	0.41757
Fig4a	Duan2024_skin_pseudobulk	42	18	Cry2	0.328478
Fig4a	Duan2024_skin_pseudobulk	58	10	Cry2	0.485603
Fig4a	Duan2024_skin_pseudobulk	62	14	Cry2	0.394427
Fig4a	Duan2024_skin_pseudobulk	66	18	Cry2	0.383709
Fig4a	Duan2024_skin_pseudobulk	22	22	Cry2	0.335055
Fig4a	Duan2024_skin_pseudobulk	26	2	Cry2	0.344529
Fig4a	Duan2024_skin_pseudobulk	30	6	Cry2	0.429357
Fig4a	Duan2024_skin_pseudobulk	46	22	Cry2	0.36487
Fig4a	Duan2024_skin_pseudobulk	50	2	Cry2	0.318294
Fig4a	Duan2024_skin_pseudobulk	54	6	Cry2	0.346063
Fig4a	Duan2024_skin_pseudobulk	70	22	Cry2	0.4004
Fig4a	Duan2024_skin_pseudobulk	74	2	Cry2	0.30912
Fig4a	Duan2024_skin_pseudobulk	78	6	Cry2	0.488264
Fig4a	Geyfman2012_skin_microarray	2	2	Arntl	1427.23
Fig4a	Geyfman2012_skin_microarray	6	6	Arntl	638.963
Fig4a	Geyfman2012_skin_microarray	10	10	Arntl	396.741
Fig4a	Geyfman2012_skin_microarray	14	14	Arntl	757.727
Fig4a	Geyfman2012_skin_microarray	18	18	Arntl	1621.16
Fig4a	Geyfman2012_skin_microarray	22	22	Arntl	1443.24
Fig4a	Geyfman2012_skin_microarray	26	2	Arntl	1631.87
Fig4a	Geyfman2012_skin_microarray	30	6	Arntl	805.782
Fig4a	Geyfman2012_skin_microarray	34	10	Arntl	440.374
Fig4a	Geyfman2012_skin_microarray	38	14	Arntl	660.941
Fig4a	Geyfman2012_skin_microarray	42	18	Arntl	1298.39
Fig4a	Geyfman2012_skin_microarray	46	22	Arntl	1588.39
Fig4a	Geyfman2012_skin_microarray	50	2	Arntl	1595.81
Fig4a	Geyfman2012_skin_microarray	2	2	Dbp	877.768
Fig4a	Geyfman2012_skin_microarray	6	6	Dbp	5744.65
Fig4a	Geyfman2012_skin_microarray	10	10	Dbp	6848.74
Fig4a	Geyfman2012_skin_microarray	14	14	Dbp	3068.5
Fig4a	Geyfman2012_skin_microarray	18	18	Dbp	462.831
Fig4a	Geyfman2012_skin_microarray	22	22	Dbp	867.395
Fig4a	Geyfman2012_skin_microarray	26	2	Dbp	671.482
Fig4a	Geyfman2012_skin_microarray	30	6	Dbp	4446.34
Fig4a	Geyfman2012_skin_microarray	34	10	Dbp	5877.69
Fig4a	Geyfman2012_skin_microarray	38	14	Dbp	4594.02
Fig4a	Geyfman2012_skin_microarray	42	18	Dbp	971.261
Fig4a	Geyfman2012_skin_microarray	46	22	Dbp	450.915
Fig4a	Geyfman2012_skin_microarray	50	2	Dbp	451.406
Fig4a	Geyfman2012_skin_microarray	2	2	Per1	1498.07
Fig4a	Geyfman2012_skin_microarray	6	6	Per1	2261.43
Fig4a	Geyfman2012_skin_microarray	10	10	Per1	3599.42
Fig4a	Geyfman2012_skin_microarray	14	14	Per1	2226.46
Fig4a	Geyfman2012_skin_microarray	18	18	Per1	975.31
Fig4a	Geyfman2012_skin_microarray	22	22	Per1	2076.79
Fig4a	Geyfman2012_skin_microarray	26	2	Per1	1110.35
Fig4a	Geyfman2012_skin_microarray	30	6	Per1	1946.15
Fig4a	Geyfman2012_skin_microarray	34	10	Per1	3196.34
Fig4a	Geyfman2012_skin_microarray	38	14	Per1	2507.03
Fig4a	Geyfman2012_skin_microarray	42	18	Per1	1719.1
Fig4a	Geyfman2012_skin_microarray	46	22	Per1	1150.19
Fig4a	Geyfman2012_skin_microarray	50	2	Per1	1016.44
Fig4a	Geyfman2012_skin_microarray	2	2	Per2	199.097
Fig4a	Geyfman2012_skin_microarray	6	6	Per2	654.53
Fig4a	Geyfman2012_skin_microarray	10	10	Per2	1469.86
Fig4a	Geyfman2012_skin_microarray	14	14	Per2	1845.96
Fig4a	Geyfman2012_skin_microarray	18	18	Per2	442.7
Fig4a	Geyfman2012_skin_microarray	22	22	Per2	934.858
Fig4a	Geyfman2012_skin_microarray	26	2	Per2	126.137
Fig4a	Geyfman2012_skin_microarray	30	6	Per2	414.11
Fig4a	Geyfman2012_skin_microarray	34	10	Per2	1474.33
Fig4a	Geyfman2012_skin_microarray	38	14	Per2	1711.45
Fig4a	Geyfman2012_skin_microarray	42	18	Per2	860.058
Fig4a	Geyfman2012_skin_microarray	46	22	Per2	508.672
Fig4a	Geyfman2012_skin_microarray	50	2	Per2	124.67
Fig4a	Geyfman2012_skin_microarray	2	2	Per3	387.783
Fig4a	Geyfman2012_skin_microarray	6	6	Per3	1294.08
Fig4a	Geyfman2012_skin_microarray	10	10	Per3	2106.93
Fig4a	Geyfman2012_skin_microarray	14	14	Per3	1541.17
Fig4a	Geyfman2012_skin_microarray	18	18	Per3	361.869
Fig4a	Geyfman2012_skin_microarray	22	22	Per3	600.075
Fig4a	Geyfman2012_skin_microarray	26	2	Per3	350.169
Fig4a	Geyfman2012_skin_microarray	30	6	Per3	1011.41
Fig4a	Geyfman2012_skin_microarray	34	10	Per3	2036.8
Fig4a	Geyfman2012_skin_microarray	38	14	Per3	1783.45
Fig4a	Geyfman2012_skin_microarray	42	18	Per3	692.189
Fig4a	Geyfman2012_skin_microarray	46	22	Per3	325.175
Fig4a	Geyfman2012_skin_microarray	50	2	Per3	306.556
Fig4a	Geyfman2012_skin_microarray	2	2	Nr1d1	5824.38
Fig4a	Geyfman2012_skin_microarray	6	6	Nr1d1	10447.8
Fig4a	Geyfman2012_skin_microarray	10	10	Nr1d1	8196.78
Fig4a	Geyfman2012_skin_microarray	14	14	Nr1d1	3452.12
Fig4a	Geyfman2012_skin_microarray	18	18	Nr1d1	1949.65
Fig4a	Geyfman2012_skin_microarray	22	22	Nr1d1	1116.2
Fig4a	Geyfman2012_skin_microarray	26	2	Nr1d1	5601.57
Fig4a	Geyfman2012_skin_microarray	30	6	Nr1d1	9779.37
Fig4a	Geyfman2012_skin_microarray	34	10	Nr1d1	7681.45
Fig4a	Geyfman2012_skin_microarray	38	14	Nr1d1	4918.48
Fig4a	Geyfman2012_skin_microarray	42	18	Nr1d1	1100.87
Fig4a	Geyfman2012_skin_microarray	46	22	Nr1d1	1435.25
Fig4a	Geyfman2012_skin_microarray	50	2	Nr1d1	5253.69
Fig4a	Geyfman2012_skin_microarray	2	2	Nr1d2	1265.39
Fig4a	Geyfman2012_skin_microarray	6	6	Nr1d2	2443.62
Fig4a	Geyfman2012_skin_microarray	10	10	Nr1d2	2695.37
Fig4a	Geyfman2012_skin_microarray	14	14	Nr1d2	2012.11
Fig4a	Geyfman2012_skin_microarray	18	18	Nr1d2	455.678
Fig4a	Geyfman2012_skin_microarray	22	22	Nr1d2	698.241
Fig4a	Geyfman2012_skin_microarray	26	2	Nr1d2	1038.31
Fig4a	Geyfman2012_skin_microarray	30	6	Nr1d2	2314.95
Fig4a	Geyfman2012_skin_microarray	34	10	Nr1d2	2646.79
Fig4a	Geyfman2012_skin_microarray	38	14	Nr1d2	2187.22
Fig4a	Geyfman2012_skin_microarray	42	18	Nr1d2	673.058
Fig4a	Geyfman2012_skin_microarray	46	22	Nr1d2	341.035
Fig4a	Geyfman2012_skin_microarray	50	2	Nr1d2	922.381
Fig4a	Geyfman2012_skin_microarray	2	2	Cry1	240.55
Fig4a	Geyfman2012_skin_microarray	6	6	Cry1	240.495
Fig4a	Geyfman2012_skin_microarray	10	10	Cry1	323.152
Fig4a	Geyfman2012_skin_microarray	14	14	Cry1	564.003
Fig4a	Geyfman2012_skin_microarray	18	18	Cry1	499.812
Fig4a	Geyfman2012_skin_microarray	22	22	Cry1	655.921
Fig4a	Geyfman2012_skin_microarray	26	2	Cry1	295.96
Fig4a	Geyfman2012_skin_microarray	30	6	Cry1	192.535
Fig4a	Geyfman2012_skin_microarray	34	10	Cry1	361.236
Fig4a	Geyfman2012_skin_microarray	38	14	Cry1	474.561
Fig4a	Geyfman2012_skin_microarray	42	18	Cry1	635.215
Fig4a	Geyfman2012_skin_microarray	46	22	Cry1	528.949
Fig4a	Geyfman2012_skin_microarray	50	2	Cry1	288.66
Fig4a	Geyfman2012_skin_microarray	2	2	Cry2	956.473
Fig4a	Geyfman2012_skin_microarray	6	6	Cry2	1579.45
Fig4a	Geyfman2012_skin_microarray	10	10	Cry2	1540.95
Fig4a	Geyfman2012_skin_microarray	14	14	Cry2	1566.86
Fig4a	Geyfman2012_skin_microarray	18	18	Cry2	1018.65
Fig4a	Geyfman2012_skin_microarray	22	22	Cry2	1276.12
Fig4a	Geyfman2012_skin_microarray	26	2	Cry2	1134.2
Fig4a	Geyfman2012_skin_microarray	30	6	Cry2	1379.36
Fig4a	Geyfman2012_skin_microarray	34	10	Cry2	1622.53
Fig4a	Geyfman2012_skin_microarray	38	14	Cry2	1660.81
Fig4a	Geyfman2012_skin_microarray	42	18	Cry2	1284.09
Fig4a	Geyfman2012_skin_microarray	46	22	Cry2	1076.39
Fig4a	Geyfman2012_skin_microarray	50	2	Cry2	939.02
Fig4c	Duan2024_dermal_fibroblast_pseudobulk	10	10	Arntl	0.0236074
Fig4c	Duan2024_dermal_fibroblast_pseudobulk	14	14	Arntl	0.042144
Fig4c	Duan2024_dermal_fibroblast_pseudobulk	18	18	Arntl	0.129637
Fig4c	Duan2024_dermal_fibroblast_pseudobulk	34	10	Arntl	0.0126337
Fig4c	Duan2024_dermal_fibroblast_pseudobulk	38	14	Arntl	0.0217322
Fig4c	Duan2024_dermal_fibroblast_pseudobulk	42	18	Arntl	0.214518
Fig4c	Duan2024_dermal_fibroblast_pseudobulk	58	10	Arntl	0.00635156
Fig4c	Duan2024_dermal_fibroblast_pseudobulk	62	14	Arntl	0.0420825
Fig4c	Duan2024_dermal_fibroblast_pseudobulk	66	18	Arntl	0.193825
Fig4c	Duan2024_dermal_fibroblast_pseudobulk	22	22	Arntl	0.316648
Fig4c	Duan2024_dermal_fibroblast_pseudobulk	26	2	Arntl	0.34959
Fig4c	Duan2024_dermal_fibroblast_pseudobulk	30	6	Arntl	0.0515948
Fig4c	Duan2024_dermal_fibroblast_pseudobulk	46	22	Arntl	0.31983
Fig4c	Duan2024_dermal_fibroblast_pseudobulk	50	2	Arntl	0.248865
Fig4c	Duan2024_dermal_fibroblast_pseudobulk	54	6	Arntl	0.0549531
Fig4c	Duan2024_dermal_fibroblast_pseudobulk	70	22	Arntl	0.340728
Fig4c	Duan2024_dermal_fibroblast_pseudobulk	74	2	Arntl	0.283462
Fig4c	Duan2024_dermal_fibroblast_pseudobulk	78	6	Arntl	0.0293295
Fig4c	Duan2024_dermal_fibroblast_pseudobulk	10	10	Dbp	2.23006
Fig4c	Duan2024_dermal_fibroblast_pseudobulk	14	14	Dbp	1.08244
Fig4c	Duan2024_dermal_fibroblast_pseudobulk	18	18	Dbp	0.266096
Fig4c	Duan2024_dermal_fibroblast_pseudobulk	34	10	Dbp	2.49305
Fig4c	Duan2024_dermal_fibroblast_pseudobulk	38	14	Dbp	1.64466
Fig4c	Duan2024_dermal_fibroblast_pseudobulk	42	18	Dbp	0.0986555
Fig4c	Duan2024_dermal_fibroblast_pseudobulk	58	10	Dbp	2.33102
Fig4c	Duan2024_dermal_fibroblast_pseudobulk	62	14	Dbp	0.845565
Fig4c	Duan2024_dermal_fibroblast_pseudobulk	66	18	Dbp	0.174079
Fig4c	Duan2024_dermal_fibroblast_pseudobulk	22	22	Dbp	0.0564194
Fig4c	Duan2024_dermal_fibroblast_pseudobulk	26	2	Dbp	0.0537831
Fig4c	Duan2024_dermal_fibroblast_pseudobulk	30	6	Dbp	1.48082
Fig4c	Duan2024_dermal_fibroblast_pseudobulk	46	22	Dbp	0.0642821
Fig4c	Duan2024_dermal_fibroblast_pseudobulk	50	2	Dbp	0.21574
Fig4c	Duan2024_dermal_fibroblast_pseudobulk	54	6	Dbp	1.20419
Fig4c	Duan2024_dermal_fibroblast_pseudobulk	70	22	Dbp	0.062271
Fig4c	Duan2024_dermal_fibroblast_pseudobulk	74	2	Dbp	0.091071
Fig4c	Duan2024_dermal_fibroblast_pseudobulk	78	6	Dbp	2.26514
Fig4c	Duan2024_dermal_fibroblast_pseudobulk	10	10	Per1	0.431678
Fig4c	Duan2024_dermal_fibroblast_pseudobulk	14	14	Per1	0.314971
Fig4c	Duan2024_dermal_fibroblast_pseudobulk	18	18	Per1	0.36503
Fig4c	Duan2024_dermal_fibroblast_pseudobulk	34	10	Per1	0.441711
Fig4c	Duan2024_dermal_fibroblast_pseudobulk	38	14	Per1	0.211889
Fig4c	Duan2024_dermal_fibroblast_pseudobulk	42	18	Per1	0.214518
Fig4c	Duan2024_dermal_fibroblast_pseudobulk	58	10	Per1	0.447785
Fig4c	Duan2024_dermal_fibroblast_pseudobulk	62	14	Per1	0.183989
Fig4c	Duan2024_dermal_fibroblast_pseudobulk	66	18	Per1	0.185765
Fig4c	Duan2024_dermal_fibroblast_pseudobulk	22	22	Per1	0.20862
Fig4c	Duan2024_dermal_fibroblast_pseudobulk	26	2	Per1	0.252781
Fig4c	Duan2024_dermal_fibroblast_pseudobulk	30	6	Per1	0.363575
Fig4c	Duan2024_dermal_fibroblast_pseudobulk	46	22	Per1	0.18705
Fig4c	Duan2024_dermal_fibroblast_pseudobulk	50	2	Per1	0.289635
Fig4c	Duan2024_dermal_fibroblast_pseudobulk	54	6	Per1	0.301047
Fig4c	Duan2024_dermal_fibroblast_pseudobulk	70	22	Per1	0.205612
Fig4c	Duan2024_dermal_fibroblast_pseudobulk	74	2	Per1	0.203226
Fig4c	Duan2024_dermal_fibroblast_pseudobulk	78	6	Per1	0.411365
Fig4c	Duan2024_dermal_fibroblast_pseudobulk	10	10	Per2	0.150919
Fig4c	Duan2024_dermal_fibroblast_pseudobulk	14	14	Per2	0.184103
Fig4c	Duan2024_dermal_fibroblast_pseudobulk	18	18	Per2	0.201278
Fig4c	Duan2024_dermal_fibroblast_pseudobulk	34	10	Per2	0.288235
Fig4c	Duan2024_dermal_fibroblast_pseudobulk	38	14	Per2	0.355476
Fig4c	Duan2024_dermal_fibroblast_pseudobulk	42	18	Per2	0.189281
Fig4c	Duan2024_dermal_fibroblast_pseudobulk	58	10	Per2	0.164082
Fig4c	Duan2024_dermal_fibroblast_pseudobulk	62	14	Per2	0.338291
Fig4c	Duan2024_dermal_fibroblast_pseudobulk	66	18	Per2	0.265955
Fig4c	Duan2024_dermal_fibroblast_pseudobulk	22	22	Per2	0.094907
Fig4c	Duan2024_dermal_fibroblast_pseudobulk	26	2	Per2	0.011653
Fig4c	Duan2024_dermal_fibroblast_pseudobulk	30	6	Per2	0.0588278
Fig4c	Duan2024_dermal_fibroblast_pseudobulk	46	22	Per2	0.12751
Fig4c	Duan2024_dermal_fibroblast_pseudobulk	50	2	Per2	0.0178368
Fig4c	Duan2024_dermal_fibroblast_pseudobulk	54	6	Per2	0.0645101
Fig4c	Duan2024_dermal_fibroblast_pseudobulk	70	22	Per2	0.0928191
Fig4c	Duan2024_dermal_fibroblast_pseudobulk	74	2	Per2	0.0155201
Fig4c	Duan2024_dermal_fibroblast_pseudobulk	78	6	Per2	0.11807
Fig4c	Duan2024_dermal_fibroblast_pseudobulk	10	10	Per3	0.90467
Fig4c	Duan2024_dermal_fibroblast_pseudobulk	14	14	Per3	0.715339
Fig4c	Duan2024_dermal_fibroblast_pseudobulk	18	18	Per3	0.535604
Fig4c	Duan2024_dermal_fibroblast_pseudobulk	34	10	Per3	1.0748
Fig4c	Duan2024_dermal_fibroblast_pseudobulk	38	14	Per3	1.07962
Fig4c	Duan2024_dermal_fibroblast_pseudobulk	42	18	Per3	0.31891
Fig4c	Duan2024_dermal_fibroblast_pseudobulk	58	10	Per3	1.11999
Fig4c	Duan2024_dermal_fibroblast_pseudobulk	62	14	Per3	0.834473
Fig4c	Duan2024_dermal_fibroblast_pseudobulk	66	18	Per3	0.486374
Fig4c	Duan2024_dermal_fibroblast_pseudobulk	22	22	Per3	0.124647
Fig4c	Duan2024_dermal_fibroblast_pseudobulk	26	2	Per3	0.164935
Fig4c	Duan2024_dermal_fibroblast_pseudobulk	30	6	Per3	0.745473
Fig4c	Duan2024_dermal_fibroblast_pseudobulk	46	22	Per3	0.206546
Fig4c	Duan2024_dermal_fibroblast_pseudobulk	50	2	Per3	0.205548
Fig4c	Duan2024_dermal_fibroblast_pseudobulk	54	6	Per3	0.556699
Fig4c	Duan2024_dermal_fibroblast_pseudobulk	70	22	Per3	0.210312
Fig4c	Duan2024_dermal_fibroblast_pseudobulk	74	2	Per3	0.156958
Fig4c	Duan2024_dermal_fibroblast_pseudobulk	78	6	Per3	0.861085
Fig4c	Duan2024_dermal_fibroblast_pseudobulk	10	10	Nr1d1	1.42909
Fig4c	Duan2024_dermal_fibroblast_pseudobulk	14	14	Nr1d1	0.583362
Fig4c	Duan2024_dermal_fibroblast_pseudobulk	18	18	Nr1d1	0.020469
Fig4c	Duan2024_dermal_fibroblast_pseudobulk	34	10	Nr1d1	1.18195
Fig4c	Duan2024_dermal_fibroblast_pseudobulk	38	14	Nr1d1	0.50993
Fig4c	Duan2024_dermal_fibroblast_pseudobulk	42	18	Nr1d1	0.0160602
Fig4c	Duan2024_dermal_fibroblast_pseudobulk	58	10	Nr1d1	1.26184
Fig4c	Duan2024_dermal_fibroblast_pseudobulk	62	14	Nr1d1	0.239446
Fig4c	Duan2024_dermal_fibroblast_pseudobulk	66	18	Nr1d1	0.0358636
Fig4c	Duan2024_dermal_fibroblast_pseudobulk	22	22	Nr1d1	0.00874719
Fig4c	Duan2024_dermal_fibroblast_pseudobulk	26	2	Nr1d1	0.304771
Fig4c	Duan2024_dermal_fibroblast_pseudobulk	30	6	Nr1d1	1.23056
Fig4c	Duan2024_dermal_fibroblast_pseudobulk	46	22	Nr1d1	0.0210761
Fig4c	Duan2024_dermal_fibroblast_pseudobulk	50	2	Nr1d1	0.465455
Fig4c	Duan2024_dermal_fibroblast_pseudobulk	54	6	Nr1d1	1.26631
Fig4c	Duan2024_dermal_fibroblast_pseudobulk	70	22	Nr1d1	0.0669707
Fig4c	Duan2024_dermal_fibroblast_pseudobulk	74	2	Nr1d1	0.330901
Fig4c	Duan2024_dermal_fibroblast_pseudobulk	78	6	Nr1d1	1.68758
Fig4c	Duan2024_dermal_fibroblast_pseudobulk	10	10	Nr1d2	1.30094
Fig4c	Duan2024_dermal_fibroblast_pseudobulk	14	14	Nr1d2	0.93715
Fig4c	Duan2024_dermal_fibroblast_pseudobulk	18	18	Nr1d2	0.358207
Fig4c	Duan2024_dermal_fibroblast_pseudobulk	34	10	Nr1d2	1.33309
Fig4c	Duan2024_dermal_fibroblast_pseudobulk	38	14	Nr1d2	1.04004
Fig4c	Duan2024_dermal_fibroblast_pseudobulk	42	18	Nr1d2	0.214518
Fig4c	Duan2024_dermal_fibroblast_pseudobulk	58	10	Nr1d2	1.36135
Fig4c	Duan2024_dermal_fibroblast_pseudobulk	62	14	Nr1d2	0.794348
Fig4c	Duan2024_dermal_fibroblast_pseudobulk	66	18	Nr1d2	0.299803
Fig4c	Duan2024_dermal_fibroblast_pseudobulk	22	22	Nr1d2	0.0695402
Fig4c	Duan2024_dermal_fibroblast_pseudobulk	26	2	Nr1d2	0.343316
Fig4c	Duan2024_dermal_fibroblast_pseudobulk	30	6	Nr1d2	1.02418
Fig4c	Duan2024_dermal_fibroblast_pseudobulk	46	22	Nr1d2	0.124876
Fig4c	Duan2024_dermal_fibroblast_pseudobulk	50	2	Nr1d2	0.470551
Fig4c	Duan2024_dermal_fibroblast_pseudobulk	54	6	Nr1d2	1.10862
Fig4c	Duan2024_dermal_fibroblast_pseudobulk	70	22	Nr1d2	0.138641
Fig4c	Duan2024_dermal_fibroblast_pseudobulk	74	2	Nr1d2	0.374533
Fig4c	Duan2024_dermal_fibroblast_pseudobulk	78	6	Nr1d2	1.2717
Fig4c	Duan2024_dermal_fibroblast_pseudobulk	10	10	Cry1	0.0514304
Fig4c	Duan2024_dermal_fibroblast_pseudobulk	14	14	Cry1	0.112014
Fig4c	Duan2024_dermal_fibroblast_pseudobulk	18	18	Cry1	0.208101
Fig4c	Duan2024_dermal_fibroblast_pseudobulk	34	10	Cry1	0.0870321
Fig4c	Duan2024_dermal_fibroblast_pseudobulk	38	14	Cry1	0.142035
Fig4c	Duan2024_dermal_fibroblast_pseudobulk	42	18	Cry1	0.271876
Fig4c	Duan2024_dermal_fibroblast_pseudobulk	58	10	Cry1	0.0222305
Fig4c	Duan2024_dermal_fibroblast_pseudobulk	62	14	Cry1	0.175507
Fig4c	Duan2024_dermal_fibroblast_pseudobulk	66	18	Cry1	0.257089
Fig4c	Duan2024_dermal_fibroblast_pseudobulk	22	22	Cry1	0.306589
Fig4c	Duan2024_dermal_fibroblast_pseudobulk	26	2	Cry1	0.0914313
Fig4c	Duan2024_dermal_fibroblast_pseudobulk	30	6	Cry1	0.0212166
Fig4c	Duan2024_dermal_fibroblast_pseudobulk	46	22	Cry1	0.300861
Fig4c	Duan2024_dermal_fibroblast_pseudobulk	50	2	Cry1	0.0662509
Fig4c	Duan2024_dermal_fibroblast_pseudobulk	54	6	Cry1	0.0286712
Fig4c	Duan2024_dermal_fibroblast_pseudobulk	70	22	Cry1	0.239685
Fig4c	Duan2024_dermal_fibroblast_pseudobulk	74	2	Cry1	0.080529
Fig4c	Duan2024_dermal_fibroblast_pseudobulk	78	6	Cry1	0.019553
Fig4c	Duan2024_dermal_fibroblast_pseudobulk	10	10	Cry2	0.495756
Fig4c	Duan2024_dermal_fibroblast_pseudobulk	14	14	Cry2	0.364878
Fig4c	Duan2024_dermal_fibroblast_pseudobulk	18	18	Cry2	0.467375
Fig4c	Duan2024_dermal_fibroblast_pseudobulk	34	10	Cry2	0.525
Fig4c	Duan2024_dermal_fibroblast_pseudobulk	38	14	Cry2	0.481989
Fig4c	Duan2024_dermal_fibroblast_pseudobulk	42	18	Cry2	0.354472
Fig4c	Duan2024_dermal_fibroblast_pseudobulk	58	10	Cry2	0.542
Fig4c	Duan2024_dermal_fibroblast_pseudobulk	62	14	Cry2	0.421477
Fig4c	Duan2024_dermal_fibroblast_pseudobulk	66	18	Cry2	0.406588
Fig4c	Duan2024_dermal_fibroblast_pseudobulk	22	22	Cry2	0.370444
Fig4c	Duan2024_dermal_fibroblast_pseudobulk	26	2	Cry2	0.412337
Fig4c	Duan2024_dermal_fibroblast_pseudobulk	30	6	Cry2	0.469176
Fig4c	Duan2024_dermal_fibroblast_pseudobulk	46	22	Cry2	0.404661
Fig4c	Duan2024_dermal_fibroblast_pseudobulk	50	2	Cry2	0.386463
Fig4c	Duan2024_dermal_fibroblast_pseudobulk	54	6	Cry2	0.425289
Fig4c	Duan2024_dermal_fibroblast_pseudobulk	70	22	Cry2	0.442947
Fig4c	Duan2024_dermal_fibroblast_pseudobulk	74	2	Cry2	0.353449
Fig4c	Duan2024_dermal_fibroblast_pseudobulk	78	6	Cry2	0.5347
Fig4c	Duan2024_dermal_fibroblast_pseudobulk	10	10	Clock	0.336406
Fig4c	Duan2024_dermal_fibroblast_pseudobulk	14	14	Clock	0.46802
Fig4c	Duan2024_dermal_fibroblast_pseudobulk	18	18	Clock	0.607246
Fig4c	Duan2024_dermal_fibroblast_pseudobulk	34	10	Clock	0.387901
Fig4c	Duan2024_dermal_fibroblast_pseudobulk	38	14	Clock	0.523125
Fig4c	Duan2024_dermal_fibroblast_pseudobulk	42	18	Clock	0.644702
Fig4c	Duan2024_dermal_fibroblast_pseudobulk	58	10	Clock	0.389562
Fig4c	Duan2024_dermal_fibroblast_pseudobulk	62	14	Clock	0.544789
Fig4c	Duan2024_dermal_fibroblast_pseudobulk	66	18	Clock	0.648768
Fig4c	Duan2024_dermal_fibroblast_pseudobulk	22	22	Clock	0.728641
Fig4c	Duan2024_dermal_fibroblast_pseudobulk	26	2	Clock	0.807643
Fig4c	Duan2024_dermal_fibroblast_pseudobulk	30	6	Clock	0.488463
Fig4c	Duan2024_dermal_fibroblast_pseudobulk	46	22	Clock	0.810376
Fig4c	Duan2024_dermal_fibroblast_pseudobulk	50	2	Clock	0.653166
Fig4c	Duan2024_dermal_fibroblast_pseudobulk	54	6	Clock	0.499356
Fig4c	Duan2024_dermal_fibroblast_pseudobulk	70	22	Clock	0.78955
Fig4c	Duan2024_dermal_fibroblast_pseudobulk	74	2	Clock	0.676443
Fig4c	Duan2024_dermal_fibroblast_pseudobulk	78	6	Clock	0.42791
Fig4c	Duan2024_dermal_fibroblast_pseudobulk	10	10	Tef	1.07245
Fig4c	Duan2024_dermal_fibroblast_pseudobulk	14	14	Tef	0.779664
Fig4c	Duan2024_dermal_fibroblast_pseudobulk	18	18	Tef	0.610657
Fig4c	Duan2024_dermal_fibroblast_pseudobulk	34	10	Tef	1.45334
Fig4c	Duan2024_dermal_fibroblast_pseudobulk	38	14	Tef	1.34972
Fig4c	Duan2024_dermal_fibroblast_pseudobulk	42	18	Tef	0.417565
Fig4c	Duan2024_dermal_fibroblast_pseudobulk	58	10	Tef	1.30101
Fig4c	Duan2024_dermal_fibroblast_pseudobulk	62	14	Tef	1.05206
Fig4c	Duan2024_dermal_fibroblast_pseudobulk	66	18	Tef	0.584697
Fig4c	Duan2024_dermal_fibroblast_pseudobulk	22	22	Tef	0.180629
Fig4c	Duan2024_dermal_fibroblast_pseudobulk	26	2	Tef	0.207961
Fig4c	Duan2024_dermal_fibroblast_pseudobulk	30	6	Tef	0.857825
Fig4c	Duan2024_dermal_fibroblast_pseudobulk	46	22	Tef	0.258182
Fig4c	Duan2024_dermal_fibroblast_pseudobulk	50	2	Tef	0.254811
Fig4c	Duan2024_dermal_fibroblast_pseudobulk	54	6	Tef	0.802793
Fig4c	Duan2024_dermal_fibroblast_pseudobulk	70	22	Tef	0.31723
Fig4c	Duan2024_dermal_fibroblast_pseudobulk	74	2	Tef	0.180678
Fig4c	Duan2024_dermal_fibroblast_pseudobulk	78	6	Tef	1.06414
Fig4c	Duan2024_dermal_fibroblast_pseudobulk	10	10	Rora	1.90208
Fig4c	Duan2024_dermal_fibroblast_pseudobulk	14	14	Rora	1.35748
Fig4c	Duan2024_dermal_fibroblast_pseudobulk	18	18	Rora	1.6921
Fig4c	Duan2024_dermal_fibroblast_pseudobulk	34	10	Rora	1.91096
Fig4c	Duan2024_dermal_fibroblast_pseudobulk	38	14	Rora	1.588
Fig4c	Duan2024_dermal_fibroblast_pseudobulk	42	18	Rora	1.48786
Fig4c	Duan2024_dermal_fibroblast_pseudobulk	58	10	Rora	1.69057
Fig4c	Duan2024_dermal_fibroblast_pseudobulk	62	14	Rora	1.40047
Fig4c	Duan2024_dermal_fibroblast_pseudobulk	66	18	Rora	1.38216
Fig4c	Duan2024_dermal_fibroblast_pseudobulk	22	22	Rora	1.34882
Fig4c	Duan2024_dermal_fibroblast_pseudobulk	26	2	Rora	1.58929
Fig4c	Duan2024_dermal_fibroblast_pseudobulk	30	6	Rora	1.59751
Fig4c	Duan2024_dermal_fibroblast_pseudobulk	46	22	Rora	1.5238
Fig4c	Duan2024_dermal_fibroblast_pseudobulk	50	2	Rora	1.41335
Fig4c	Duan2024_dermal_fibroblast_pseudobulk	54	6	Rora	1.84451
Fig4c	Duan2024_dermal_fibroblast_pseudobulk	70	22	Rora	1.40286
Fig4c	Duan2024_dermal_fibroblast_pseudobulk	74	2	Rora	1.41263
Fig4c	Duan2024_dermal_fibroblast_pseudobulk	78	6	Rora	1.48904
Fig4c	Duan2024_dermal_immune_pseudobulk	10	10	Arntl	0.0592953
Fig4c	Duan2024_dermal_immune_pseudobulk	14	14	Arntl	0.138755
Fig4c	Duan2024_dermal_immune_pseudobulk	18	18	Arntl	0.188334
Fig4c	Duan2024_dermal_immune_pseudobulk	34	10	Arntl	0.0523292
Fig4c	Duan2024_dermal_immune_pseudobulk	38	14	Arntl	0.0316046
Fig4c	Duan2024_dermal_immune_pseudobulk	42	18	Arntl	0.148393
Fig4c	Duan2024_dermal_immune_pseudobulk	58	10	Arntl	0.0197577
Fig4c	Duan2024_dermal_immune_pseudobulk	62	14	Arntl	0.0350412
Fig4c	Duan2024_dermal_immune_pseudobulk	66	18	Arntl	0.129491
Fig4c	Duan2024_dermal_immune_pseudobulk	22	22	Arntl	0.427186
Fig4c	Duan2024_dermal_immune_pseudobulk	26	2	Arntl	0.331285
Fig4c	Duan2024_dermal_immune_pseudobulk	30	6	Arntl	0.137898
Fig4c	Duan2024_dermal_immune_pseudobulk	46	22	Arntl	0.249009
Fig4c	Duan2024_dermal_immune_pseudobulk	50	2	Arntl	0.274594
Fig4c	Duan2024_dermal_immune_pseudobulk	54	6	Arntl	0.156289
Fig4c	Duan2024_dermal_immune_pseudobulk	70	22	Arntl	0.306072
Fig4c	Duan2024_dermal_immune_pseudobulk	74	2	Arntl	0.196302
Fig4c	Duan2024_dermal_immune_pseudobulk	78	6	Arntl	0.119905
Fig4c	Duan2024_dermal_immune_pseudobulk	10	10	Dbp	0.919077
Fig4c	Duan2024_dermal_immune_pseudobulk	14	14	Dbp	0.264662
Fig4c	Duan2024_dermal_immune_pseudobulk	18	18	Dbp	0.10463
Fig4c	Duan2024_dermal_immune_pseudobulk	34	10	Dbp	1.10218
Fig4c	Duan2024_dermal_immune_pseudobulk	38	14	Dbp	1.26418
Fig4c	Duan2024_dermal_immune_pseudobulk	42	18	Dbp	0.108821
Fig4c	Duan2024_dermal_immune_pseudobulk	58	10	Dbp	1.09655
Fig4c	Duan2024_dermal_immune_pseudobulk	62	14	Dbp	0.445979
Fig4c	Duan2024_dermal_immune_pseudobulk	66	18	Dbp	0.123605
Fig4c	Duan2024_dermal_immune_pseudobulk	22	22	Dbp	0.141537
Fig4c	Duan2024_dermal_immune_pseudobulk	26	2	Dbp	0.0784622
Fig4c	Duan2024_dermal_immune_pseudobulk	30	6	Dbp	0.422313
Fig4c	Duan2024_dermal_immune_pseudobulk	46	22	Dbp	0.0544708
Fig4c	Duan2024_dermal_immune_pseudobulk	50	2	Dbp	0.0946876
Fig4c	Duan2024_dermal_immune_pseudobulk	54	6	Dbp	0.252466
Fig4c	Duan2024_dermal_immune_pseudobulk	70	22	Dbp	0.0478237
Fig4c	Duan2024_dermal_immune_pseudobulk	74	2	Dbp	0.0868592
Fig4c	Duan2024_dermal_immune_pseudobulk	78	6	Dbp	0.624769
Fig4c	Duan2024_dermal_immune_pseudobulk	10	10	Per1	1.00802
Fig4c	Duan2024_dermal_immune_pseudobulk	14	14	Per1	0.647522
Fig4c	Duan2024_dermal_immune_pseudobulk	18	18	Per1	0.711485
Fig4c	Duan2024_dermal_immune_pseudobulk	34	10	Per1	1.04985
Fig4c	Duan2024_dermal_immune_pseudobulk	38	14	Per1	0.555337
Fig4c	Duan2024_dermal_immune_pseudobulk	42	18	Per1	0.702392
Fig4c	Duan2024_dermal_immune_pseudobulk	58	10	Per1	1.57073
Fig4c	Duan2024_dermal_immune_pseudobulk	62	14	Per1	0.592515
Fig4c	Duan2024_dermal_immune_pseudobulk	66	18	Per1	0.641571
Fig4c	Duan2024_dermal_immune_pseudobulk	22	22	Per1	0.571296
Fig4c	Duan2024_dermal_immune_pseudobulk	26	2	Per1	0.741032
Fig4c	Duan2024_dermal_immune_pseudobulk	30	6	Per1	0.930811
Fig4c	Duan2024_dermal_immune_pseudobulk	46	22	Per1	0.688666
Fig4c	Duan2024_dermal_immune_pseudobulk	50	2	Per1	0.808001
Fig4c	Duan2024_dermal_immune_pseudobulk	54	6	Per1	0.841553
Fig4c	Duan2024_dermal_immune_pseudobulk	70	22	Per1	0.487802
Fig4c	Duan2024_dermal_immune_pseudobulk	74	2	Per1	0.601066
Fig4c	Duan2024_dermal_immune_pseudobulk	78	6	Per1	1.00973
Fig4c	Duan2024_dermal_immune_pseudobulk	10	10	Per2	0.118591
Fig4c	Duan2024_dermal_immune_pseudobulk	14	14	Per2	0.10792
Fig4c	Duan2024_dermal_immune_pseudobulk	18	18	Per2	0.125556
Fig4c	Duan2024_dermal_immune_pseudobulk	34	10	Per2	0.176611
Fig4c	Duan2024_dermal_immune_pseudobulk	38	14	Per2	0.230262
Fig4c	Duan2024_dermal_immune_pseudobulk	42	18	Per2	0.118714
Fig4c	Duan2024_dermal_immune_pseudobulk	58	10	Per2	0.128425
Fig4c	Duan2024_dermal_immune_pseudobulk	62	14	Per2	0.229361
Fig4c	Duan2024_dermal_immune_pseudobulk	66	18	Per2	0.0706316
Fig4c	Duan2024_dermal_immune_pseudobulk	22	22	Per2	0.0874959
Fig4c	Duan2024_dermal_immune_pseudobulk	26	2	Per2	0.0305131
Fig4c	Duan2024_dermal_immune_pseudobulk	30	6	Per2	0.0474024
Fig4c	Duan2024_dermal_immune_pseudobulk	46	22	Per2	0.128395
Fig4c	Duan2024_dermal_immune_pseudobulk	50	2	Per2	0.012625
Fig4c	Duan2024_dermal_immune_pseudobulk	54	6	Per2	0.0120222
Fig4c	Duan2024_dermal_immune_pseudobulk	70	22	Per2	0.0956474
Fig4c	Duan2024_dermal_immune_pseudobulk	74	2	Per2	0.0243206
Fig4c	Duan2024_dermal_immune_pseudobulk	78	6	Per2	0.0378648
Fig4c	Duan2024_dermal_immune_pseudobulk	10	10	Per3	0.211769
Fig4c	Duan2024_dermal_immune_pseudobulk	14	14	Per3	0.133616
Fig4c	Duan2024_dermal_immune_pseudobulk	18	18	Per3	0.230186
Fig4c	Duan2024_dermal_immune_pseudobulk	34	10	Per3	0.242023
Fig4c	Duan2024_dermal_immune_pseudobulk	38	14	Per3	0.379255
Fig4c	Duan2024_dermal_immune_pseudobulk	42	18	Per3	0.0494643
Fig4c	Duan2024_dermal_immune_pseudobulk	58	10	Per3	0.25685
Fig4c	Duan2024_dermal_immune_pseudobulk	62	14	Per3	0.267587
Fig4c	Duan2024_dermal_immune_pseudobulk	66	18	Per3	0.100061
Fig4c	Duan2024_dermal_immune_pseudobulk	22	22	Per3	0.0874959
Fig4c	Duan2024_dermal_immune_pseudobulk	26	2	Per3	0.0915392
Fig4c	Duan2024_dermal_immune_pseudobulk	30	6	Per3	0.0861862
Fig4c	Duan2024_dermal_immune_pseudobulk	46	22	Per3	0.0739246
Fig4c	Duan2024_dermal_immune_pseudobulk	50	2	Per3	0.0725939
Fig4c	Duan2024_dermal_immune_pseudobulk	54	6	Per3	0.132244
Fig4c	Duan2024_dermal_immune_pseudobulk	70	22	Per3	0.0765179
Fig4c	Duan2024_dermal_immune_pseudobulk	74	2	Per3	0.0555899
Fig4c	Duan2024_dermal_immune_pseudobulk	78	6	Per3	0.151459
Fig4c	Duan2024_dermal_immune_pseudobulk	10	10	Nr1d1	0.775074
Fig4c	Duan2024_dermal_immune_pseudobulk	14	14	Nr1d1	0.113059
Fig4c	Duan2024_dermal_immune_pseudobulk	18	18	Nr1d1	0
Fig4c	Duan2024_dermal_immune_pseudobulk	34	10	Nr1d1	0.696633
Fig4c	Duan2024_dermal_immune_pseudobulk	38	14	Nr1d1	0.37474
Fig4c	Duan2024_dermal_immune_pseudobulk	42	18	Nr1d1	0.0494643
Fig4c	Duan2024_dermal_immune_pseudobulk	58	10	Nr1d1	0.602608
Fig4c	Duan2024_dermal_immune_pseudobulk	62	14	Nr1d1	0.216618
Fig4c	Duan2024_dermal_immune_pseudobulk	66	18	Nr1d1	0.0765176
Fig4c	Duan2024_dermal_immune_pseudobulk	22	22	Nr1d1	0.136391
Fig4c	Duan2024_dermal_immune_pseudobulk	26	2	Nr1d1	0.187437
Fig4c	Duan2024_dermal_immune_pseudobulk	30	6	Nr1d1	0.413694
Fig4c	Duan2024_dermal_immune_pseudobulk	46	22	Nr1d1	0.0544708
Fig4c	Duan2024_dermal_immune_pseudobulk	50	2	Nr1d1	0.0946876
Fig4c	Duan2024_dermal_immune_pseudobulk	54	6	Nr1d1	0.348644
Fig4c	Duan2024_dermal_immune_pseudobulk	70	22	Nr1d1	0.0191295
Fig4c	Duan2024_dermal_immune_pseudobulk	74	2	Nr1d1	0.0625387
Fig4c	Duan2024_dermal_immune_pseudobulk	78	6	Nr1d1	0.79516
Fig4c	Duan2024_dermal_immune_pseudobulk	10	10	Nr1d2	0.736956
Fig4c	Duan2024_dermal_immune_pseudobulk	14	14	Nr1d2	0.341748
Fig4c	Duan2024_dermal_immune_pseudobulk	18	18	Nr1d2	0.20926
Fig4c	Duan2024_dermal_immune_pseudobulk	34	10	Nr1d2	0.631221
Fig4c	Duan2024_dermal_immune_pseudobulk	38	14	Nr1d2	0.501158
Fig4c	Duan2024_dermal_immune_pseudobulk	42	18	Nr1d2	0.158286
Fig4c	Duan2024_dermal_immune_pseudobulk	58	10	Nr1d2	0.918731
Fig4c	Duan2024_dermal_immune_pseudobulk	62	14	Nr1d2	0.353598
Fig4c	Duan2024_dermal_immune_pseudobulk	66	18	Nr1d2	0.123605
Fig4c	Duan2024_dermal_immune_pseudobulk	22	22	Nr1d2	0.0669086
Fig4c	Duan2024_dermal_immune_pseudobulk	26	2	Nr1d2	0.213591
Fig4c	Duan2024_dermal_immune_pseudobulk	30	6	Nr1d2	0.573138
Fig4c	Duan2024_dermal_immune_pseudobulk	46	22	Nr1d2	0.132286
Fig4c	Duan2024_dermal_immune_pseudobulk	50	2	Nr1d2	0.255657
Fig4c	Duan2024_dermal_immune_pseudobulk	54	6	Nr1d2	0.300555
Fig4c	Duan2024_dermal_immune_pseudobulk	70	22	Nr1d2	0.114777
Fig4c	Duan2024_dermal_immune_pseudobulk	74	2	Nr1d2	0.211937
Fig4c	Duan2024_dermal_immune_pseudobulk	78	6	Nr1d2	0.618458
Fig4c	Duan2024_dermal_immune_pseudobulk	10	10	Cry1	0.0931783
Fig4c	Duan2024_dermal_immune_pseudobulk	14	14	Cry1	0.210702
Fig4c	Duan2024_dermal_immune_pseudobulk	18	18	Cry1	0.0627781
Fig4c	Duan2024_dermal_immune_pseudobulk	34	10	Cry1	0.140635
Fig4c	Duan2024_dermal_immune_pseudobulk	38	14	Cry1	0.130933
Fig4c	Duan2024_dermal_immune_pseudobulk	42	18	Cry1	0.237428
Fig4c	Duan2024_dermal_immune_pseudobulk	58	10	Cry1	0.177819
Fig4c	Duan2024_dermal_immune_pseudobulk	62	14	Cry1	0.187948
Fig4c	Duan2024_dermal_immune_pseudobulk	66	18	Cry1	0.153035
Fig4c	Duan2024_dermal_immune_pseudobulk	22	22	Cry1	0.164698
Fig4c	Duan2024_dermal_immune_pseudobulk	26	2	Cry1	0.0784622
Fig4c	Duan2024_dermal_immune_pseudobulk	30	6	Cry1	0.068949
Fig4c	Duan2024_dermal_immune_pseudobulk	46	22	Cry1	0.147849
Fig4c	Duan2024_dermal_immune_pseudobulk	50	2	Cry1	0.0347188
Fig4c	Duan2024_dermal_immune_pseudobulk	54	6	Cry1	0.0360666
Fig4c	Duan2024_dermal_immune_pseudobulk	70	22	Cry1	0.153036
Fig4c	Duan2024_dermal_immune_pseudobulk	74	2	Cry1	0.0972824
Fig4c	Duan2024_dermal_immune_pseudobulk	78	6	Cry1	0.0441756
Fig4c	Duan2024_dermal_immune_pseudobulk	10	10	Cry2	0.148238
Fig4c	Duan2024_dermal_immune_pseudobulk	14	14	Cry2	0.11049
Fig4c	Duan2024_dermal_immune_pseudobulk	18	18	Cry2	0.10463
Fig4c	Duan2024_dermal_immune_pseudobulk	34	10	Cry2	0.134094
Fig4c	Duan2024_dermal_immune_pseudobulk	38	14	Cry2	0.225747
Fig4c	Duan2024_dermal_immune_pseudobulk	42	18	Cry2	0.148393
Fig4c	Duan2024_dermal_immune_pseudobulk	58	10	Cry2	0.197576
Fig4c	Duan2024_dermal_immune_pseudobulk	62	14	Cry2	0.149722
Fig4c	Duan2024_dermal_immune_pseudobulk	66	18	Cry2	0.188351
Fig4c	Duan2024_dermal_immune_pseudobulk	22	22	Cry2	0.138964
Fig4c	Duan2024_dermal_immune_pseudobulk	26	2	Cry2	0.0610261
Fig4c	Duan2024_dermal_immune_pseudobulk	30	6	Cry2	0.0904955
Fig4c	Duan2024_dermal_immune_pseudobulk	46	22	Cry2	0.0933785
Fig4c	Duan2024_dermal_immune_pseudobulk	50	2	Cry2	0.0725939
Fig4c	Duan2024_dermal_immune_pseudobulk	54	6	Cry2	0.1082
Fig4c	Duan2024_dermal_immune_pseudobulk	70	22	Cry2	0.162601
Fig4c	Duan2024_dermal_immune_pseudobulk	74	2	Cry2	0.0538527
Fig4c	Duan2024_dermal_immune_pseudobulk	78	6	Cry2	0.164081
Fig4c	Duan2024_dermal_immune_pseudobulk	10	10	Clock	0.360007
Fig4c	Duan2024_dermal_immune_pseudobulk	14	14	Clock	0.305774
Fig4c	Duan2024_dermal_immune_pseudobulk	18	18	Clock	0.355742
Fig4c	Duan2024_dermal_immune_pseudobulk	34	10	Clock	0.363034
Fig4c	Duan2024_dermal_immune_pseudobulk	38	14	Clock	0.34765
Fig4c	Duan2024_dermal_immune_pseudobulk	42	18	Clock	0.435285
Fig4c	Duan2024_dermal_immune_pseudobulk	58	10	Clock	0.246971
Fig4c	Duan2024_dermal_immune_pseudobulk	62	14	Clock	0.296257
Fig4c	Duan2024_dermal_immune_pseudobulk	66	18	Clock	0.347272
Fig4c	Duan2024_dermal_immune_pseudobulk	22	22	Clock	0.455493
Fig4c	Duan2024_dermal_immune_pseudobulk	26	2	Clock	0.361798
Fig4c	Duan2024_dermal_immune_pseudobulk	30	6	Clock	0.349054
Fig4c	Duan2024_dermal_immune_pseudobulk	46	22	Clock	0.478565
Fig4c	Duan2024_dermal_immune_pseudobulk	50	2	Clock	0.482907
Fig4c	Duan2024_dermal_immune_pseudobulk	54	6	Clock	0.264488
Fig4c	Duan2024_dermal_immune_pseudobulk	70	22	Clock	0.659967
Fig4c	Duan2024_dermal_immune_pseudobulk	74	2	Clock	0.330065
Fig4c	Duan2024_dermal_immune_pseudobulk	78	6	Clock	0.422823
Fig4c	Duan2024_dermal_immune_pseudobulk	10	10	Tef	0.372713
Fig4c	Duan2024_dermal_immune_pseudobulk	14	14	Tef	0.187576
Fig4c	Duan2024_dermal_immune_pseudobulk	18	18	Tef	0.125556
Fig4c	Duan2024_dermal_immune_pseudobulk	34	10	Tef	0.418634
Fig4c	Duan2024_dermal_immune_pseudobulk	38	14	Tef	0.67724
Fig4c	Duan2024_dermal_immune_pseudobulk	42	18	Tef	0.267107
Fig4c	Duan2024_dermal_immune_pseudobulk	58	10	Tef	0.563093
Fig4c	Duan2024_dermal_immune_pseudobulk	62	14	Tef	0.264402
Fig4c	Duan2024_dermal_immune_pseudobulk	66	18	Tef	0.229553
Fig4c	Duan2024_dermal_immune_pseudobulk	22	22	Tef	0.082349
Fig4c	Duan2024_dermal_immune_pseudobulk	26	2	Tef	0.0828212
Fig4c	Duan2024_dermal_immune_pseudobulk	30	6	Tef	0.241321
Fig4c	Duan2024_dermal_immune_pseudobulk	46	22	Tef	0.155631
Fig4c	Duan2024_dermal_immune_pseudobulk	50	2	Tef	0.107313
Fig4c	Duan2024_dermal_immune_pseudobulk	54	6	Tef	0.228422
Fig4c	Duan2024_dermal_immune_pseudobulk	70	22	Tef	0.172165
Fig4c	Duan2024_dermal_immune_pseudobulk	74	2	Tef	0.0885964
Fig4c	Duan2024_dermal_immune_pseudobulk	78	6	Tef	0.246121
Fig4c	Duan2024_dermal_immune_pseudobulk	10	10	Rora	0.266829
Fig4c	Duan2024_dermal_immune_pseudobulk	14	14	Rora	0.0668078
Fig4c	Duan2024_dermal_immune_pseudobulk	18	18	Rora	0.20926
Fig4c	Duan2024_dermal_immune_pseudobulk	34	10	Rora	0.660657
Fig4c	Duan2024_dermal_immune_pseudobulk	38	14	Rora	0.343135
Fig4c	Duan2024_dermal_immune_pseudobulk	42	18	Rora	0.286893
Fig4c	Duan2024_dermal_immune_pseudobulk	58	10	Rora	0.227213
Fig4c	Duan2024_dermal_immune_pseudobulk	62	14	Rora	0.331299
Fig4c	Duan2024_dermal_immune_pseudobulk	66	18	Rora	0.288412
Fig4c	Duan2024_dermal_immune_pseudobulk	22	22	Rora	0.398878
Fig4c	Duan2024_dermal_immune_pseudobulk	26	2	Rora	0.531799
Fig4c	Duan2024_dermal_immune_pseudobulk	30	6	Rora	0.340436
Fig4c	Duan2024_dermal_immune_pseudobulk	46	22	Rora	0.45522
Fig4c	Duan2024_dermal_immune_pseudobulk	50	2	Rora	0.407157
Fig4c	Duan2024_dermal_immune_pseudobulk	54	6	Rora	0.76942
Fig4c	Duan2024_dermal_immune_pseudobulk	70	22	Rora	0.306072
Fig4c	Duan2024_dermal_immune_pseudobulk	74	2	Rora	0.460354
Fig4c	Duan2024_dermal_immune_pseudobulk	78	6	Rora	0.347094

## Sheet: Fig5b,f
ID	Description	GeneRatio	BgRatio	pvalue	p.adjust	qvalue	geneID	Count	nGenes_term	enrichment	celltype
GO:0006091	generation of precursor metabolites and energy	77/1810	428/29008	3.37e-17	1.98e-13	1.33e-13	Sdhaf4/Coq10b/Rpe/Per2/Ndufa8/Eif6/Gyg/Hmgcs2/Adh7/Adh1/Acadm/Aco1/Eno1/Cd36/Noa1/Atp5k/Iscu/Cox6a1/Oas1c/Oas1a/P2rx7/Por/Atp5j2/Ndufa4/Gfpt1/Phb2/Eno2/Gys1/Bax/Sphk2/Ldha/Idh2/Pde2a/Coq7/Bnip3/Taldo1/Igf2/Insr/Gadd45gip1/Coa6/Acat1/Idh3a/Cox5a/Pkm/Enpp1/Ak9/Cisd1/Ndufa12/Ptges3/Ogdh/Grb10/Uqcrq/Nr1d1/Cyb561/Galk1/Acox1/Pygl/Akt1/Pfkp/Hk3/Pdhb/Oxa1l/Dnajc15/Oxct1/Myc/Cox17/App/Il10rb/Jmjd8/Uqcc2/…	77	428	0.179907	fibroblast
GO:0034504	protein localization to nucleus	55/1810	317/29008	4.97e-12	1.46e-08	9.84e-09	Rab23/Sumo1/Glul/Tor1aip2/Tor1a/Ciz1/Cacnb4/Cse1l/Ufm1/Wwtr1/Hdgf/Txnip/Tek/Cd36/Dnajb6/Htt/Msx1/Ran/Mepce/Phb2/Tnfrsf1a/Tgfb1/Hikeshi/Arntl/Fam53b/Elavl1/Heatr3/Tbrg1/Snupn/Hyal2/Rpf2/Ppp3r1/Rangrf/Nf1/Akap1/Prkd1/Akt1/Bmp4/Ipo5/Ubr5/Angpt1/Sun2/Rangap1/Glis2/App/Morc3/Ilrun/Cdkn1a/Ctnna1/Jak2/Ranbp6/Lzts2/Trim8/Maged1/Cdkl5	55	317	0.173502	fibroblast
GO:0001667	ameboidal-type cell migration	66/1810	444/29008	4.98e-11	7.28e-08	4.9e-08	Tns1/Epb41l5/Atp2b4/Glul/Akt3/Lefty1/Prr5l/Rin2/Fgf2/Pfn2/Schip1/Lamtor2/Efna1/Rab13/Sema6c/Tek/Plpp3/Rcc2/Sema3a/Serpine1/Stard13/Tgfb1/Cib1/Ilk/Igf2/Adam9/Fgfr1/Adgra2/Amotl1/Tpbg/Hyal2/Ptpn23/Tgfbr2/Akap12/Sash1/Sgpl1/Kitl/Rtn4/Fgf18/Map2k3/C1qbp/Nf1/Rffl/Hdac5/Cygb/Rock2/Adam17/Prkd1/Clec14a/Rhoj/Akt1/Adtrp/Bmp4/Loxl2/Egr3/Angpt1/Enpp2/Ptp4a3/Acvrl1/Sp1/Pdpk1/Vegfa/Cdh2/Mcc/Efnb1/Amot	66	444	0.148649	fibroblast
GO:0006979	response to oxidative stress	62/1810	407/29008	6.87e-11	7.28e-08	4.9e-08	Lancl1/Prdx6/Pycr2/Tor1a/Mapkap1/Prr5l/Romo1/Chd6/Oser1/Arnt/Txnip/Sigmar1/Psip1/Fzd1/Cd36/Aldh2/Stx2/Ercc1/Pnkp/Arntl/Coq7/Bnip3/Adam9/Prdx2/Smpd3/Sesn3/Hyal2/Ctnnb1/Map3k5/Ncoa7/Rwdd1/Ndufa12/Ppia/Mapk9/Cygb/Pycr1/Pxdn/Prkd1/Fut8/Akt1/Hk3/Dapk1/Bmp4/Stk24/Rrm2b/Sp1/Abcc1/Txnrd2/Ndufb4/App/Sod1/Rcan1/Prkn/Gfer/Rcan2/Pdgfrb/Adnp2/Ndufs8/Rela/Jak2/Ermp1/Prdx3	62	407	0.152334	fibroblast
GO:0048193	Golgi vesicle transport	48/1810	274/29008	7.88e-11	7.28e-08	4.9e-08	Sec16b/Vamp4/Copa/Cnih4/Golga2/Tbc1d20/Rab13/Sec22b/Sec24d/Plpp3/Vamp3/Steap2/Insig1/Htt/Gak/Erp29/Kdelr2/Copg2/Copb1/Bet1l/Arcn1/Atp2c1/Snx3/Ank3/Sptbn1/0610009B22Rik/Sec24a/Rangrf/Trappc1/Copz2/Wipi1/Rab10/Prkd1/Sec23a/Trip11/Gas1/Ap1g2/Kdelr3/Arfgap3/Arf3/Sec22a/Prepl/Snx2/Spire1/Ier3ip1/Arl3/Bcap31/Vamp7	48	274	0.175182	fibroblast
GO:2001233	regulation of apoptotic signaling pathway	61/1810	402/29008	1.15e-10	7.51e-08	5.05e-08	Tmem14a/Steap3/Pea15a/Psen2/G0s2/Creb3l1/Tnfsf10/Creb3/Txndc12/Hdac1/Eno1/Cdk11b/Noc2l/Htt/Msx1/Erp29/Rnf34/Serpine1/Ltbr/Plaur/Bax/Fgfr1/Prdx2/Herpud1/Cdkn2d/Dapk2/Hyal2/Ctnnb1/Higd1a/Adora2a/Mif/Apaf1/Ppia/Mapk9/Arrb2/Nf1/Rffl/Aatf/Akt1/Gas1/Dapk1/Bmp4/Lgals3/Dab2/Rrm2b/Myc/Grina/Mrtfa/Pam16/Sod1/Prkn/Ier3/Vegfa/Ctnna1/Acaa2/Peli3/Rela/Jak2/Bcap31/Maged1/Ar	61	402	0.151741	fibroblast
GO:0001655	urogenital system development	58/1810	385/29008	4.35e-10	2.08e-07	1.4e-07	Sulf1/Gsta3/Col4a4/Gli2/Pbx1/Cntrl/Nup160/Lrp4/Fbn1/Fgf2/Fat4/Wwtr1/Schip1/Wdr77/Enpep/Tek/Fkbp4/Plaur/Tgfb1/Bax/Igf1r/Ilk/Cdkn1c/Col4a1/Fgfr1/Rpgrip1l/Pdgfd/Dync2h1/Aph1c/Tbx18/Ctnnb1/Cd24a/Sgpl1/Bicc1/Pcnt/Cep290/Gdf11/Nf1/Hdac5/Cys1/Id2/Agtr1a/Irx1/Bmp4/Rrm2b/Angpt1/Myc/Tns2/Glis2/Crkl/Vegfa/Zbtb14/Pdgfrb/Lzts2/Arl3/Maged1/Ar/Prlr	58	385	0.150649	fibroblast
GO:0006913	nucleocytoplasmic transport	52/1810	327/29008	4.96e-10	2.08e-07	1.4e-07	Rab23/Sumo1/Nup160/Eif6/Cse1l/Ufm1/Rsrc1/Txnip/Bach2/Ncbp1/Anp32b/Tek/Khdrbs1/Cd36/Mlxip/Ran/Sem1/Phb2/Tnfrsf1a/Tgfb1/Hikeshi/Arntl/Fam53b/Elavl1/Abce1/Heatr3/Snupn/Hyal2/Ppp3r1/Rangrf/Nf1/Akap1/Prkd1/Akt1/Nsun2/Bmp4/Ipo5/Ubr5/Angpt1/Rangap1/Desi1/Lsg1/Riok2/Cdkn1a/Ddx39b/Ier3/Xpo5/Ranbp3/Hspa9/Jak2/Ranbp6/Frat1	52	327	0.159021	fibroblast
GO:0051169	nuclear transport	52/1810	327/29008	4.96e-10	2.08e-07	1.4e-07	Rab23/Sumo1/Nup160/Eif6/Cse1l/Ufm1/Rsrc1/Txnip/Bach2/Ncbp1/Anp32b/Tek/Khdrbs1/Cd36/Mlxip/Ran/Sem1/Phb2/Tnfrsf1a/Tgfb1/Hikeshi/Arntl/Fam53b/Elavl1/Abce1/Heatr3/Snupn/Hyal2/Ppp3r1/Rangrf/Nf1/Akap1/Prkd1/Akt1/Nsun2/Bmp4/Ipo5/Ubr5/Angpt1/Rangap1/Desi1/Lsg1/Riok2/Cdkn1a/Ddx39b/Ier3/Xpo5/Ranbp3/Hspa9/Jak2/Ranbp6/Frat1	52	327	0.159021	fibroblast
GO:0043547	positive regulation of GTPase activity	38/1810	237/29008	8.25e-08	6.23e-06	4.19e-06	Dock10/Rgs16/Rabgap1l/Rapgef1/Zc3h15/Tbc1d20/Rap1a/Arhgap29/Rap1gds1/Asap3/Rcc2/Fzd10/Mex3b/Hras/Myo9b/Mtss2/Sipa1l2/Arhgap42/Myo9a/Tbc1d2b/Nf1/Ccl11/Asap2/F2r/Snx18/Arhgap22/Asap1/Rangap1/Crkl/Tiam1/Mmut/Bin1/Sipa1/Adrb1/Dock11/Tbc1d8b/Cdkl5/Arhgap6	38	237	0.160338	fibroblast
GO:0048511	rhythmic process	44/1810	307/29008	2.3e-07	1.38e-05	9.3e-06	Npas2/Per2/Schip1/Ciart/Hdac1/Per3/Clock/Gfpt1/Bhlhe40/Kdm5a/Bhlhe41/Dbp/Igf1r/Arntl/Kdm8/Spsb4/Sgpl1/Adora2a/Cry1/Mapk9/Rai1/Per1/Arrb2/Hlf/Nr1d1/Rock2/Id2/Cipc/Nfil3/Ntrk2/Nr1d2/Prmt5/Fbxl3/Enpp2/Csnk1e/Tef/Sp1/Crebbp/Nfya/Kat2b/Adrb1/Suv39h1/Enox2/Maged1	44	307	0.143322	fibroblast
GO:0034248	regulation of cellular amide metabolic process	54/1810	448/29008	2.89e-06	0.000109661	7.38e-05	Per2/Vim/Eif6/Lsm14b/Efna1/Dph5/Aco1/Ncbp1/Khdrbs1/Pus7/Mvk/Pdk4/Tia1/Eif4e3/Rpusd3/Sphk2/Cpeb1/Elavl1/Eif4ebp1/Abce1/Smpd3/Pkm/Ifngr1/Mknk2/Cdk4/Pa2g4/Rtn4/Per1/C1qbp/Mettl16/Mif4gd/Rock2/Akt1/Secisbp2/Ntrk2/Tut7/Dapk1/Habp4/Rida/Pabpc1/Zfp706/Pla2g6/Sp1/Gspt1/Ncbp2/App/Uqcc2/Abcg1/Ddx39b/Abcf1/Bin1/Rela/Pum3/Rbm3	54	448	0.120536	fibroblast
GO:0016032	viral process	40/1810	346/29008	0.000132281	0.00206051	0.00138617	Tbc1d20/Creb3/Trim14/Ppih/AU040320/Hdac1/Oasl2/Oas1c/Oas1a/Denr/Trim56/Cul1/Bicd1/Bax/Rsf1/Trim5/Rad23a/Mon1b/Hyal2/Snx3/Adarb1/Ppia/Phb/Trim65/Rock2/Snw1/Agtr1a/Map3k1/Lgals1/Sp1/Pcbp2/Crebbp/Tmem39a/Chmp2b/Prkn/Igf2r/Trim26/Rab5a/Pcx/Trim8	40	346	0.115607	fibroblast
GO:0031647	regulation of protein stability	35/1810	307/29008	0.000436316	0.00481995	0.00324254	Hspd1/Sumo1/Usp13/Pfn2/Efna1/Plpp3/Per3/Htt/Msx1/Hps4/Cct6a/Phb2/Kdm8/Rad23a/Tbrg1/Atp1b3/Crtap/Cmtm6/Qrsl1/Ptges3/Rtn4/Phb/Nr1d1/Kat2a/Prkd1/Sav1/Mylip/Dad1/Fbxl3/Ubr5/Derl1/Crebbp/Morc3/Prkn/Flot1	35	307	0.114007	fibroblast
GO:0051775	response to redox state	4/1810	10/29008	0.00233944	0.0161484	0.0108636	Npas2/Clock/Arntl/Smpd3	4	10	0.4	fibroblast
GO:0002312	B cell activation involved in immune response	13/1810	94/29008	0.0055411	0.0294458	0.0198092	Hspd1/Dock10/Rif1/Itfg2/Ercc1/Tgfb1/Swap70/Icosl/Xrcc4/Shld2/Lgals1/Kmt5b/Dock11	13	94	0.138298	fibroblast
GO:0045017	glycerolipid biosynthetic process	22/1810	208/29008	0.0109565	0.0486516	0.0327295	Dgkd/Lpin3/Impa1/Fgf2/Fam126a/Pi4k2b/Lpcat3/Etnk1/Dgat2/Lpl/Abhd8/Ldlr/Pigyl/Chpt1/Plscr3/Pigs/Pcyt2/Pck2/Dgkh/Pla2g6/Socs5/Ttc7	22	208	0.105769	fibroblast
GO:0048525	negative regulation of viral process	12/1810	102/29008	0.0250666	0.0869725	0.0585093	Trim14/Oasl2/Oas1c/Oas1a/Trim56/Trim5/Snx3/Ppia/Trim65/Crebbp/Trim26/Trim8	12	102	0.117647	fibroblast
GO:0051607	defense response to virus	24/1810	255/29008	0.0296247	0.0965902	0.0649794	Polr3k/Ndufaf4/Creb3/Agbl5/Spon2/Oasl2/Oas1c/Oas1a/Trim56/Rnf216/Phb2/Bnip3/Hyal2/Ifngr1/Ddx21/G3bp1/C1qbp/Akap1/Phb/Polr3h/Pcbp2/Il10rb/Ifngr2/Ilrun	24	255	0.0941176	fibroblast
GO:0045454	cell redox homeostasis	5/1810	30/29008	0.0363971	0.110183	0.0741237	Prdx6/Slc2a10/Prdx2/Txnrd2/Prdx3	5	30	0.166667	fibroblast
GO:0035456	response to interferon-beta	4/1810	63/29008	0.559099	0.675228	0.454248	Oas1c/Oas1a/Cdc34/Gm4841	4	63	0.0634921	fibroblast
GO:0045628	regulation of T-helper 2 cell differentiation	1/1810	13/29008	0.567315	0.675228	0.454248	Socs5	1	13	0.0769231	fibroblast
GO:0048511	rhythmic process	20/400	307/29008	1.26e-08	4.6e-05	3.99e-05	Per2/Ahcy/Schip1/Per3/Il6/Hnrnpd/Dbp/Arntl/Pml/Per1/Hlf/Nr1d1/Nr1d2/Mycbp2/Tef/Sik1/Anxa1/Btrc/Suv39h1/Enox2	20	307	0.0651466	immune
GO:0051607	defense response to virus	16/400	255/29008	6e-07	0.000438601	0.000380672	Card9/Ifih1/Eif2ak4/Il6/Oas3/Oas1g/Ifitm3/Bst2/Pml/Stat2/Nlrp3/Rsad2/Selenok/Ufd1/Rtp4/Ifit3b	16	255	0.0627451	immune
GO:0045017	glycerolipid biosynthetic process	14/400	208/29008	1.33e-06	0.000807885	0.000701183	Pgap1/Dgkd/Capn2/Dpm2/Dpm3/Tmem150a/Etnk1/Pik3c2a/Slc27a1/Dhrs7b/Pigh/Sik1/Mppe1/Tcf7l2	14	208	0.0673077	immune
GO:0034248	regulation of cellular amide metabolic process	20/400	448/29008	5.04e-06	0.00183933	0.0015964	Ncl/Per2/Vim/Eif2ak4/Lsm14b/Bank1/Exosc3/Il6/Zcchc4/Hnrnpd/Gapdh/Rtn2/Elavl1/Pml/Mex3d/Per1/Gga3/Mif4gd/Abcg1/Rbm3	20	448	0.0446429	immune
GO:0048525	negative regulation of viral process	9/400	102/29008	1.22e-05	0.00371203	0.00322176	Sp100/Ifih1/Oas3/Oas1g/Trim30a/Ifitm3/Bst2/Pml/Rsad2	9	102	0.0882353	immune
GO:0035456	response to interferon-beta	7/400	63/29008	2.56e-05	0.0062363	0.00541263	Ifi214/Ifi213/Mndal/Ifi203/Oas1g/Ifitm3/Bst2	7	63	0.111111	immune
GO:0006913	nucleocytoplasmic transport	15/400	327/29008	5.61e-05	0.00788944	0.00684743	Sumo1/Sp100/Pkia/Il6/Mlxip/Smo/Ipo8/Arntl/Elavl1/Pml/Anp32a/Phip/Mlx/Tsc2/Tcf7l2	15	327	0.0458716	immune
GO:0051169	nuclear transport	15/400	327/29008	5.61e-05	0.00788944	0.00684743	Sumo1/Sp100/Pkia/Il6/Mlxip/Smo/Ipo8/Arntl/Elavl1/Pml/Anp32a/Phip/Mlx/Tsc2/Tcf7l2	15	327	0.0458716	immune
GO:0031647	regulation of protein stability	14/400	307/29008	0.000104875	0.0116094	0.010076	Sumo1/Atp1b1/Dpm2/Dpm3/Per3/Smo/Trim24/Gapdh/Ift46/Pml/Cmtm6/Nr1d1/Gga3/Btrc	14	307	0.0456026	immune
GO:0043547	positive regulation of GTPase activity	12/400	237/29008	0.00012291	0.0127286	0.0110475	Srgap2/Rgs16/Rap1a/Arhgap25/Rap1gap2/Tbc1d16/Snx18/Crkl/Tsc2/Tbc1d5/Ralbp1/Mapre2	12	237	0.0506329	immune
GO:0051775	response to redox state	3/400	10/29008	0.000290591	0.0208143	0.0180653	Selenos/Arntl/Fkbp1b	3	10	0.3	immune
GO:0045628	regulation of T-helper 2 cell differentiation	3/400	13/29008	0.000671578	0.0408879	0.0354876	Il6/Nlrp3/Anxa1	3	13	0.230769	immune
GO:0045454	cell redox homeostasis	4/400	30/29008	0.000734901	0.0432999	0.037581	Il6/Selenos/Gclc/Git1	4	30	0.133333	immune
GO:0016032	viral process	13/400	346/29008	0.00113348	0.0544817	0.047286	Sp100/Ifih1/Eif2ak4/Lef1/Oas3/Oas1g/Hpn/Trim30b/Trim30a/Ifitm3/Bst2/Pml/Rsad2	13	346	0.0375723	immune
GO:0048193	Golgi vesicle transport	11/400	274/29008	0.00158935	0.0645099	0.0559897	Pgap1/Rab33b/Snx8/Kdelr2/Bet1/Trappc4/Gga3/Nbas/Stxbp6/Ehd3/Mppe1	11	274	0.040146	immune
GO:0034504	protein localization to nucleus	12/400	317/29008	0.00162968	0.06542	0.0567796	Sumo1/Sp100/Pkia/Il6/Smo/Ipo8/Arntl/Elavl1/Pml/Phip/Tsc2/Cd2ap	12	317	0.0378549	immune
GO:0006091	generation of precursor metabolites and energy	13/400	428/29008	0.00691523	0.140341	0.121805	Per2/Slc25a12/Mtln/Oas1g/Dguok/Gapdh/Coa6/Adpgk/Git1/Nr1d1/Pdhb/Tcf7l2/Enox2	13	428	0.0303738	immune
GO:0001667	ameboidal-type cell migration	12/400	444/29008	0.0212518	0.203876	0.176948	Sp100/Srgap2/Zeb2/Mmp9/Schip1/Smo/Zfp580/Pik3c2a/Pml/Tsc2/Mapre2/Anxa1	12	444	0.027027	immune
GO:2001233	regulation of apoptotic signaling pathway	10/400	402/29008	0.0535065	0.292166	0.253578	Sp100/Mmp9/Selenos/Ctsc/Pml/Gclc/Phip/Unc5b/Trps1/Ralbp1	10	402	0.0248756	immune
GO:0006979	response to oxidative stress	10/400	407/29008	0.057185	0.303152	0.263113	Mmp9/Il6/Zfp580/Selenos/Arntl/Pml/Gclc/Selenok/Ralbp1/Anxa1	10	407	0.02457	immune
GO:0001655	urogenital system development	9/400	385/29008	0.0872937	0.377102	0.327296	Mmp9/Schip1/Aph1a/Smo/Fkbp4/Ptpro/Ap1b1/Crkl/Anxa1	9	385	0.0233766	immune
GO:0002312	B cell activation involved in immune response	2/400	94/29008	0.372719	0.545089	0.473095	Exosc3/Il6	2	94	0.0212766	immune
x.Var1	celltype	x.value	p.value	FDR.value	FC.value	genes.value	FC.value_filtered
Acne	fib	2	0.966279	0.966279	0.328762	SPATA5;DLC1	0
AlopeciaAreata	fib	5	0.245268	0.350236	1.3356	PFKFB3;ANKRD16;FGF2;PA2G4;STIP1	0
AtopicDermatitis	fib	5	0.245268	0.350236	1.3356	IL18R1;PPDPF;TPD52L2;CIART;CCDC85B	0
SystemicSclerosis	fib	16	0.0010112	0.0100752	2.31369	PRDX6;SLC39A8;RAB2A;SPON2;RNH1;TMEM80;TALDO1;IGF2;CCDC124;MIEN1;MED24;THRA;NR1D1;SUMO2;MIF4GD;TMEM39A	2.31369
SLE	fib	9	0.549133	0.698897	0.945865	PRDX6;FUS;RNH1;TMEM80;TALDO1;PTTG1;VDAC1;MIEN1;MED24	0
Vitiligo	fib	15	0.0530607	0.153622	1.5264	PFKFB3;ANKRD16;GCA;RERE;N4BP2;EIF4E3;PRMT1;PA2G4;PVT1;RANGAP1;TEF;POLR3H;COX17;TMEM39A;ABCG1	0
Psoriasis	fib	21	0.243445	0.350236	1.15396	GCA;LHFP;RERE;ALDH2;GABARAPL1;MAMSTR;DBP;SPHK2;FUS;CDKN2D;CNPY2;PA2G4;RNF145;ACOX1;CHCHD1;ZMIZ1;SPIRE1;POLI;MBD2;CCDC85B;STIP1	0
Acne	imm	0	0.785578	0.916507	0		0
AlopeciaAreata	imm	1	0.250169	0.350236	1.93281	PFKFB3	0
AtopicDermatitis	imm	2	0.0548648	0.153622	3.86563	THAP12;TRAPPC4	0
SystemicSclerosis	imm	4	0.00913685	0.0426386	4.18534	IFT46;NR1D1;MIF4GD;CD80	4.18534
SLE	imm	0	0.867344	0.934063	0		0
Vitiligo	imm	6	0.00143932	0.0100752	4.41786	PFKFB3;HECTD4;STXBP6;TEF;CD80;ABCG1	4.41786
Psoriasis	imm	5	0.0743676	0.173524	1.98804	MLXIP;DBP;RBMS2;PUS10;ENDOV	0

## Sheet: Fig5c,d
figure	dataset	time	ZT	variable	value
Fig5cd	Duan2024_dermal_fibroblast_pseudobulk	10	10	Pkm	1.04126
Fig5cd	Duan2024_dermal_fibroblast_pseudobulk	14	14	Pkm	1.556
Fig5cd	Duan2024_dermal_fibroblast_pseudobulk	18	18	Pkm	1.22814
Fig5cd	Duan2024_dermal_fibroblast_pseudobulk	34	10	Pkm	1.13422
Fig5cd	Duan2024_dermal_fibroblast_pseudobulk	38	14	Pkm	1.49719
Fig5cd	Duan2024_dermal_fibroblast_pseudobulk	42	18	Pkm	1.29858
Fig5cd	Duan2024_dermal_fibroblast_pseudobulk	58	10	Pkm	1.13693
Fig5cd	Duan2024_dermal_fibroblast_pseudobulk	62	14	Pkm	1.55966
Fig5cd	Duan2024_dermal_fibroblast_pseudobulk	66	18	Pkm	1.46315
Fig5cd	Duan2024_dermal_fibroblast_pseudobulk	22	22	Pkm	1.19181
Fig5cd	Duan2024_dermal_fibroblast_pseudobulk	26	2	Pkm	1.06311
Fig5cd	Duan2024_dermal_fibroblast_pseudobulk	30	6	Pkm	0.989946
Fig5cd	Duan2024_dermal_fibroblast_pseudobulk	46	22	Pkm	1.17921
Fig5cd	Duan2024_dermal_fibroblast_pseudobulk	50	2	Pkm	1.17723
Fig5cd	Duan2024_dermal_fibroblast_pseudobulk	54	6	Pkm	1.00349
Fig5cd	Duan2024_dermal_fibroblast_pseudobulk	70	22	Pkm	1.30299
Fig5cd	Duan2024_dermal_fibroblast_pseudobulk	74	2	Pkm	1.37749
Fig5cd	Duan2024_dermal_fibroblast_pseudobulk	78	6	Pkm	1.15062
Fig5cd	Duan2024_dermal_fibroblast_pseudobulk	10	10	Gal3st4	0.0160193
Fig5cd	Duan2024_dermal_fibroblast_pseudobulk	14	14	Gal3st4	0.0232901
Fig5cd	Duan2024_dermal_fibroblast_pseudobulk	18	18	Gal3st4	0.0238805
Fig5cd	Duan2024_dermal_fibroblast_pseudobulk	34	10	Gal3st4	0.0191845
Fig5cd	Duan2024_dermal_fibroblast_pseudobulk	38	14	Gal3st4	0.0162991
Fig5cd	Duan2024_dermal_fibroblast_pseudobulk	42	18	Gal3st4	0.0309733
Fig5cd	Duan2024_dermal_fibroblast_pseudobulk	58	10	Gal3st4	0.0254062
Fig5cd	Duan2024_dermal_fibroblast_pseudobulk	62	14	Gal3st4	0.0195733
Fig5cd	Duan2024_dermal_fibroblast_pseudobulk	66	18	Gal3st4	0.0302221
Fig5cd	Duan2024_dermal_fibroblast_pseudobulk	22	22	Gal3st4	0.0463601
Fig5cd	Duan2024_dermal_fibroblast_pseudobulk	26	2	Gal3st4	0.0519903
Fig5cd	Duan2024_dermal_fibroblast_pseudobulk	30	6	Gal3st4	0.0279673
Fig5cd	Duan2024_dermal_fibroblast_pseudobulk	46	22	Gal3st4	0.048475
Fig5cd	Duan2024_dermal_fibroblast_pseudobulk	50	2	Gal3st4	0.0441672
Fig5cd	Duan2024_dermal_fibroblast_pseudobulk	54	6	Gal3st4	0.0382282
Fig5cd	Duan2024_dermal_fibroblast_pseudobulk	70	22	Gal3st4	0.0516967
Fig5cd	Duan2024_dermal_fibroblast_pseudobulk	74	2	Gal3st4	0.0415822
Fig5cd	Duan2024_dermal_fibroblast_pseudobulk	78	6	Gal3st4	0.0233132
Fig5cd	Duan2024_dermal_fibroblast_pseudobulk	10	10	Plpp3	17.6769
Fig5cd	Duan2024_dermal_fibroblast_pseudobulk	14	14	Plpp3	14.0739
Fig5cd	Duan2024_dermal_fibroblast_pseudobulk	18	18	Plpp3	18.5176
Fig5cd	Duan2024_dermal_fibroblast_pseudobulk	34	10	Plpp3	14.9728
Fig5cd	Duan2024_dermal_fibroblast_pseudobulk	38	14	Plpp3	12.3408
Fig5cd	Duan2024_dermal_fibroblast_pseudobulk	42	18	Plpp3	20.1108
Fig5cd	Duan2024_dermal_fibroblast_pseudobulk	58	10	Plpp3	16.7342
Fig5cd	Duan2024_dermal_fibroblast_pseudobulk	62	14	Plpp3	13.67
Fig5cd	Duan2024_dermal_fibroblast_pseudobulk	66	18	Plpp3	18.3767
Fig5cd	Duan2024_dermal_fibroblast_pseudobulk	22	22	Plpp3	22.1956
Fig5cd	Duan2024_dermal_fibroblast_pseudobulk	26	2	Plpp3	22.8767
Fig5cd	Duan2024_dermal_fibroblast_pseudobulk	30	6	Plpp3	22.8821
Fig5cd	Duan2024_dermal_fibroblast_pseudobulk	46	22	Plpp3	20.9965
Fig5cd	Duan2024_dermal_fibroblast_pseudobulk	50	2	Plpp3	30.2894
Fig5cd	Duan2024_dermal_fibroblast_pseudobulk	54	6	Plpp3	19.6899
Fig5cd	Duan2024_dermal_fibroblast_pseudobulk	70	22	Plpp3	23.448
Fig5cd	Duan2024_dermal_fibroblast_pseudobulk	74	2	Plpp3	26.8217
Fig5cd	Duan2024_dermal_fibroblast_pseudobulk	78	6	Plpp3	19.644
Fig5cd	Duan2024_dermal_fibroblast_pseudobulk	10	10	Ndufs8	0.306053
Fig5cd	Duan2024_dermal_fibroblast_pseudobulk	14	14	Ndufs8	0.382623
Fig5cd	Duan2024_dermal_fibroblast_pseudobulk	18	18	Ndufs8	0.371853
Fig5cd	Duan2024_dermal_fibroblast_pseudobulk	34	10	Ndufs8	0.282152
Fig5cd	Duan2024_dermal_fibroblast_pseudobulk	38	14	Ndufs8	0.325983
Fig5cd	Duan2024_dermal_fibroblast_pseudobulk	42	18	Ndufs8	0.404946
Fig5cd	Duan2024_dermal_fibroblast_pseudobulk	58	10	Ndufs8	0.294289
Fig5cd	Duan2024_dermal_fibroblast_pseudobulk	62	14	Ndufs8	0.299471
Fig5cd	Duan2024_dermal_fibroblast_pseudobulk	66	18	Ndufs8	0.355009
Fig5cd	Duan2024_dermal_fibroblast_pseudobulk	22	22	Ndufs8	0.396248
Fig5cd	Duan2024_dermal_fibroblast_pseudobulk	26	2	Ndufs8	0.346901
Fig5cd	Duan2024_dermal_fibroblast_pseudobulk	30	6	Ndufs8	0.286424
Fig5cd	Duan2024_dermal_fibroblast_pseudobulk	46	22	Ndufs8	0.37252
Fig5cd	Duan2024_dermal_fibroblast_pseudobulk	50	2	Ndufs8	0.339748
Fig5cd	Duan2024_dermal_fibroblast_pseudobulk	54	6	Ndufs8	0.305826
Fig5cd	Duan2024_dermal_fibroblast_pseudobulk	70	22	Ndufs8	0.397125
Fig5cd	Duan2024_dermal_fibroblast_pseudobulk	74	2	Ndufs8	0.396496
Fig5cd	Duan2024_dermal_fibroblast_pseudobulk	78	6	Ndufs8	0.333905
Fig5cd	Duan2024_dermal_fibroblast_pseudobulk	10	10	Loxl2	3.95424
Fig5cd	Duan2024_dermal_fibroblast_pseudobulk	14	14	Loxl2	3.06431
Fig5cd	Duan2024_dermal_fibroblast_pseudobulk	18	18	Loxl2	2.86565
Fig5cd	Duan2024_dermal_fibroblast_pseudobulk	34	10	Loxl2	3.27072
Fig5cd	Duan2024_dermal_fibroblast_pseudobulk	38	14	Loxl2	2.80811
Fig5cd	Duan2024_dermal_fibroblast_pseudobulk	42	18	Loxl2	2.92525
Fig5cd	Duan2024_dermal_fibroblast_pseudobulk	58	10	Loxl2	3.23506
Fig5cd	Duan2024_dermal_fibroblast_pseudobulk	62	14	Loxl2	2.57519
Fig5cd	Duan2024_dermal_fibroblast_pseudobulk	66	18	Loxl2	2.83846
Fig5cd	Duan2024_dermal_fibroblast_pseudobulk	22	22	Loxl2	3.61478
Fig5cd	Duan2024_dermal_fibroblast_pseudobulk	26	2	Loxl2	5.19724
Fig5cd	Duan2024_dermal_fibroblast_pseudobulk	30	6	Loxl2	4.79205
Fig5cd	Duan2024_dermal_fibroblast_pseudobulk	46	22	Loxl2	3.36375
Fig5cd	Duan2024_dermal_fibroblast_pseudobulk	50	2	Loxl2	4.1152
Fig5cd	Duan2024_dermal_fibroblast_pseudobulk	54	6	Loxl2	4.19077
Fig5cd	Duan2024_dermal_fibroblast_pseudobulk	70	22	Loxl2	3.69396
Fig5cd	Duan2024_dermal_fibroblast_pseudobulk	74	2	Loxl2	4.23992
Fig5cd	Duan2024_dermal_fibroblast_pseudobulk	78	6	Loxl2	3.34206
Fig5cd	Duan2024_dermal_fibroblast_pseudobulk	10	10	Tgfb1	0.0615479
Fig5cd	Duan2024_dermal_fibroblast_pseudobulk	14	14	Tgfb1	0.0609979
Fig5cd	Duan2024_dermal_fibroblast_pseudobulk	18	18	Tgfb1	0.0409379
Fig5cd	Duan2024_dermal_fibroblast_pseudobulk	34	10	Tgfb1	0.0538102
Fig5cd	Duan2024_dermal_fibroblast_pseudobulk	38	14	Tgfb1	0.0574351
Fig5cd	Duan2024_dermal_fibroblast_pseudobulk	42	18	Tgfb1	0.0344147
Fig5cd	Duan2024_dermal_fibroblast_pseudobulk	58	10	Tgfb1	0.0444609
Fig5cd	Duan2024_dermal_fibroblast_pseudobulk	62	14	Tgfb1	0.0551313
Fig5cd	Duan2024_dermal_fibroblast_pseudobulk	66	18	Tgfb1	0.0378784
Fig5cd	Duan2024_dermal_fibroblast_pseudobulk	22	22	Tgfb1	0.0297405
Fig5cd	Duan2024_dermal_fibroblast_pseudobulk	26	2	Tgfb1	0.0376482
Fig5cd	Duan2024_dermal_fibroblast_pseudobulk	30	6	Tgfb1	0.0409866
Fig5cd	Duan2024_dermal_fibroblast_pseudobulk	46	22	Tgfb1	0.0363563
Fig5cd	Duan2024_dermal_fibroblast_pseudobulk	50	2	Tgfb1	0.0305773
Fig5cd	Duan2024_dermal_fibroblast_pseudobulk	54	6	Tgfb1	0.0477853
Fig5cd	Duan2024_dermal_fibroblast_pseudobulk	70	22	Tgfb1	0.0387725
Fig5cd	Duan2024_dermal_fibroblast_pseudobulk	74	2	Tgfb1	0.0325044
Fig5cd	Duan2024_dermal_fibroblast_pseudobulk	78	6	Tgfb1	0.0323377
Fig5cd	Duan2024_dermal_fibroblast_pseudobulk	10	10	Ivd	0.13237
Fig5cd	Duan2024_dermal_fibroblast_pseudobulk	14	14	Ivd	0.100924
Fig5cd	Duan2024_dermal_fibroblast_pseudobulk	18	18	Ivd	0.211513
Fig5cd	Duan2024_dermal_fibroblast_pseudobulk	34	10	Ivd	0.161898
Fig5cd	Duan2024_dermal_fibroblast_pseudobulk	38	14	Ivd	0.188604
Fig5cd	Duan2024_dermal_fibroblast_pseudobulk	42	18	Ivd	0.262699
Fig5cd	Duan2024_dermal_fibroblast_pseudobulk	58	10	Ivd	0.139734
Fig5cd	Duan2024_dermal_fibroblast_pseudobulk	62	14	Ivd	0.216284
Fig5cd	Duan2024_dermal_fibroblast_pseudobulk	66	18	Ivd	0.233718
Fig5cd	Duan2024_dermal_fibroblast_pseudobulk	22	22	Ivd	0.210807
Fig5cd	Duan2024_dermal_fibroblast_pseudobulk	26	2	Ivd	0.162246
Fig5cd	Duan2024_dermal_fibroblast_pseudobulk	30	6	Ivd	0.115727
Fig5cd	Duan2024_dermal_fibroblast_pseudobulk	46	22	Ivd	0.239741
Fig5cd	Duan2024_dermal_fibroblast_pseudobulk	50	2	Ivd	0.180916
Fig5cd	Duan2024_dermal_fibroblast_pseudobulk	54	6	Ivd	0.112295
Fig5cd	Duan2024_dermal_fibroblast_pseudobulk	70	22	Ivd	0.205612
Fig5cd	Duan2024_dermal_fibroblast_pseudobulk	74	2	Ivd	0.166622
Fig5cd	Duan2024_dermal_fibroblast_pseudobulk	78	6	Ivd	0.121078
Fig5cd	Duan2024_dermal_fibroblast_pseudobulk	10	10	Scp2	1.21831
Fig5cd	Duan2024_dermal_fibroblast_pseudobulk	14	14	Scp2	1.23327
Fig5cd	Duan2024_dermal_fibroblast_pseudobulk	18	18	Scp2	0.95863
Fig5cd	Duan2024_dermal_fibroblast_pseudobulk	34	10	Scp2	1.35227
Fig5cd	Duan2024_dermal_fibroblast_pseudobulk	38	14	Scp2	1.18984
Fig5cd	Duan2024_dermal_fibroblast_pseudobulk	42	18	Scp2	0.949846
Fig5cd	Duan2024_dermal_fibroblast_pseudobulk	58	10	Scp2	1.35077
Fig5cd	Duan2024_dermal_fibroblast_pseudobulk	62	14	Scp2	1.14308
Fig5cd	Duan2024_dermal_fibroblast_pseudobulk	66	18	Scp2	0.967511
Fig5cd	Duan2024_dermal_fibroblast_pseudobulk	22	22	Scp2	0.895713
Fig5cd	Duan2024_dermal_fibroblast_pseudobulk	26	2	Scp2	0.803161
Fig5cd	Duan2024_dermal_fibroblast_pseudobulk	30	6	Scp2	1.05552
Fig5cd	Duan2024_dermal_fibroblast_pseudobulk	46	22	Scp2	0.957909
Fig5cd	Duan2024_dermal_fibroblast_pseudobulk	50	2	Scp2	0.963186
Fig5cd	Duan2024_dermal_fibroblast_pseudobulk	54	6	Scp2	1.08712
Fig5cd	Duan2024_dermal_fibroblast_pseudobulk	70	22	Scp2	0.948164
Fig5cd	Duan2024_dermal_fibroblast_pseudobulk	74	2	Scp2	0.912467
Fig5cd	Duan2024_dermal_fibroblast_pseudobulk	78	6	Scp2	1.1807
Fig5cd	Duan2024_dermal_fibroblast_pseudobulk	10	10	Por	1.32455
Fig5cd	Duan2024_dermal_fibroblast_pseudobulk	14	14	Por	1.08576
Fig5cd	Duan2024_dermal_fibroblast_pseudobulk	18	18	Por	0.770997
Fig5cd	Duan2024_dermal_fibroblast_pseudobulk	34	10	Por	1.37052
Fig5cd	Duan2024_dermal_fibroblast_pseudobulk	38	14	Por	1.06255
Fig5cd	Duan2024_dermal_fibroblast_pseudobulk	42	18	Por	0.768595
Fig5cd	Duan2024_dermal_fibroblast_pseudobulk	58	10	Por	1.21632
Fig5cd	Duan2024_dermal_fibroblast_pseudobulk	62	14	Por	1.1496
Fig5cd	Duan2024_dermal_fibroblast_pseudobulk	66	18	Por	0.699138
Fig5cd	Duan2024_dermal_fibroblast_pseudobulk	22	22	Por	0.525269
Fig5cd	Duan2024_dermal_fibroblast_pseudobulk	26	2	Por	0.700077
Fig5cd	Duan2024_dermal_fibroblast_pseudobulk	30	6	Por	0.903633
Fig5cd	Duan2024_dermal_fibroblast_pseudobulk	46	22	Por	0.683392
Fig5cd	Duan2024_dermal_fibroblast_pseudobulk	50	2	Por	0.560584
Fig5cd	Duan2024_dermal_fibroblast_pseudobulk	54	6	Por	1.12057
Fig5cd	Duan2024_dermal_fibroblast_pseudobulk	70	22	Por	0.62741
Fig5cd	Duan2024_dermal_fibroblast_pseudobulk	74	2	Por	0.586837
Fig5cd	Duan2024_dermal_fibroblast_pseudobulk	78	6	Por	1.12279
Fig5cd	Duan2024_dermal_fibroblast_pseudobulk	10	10	Elmo2	0.182957
Fig5cd	Duan2024_dermal_fibroblast_pseudobulk	14	14	Elmo2	0.170794
Fig5cd	Duan2024_dermal_fibroblast_pseudobulk	18	18	Elmo2	0.20469
Fig5cd	Duan2024_dermal_fibroblast_pseudobulk	34	10	Elmo2	0.149265
Fig5cd	Duan2024_dermal_fibroblast_pseudobulk	38	14	Elmo2	0.149021
Fig5cd	Duan2024_dermal_fibroblast_pseudobulk	42	18	Elmo2	0.180104
Fig5cd	Duan2024_dermal_fibroblast_pseudobulk	58	10	Elmo2	0.152438
Fig5cd	Duan2024_dermal_fibroblast_pseudobulk	62	14	Elmo2	0.176812
Fig5cd	Duan2024_dermal_fibroblast_pseudobulk	66	18	Elmo2	0.186168
Fig5cd	Duan2024_dermal_fibroblast_pseudobulk	22	22	Elmo2	0.239673
Fig5cd	Duan2024_dermal_fibroblast_pseudobulk	26	2	Elmo2	0.289533
Fig5cd	Duan2024_dermal_fibroblast_pseudobulk	30	6	Elmo2	0.198664
Fig5cd	Duan2024_dermal_fibroblast_pseudobulk	46	22	Elmo2	0.232364
Fig5cd	Duan2024_dermal_fibroblast_pseudobulk	50	2	Elmo2	0.237824
Fig5cd	Duan2024_dermal_fibroblast_pseudobulk	54	6	Elmo2	0.22698
Fig5cd	Duan2024_dermal_fibroblast_pseudobulk	70	22	Elmo2	0.227936
Fig5cd	Duan2024_dermal_fibroblast_pseudobulk	74	2	Elmo2	0.266478
Fig5cd	Duan2024_dermal_fibroblast_pseudobulk	78	6	Elmo2	0.181993
Fig5cd	Duan2024_dermal_fibroblast_pseudobulk	10	10	Antxr1	3.2907
Fig5cd	Duan2024_dermal_fibroblast_pseudobulk	14	14	Antxr1	2.36117
Fig5cd	Duan2024_dermal_fibroblast_pseudobulk	18	18	Antxr1	3.58889
Fig5cd	Duan2024_dermal_fibroblast_pseudobulk	34	10	Antxr1	3.11818
Fig5cd	Duan2024_dermal_fibroblast_pseudobulk	38	14	Antxr1	3.34831
Fig5cd	Duan2024_dermal_fibroblast_pseudobulk	42	18	Antxr1	3.2889
Fig5cd	Duan2024_dermal_fibroblast_pseudobulk	58	10	Antxr1	3.4362
Fig5cd	Duan2024_dermal_fibroblast_pseudobulk	62	14	Antxr1	2.75755
Fig5cd	Duan2024_dermal_fibroblast_pseudobulk	66	18	Antxr1	3.33813
Fig5cd	Duan2024_dermal_fibroblast_pseudobulk	22	22	Antxr1	3.6502
Fig5cd	Duan2024_dermal_fibroblast_pseudobulk	26	2	Antxr1	5.19814
Fig5cd	Duan2024_dermal_fibroblast_pseudobulk	30	6	Antxr1	3.90964
Fig5cd	Duan2024_dermal_fibroblast_pseudobulk	46	22	Antxr1	3.98075
Fig5cd	Duan2024_dermal_fibroblast_pseudobulk	50	2	Antxr1	4.09566
Fig5cd	Duan2024_dermal_fibroblast_pseudobulk	54	6	Antxr1	3.74159
Fig5cd	Duan2024_dermal_fibroblast_pseudobulk	70	22	Antxr1	4.02412
Fig5cd	Duan2024_dermal_fibroblast_pseudobulk	74	2	Antxr1	4.47185
Fig5cd	Duan2024_dermal_fibroblast_pseudobulk	78	6	Antxr1	3.73914
Fig5cd	Duan2024_dermal_fibroblast_pseudobulk	10	10	Il18r1	0.28076
Fig5cd	Duan2024_dermal_fibroblast_pseudobulk	14	14	Il18r1	0.0332716
Fig5cd	Duan2024_dermal_fibroblast_pseudobulk	18	18	Il18r1	0.156929
Fig5cd	Duan2024_dermal_fibroblast_pseudobulk	34	10	Il18r1	0.13008
Fig5cd	Duan2024_dermal_fibroblast_pseudobulk	38	14	Il18r1	0.0512259
Fig5cd	Duan2024_dermal_fibroblast_pseudobulk	42	18	Il18r1	0.248933
Fig5cd	Duan2024_dermal_fibroblast_pseudobulk	58	10	Il18r1	0.0984492
Fig5cd	Duan2024_dermal_fibroblast_pseudobulk	62	14	Il18r1	0.0394727
Fig5cd	Duan2024_dermal_fibroblast_pseudobulk	66	18	Il18r1	0.218405
Fig5cd	Duan2024_dermal_fibroblast_pseudobulk	22	22	Il18r1	0.474973
Fig5cd	Duan2024_dermal_fibroblast_pseudobulk	26	2	Il18r1	0.688424
Fig5cd	Duan2024_dermal_fibroblast_pseudobulk	30	6	Il18r1	0.462907
Fig5cd	Duan2024_dermal_fibroblast_pseudobulk	46	22	Il18r1	0.390962
Fig5cd	Duan2024_dermal_fibroblast_pseudobulk	50	2	Il18r1	0.70073
Fig5cd	Duan2024_dermal_fibroblast_pseudobulk	54	6	Il18r1	0.334497
Fig5cd	Duan2024_dermal_fibroblast_pseudobulk	70	22	Il18r1	0.442947
Fig5cd	Duan2024_dermal_fibroblast_pseudobulk	74	2	Il18r1	0.590936
Fig5cd	Duan2024_dermal_fibroblast_pseudobulk	78	6	Il18r1	0.43543
Fig5cd	Duan2024_dermal_fibroblast_pseudobulk	10	10	Cdk19	0.252094
Fig5cd	Duan2024_dermal_fibroblast_pseudobulk	14	14	Cdk19	0.212938
Fig5cd	Duan2024_dermal_fibroblast_pseudobulk	18	18	Cdk19	0.231982
Fig5cd	Duan2024_dermal_fibroblast_pseudobulk	34	10	Cdk19	0.289639
Fig5cd	Duan2024_dermal_fibroblast_pseudobulk	38	14	Cdk19	0.301922
Fig5cd	Duan2024_dermal_fibroblast_pseudobulk	42	18	Cdk19	0.290231
Fig5cd	Duan2024_dermal_fibroblast_pseudobulk	58	10	Cdk19	0.290055
Fig5cd	Duan2024_dermal_fibroblast_pseudobulk	62	14	Cdk19	0.290663
Fig5cd	Duan2024_dermal_fibroblast_pseudobulk	66	18	Cdk19	0.276029
Fig5cd	Duan2024_dermal_fibroblast_pseudobulk	22	22	Cdk19	0.227427
Fig5cd	Duan2024_dermal_fibroblast_pseudobulk	26	2	Cdk19	0.285051
Fig5cd	Duan2024_dermal_fibroblast_pseudobulk	30	6	Cdk19	0.295585
Fig5cd	Duan2024_dermal_fibroblast_pseudobulk	46	22	Cdk19	0.304023
Fig5cd	Duan2024_dermal_fibroblast_pseudobulk	50	2	Cdk19	0.325309
Fig5cd	Duan2024_dermal_fibroblast_pseudobulk	54	6	Cdk19	0.286712
Fig5cd	Duan2024_dermal_fibroblast_pseudobulk	70	22	Cdk19	0.294906
Fig5cd	Duan2024_dermal_fibroblast_pseudobulk	74	2	Cdk19	0.315381
Fig5cd	Duan2024_dermal_fibroblast_pseudobulk	78	6	Cdk19	0.330897
Fig5cd	Duan2024_dermal_fibroblast_pseudobulk	10	10	Sumo1	1.20314
Fig5cd	Duan2024_dermal_fibroblast_pseudobulk	14	14	Sumo1	1.33197
Fig5cd	Duan2024_dermal_fibroblast_pseudobulk	18	18	Sumo1	1.3066
Fig5cd	Duan2024_dermal_fibroblast_pseudobulk	34	10	Sumo1	1.22921
Fig5cd	Duan2024_dermal_fibroblast_pseudobulk	38	14	Sumo1	1.30936
Fig5cd	Duan2024_dermal_fibroblast_pseudobulk	42	18	Sumo1	1.27908
Fig5cd	Duan2024_dermal_fibroblast_pseudobulk	58	10	Sumo1	1.21209
Fig5cd	Duan2024_dermal_fibroblast_pseudobulk	62	14	Sumo1	1.28074
Fig5cd	Duan2024_dermal_fibroblast_pseudobulk	66	18	Sumo1	1.18269
Fig5cd	Duan2024_dermal_fibroblast_pseudobulk	22	22	Sumo1	1.14326
Fig5cd	Duan2024_dermal_fibroblast_pseudobulk	26	2	Sumo1	0.887421
Fig5cd	Duan2024_dermal_fibroblast_pseudobulk	30	6	Sumo1	0.993803
Fig5cd	Duan2024_dermal_fibroblast_pseudobulk	46	22	Sumo1	1.11282
Fig5cd	Duan2024_dermal_fibroblast_pseudobulk	50	2	Sumo1	0.986119
Fig5cd	Duan2024_dermal_fibroblast_pseudobulk	54	6	Sumo1	0.962874
Fig5cd	Duan2024_dermal_fibroblast_pseudobulk	70	22	Sumo1	1.00104
Fig5cd	Duan2024_dermal_fibroblast_pseudobulk	74	2	Sumo1	0.931208
Fig5cd	Duan2024_dermal_fibroblast_pseudobulk	78	6	Sumo1	1.1822
Fig5cd	Duan2024_dermal_fibroblast_pseudobulk	10	10	Mmp9	0.0160193
Fig5cd	Duan2024_dermal_fibroblast_pseudobulk	14	14	Mmp9	0.021072
Fig5cd	Duan2024_dermal_fibroblast_pseudobulk	18	18	Mmp9	0
Fig5cd	Duan2024_dermal_fibroblast_pseudobulk	34	10	Mmp9	0.00514706
Fig5cd	Duan2024_dermal_fibroblast_pseudobulk	38	14	Mmp9	0.0062092
Fig5cd	Duan2024_dermal_fibroblast_pseudobulk	42	18	Mmp9	0
Fig5cd	Duan2024_dermal_fibroblast_pseudobulk	58	10	Mmp9	0.00211719
Fig5cd	Duan2024_dermal_fibroblast_pseudobulk	62	14	Mmp9	0.00685064
Fig5cd	Duan2024_dermal_fibroblast_pseudobulk	66	18	Mmp9	0.00241777
Fig5cd	Duan2024_dermal_fibroblast_pseudobulk	22	22	Mmp9	0.00262416
Fig5cd	Duan2024_dermal_fibroblast_pseudobulk	26	2	Mmp9	0.00268916
Fig5cd	Duan2024_dermal_fibroblast_pseudobulk	30	6	Mmp9	0.00096439
Fig5cd	Duan2024_dermal_fibroblast_pseudobulk	46	22	Mmp9	0.000526903
Fig5cd	Duan2024_dermal_fibroblast_pseudobulk	50	2	Mmp9	0.00169874
Fig5cd	Duan2024_dermal_fibroblast_pseudobulk	54	6	Mmp9	0
Fig5cd	Duan2024_dermal_fibroblast_pseudobulk	70	22	Mmp9	0.00352477
Fig5cd	Duan2024_dermal_fibroblast_pseudobulk	74	2	Mmp9	0.00146416
Fig5cd	Duan2024_dermal_fibroblast_pseudobulk	78	6	Mmp9	0.00225612
Fig5cd	Duan2024_dermal_fibroblast_pseudobulk	10	10	Med16	0.149233
Fig5cd	Duan2024_dermal_fibroblast_pseudobulk	14	14	Med16	0.150831
Fig5cd	Duan2024_dermal_fibroblast_pseudobulk	18	18	Med16	0.177398
Fig5cd	Duan2024_dermal_fibroblast_pseudobulk	34	10	Med16	0.15254
Fig5cd	Duan2024_dermal_fibroblast_pseudobulk	38	14	Med16	0.142812
Fig5cd	Duan2024_dermal_fibroblast_pseudobulk	42	18	Med16	0.151425
Fig5cd	Duan2024_dermal_fibroblast_pseudobulk	58	10	Med16	0.158789
Fig5cd	Duan2024_dermal_fibroblast_pseudobulk	62	14	Med16	0.131793
Fig5cd	Duan2024_dermal_fibroblast_pseudobulk	66	18	Med16	0.169647
Fig5cd	Duan2024_dermal_fibroblast_pseudobulk	22	22	Med16	0.161823
Fig5cd	Duan2024_dermal_fibroblast_pseudobulk	26	2	Med16	0.182863
Fig5cd	Duan2024_dermal_fibroblast_pseudobulk	30	6	Med16	0.156713
Fig5cd	Duan2024_dermal_fibroblast_pseudobulk	46	22	Med16	0.159125
Fig5cd	Duan2024_dermal_fibroblast_pseudobulk	50	2	Med16	0.163079
Fig5cd	Duan2024_dermal_fibroblast_pseudobulk	54	6	Med16	0.164859
Fig5cd	Duan2024_dermal_fibroblast_pseudobulk	70	22	Med16	0.173889
Fig5cd	Duan2024_dermal_fibroblast_pseudobulk	74	2	Med16	0.166622
Fig5cd	Duan2024_dermal_fibroblast_pseudobulk	78	6	Med16	0.163944
Fig5cd	Duan2024_dermal_fibroblast_pseudobulk	10	10	Atp1b1	0.0682929
Fig5cd	Duan2024_dermal_fibroblast_pseudobulk	14	14	Atp1b1	0.041035
Fig5cd	Duan2024_dermal_fibroblast_pseudobulk	18	18	Atp1b1	0.0852873
Fig5cd	Duan2024_dermal_fibroblast_pseudobulk	34	10	Atp1b1	0.0814171
Fig5cd	Duan2024_dermal_fibroblast_pseudobulk	38	14	Atp1b1	0.104004
Fig5cd	Duan2024_dermal_fibroblast_pseudobulk	42	18	Atp1b1	0.0975084
Fig5cd	Duan2024_dermal_fibroblast_pseudobulk	58	10	Atp1b1	0.0402266
Fig5cd	Duan2024_dermal_fibroblast_pseudobulk	62	14	Atp1b1	0.0766619
Fig5cd	Duan2024_dermal_fibroblast_pseudobulk	66	18	Atp1b1	0.09389
Fig5cd	Duan2024_dermal_fibroblast_pseudobulk	22	22	Atp1b1	0.0743511
Fig5cd	Duan2024_dermal_fibroblast_pseudobulk	26	2	Atp1b1	0.086053
Fig5cd	Duan2024_dermal_fibroblast_pseudobulk	30	6	Atp1b1	0.0602743
Fig5cd	Duan2024_dermal_fibroblast_pseudobulk	46	22	Atp1b1	0.0785085
Fig5cd	Duan2024_dermal_fibroblast_pseudobulk	50	2	Atp1b1	0.0645521
Fig5cd	Duan2024_dermal_fibroblast_pseudobulk	54	6	Atp1b1	0.0310604
Fig5cd	Duan2024_dermal_fibroblast_pseudobulk	70	22	Atp1b1	0.0563964
Fig5cd	Duan2024_dermal_fibroblast_pseudobulk	74	2	Atp1b1	0.0459747
Fig5cd	Duan2024_dermal_fibroblast_pseudobulk	78	6	Atp1b1	0.0947569
Fig5cd	Duan2024_dermal_fibroblast_pseudobulk	10	10	Stxbp6	0.526108
Fig5cd	Duan2024_dermal_fibroblast_pseudobulk	14	14	Stxbp6	0.449166
Fig5cd	Duan2024_dermal_fibroblast_pseudobulk	18	18	Stxbp6	0.559485
Fig5cd	Duan2024_dermal_fibroblast_pseudobulk	34	10	Stxbp6	0.618583
Fig5cd	Duan2024_dermal_fibroblast_pseudobulk	38	14	Stxbp6	0.679131
Fig5cd	Duan2024_dermal_fibroblast_pseudobulk	42	18	Stxbp6	0.66994
Fig5cd	Duan2024_dermal_fibroblast_pseudobulk	58	10	Stxbp6	0.580109
Fig5cd	Duan2024_dermal_fibroblast_pseudobulk	62	14	Stxbp6	0.691915
Fig5cd	Duan2024_dermal_fibroblast_pseudobulk	66	18	Stxbp6	0.592353
Fig5cd	Duan2024_dermal_fibroblast_pseudobulk	22	22	Stxbp6	0.53839
Fig5cd	Duan2024_dermal_fibroblast_pseudobulk	26	2	Stxbp6	0.536038
Fig5cd	Duan2024_dermal_fibroblast_pseudobulk	30	6	Stxbp6	0.531861
Fig5cd	Duan2024_dermal_fibroblast_pseudobulk	46	22	Stxbp6	0.575904
Fig5cd	Duan2024_dermal_fibroblast_pseudobulk	50	2	Stxbp6	0.580969
Fig5cd	Duan2024_dermal_fibroblast_pseudobulk	54	6	Stxbp6	0.523249
Fig5cd	Duan2024_dermal_fibroblast_pseudobulk	70	22	Stxbp6	0.581588
Fig5cd	Duan2024_dermal_fibroblast_pseudobulk	74	2	Stxbp6	0.501622
Fig5cd	Duan2024_dermal_fibroblast_pseudobulk	78	6	Stxbp6	0.574558
Fig5cd	Duan2024_dermal_fibroblast_pseudobulk	10	10	Cd84	0
Fig5cd	Duan2024_dermal_fibroblast_pseudobulk	14	14	Cd84	0.00443621
Fig5cd	Duan2024_dermal_fibroblast_pseudobulk	18	18	Cd84	0
Fig5cd	Duan2024_dermal_fibroblast_pseudobulk	34	10	Cd84	0.00280749
Fig5cd	Duan2024_dermal_fibroblast_pseudobulk	38	14	Cd84	0.00543305
Fig5cd	Duan2024_dermal_fibroblast_pseudobulk	42	18	Cd84	0
Fig5cd	Duan2024_dermal_fibroblast_pseudobulk	58	10	Cd84	0
Fig5cd	Duan2024_dermal_fibroblast_pseudobulk	62	14	Cd84	0.000978663
Fig5cd	Duan2024_dermal_fibroblast_pseudobulk	66	18	Cd84	0.000402962
Fig5cd	Duan2024_dermal_fibroblast_pseudobulk	22	22	Cd84	0.000874719
Fig5cd	Duan2024_dermal_fibroblast_pseudobulk	26	2	Cd84	0
Fig5cd	Duan2024_dermal_fibroblast_pseudobulk	30	6	Cd84	0.00192878
Fig5cd	Duan2024_dermal_fibroblast_pseudobulk	46	22	Cd84	0.000526903
Fig5cd	Duan2024_dermal_fibroblast_pseudobulk	50	2	Cd84	0.00084937
Fig5cd	Duan2024_dermal_fibroblast_pseudobulk	54	6	Cd84	0
Fig5cd	Duan2024_dermal_fibroblast_pseudobulk	70	22	Cd84	0
Fig5cd	Duan2024_dermal_fibroblast_pseudobulk	74	2	Cd84	0.000585665
Fig5cd	Duan2024_dermal_fibroblast_pseudobulk	78	6	Cd84	0.00150408
Fig5cd	Duan2024_dermal_fibroblast_pseudobulk	10	10	Il18	0.924905
Fig5cd	Duan2024_dermal_fibroblast_pseudobulk	14	14	Il18	0.792973
Fig5cd	Duan2024_dermal_fibroblast_pseudobulk	18	18	Il18	0.927926
Fig5cd	Duan2024_dermal_fibroblast_pseudobulk	34	10	Il18	0.824465
Fig5cd	Duan2024_dermal_fibroblast_pseudobulk	38	14	Il18	1.01365
Fig5cd	Duan2024_dermal_fibroblast_pseudobulk	42	18	Il18	1.21599
Fig5cd	Duan2024_dermal_fibroblast_pseudobulk	58	10	Il18	0.866988
Fig5cd	Duan2024_dermal_fibroblast_pseudobulk	62	14	Il18	1.13264
Fig5cd	Duan2024_dermal_fibroblast_pseudobulk	66	18	Il18	1.17302
Fig5cd	Duan2024_dermal_fibroblast_pseudobulk	22	22	Il18	1.19224
Fig5cd	Duan2024_dermal_fibroblast_pseudobulk	26	2	Il18	1.08552
Fig5cd	Duan2024_dermal_fibroblast_pseudobulk	30	6	Il18	1.00827
Fig5cd	Duan2024_dermal_fibroblast_pseudobulk	46	22	Il18	1.09859
Fig5cd	Duan2024_dermal_fibroblast_pseudobulk	50	2	Il18	1.29444
Fig5cd	Duan2024_dermal_fibroblast_pseudobulk	54	6	Il18	0.642712
Fig5cd	Duan2024_dermal_fibroblast_pseudobulk	70	22	Il18	1.06918
Fig5cd	Duan2024_dermal_fibroblast_pseudobulk	74	2	Il18	1.25947
Fig5cd	Duan2024_dermal_fibroblast_pseudobulk	78	6	Il18	1.12655
Fig5cd	Duan2024_dermal_immune_pseudobulk	10	10	Pkm	1.66027
Fig5cd	Duan2024_dermal_immune_pseudobulk	14	14	Pkm	4.79988
Fig5cd	Duan2024_dermal_immune_pseudobulk	18	18	Pkm	1.94612
Fig5cd	Duan2024_dermal_immune_pseudobulk	34	10	Pkm	1.71705
Fig5cd	Duan2024_dermal_immune_pseudobulk	38	14	Pkm	1.76985
Fig5cd	Duan2024_dermal_immune_pseudobulk	42	18	Pkm	1.5235
Fig5cd	Duan2024_dermal_immune_pseudobulk	58	10	Pkm	1.24473
Fig5cd	Duan2024_dermal_immune_pseudobulk	62	14	Pkm	2.16937
Fig5cd	Duan2024_dermal_immune_pseudobulk	66	18	Pkm	1.67162
Fig5cd	Duan2024_dermal_immune_pseudobulk	22	22	Pkm	1.60838
Fig5cd	Duan2024_dermal_immune_pseudobulk	26	2	Pkm	1.66078
Fig5cd	Duan2024_dermal_immune_pseudobulk	30	6	Pkm	1.44362
Fig5cd	Duan2024_dermal_immune_pseudobulk	46	22	Pkm	1.69249
Fig5cd	Duan2024_dermal_immune_pseudobulk	50	2	Pkm	1.52131
Fig5cd	Duan2024_dermal_immune_pseudobulk	54	6	Pkm	1.46671
Fig5cd	Duan2024_dermal_immune_pseudobulk	70	22	Pkm	1.25298
Fig5cd	Duan2024_dermal_immune_pseudobulk	74	2	Pkm	2.33999
Fig5cd	Duan2024_dermal_immune_pseudobulk	78	6	Pkm	1.38206
Fig5cd	Duan2024_dermal_immune_pseudobulk	10	10	Gal3st4	0
Fig5cd	Duan2024_dermal_immune_pseudobulk	14	14	Gal3st4	0
Fig5cd	Duan2024_dermal_immune_pseudobulk	18	18	Gal3st4	0
Fig5cd	Duan2024_dermal_immune_pseudobulk	34	10	Gal3st4	0
Fig5cd	Duan2024_dermal_immune_pseudobulk	38	14	Gal3st4	0
Fig5cd	Duan2024_dermal_immune_pseudobulk	42	18	Gal3st4	0
Fig5cd	Duan2024_dermal_immune_pseudobulk	58	10	Gal3st4	0
Fig5cd	Duan2024_dermal_immune_pseudobulk	62	14	Gal3st4	0
Fig5cd	Duan2024_dermal_immune_pseudobulk	66	18	Gal3st4	0
Fig5cd	Duan2024_dermal_immune_pseudobulk	22	22	Gal3st4	0.00257341
Fig5cd	Duan2024_dermal_immune_pseudobulk	26	2	Gal3st4	0.00435901
Fig5cd	Duan2024_dermal_immune_pseudobulk	30	6	Gal3st4	0.00430931
Fig5cd	Duan2024_dermal_immune_pseudobulk	46	22	Gal3st4	0
Fig5cd	Duan2024_dermal_immune_pseudobulk	50	2	Gal3st4	0
Fig5cd	Duan2024_dermal_immune_pseudobulk	54	6	Gal3st4	0
Fig5cd	Duan2024_dermal_immune_pseudobulk	70	22	Gal3st4	0
Fig5cd	Duan2024_dermal_immune_pseudobulk	74	2	Gal3st4	0.00347437
Fig5cd	Duan2024_dermal_immune_pseudobulk	78	6	Gal3st4	0.0063108
Fig5cd	Duan2024_dermal_immune_pseudobulk	10	10	Plpp3	0.0804722
Fig5cd	Duan2024_dermal_immune_pseudobulk	14	14	Plpp3	0.128476
Fig5cd	Duan2024_dermal_immune_pseudobulk	18	18	Plpp3	0.041852
Fig5cd	Duan2024_dermal_immune_pseudobulk	34	10	Plpp3	0.444798
Fig5cd	Duan2024_dermal_immune_pseudobulk	38	14	Plpp3	0.0902987
Fig5cd	Duan2024_dermal_immune_pseudobulk	42	18	Plpp3	0.0395714
Fig5cd	Duan2024_dermal_immune_pseudobulk	58	10	Plpp3	0.0493941
Fig5cd	Duan2024_dermal_immune_pseudobulk	62	14	Plpp3	0.493762
Fig5cd	Duan2024_dermal_immune_pseudobulk	66	18	Plpp3	0.612141
Fig5cd	Duan2024_dermal_immune_pseudobulk	22	22	Plpp3	0.844078
Fig5cd	Duan2024_dermal_immune_pseudobulk	26	2	Plpp3	0.2659
Fig5cd	Duan2024_dermal_immune_pseudobulk	30	6	Plpp3	0.659325
Fig5cd	Duan2024_dermal_immune_pseudobulk	46	22	Plpp3	0.381295
Fig5cd	Duan2024_dermal_immune_pseudobulk	50	2	Plpp3	0.0978439
Fig5cd	Duan2024_dermal_immune_pseudobulk	54	6	Plpp3	0.060111
Fig5cd	Duan2024_dermal_immune_pseudobulk	70	22	Plpp3	2.1425
Fig5cd	Duan2024_dermal_immune_pseudobulk	74	2	Plpp3	0.623649
Fig5cd	Duan2024_dermal_immune_pseudobulk	78	6	Plpp3	0.959241
Fig5cd	Duan2024_dermal_immune_pseudobulk	10	10	Ndufs8	0.77931
Fig5cd	Duan2024_dermal_immune_pseudobulk	14	14	Ndufs8	0.847945
Fig5cd	Duan2024_dermal_immune_pseudobulk	18	18	Ndufs8	0.837041
Fig5cd	Duan2024_dermal_immune_pseudobulk	34	10	Ndufs8	0.667198
Fig5cd	Duan2024_dermal_immune_pseudobulk	38	14	Ndufs8	0.73142
Fig5cd	Duan2024_dermal_immune_pseudobulk	42	18	Ndufs8	0.643035
Fig5cd	Duan2024_dermal_immune_pseudobulk	58	10	Ndufs8	0.652003
Fig5cd	Duan2024_dermal_immune_pseudobulk	62	14	Ndufs8	0.799576
Fig5cd	Duan2024_dermal_immune_pseudobulk	66	18	Ndufs8	0.800492
Fig5cd	Duan2024_dermal_immune_pseudobulk	22	22	Ndufs8	0.748862
Fig5cd	Duan2024_dermal_immune_pseudobulk	26	2	Ndufs8	0.810776
Fig5cd	Duan2024_dermal_immune_pseudobulk	30	6	Ndufs8	0.633469
Fig5cd	Duan2024_dermal_immune_pseudobulk	46	22	Ndufs8	0.676994
Fig5cd	Duan2024_dermal_immune_pseudobulk	50	2	Ndufs8	0.628095
Fig5cd	Duan2024_dermal_immune_pseudobulk	54	6	Ndufs8	0.625154
Fig5cd	Duan2024_dermal_immune_pseudobulk	70	22	Ndufs8	0.688661
Fig5cd	Duan2024_dermal_immune_pseudobulk	74	2	Ndufs8	0.866855
Fig5cd	Duan2024_dermal_immune_pseudobulk	78	6	Ndufs8	0.656323
Fig5cd	Duan2024_dermal_immune_pseudobulk	10	10	Loxl2	0.033883
Fig5cd	Duan2024_dermal_immune_pseudobulk	14	14	Loxl2	0.0590992
Fig5cd	Duan2024_dermal_immune_pseudobulk	18	18	Loxl2	0
Fig5cd	Duan2024_dermal_immune_pseudobulk	34	10	Loxl2	0.166799
Fig5cd	Duan2024_dermal_immune_pseudobulk	38	14	Loxl2	0.0316046
Fig5cd	Duan2024_dermal_immune_pseudobulk	42	18	Loxl2	0.0197857
Fig5cd	Duan2024_dermal_immune_pseudobulk	58	10	Loxl2	0.0197577
Fig5cd	Duan2024_dermal_immune_pseudobulk	62	14	Loxl2	0.140165
Fig5cd	Duan2024_dermal_immune_pseudobulk	66	18	Loxl2	0.153035
Fig5cd	Duan2024_dermal_immune_pseudobulk	22	22	Loxl2	0.12867
Fig5cd	Duan2024_dermal_immune_pseudobulk	26	2	Loxl2	0.0871802
Fig5cd	Duan2024_dermal_immune_pseudobulk	30	6	Loxl2	0.0818769
Fig5cd	Duan2024_dermal_immune_pseudobulk	46	22	Loxl2	0.0661431
Fig5cd	Duan2024_dermal_immune_pseudobulk	50	2	Loxl2	0.0631251
Fig5cd	Duan2024_dermal_immune_pseudobulk	54	6	Loxl2	0
Fig5cd	Duan2024_dermal_immune_pseudobulk	70	22	Loxl2	0.18173
Fig5cd	Duan2024_dermal_immune_pseudobulk	74	2	Loxl2	0.147661
Fig5cd	Duan2024_dermal_immune_pseudobulk	78	6	Loxl2	0.183013
Fig5cd	Duan2024_dermal_immune_pseudobulk	10	10	Tgfb1	1.82968
Fig5cd	Duan2024_dermal_immune_pseudobulk	14	14	Tgfb1	1.70874
Fig5cd	Duan2024_dermal_immune_pseudobulk	18	18	Tgfb1	1.63223
Fig5cd	Duan2024_dermal_immune_pseudobulk	34	10	Tgfb1	1.74322
Fig5cd	Duan2024_dermal_immune_pseudobulk	38	14	Tgfb1	1.61635
Fig5cd	Duan2024_dermal_immune_pseudobulk	42	18	Tgfb1	1.42457
Fig5cd	Duan2024_dermal_immune_pseudobulk	58	10	Tgfb1	1.69916
Fig5cd	Duan2024_dermal_immune_pseudobulk	62	14	Tgfb1	1.49084
Fig5cd	Duan2024_dermal_immune_pseudobulk	66	18	Tgfb1	1.29491
Fig5cd	Duan2024_dermal_immune_pseudobulk	22	22	Tgfb1	1.62382
Fig5cd	Duan2024_dermal_immune_pseudobulk	26	2	Tgfb1	1.79155
Fig5cd	Duan2024_dermal_immune_pseudobulk	30	6	Tgfb1	1.51688
Fig5cd	Duan2024_dermal_immune_pseudobulk	46	22	Tgfb1	1.52518
Fig5cd	Duan2024_dermal_immune_pseudobulk	50	2	Tgfb1	1.72963
Fig5cd	Duan2024_dermal_immune_pseudobulk	54	6	Tgfb1	1.57491
Fig5cd	Duan2024_dermal_immune_pseudobulk	70	22	Tgfb1	1.8173
Fig5cd	Duan2024_dermal_immune_pseudobulk	74	2	Tgfb1	1.68854
Fig5cd	Duan2024_dermal_immune_pseudobulk	78	6	Tgfb1	1.58401
Fig5cd	Duan2024_dermal_immune_pseudobulk	10	10	Ivd	0.0974137
Fig5cd	Duan2024_dermal_immune_pseudobulk	14	14	Ivd	0.105351
Fig5cd	Duan2024_dermal_immune_pseudobulk	18	18	Ivd	0.188334
Fig5cd	Duan2024_dermal_immune_pseudobulk	34	10	Ivd	0.124282
Fig5cd	Duan2024_dermal_immune_pseudobulk	38	14	Ivd	0.239292
Fig5cd	Duan2024_dermal_immune_pseudobulk	42	18	Ivd	0.20775
Fig5cd	Duan2024_dermal_immune_pseudobulk	58	10	Ivd	0.197576
Fig5cd	Duan2024_dermal_immune_pseudobulk	62	14	Ivd	0.187948
Fig5cd	Duan2024_dermal_immune_pseudobulk	66	18	Ivd	0.211895
Fig5cd	Duan2024_dermal_immune_pseudobulk	22	22	Ivd	0.193006
Fig5cd	Duan2024_dermal_immune_pseudobulk	26	2	Ivd	0.152565
Fig5cd	Duan2024_dermal_immune_pseudobulk	30	6	Ivd	0.112042
Fig5cd	Duan2024_dermal_immune_pseudobulk	46	22	Ivd	0.190648
Fig5cd	Duan2024_dermal_immune_pseudobulk	50	2	Ivd	0.179906
Fig5cd	Duan2024_dermal_immune_pseudobulk	54	6	Ivd	0.060111
Fig5cd	Duan2024_dermal_immune_pseudobulk	70	22	Ivd	0.200859
Fig5cd	Duan2024_dermal_immune_pseudobulk	74	2	Ivd	0.112917
Fig5cd	Duan2024_dermal_immune_pseudobulk	78	6	Ivd	0.132527
Fig5cd	Duan2024_dermal_immune_pseudobulk	10	10	Scp2	1.99063
Fig5cd	Duan2024_dermal_immune_pseudobulk	14	14	Scp2	1.5263
Fig5cd	Duan2024_dermal_immune_pseudobulk	18	18	Scp2	1.96705
Fig5cd	Duan2024_dermal_immune_pseudobulk	34	10	Scp2	1.85115
Fig5cd	Duan2024_dermal_immune_pseudobulk	38	14	Scp2	1.89176
Fig5cd	Duan2024_dermal_immune_pseudobulk	42	18	Scp2	1.92911
Fig5cd	Duan2024_dermal_immune_pseudobulk	58	10	Scp2	2.10419
Fig5cd	Duan2024_dermal_immune_pseudobulk	62	14	Scp2	1.79347
Fig5cd	Duan2024_dermal_immune_pseudobulk	66	18	Scp2	1.96591
Fig5cd	Duan2024_dermal_immune_pseudobulk	22	22	Scp2	2.21056
Fig5cd	Duan2024_dermal_immune_pseudobulk	26	2	Scp2	2.07925
Fig5cd	Duan2024_dermal_immune_pseudobulk	30	6	Scp2	1.98659
Fig5cd	Duan2024_dermal_immune_pseudobulk	46	22	Scp2	1.6847
Fig5cd	Duan2024_dermal_immune_pseudobulk	50	2	Scp2	2.13363
Fig5cd	Duan2024_dermal_immune_pseudobulk	54	6	Scp2	1.82737
Fig5cd	Duan2024_dermal_immune_pseudobulk	70	22	Scp2	2.02772
Fig5cd	Duan2024_dermal_immune_pseudobulk	74	2	Scp2	2.00992
Fig5cd	Duan2024_dermal_immune_pseudobulk	78	6	Scp2	1.87431
Fig5cd	Duan2024_dermal_immune_pseudobulk	10	10	Por	1.41038
Fig5cd	Duan2024_dermal_immune_pseudobulk	14	14	Por	2.26376
Fig5cd	Duan2024_dermal_immune_pseudobulk	18	18	Por	0.690559
Fig5cd	Duan2024_dermal_immune_pseudobulk	34	10	Por	1.40962
Fig5cd	Duan2024_dermal_immune_pseudobulk	38	14	Por	0.618546
Fig5cd	Duan2024_dermal_immune_pseudobulk	42	18	Por	0.662821
Fig5cd	Duan2024_dermal_immune_pseudobulk	58	10	Por	0.59273
Fig5cd	Duan2024_dermal_immune_pseudobulk	62	14	Por	0.659412
Fig5cd	Duan2024_dermal_immune_pseudobulk	66	18	Por	0.565053
Fig5cd	Duan2024_dermal_immune_pseudobulk	22	22	Por	0.712834
Fig5cd	Duan2024_dermal_immune_pseudobulk	26	2	Por	0.767186
Fig5cd	Duan2024_dermal_immune_pseudobulk	30	6	Por	0.646397
Fig5cd	Duan2024_dermal_immune_pseudobulk	46	22	Por	0.813171
Fig5cd	Duan2024_dermal_immune_pseudobulk	50	2	Por	0.536563
Fig5cd	Duan2024_dermal_immune_pseudobulk	54	6	Por	0.829531
Fig5cd	Duan2024_dermal_immune_pseudobulk	70	22	Por	0.774744
Fig5cd	Duan2024_dermal_immune_pseudobulk	74	2	Por	0.740041
Fig5cd	Duan2024_dermal_immune_pseudobulk	78	6	Por	0.732052
Fig5cd	Duan2024_dermal_immune_pseudobulk	10	10	Elmo2	0.355772
Fig5cd	Duan2024_dermal_immune_pseudobulk	14	14	Elmo2	0.282648
Fig5cd	Duan2024_dermal_immune_pseudobulk	18	18	Elmo2	0.355742
Fig5cd	Duan2024_dermal_immune_pseudobulk	34	10	Elmo2	0.313975
Fig5cd	Duan2024_dermal_immune_pseudobulk	38	14	Elmo2	0.343135
Fig5cd	Duan2024_dermal_immune_pseudobulk	42	18	Elmo2	0.366036
Fig5cd	Duan2024_dermal_immune_pseudobulk	58	10	Elmo2	0.246971
Fig5cd	Duan2024_dermal_immune_pseudobulk	62	14	Elmo2	0.382268
Fig5cd	Duan2024_dermal_immune_pseudobulk	66	18	Elmo2	0.441448
Fig5cd	Duan2024_dermal_immune_pseudobulk	22	22	Elmo2	0.424612
Fig5cd	Duan2024_dermal_immune_pseudobulk	26	2	Elmo2	0.562312
Fig5cd	Duan2024_dermal_immune_pseudobulk	30	6	Elmo2	0.555901
Fig5cd	Duan2024_dermal_immune_pseudobulk	46	22	Elmo2	0.424094
Fig5cd	Duan2024_dermal_immune_pseudobulk	50	2	Elmo2	0.561813
Fig5cd	Duan2024_dermal_immune_pseudobulk	54	6	Elmo2	0.480888
Fig5cd	Duan2024_dermal_immune_pseudobulk	70	22	Elmo2	0.430413
Fig5cd	Duan2024_dermal_immune_pseudobulk	74	2	Elmo2	0.595854
Fig5cd	Duan2024_dermal_immune_pseudobulk	78	6	Elmo2	0.441756
Fig5cd	Duan2024_dermal_immune_pseudobulk	10	10	Antxr1	0.033883
Fig5cd	Duan2024_dermal_immune_pseudobulk	14	14	Antxr1	0.0513906
Fig5cd	Duan2024_dermal_immune_pseudobulk	18	18	Antxr1	0
Fig5cd	Duan2024_dermal_immune_pseudobulk	34	10	Antxr1	0.0752233
Fig5cd	Duan2024_dermal_immune_pseudobulk	38	14	Antxr1	0.0316046
Fig5cd	Duan2024_dermal_immune_pseudobulk	42	18	Antxr1	0.0296786
Fig5cd	Duan2024_dermal_immune_pseudobulk	58	10	Antxr1	0.0197577
Fig5cd	Duan2024_dermal_immune_pseudobulk	62	14	Antxr1	0.146536
Fig5cd	Duan2024_dermal_immune_pseudobulk	66	18	Antxr1	0.153035
Fig5cd	Duan2024_dermal_immune_pseudobulk	22	22	Antxr1	0.118377
Fig5cd	Duan2024_dermal_immune_pseudobulk	26	2	Antxr1	0.0697442
Fig5cd	Duan2024_dermal_immune_pseudobulk	30	6	Antxr1	0.0560211
Fig5cd	Duan2024_dermal_immune_pseudobulk	46	22	Antxr1	0.0739246
Fig5cd	Duan2024_dermal_immune_pseudobulk	50	2	Antxr1	0.00946876
Fig5cd	Duan2024_dermal_immune_pseudobulk	54	6	Antxr1	0.0120222
Fig5cd	Duan2024_dermal_immune_pseudobulk	70	22	Antxr1	0.239118
Fig5cd	Duan2024_dermal_immune_pseudobulk	74	2	Antxr1	0.100757
Fig5cd	Duan2024_dermal_immune_pseudobulk	78	6	Antxr1	0.164081
Fig5cd	Duan2024_dermal_immune_pseudobulk	10	10	Il18r1	0.156709
Fig5cd	Duan2024_dermal_immune_pseudobulk	14	14	Il18r1	0.0513906
Fig5cd	Duan2024_dermal_immune_pseudobulk	18	18	Il18r1	0
Fig5cd	Duan2024_dermal_immune_pseudobulk	34	10	Il18r1	0.186423
Fig5cd	Duan2024_dermal_immune_pseudobulk	38	14	Il18r1	0.198657
Fig5cd	Duan2024_dermal_immune_pseudobulk	42	18	Il18r1	0.108821
Fig5cd	Duan2024_dermal_immune_pseudobulk	58	10	Il18r1	0.0691518
Fig5cd	Duan2024_dermal_immune_pseudobulk	62	14	Il18r1	0.108309
Fig5cd	Duan2024_dermal_immune_pseudobulk	66	18	Il18r1	0.170693
Fig5cd	Duan2024_dermal_immune_pseudobulk	22	22	Il18r1	0.0180139
Fig5cd	Duan2024_dermal_immune_pseudobulk	26	2	Il18r1	0.204873
Fig5cd	Duan2024_dermal_immune_pseudobulk	30	6	Il18r1	0.18961
Fig5cd	Duan2024_dermal_immune_pseudobulk	46	22	Il18r1	0.128395
Fig5cd	Duan2024_dermal_immune_pseudobulk	50	2	Il18r1	0.012625
Fig5cd	Duan2024_dermal_immune_pseudobulk	54	6	Il18r1	0.132244
Fig5cd	Duan2024_dermal_immune_pseudobulk	70	22	Il18r1	0.105212
Fig5cd	Duan2024_dermal_immune_pseudobulk	74	2	Il18r1	0.118129
Fig5cd	Duan2024_dermal_immune_pseudobulk	78	6	Il18r1	0.0946619
Fig5cd	Duan2024_dermal_immune_pseudobulk	10	10	Cdk19	0.279535
Fig5cd	Duan2024_dermal_immune_pseudobulk	14	14	Cdk19	0.177298
Fig5cd	Duan2024_dermal_immune_pseudobulk	18	18	Cdk19	0.251112
Fig5cd	Duan2024_dermal_immune_pseudobulk	34	10	Cdk19	0.209317
Fig5cd	Duan2024_dermal_immune_pseudobulk	38	14	Cdk19	0.32056
Fig5cd	Duan2024_dermal_immune_pseudobulk	42	18	Cdk19	0.296785
Fig5cd	Duan2024_dermal_immune_pseudobulk	58	10	Cdk19	0.306244
Fig5cd	Duan2024_dermal_immune_pseudobulk	62	14	Cdk19	0.229361
Fig5cd	Duan2024_dermal_immune_pseudobulk	66	18	Cdk19	0.300184
Fig5cd	Duan2024_dermal_immune_pseudobulk	22	22	Cdk19	0.301089
Fig5cd	Duan2024_dermal_immune_pseudobulk	26	2	Cdk19	0.435901
Fig5cd	Duan2024_dermal_immune_pseudobulk	30	6	Cdk19	0.413694
Fig5cd	Duan2024_dermal_immune_pseudobulk	46	22	Cdk19	0.326825
Fig5cd	Duan2024_dermal_immune_pseudobulk	50	2	Cdk19	0.457657
Fig5cd	Duan2024_dermal_immune_pseudobulk	54	6	Cdk19	0.456843
Fig5cd	Duan2024_dermal_immune_pseudobulk	70	22	Cdk19	0.411284
Fig5cd	Duan2024_dermal_immune_pseudobulk	74	2	Cdk19	0.416924
Fig5cd	Duan2024_dermal_immune_pseudobulk	78	6	Cdk19	0.340783
Fig5cd	Duan2024_dermal_immune_pseudobulk	10	10	Sumo1	1.09696
Fig5cd	Duan2024_dermal_immune_pseudobulk	14	14	Sumo1	1.09462
Fig5cd	Duan2024_dermal_immune_pseudobulk	18	18	Sumo1	1.46482
Fig5cd	Duan2024_dermal_immune_pseudobulk	34	10	Sumo1	1.03023
Fig5cd	Duan2024_dermal_immune_pseudobulk	38	14	Sumo1	1.11067
Fig5cd	Duan2024_dermal_immune_pseudobulk	42	18	Sumo1	1.20693
Fig5cd	Duan2024_dermal_immune_pseudobulk	58	10	Sumo1	0.938488
Fig5cd	Duan2024_dermal_immune_pseudobulk	62	14	Sumo1	1.23281
Fig5cd	Duan2024_dermal_immune_pseudobulk	66	18	Sumo1	1.29491
Fig5cd	Duan2024_dermal_immune_pseudobulk	22	22	Sumo1	1.24553
Fig5cd	Duan2024_dermal_immune_pseudobulk	26	2	Sumo1	1.08103
Fig5cd	Duan2024_dermal_immune_pseudobulk	30	6	Sumo1	1.12473
Fig5cd	Duan2024_dermal_immune_pseudobulk	46	22	Sumo1	1.15167
Fig5cd	Duan2024_dermal_immune_pseudobulk	50	2	Sumo1	1.1331
Fig5cd	Duan2024_dermal_immune_pseudobulk	54	6	Sumo1	0.937731
Fig5cd	Duan2024_dermal_immune_pseudobulk	70	22	Sumo1	1.1669
Fig5cd	Duan2024_dermal_immune_pseudobulk	74	2	Sumo1	1.04405
Fig5cd	Duan2024_dermal_immune_pseudobulk	78	6	Sumo1	1.02866
Fig5cd	Duan2024_dermal_immune_pseudobulk	10	10	Mmp9	1.41885
Fig5cd	Duan2024_dermal_immune_pseudobulk	14	14	Mmp9	0.619257
Fig5cd	Duan2024_dermal_immune_pseudobulk	18	18	Mmp9	0.816115
Fig5cd	Duan2024_dermal_immune_pseudobulk	34	10	Mmp9	0.912491
Fig5cd	Duan2024_dermal_immune_pseudobulk	38	14	Mmp9	0.433434
Fig5cd	Duan2024_dermal_immune_pseudobulk	42	18	Mmp9	0.672714
Fig5cd	Duan2024_dermal_immune_pseudobulk	58	10	Mmp9	0.76067
Fig5cd	Duan2024_dermal_immune_pseudobulk	62	14	Mmp9	0.340855
Fig5cd	Duan2024_dermal_immune_pseudobulk	66	18	Mmp9	0.682772
Fig5cd	Duan2024_dermal_immune_pseudobulk	22	22	Mmp9	2.59914
Fig5cd	Duan2024_dermal_immune_pseudobulk	26	2	Mmp9	1.89617
Fig5cd	Duan2024_dermal_immune_pseudobulk	30	6	Mmp9	2.38305
Fig5cd	Duan2024_dermal_immune_pseudobulk	46	22	Mmp9	1.53296
Fig5cd	Duan2024_dermal_immune_pseudobulk	50	2	Mmp9	3.41822
Fig5cd	Duan2024_dermal_immune_pseudobulk	54	6	Mmp9	0.889642
Fig5cd	Duan2024_dermal_immune_pseudobulk	70	22	Mmp9	2.15207
Fig5cd	Duan2024_dermal_immune_pseudobulk	74	2	Mmp9	0.811265
Fig5cd	Duan2024_dermal_immune_pseudobulk	78	6	Mmp9	2.25295
Fig5cd	Duan2024_dermal_immune_pseudobulk	10	10	Med16	0.177886
Fig5cd	Duan2024_dermal_immune_pseudobulk	14	14	Med16	0.138755
Fig5cd	Duan2024_dermal_immune_pseudobulk	18	18	Med16	0.146482
Fig5cd	Duan2024_dermal_immune_pseudobulk	34	10	Med16	0.179882
Fig5cd	Duan2024_dermal_immune_pseudobulk	38	14	Med16	0.162538
Fig5cd	Duan2024_dermal_immune_pseudobulk	42	18	Med16	0.148393
Fig5cd	Duan2024_dermal_immune_pseudobulk	58	10	Med16	0.128425
Fig5cd	Duan2024_dermal_immune_pseudobulk	62	14	Med16	0.14335
Fig5cd	Duan2024_dermal_immune_pseudobulk	66	18	Med16	0.164807
Fig5cd	Duan2024_dermal_immune_pseudobulk	22	22	Med16	0.200726
Fig5cd	Duan2024_dermal_immune_pseudobulk	26	2	Med16	0.244105
Fig5cd	Duan2024_dermal_immune_pseudobulk	30	6	Med16	0.1853
Fig5cd	Duan2024_dermal_immune_pseudobulk	46	22	Med16	0.190648
Fig5cd	Duan2024_dermal_immune_pseudobulk	50	2	Med16	0.261969
Fig5cd	Duan2024_dermal_immune_pseudobulk	54	6	Med16	0.132244
Fig5cd	Duan2024_dermal_immune_pseudobulk	70	22	Med16	0.18173
Fig5cd	Duan2024_dermal_immune_pseudobulk	74	2	Med16	0.211937
Fig5cd	Duan2024_dermal_immune_pseudobulk	78	6	Med16	0.189324
Fig5cd	Duan2024_dermal_immune_pseudobulk	10	10	Atp1b1	0.266829
Fig5cd	Duan2024_dermal_immune_pseudobulk	14	14	Atp1b1	0.169589
Fig5cd	Duan2024_dermal_immune_pseudobulk	18	18	Atp1b1	0
Fig5cd	Duan2024_dermal_immune_pseudobulk	34	10	Atp1b1	0.310705
Fig5cd	Duan2024_dermal_immune_pseudobulk	38	14	Atp1b1	0.230262
Fig5cd	Duan2024_dermal_immune_pseudobulk	42	18	Atp1b1	0.128607
Fig5cd	Duan2024_dermal_immune_pseudobulk	58	10	Atp1b1	0.365517
Fig5cd	Duan2024_dermal_immune_pseudobulk	62	14	Atp1b1	0.136979
Fig5cd	Duan2024_dermal_immune_pseudobulk	66	18	Atp1b1	0.123605
Fig5cd	Duan2024_dermal_immune_pseudobulk	22	22	Atp1b1	0.110657
Fig5cd	Duan2024_dermal_immune_pseudobulk	26	2	Atp1b1	0.187437
Fig5cd	Duan2024_dermal_immune_pseudobulk	30	6	Atp1b1	0.237012
Fig5cd	Duan2024_dermal_immune_pseudobulk	46	22	Atp1b1	0.175085
Fig5cd	Duan2024_dermal_immune_pseudobulk	50	2	Atp1b1	0.0915314
Fig5cd	Duan2024_dermal_immune_pseudobulk	54	6	Atp1b1	0.120222
Fig5cd	Duan2024_dermal_immune_pseudobulk	70	22	Atp1b1	0.0478237
Fig5cd	Duan2024_dermal_immune_pseudobulk	74	2	Atp1b1	0.0851221
Fig5cd	Duan2024_dermal_immune_pseudobulk	78	6	Atp1b1	0.107284
Fig5cd	Duan2024_dermal_immune_pseudobulk	10	10	Stxbp6	0.343066
Fig5cd	Duan2024_dermal_immune_pseudobulk	14	14	Stxbp6	0.552449
Fig5cd	Duan2024_dermal_immune_pseudobulk	18	18	Stxbp6	0.376668
Fig5cd	Duan2024_dermal_immune_pseudobulk	34	10	Stxbp6	0.444798
Fig5cd	Duan2024_dermal_immune_pseudobulk	38	14	Stxbp6	0.510188
Fig5cd	Duan2024_dermal_immune_pseudobulk	42	18	Stxbp6	0.316571
Fig5cd	Duan2024_dermal_immune_pseudobulk	58	10	Stxbp6	0.553214
Fig5cd	Duan2024_dermal_immune_pseudobulk	62	14	Stxbp6	0.621185
Fig5cd	Duan2024_dermal_immune_pseudobulk	66	18	Stxbp6	0.388474
Fig5cd	Duan2024_dermal_immune_pseudobulk	22	22	Stxbp6	0.301089
Fig5cd	Duan2024_dermal_immune_pseudobulk	26	2	Stxbp6	0.283336
Fig5cd	Duan2024_dermal_immune_pseudobulk	30	6	Stxbp6	0.357673
Fig5cd	Duan2024_dermal_immune_pseudobulk	46	22	Stxbp6	0.350169
Fig5cd	Duan2024_dermal_immune_pseudobulk	50	2	Stxbp6	0.350344
Fig5cd	Duan2024_dermal_immune_pseudobulk	54	6	Stxbp6	0.38471
Fig5cd	Duan2024_dermal_immune_pseudobulk	70	22	Stxbp6	0.306072
Fig5cd	Duan2024_dermal_immune_pseudobulk	74	2	Stxbp6	0.267527
Fig5cd	Duan2024_dermal_immune_pseudobulk	78	6	Stxbp6	0.479621
Fig5cd	Duan2024_dermal_immune_pseudobulk	10	10	Cd84	1.54591
Fig5cd	Duan2024_dermal_immune_pseudobulk	14	14	Cd84	1.50318
Fig5cd	Duan2024_dermal_immune_pseudobulk	18	18	Cd84	1.33926
Fig5cd	Duan2024_dermal_immune_pseudobulk	34	10	Cd84	1.56661
Fig5cd	Duan2024_dermal_immune_pseudobulk	38	14	Cd84	1.41318
Fig5cd	Duan2024_dermal_immune_pseudobulk	42	18	Cd84	1.13768
Fig5cd	Duan2024_dermal_immune_pseudobulk	58	10	Cd84	1.37316
Fig5cd	Duan2024_dermal_immune_pseudobulk	62	14	Cd84	1.34749
Fig5cd	Duan2024_dermal_immune_pseudobulk	66	18	Cd84	1.15954
Fig5cd	Duan2024_dermal_immune_pseudobulk	22	22	Cd84	1.15546
Fig5cd	Duan2024_dermal_immune_pseudobulk	26	2	Cd84	1.26847
Fig5cd	Duan2024_dermal_immune_pseudobulk	30	6	Cd84	1.25401
Fig5cd	Duan2024_dermal_immune_pseudobulk	46	22	Cd84	1.1789
Fig5cd	Duan2024_dermal_immune_pseudobulk	50	2	Cd84	1.36666
Fig5cd	Duan2024_dermal_immune_pseudobulk	54	6	Cd84	1.17817
Fig5cd	Duan2024_dermal_immune_pseudobulk	70	22	Cd84	1.23385
Fig5cd	Duan2024_dermal_immune_pseudobulk	74	2	Cd84	1.48877
Fig5cd	Duan2024_dermal_immune_pseudobulk	78	6	Cd84	1.43886
Fig5cd	Duan2024_dermal_immune_pseudobulk	10	10	Il18	0.245652
Fig5cd	Duan2024_dermal_immune_pseudobulk	14	14	Il18	0.398277
Fig5cd	Duan2024_dermal_immune_pseudobulk	18	18	Il18	0.355742
Fig5cd	Duan2024_dermal_immune_pseudobulk	34	10	Il18	0.268187
Fig5cd	Duan2024_dermal_immune_pseudobulk	38	14	Il18	0.221232
Fig5cd	Duan2024_dermal_immune_pseudobulk	42	18	Il18	0.178071
Fig5cd	Duan2024_dermal_immune_pseudobulk	58	10	Il18	0.16794
Fig5cd	Duan2024_dermal_immune_pseudobulk	62	14	Il18	0.270773
Fig5cd	Duan2024_dermal_immune_pseudobulk	66	18	Il18	0.30607
Fig5cd	Duan2024_dermal_immune_pseudobulk	22	22	Il18	0.254767
Fig5cd	Duan2024_dermal_immune_pseudobulk	26	2	Il18	0.231027
Fig5cd	Duan2024_dermal_immune_pseudobulk	30	6	Il18	0.219775
Fig5cd	Duan2024_dermal_immune_pseudobulk	46	22	Il18	0.299589
Fig5cd	Duan2024_dermal_immune_pseudobulk	50	2	Il18	0.287219
Fig5cd	Duan2024_dermal_immune_pseudobulk	54	6	Il18	0.192355
Fig5cd	Duan2024_dermal_immune_pseudobulk	70	22	Il18	0.34433
Fig5cd	Duan2024_dermal_immune_pseudobulk	74	2	Il18	0.449931
Fig5cd	Duan2024_dermal_immune_pseudobulk	78	6	Il18	0.220878

## Sheet: Fig6
ZT	Fibroblast.mean	Fibroblast.sd	Immune.mean	Immune.sd
10	15	0	14.646	0.885243
14	17.5221	0.130679	16.8797	0.516946
18	19.155	0.0948309	21.7089	0.214896
22	20.0992	0.0783759	21.7966	0.135519
2	0.676661	0.161494	0.224165	0.260036
6	9.7499	1.03017	2.148	0.392745
ZT	rao_pEqualityOfVector	rao_pEqualityOfDispersions	Wallraff_pAngularDistance
10	NA	NA	2.85e-201
14	3.44e-14	0	1.26e-44
18	0	6.68e-09	2.87e-100
22	0	0.00193437	9.32e-126
2	0.000978	0	8.17e-128
6	0	0	4.16e-151
ZT	Fibroblast_prediction	Immune_prediction
10	15	15
10	15	15
10	15	15
10	15	15
10	15	15
10	15	15
10	15	15
10	15	15
10	15	15
10	15	15
10	15	15
10	15	3
10	15	15
10	15	15
10	15	15
10	15	7
10	15	15
10	15	16
10	15	5
10	15	15
10	15	15
10	15	15
10	15	15
10	15	15
10	15	2
10	15	3
10	15	15
10	15	15
10	15	15
10	15	15
10	15	15
10	15	15
10	15	6
10	15	3
10	15	3
10	15	15
10	15	15
10	15	15
10	15	15
10	15	15
10	15	15
10	15	7
10	15	15
10	15	15
10	15	15
10	15	15
10	15	7
10	15	15
10	15	15
10	15	15
10	15	15
10	15	15
10	15	15
10	15	15
10	15	15
10	15	3
10	15	15
10	15	15
10	15	3
10	15	15
10	15	15
10	15	15
10	15	15
10	15	15
10	15	15
10	15	15
10	15	15
10	15	16
10	15	3
10	15	15
10	15	15
10	15	3
10	15	6
10	15	15
10	15	15
10	15	15
10	15	15
10	15	15
10	15	15
10	15	2
10	15	15
10	15	15
10	15	3
10	15	15
10	15	3
10	15	15
10	15	3
10	15	3
10	15	15
10	15	15
10	15	15
10	15	15
10	15	15
10	15	15
10	15	3
10	15	3
10	15	15
10	15	6
10	15	15
10	15	15
10	15	15
10	15	15
10	15	3
10	15	6
10	15	15
10	15	15
10	15	3
10	15	15
10	15	15
10	15	15
10	15	6
10	15	15
10	15	15
10	15	15
10	15	15
10	15	15
10	15	15
10	15	3
10	15	15
10	15	15
10	15	3
10	15	3
10	15	15
10	15	15
10	15	15
10	15	15
10	15	15
10	15	15
10	15	15
10	15	6
10	15	15
10	15	15
10	15	15
10	15	15
10	15	15
10	15	16
10	15	15
10	15	15
10	15	15
10	15	15
10	15	15
10	15	15
10	15	15
10	15	15
10	15	15
10	15	7
10	15	15
10	15	15
10	15	15
10	15	15
10	15	3
10	15	15
10	15	15
10	15	15
10	15	16
10	15	15
10	15	15
10	15	15
10	15	6
10	15	15
10	15	15
10	15	7
10	15	15
10	15	15
10	15	7
10	15	15
10	15	15
10	15	15
10	15	15
10	15	15
10	15	15
10	15	3
10	15	15
10	15	15
10	15	15
10	15	15
10	15	15
10	15	15
10	15	15
10	15	15
10	15	15
10	15	15
10	15	15
10	15	3
10	15	16
10	15	15
10	15	15
10	15	6
10	15	15
10	15	15
10	15	15
10	15	15
10	15	15
10	15	6
10	15	6
10	15	15
10	15	15
10	15	3
10	15	3
10	15	15
10	15	15
10	15	15
10	15	15
10	15	15
10	15	15
10	15	15
10	15	3
10	15	15
10	15	3
10	15	15
10	15	15
10	15	15
10	15	15
10	15	15
10	15	15
10	15	15
10	15	15
10	15	15
10	15	6
10	15	15
10	15	15
10	15	15
10	15	15
10	15	15
10	15	15
10	15	16
10	15	3
10	15	15
10	15	15
10	15	15
10	15	15
10	15	15
10	15	5
10	15	15
10	15	15
10	15	15
10	15	2
10	15	3
10	15	6
10	15	15
10	15	3
10	15	7
10	15	15
10	15	15
10	15	15
10	15	15
10	15	15
10	15	15
10	15	15
10	15	6
10	15	15
10	15	15
10	15	15
10	15	15
10	15	2
10	15	15
10	15	15
10	15	3
10	15	15
10	15	15
10	15	15
10	15	7
10	15	15
10	15	15
10	15	15
10	15	15
10	15	15
10	15	3
10	15	15
10	15	6
10	15	16
10	15	15
10	15	3
10	15	15
10	15	15
10	15	15
10	15	15
10	15	15
10	15	15
10	15	3
10	15	15
10	15	15
10	15	15
10	15	15
10	15	15
10	15	15
10	15	3
10	15	7
10	15	15
10	15	15
10	15	4
10	15	15
10	15	15
10	15	15
10	15	3
10	15	15
10	15	15
10	15	15
10	15	15
10	15	15
10	15	15
10	15	15
10	15	3
10	15	3
10	15	15
10	15	15
10	15	15
10	15	15
10	15	15
10	15	15
10	15	15
10	15	15
10	15	15
10	15	15
10	15	15
10	15	15
10	15	15
10	15	6
10	15	15
10	15	15
10	15	3
10	15	15
10	15	3
10	15	15
10	15	15
10	15	15
10	15	15
10	15	15
10	15	3
10	15	15
10	15	15
10	15	15
10	15	15
10	15	15
10	15	15
10	15	15
10	15	15
10	15	15
10	15	15
10	15	15
10	15	15
10	15	15
10	15	15
10	15	15
10	15	15
10	15	15
10	15	15
10	15	6
10	15	15
10	15	15
10	15	15
10	15	15
10	15	15
10	15	15
10	15	7
10	15	16
10	15	3
10	15	15
10	15	3
10	15	15
10	15	15
10	15	15
10	15	15
10	15	15
10	15	15
10	15	15
10	15	15
10	15	15
10	15	3
10	15	15
10	15	15
10	15	3
10	15	15
10	15	15
10	15	15
10	15	15
10	15	3
10	15	15
10	15	3
10	15	6
10	15	15
10	15	15
10	15	15
10	15	15
10	15	15
10	15	15
10	15	15
10	15	15
10	15	15
10	15	15
10	15	15
10	15	6
10	15	15
10	15	6
10	15	15
10	15	6
10	15	15
10	15	15
10	15	15
10	15	15
10	15	15
10	15	15
10	15	3
10	15	3
10	15	3
10	15	15
10	15	15
10	15	15
10	15	6
10	15	15
10	15	6
10	15	15
10	15	15
10	15	15
10	15	15
10	15	15
10	15	15
10	15	15
10	15	15
10	15	15
10	15	3
10	15	15
10	15	15
10	15	6
10	15	15
10	15	15
10	15	15
10	15	3
10	15	15
10	15	15
10	15	15
10	15	15
10	15	15
10	15	15
10	15	15
10	15	15
10	15	15
10	15	15
10	15	15
10	15	15
10	15	15
10	15	7
10	15	15
10	15	7
10	15	15
10	15	15
10	15	15
10	15	15
10	15	16
10	15	15
10	15	15
10	15	3
10	15	15
10	15	2
10	15	15
10	15	6
10	15	15
10	15	15
10	15	15
10	15	15
10	15	15
10	15	15
10	15	15
10	15	7
10	15	15
10	15	15
10	15	15
10	15	15
10	15	3
10	15	15
10	15	6
10	15	15
10	15	3
10	15	7
10	15	15
10	15	15
10	15	15
10	15	3
10	15	15
10	15	15
10	15	15
10	15	15
10	15	3
10	15	15
10	15	15
10	15	15
10	15	3
10	15	15
10	15	3
10	15	15
10	15	15
10	15	15
10	15	15
10	15	15
10	15	6
10	15	15
10	15	15
10	15	15
10	15	15
10	15	15
14	18	17
14	18	21
14	17	23
14	18	16
14	17	16
14	18	16
14	18	23
14	18	17
14	17	17
14	17	16
14	17	17
14	17	16
14	17	17
14	17	16
14	17	16
14	18	16
14	18	16
14	18	17
14	17	16
14	17	16
14	18	23
14	17	17
14	18	22
14	17	17
14	18	16
14	17	16
14	18	16
14	17	16
14	18	23
14	17	16
14	17	16
14	18	16
14	17	16
14	17	22
14	18	16
14	17	16
14	17	16
14	18	17
14	18	16
14	17	16
14	18	16
14	18	16
14	18	16
14	17	16
14	17	16
14	17	16
14	17	17
14	18	16
14	18	16
14	17	16
14	18	16
14	18	17
14	17	18
14	17	16
14	17	16
14	18	17
14	18	16
14	18	16
14	18	23
14	18	16
14	17	16
14	17	17
14	17	16
14	17	16
14	18	17
14	18	16
14	18	17
14	18	16
14	18	16
14	17	16
14	18	16
14	17	16
14	18	18
14	17	16
14	17	16
14	18	16
14	18	16
14	18	16
14	18	16
14	17	17
14	18	16
14	18	16
14	18	22
14	18	16
14	18	16
14	18	16
14	18	16
14	18	16
14	18	16
14	17	22
14	18	16
14	18	16
14	17	16
14	17	17
14	18	16
14	18	16
14	18	16
14	18	16
14	17	16
14	17	16
14	17	17
14	17	17
14	17	16
14	17	16
14	17	16
14	17	22
14	18	16
14	18	17
14	18	16
14	18	17
14	18	18
14	17	16
14	17	16
14	18	16
14	17	16
14	18	16
14	18	16
14	18	16
14	18	16
14	17	16
14	17	17
14	18	16
14	17	17
14	18	16
14	17	22
14	17	16
14	18	16
14	18	16
14	17	16
14	17	16
14	18	16
14	18	23
14	17	23
14	17	17
14	18	16
14	17	16
14	17	16
14	18	16
14	17	16
14	18	17
14	18	16
14	17	16
14	18	17
14	17	17
14	17	17
14	18	22
14	17	22
14	17	16
14	17	17
14	18	16
14	17	17
14	18	16
14	17	17
14	18	16
14	17	16
14	17	16
14	18	17
14	17	16
14	17	16
14	17	16
14	17	16
14	18	23
14	17	16
14	17	16
14	17	17
14	17	17
14	18	17
14	17	16
14	17	23
14	18	16
14	17	16
14	18	16
14	18	22
14	17	16
14	18	16
14	17	16
14	18	16
14	17	16
14	17	17
14	18	16
14	18	17
14	18	16
14	18	16
14	17	17
14	17	17
14	18	16
14	17	16
14	18	17
14	18	16
14	17	22
14	18	17
14	18	16
14	17	21
14	18	16
14	17	16
14	18	16
14	17	22
14	17	22
14	18	16
14	17	17
14	17	16
14	17	16
14	18	16
14	17	16
14	18	16
14	18	16
14	17	16
14	18	16
14	17	16
14	18	16
14	18	16
14	18	16
14	17	16
14	18	17
14	17	17
14	18	17
14	18	16
14	17	16
14	18	17
14	17	16
14	17	17
14	18	22
14	17	16
14	17	16
14	17	17
14	18	17
14	17	23
14	17	16
14	17	22
14	17	16
14	18	17
14	17	16
14	17	23
14	18	17
14	17	16
14	17	16
14	17	16
14	18	16
14	18	16
14	18	16
14	18	17
14	18	16
14	18	16
14	18	17
14	18	17
14	17	16
14	18	16
14	18	16
14	17	16
14	17	17
14	18	16
14	17	23
14	17	17
14	17	16
14	17	16
14	18	16
14	18	17
14	18	17
14	17	16
14	18	16
14	17	16
14	17	17
14	18	17
14	17	16
14	18	16
14	18	17
14	17	22
14	17	16
14	18	16
14	17	16
14	18	16
14	17	16
14	18	16
14	17	16
14	17	16
14	18	22
14	18	16
14	17	16
14	18	23
14	18	17
14	18	17
14	17	22
14	17	16
14	17	17
14	18	16
14	18	16
14	18	16
14	18	16
14	17	23
14	18	16
14	18	17
14	17	16
14	18	16
14	17	23
14	17	16
14	18	16
14	18	16
14	18	16
14	18	16
14	17	17
14	18	17
14	18	17
14	18	17
14	18	16
14	18	17
14	17	17
14	18	17
14	17	16
14	17	17
14	17	16
14	18	23
14	18	23
14	17	16
14	17	17
14	17	16
14	17	23
14	17	17
14	18	17
14	17	16
14	17	16
14	17	16
14	18	17
14	18	16
14	17	16
14	18	16
14	18	22
14	17	22
14	18	23
14	17	23
14	18	16
14	18	17
14	18	16
14	17	17
14	18	23
14	17	16
14	17	16
14	18	23
14	17	23
14	18	16
14	18	16
14	17	16
14	17	17
14	18	22
14	18	16
14	17	17
14	18	17
14	18	17
14	17	16
14	18	16
14	17	16
14	17	22
14	17	16
14	18	16
14	17	17
14	17	16
14	18	16
14	17	16
14	17	16
14	17	16
14	17	16
14	17	23
14	17	16
14	18	16
14	18	17
14	18	17
14	17	16
14	17	16
14	17	16
14	17	16
14	18	16
14	17	16
14	17	16
14	18	16
14	18	23
14	17	16
14	18	16
14	18	22
14	17	17
14	17	16
14	17	17
14	17	16
14	18	17
14	18	17
14	17	17
14	17	17
14	18	16
14	17	16
14	17	23
14	18	16
14	17	16
14	18	17
14	18	16
14	18	23
14	18	16
14	18	16
14	17	16
14	17	16
14	17	16
14	17	16
14	18	22
14	18	17
14	18	16
14	18	16
14	18	16
14	18	17
14	18	22
14	17	16
14	18	16
14	18	16
14	18	16
14	18	17
14	18	22
14	18	16
14	17	17
14	18	16
14	18	16
14	17	16
14	17	16
14	18	17
14	18	16
14	18	17
14	18	17
14	17	16
14	17	16
14	18	23
14	17	16
14	17	17
14	18	16
14	17	16
14	17	18
14	18	16
14	17	17
14	18	17
14	17	17
14	18	22
14	18	17
14	17	16
14	18	16
14	18	16
14	18	23
14	18	17
14	18	17
14	17	17
14	17	16
14	17	16
14	18	16
14	17	16
14	18	16
14	18	16
14	17	17
14	18	17
14	18	17
14	18	16
14	17	17
14	18	17
14	18	18
14	18	17
14	17	16
14	18	16
14	17	22
14	18	16
14	18	16
14	17	16
14	18	16
14	18	22
14	17	17
14	18	17
14	18	16
14	18	17
14	17	16
14	18	17
14	17	16
14	17	17
14	18	16
14	18	23
14	18	16
14	17	17
14	18	16
14	17	16
14	18	17
14	18	23
14	18	16
14	17	16
14	17	16
14	18	16
14	18	23
14	18	16
14	17	17
14	17	17
14	17	16
14	18	16
14	17	23
14	18	17
14	18	16
14	18	16
14	17	17
14	18	16
14	17	23
14	17	22
14	17	17
18	19	22
18	19	21
18	20	22
18	19	23
18	19	22
18	20	21
18	19	21
18	19	22
18	19	18
18	19	22
18	19	20
18	19	23
18	19	22
18	19	16
18	19	21
18	19	21
18	19	22
18	19	22
18	20	23
18	19	22
18	19	21
18	19	22
18	19	21
18	19	22
18	19	22
18	19	22
18	19	23
18	19	22
18	19	21
18	20	22
18	19	17
18	19	21
18	19	21
18	19	22
18	19	21
18	19	22
18	19	22
18	19	22
18	19	21
18	19	22
18	19	22
18	19	22
18	19	22
18	19	22
18	19	22
18	19	22
18	19	22
18	19	22
18	20	22
18	19	22
18	19	21
18	19	21
18	19	20
18	19	22
18	20	21
18	19	22
18	19	22
18	19	22
18	19	21
18	20	21
18	19	22
18	19	22
18	19	23
18	20	22
18	19	21
18	20	22
18	20	23
18	19	22
18	19	22
18	20	22
18	19	22
18	19	22
18	19	22
18	19	21
18	19	20
18	19	22
18	19	20
18	19	22
18	19	21
18	19	22
18	19	22
18	19	22
18	19	22
18	19	21
18	19	21
18	19	23
18	19	22
18	19	21
18	19	22
18	19	21
18	19	22
18	19	22
18	20	22
18	19	21
18	20	22
18	19	22
18	19	22
18	19	21
18	19	22
18	19	21
18	19	22
18	20	22
18	19	22
18	19	21
18	19	22
18	19	22
18	20	22
18	19	20
18	19	22
18	19	22
18	20	22
18	20	21
18	19	23
18	19	23
18	19	21
18	19	22
18	19	22
18	19	22
18	19	19
18	20	23
18	19	23
18	19	21
18	19	22
18	19	22
18	19	23
18	19	22
18	19	22
18	19	21
18	20	23
18	19	22
18	19	21
18	20	22
18	19	20
18	19	22
18	19	22
18	20	22
18	20	22
18	19	21
18	19	22
18	19	22
18	20	22
18	19	21
18	19	22
18	19	22
18	19	22
18	19	20
18	19	22
18	20	22
18	19	22
18	19	22
18	19	22
18	19	23
18	19	22
18	19	21
18	19	21
18	19	22
18	19	21
18	19	21
18	19	21
18	19	21
18	20	22
18	20	22
18	19	22
18	19	23
18	19	22
18	19	22
18	19	22
18	19	21
18	19	22
18	19	22
18	19	21
18	19	22
18	19	23
18	20	22
18	20	22
18	19	22
18	19	22
18	19	21
18	19	22
18	20	22
18	19	21
18	19	22
18	19	21
18	19	22
18	19	22
18	19	21
18	19	22
18	19	21
18	20	22
18	19	23
18	19	22
18	19	22
18	19	22
18	19	22
18	19	22
18	19	20
18	19	23
18	19	21
18	19	21
18	19	22
18	19	23
18	19	23
18	20	22
18	19	21
18	20	23
18	19	22
18	19	22
18	20	21
18	19	21
18	19	22
18	20	22
18	19	21
18	19	22
18	20	21
18	19	21
18	20	21
18	19	23
18	20	21
18	19	22
18	19	21
18	19	21
18	19	22
18	19	22
18	19	22
18	19	22
18	19	22
18	19	22
18	19	22
18	19	22
18	20	22
18	19	22
18	20	21
18	19	22
18	19	22
18	19	21
18	20	17
18	19	22
18	19	21
18	19	22
18	19	22
18	19	23
18	19	22
18	19	22
18	19	23
18	19	21
18	19	22
18	20	22
18	19	21
18	19	22
18	19	22
18	19	21
18	19	22
18	20	22
18	19	21
18	19	22
18	20	22
18	19	22
18	19	22
18	19	23
18	19	22
18	20	22
18	19	22
18	19	22
18	19	22
18	19	22
18	19	22
18	20	22
18	19	22
18	20	22
18	19	22
18	19	22
18	19	23
18	19	22
18	20	21
18	20	22
18	19	22
18	19	21
18	20	22
18	20	23
18	19	23
18	19	22
18	19	21
18	19	22
18	19	22
18	19	22
18	19	21
18	19	22
18	19	22
18	19	22
18	19	22
18	19	22
18	19	21
18	19	21
18	19	23
18	19	22
18	19	22
18	19	21
18	19	22
18	19	20
18	19	20
18	19	22
18	19	20
18	19	22
18	20	22
18	19	21
18	19	23
18	19	22
18	19	22
18	19	22
18	19	22
18	19	21
18	19	23
18	19	22
18	19	22
18	19	23
18	19	21
18	19	22
18	19	22
18	19	22
18	19	22
18	19	22
18	20	21
18	19	22
18	20	22
18	19	20
18	19	22
18	19	20
18	19	22
18	19	21
18	20	21
18	19	21
18	19	21
18	19	22
18	19	21
18	19	22
18	19	20
18	20	22
18	19	20
18	19	22
18	19	22
18	19	22
18	19	23
18	19	21
18	19	21
18	19	22
18	19	22
18	19	22
18	19	22
18	19	22
18	19	22
18	19	21
18	19	22
18	19	22
18	19	22
18	19	23
18	19	22
18	19	23
18	20	21
18	19	21
18	19	22
18	19	22
18	20	22
18	19	21
18	20	21
18	19	22
18	19	22
18	19	20
18	19	22
18	19	23
18	20	21
18	19	21
18	19	21
18	20	22
18	19	23
18	19	23
18	19	22
18	19	22
18	19	22
18	19	22
18	19	21
18	19	21
18	19	21
18	19	22
18	19	23
18	19	22
18	19	21
18	19	22
18	19	23
18	19	23
18	19	20
18	20	22
18	19	22
18	19	22
18	19	21
18	19	23
18	19	20
18	19	22
18	19	21
18	19	23
18	19	21
18	20	22
18	19	22
18	19	22
18	19	22
18	19	22
18	19	22
18	19	21
18	19	20
18	19	23
18	19	22
18	19	21
18	19	22
18	19	21
18	20	22
18	19	23
18	19	21
18	19	22
18	19	23
18	19	21
18	19	21
18	19	22
18	20	21
18	19	22
18	19	22
18	19	23
18	20	23
18	19	22
18	19	21
18	19	17
18	19	22
18	19	22
18	19	22
18	20	21
18	20	22
18	19	21
18	19	22
18	20	21
18	19	22
18	20	22
18	19	22
18	19	21
18	20	20
18	19	22
18	19	21
18	19	22
18	19	21
18	20	22
18	19	21
18	19	22
18	19	21
18	19	22
18	19	22
18	20	21
18	19	22
18	19	22
18	19	21
18	19	22
18	19	22
18	19	21
18	20	22
18	19	22
18	19	21
18	19	22
18	19	22
18	19	22
18	20	22
18	19	21
18	19	22
18	19	21
18	19	22
18	20	21
18	19	22
18	19	21
18	19	20
18	20	22
18	19	22
18	19	21
18	19	22
18	19	22
18	19	22
18	19	22
18	19	21
18	19	22
18	20	23
18	19	22
18	19	22
18	19	21
18	20	21
18	19	22
18	19	22
18	19	22
18	19	22
18	19	21
18	19	22
18	19	22
18	19	21
18	19	22
18	19	21
18	19	22
18	19	22
22	20	22
22	20	22
22	20	22
22	20	22
22	20	22
22	20	22
22	20	22
22	20	22
22	20	22
22	20	21
22	20	22
22	21	21
22	20	22
22	20	22
22	21	22
22	20	22
22	20	22
22	20	22
22	20	22
22	20	22
22	20	21
22	20	22
22	20	22
22	20	22
22	20	21
22	20	21
22	20	22
22	20	21
22	20	22
22	20	22
22	20	22
22	20	22
22	20	22
22	20	22
22	20	21
22	21	22
22	20	22
22	20	22
22	20	22
22	20	22
22	20	22
22	20	21
22	20	21
22	20	22
22	20	21
22	20	21
22	20	22
22	20	22
22	20	22
22	20	22
22	21	21
22	20	22
22	20	22
22	20	22
22	20	22
22	20	22
22	20	22
22	20	16
22	20	21
22	20	21
22	20	22
22	20	22
22	20	21
22	20	22
22	20	23
22	20	22
22	20	22
22	20	21
22	20	22
22	21	22
22	20	22
22	20	22
22	20	21
22	20	22
22	20	22
22	21	21
22	20	23
22	20	22
22	20	22
22	20	22
22	20	22
22	20	22
22	20	23
22	20	21
22	20	22
22	20	22
22	20	22
22	20	22
22	20	22
22	20	22
22	20	22
22	20	22
22	20	22
22	20	21
22	20	22
22	20	21
22	20	22
22	20	22
22	20	23
22	20	22
22	20	22
22	20	22
22	20	22
22	20	22
22	20	22
22	20	22
22	21	21
22	20	22
22	20	22
22	20	22
22	20	22
22	20	21
22	20	22
22	20	22
22	20	22
22	20	21
22	20	22
22	20	22
22	20	22
22	20	22
22	21	22
22	20	22
22	20	21
22	20	22
22	20	22
22	21	21
22	20	22
22	20	22
22	20	22
22	20	22
22	21	22
22	20	22
22	20	22
22	20	21
22	21	22
22	20	22
22	20	22
22	21	23
22	20	22
22	20	22
22	20	23
22	20	22
22	21	22
22	20	23
22	20	22
22	20	22
22	21	22
22	20	22
22	21	21
22	20	22
22	20	22
22	21	22
22	20	22
22	20	22
22	20	21
22	21	22
22	20	22
22	20	22
22	20	22
22	20	22
22	20	22
22	20	22
22	20	22
22	20	22
22	20	21
22	20	22
22	20	22
22	20	23
22	20	21
22	20	22
22	20	21
22	21	22
22	21	21
22	20	22
22	20	21
22	20	21
22	20	22
22	21	21
22	20	22
22	20	21
22	20	21
22	20	22
22	20	21
22	21	22
22	20	22
22	20	22
22	20	21
22	20	22
22	20	22
22	20	22
22	20	22
22	21	22
22	20	23
22	20	21
22	20	22
22	20	22
22	20	22
22	20	22
22	20	22
22	20	21
22	20	22
22	20	22
22	20	22
22	20	22
22	20	21
22	20	22
22	20	21
22	21	22
22	20	22
22	20	22
22	20	22
22	20	22
22	20	22
22	20	22
22	20	22
22	20	22
22	20	22
22	20	22
22	20	22
22	20	22
22	20	22
22	20	22
22	20	21
22	20	22
22	20	22
22	20	21
22	20	22
22	20	21
22	20	22
22	20	21
22	20	22
22	20	22
22	21	22
22	20	21
22	20	22
22	20	22
22	21	22
22	20	21
22	20	21
22	20	22
22	20	22
22	20	22
22	20	22
22	20	22
22	20	22
22	20	22
22	20	22
22	20	22
22	20	22
22	20	22
22	20	22
22	20	22
22	20	22
22	20	21
22	20	22
22	20	22
22	20	22
22	20	22
22	20	22
22	20	23
22	20	22
22	21	22
22	20	22
22	20	22
22	20	22
22	20	22
22	20	22
22	20	22
22	21	22
22	21	22
22	21	22
22	20	22
22	20	22
22	20	22
22	20	22
22	20	21
22	20	22
22	20	22
22	20	22
22	21	22
22	20	22
22	20	22
22	20	22
22	20	22
22	20	22
22	20	22
22	21	22
22	20	22
22	20	22
22	20	22
22	20	21
22	20	21
22	20	22
22	20	21
22	20	21
22	20	21
22	21	21
22	20	21
22	20	22
22	20	22
22	20	22
22	20	22
22	20	22
22	20	22
22	20	22
22	20	21
22	20	22
22	20	22
22	20	22
22	20	22
22	20	21
22	20	22
22	20	22
22	20	22
22	20	22
22	20	22
22	20	22
22	20	22
22	20	22
22	20	22
22	20	22
22	20	22
22	20	21
22	20	22
22	20	21
22	20	23
22	20	21
22	20	21
22	20	21
22	20	22
22	21	22
22	20	22
22	20	22
22	20	21
22	20	21
22	20	22
22	20	22
22	20	21
22	21	22
22	20	22
22	21	22
22	21	21
22	20	22
22	20	21
22	20	22
22	21	22
22	20	21
22	20	22
22	20	22
22	20	22
22	20	23
22	20	22
22	20	22
22	21	22
22	20	22
22	20	22
22	20	21
22	20	22
22	20	22
22	20	22
22	20	22
22	20	22
22	20	22
22	20	22
22	20	22
22	20	22
22	20	21
22	20	22
22	20	21
22	20	22
22	21	22
22	20	22
22	20	22
22	20	22
22	20	22
22	20	22
22	20	21
22	21	22
22	20	22
22	20	22
22	20	21
22	20	22
22	20	22
22	20	22
22	20	22
22	20	21
22	20	22
22	20	22
22	20	22
22	20	22
22	20	21
22	20	22
22	20	22
22	20	22
22	20	21
22	20	21
22	21	22
22	20	22
22	20	22
22	20	22
22	20	22
22	20	22
22	20	22
22	20	22
22	20	21
22	20	22
22	20	22
22	20	21
22	20	22
22	20	22
22	20	21
22	20	22
22	20	22
22	20	22
22	20	22
22	20	21
22	20	22
22	20	22
22	20	22
22	20	22
22	20	21
22	20	22
22	20	22
22	20	22
22	20	22
22	20	22
22	21	22
22	20	22
22	20	23
22	20	22
22	20	21
22	20	22
22	20	22
22	20	22
22	20	21
22	20	21
22	20	22
22	20	21
22	20	22
22	21	22
22	20	22
22	20	21
22	20	22
22	21	22
22	20	22
22	20	21
22	20	21
22	20	22
22	20	21
22	20	21
22	20	21
22	21	22
22	20	22
22	20	22
22	20	22
22	20	22
22	20	21
22	20	22
22	20	22
22	20	21
22	20	22
22	21	22
22	20	22
22	20	22
22	20	21
22	21	22
22	20	22
22	20	21
22	20	22
22	20	22
22	20	22
22	20	21
22	20	22
22	21	23
22	20	22
22	20	21
22	20	22
22	20	22
22	20	21
22	21	22
22	21	22
22	20	21
22	20	22
22	20	22
22	20	21
[truncated: 1,015 more rows]

## Sheet: SuppFig1
figure	dataset	time	gene	expression
Fig3a	Geyfman2012_skin_microarray	ZT2	Spata6	8.90317
Fig3a	Geyfman2012_skin_microarray	ZT6	Spata6	9.08196
Fig3a	Geyfman2012_skin_microarray	ZT10	Spata6	9.12736
Fig3a	Geyfman2012_skin_microarray	ZT14	Spata6	8.88412
Fig3a	Geyfman2012_skin_microarray	ZT18	Spata6	8.73405
Fig3a	Geyfman2012_skin_microarray	ZT22	Spata6	8.75517
Fig3a	Geyfman2012_skin_microarray	ZT26	Spata6	9.00815
Fig3a	Geyfman2012_skin_microarray	ZT30	Spata6	9.18498
Fig3a	Geyfman2012_skin_microarray	ZT34	Spata6	8.98906
Fig3a	Geyfman2012_skin_microarray	ZT38	Spata6	8.82225
Fig3a	Geyfman2012_skin_microarray	ZT42	Spata6	8.7157
Fig3a	Geyfman2012_skin_microarray	ZT46	Spata6	8.7554
Fig3a	Geyfman2012_skin_microarray	ZT50	Spata6	8.9209
Fig3a	Geyfman2012_skin_microarray	ZT2	Alpk1	7.62923
Fig3a	Geyfman2012_skin_microarray	ZT6	Alpk1	7.83193
Fig3a	Geyfman2012_skin_microarray	ZT10	Alpk1	8.39862
Fig3a	Geyfman2012_skin_microarray	ZT14	Alpk1	7.67581
Fig3a	Geyfman2012_skin_microarray	ZT18	Alpk1	7.57035
Fig3a	Geyfman2012_skin_microarray	ZT22	Alpk1	7.51064
Fig3a	Geyfman2012_skin_microarray	ZT26	Alpk1	7.71544
Fig3a	Geyfman2012_skin_microarray	ZT30	Alpk1	7.99099
Fig3a	Geyfman2012_skin_microarray	ZT34	Alpk1	8.10713
Fig3a	Geyfman2012_skin_microarray	ZT38	Alpk1	7.8499
Fig3a	Geyfman2012_skin_microarray	ZT42	Alpk1	7.62379
Fig3a	Geyfman2012_skin_microarray	ZT46	Alpk1	7.54186
Fig3a	Geyfman2012_skin_microarray	ZT50	Alpk1	7.716
Fig3a	Geyfman2012_skin_microarray	ZT2	Casp12	9.09681
Fig3a	Geyfman2012_skin_microarray	ZT6	Casp12	9.351
Fig3a	Geyfman2012_skin_microarray	ZT10	Casp12	9.76747
Fig3a	Geyfman2012_skin_microarray	ZT14	Casp12	9.20217
Fig3a	Geyfman2012_skin_microarray	ZT18	Casp12	8.97415
Fig3a	Geyfman2012_skin_microarray	ZT22	Casp12	9.07612
Fig3a	Geyfman2012_skin_microarray	ZT26	Casp12	9.14601
Fig3a	Geyfman2012_skin_microarray	ZT30	Casp12	9.50112
Fig3a	Geyfman2012_skin_microarray	ZT34	Casp12	9.52248
Fig3a	Geyfman2012_skin_microarray	ZT38	Casp12	9.24294
Fig3a	Geyfman2012_skin_microarray	ZT42	Casp12	8.96548
Fig3a	Geyfman2012_skin_microarray	ZT46	Casp12	8.84915
Fig3a	Geyfman2012_skin_microarray	ZT50	Casp12	9.14519
Fig3a	Geyfman2012_skin_microarray	ZT2	Ivl	11.5339
Fig3a	Geyfman2012_skin_microarray	ZT6	Ivl	11.1996
Fig3a	Geyfman2012_skin_microarray	ZT10	Ivl	11.0231
Fig3a	Geyfman2012_skin_microarray	ZT14	Ivl	11.2014
Fig3a	Geyfman2012_skin_microarray	ZT18	Ivl	11.4761
Fig3a	Geyfman2012_skin_microarray	ZT22	Ivl	11.6262
Fig3a	Geyfman2012_skin_microarray	ZT26	Ivl	11.3718
Fig3a	Geyfman2012_skin_microarray	ZT30	Ivl	11.2069
Fig3a	Geyfman2012_skin_microarray	ZT34	Ivl	11.0253
Fig3a	Geyfman2012_skin_microarray	ZT38	Ivl	11.2911
Fig3a	Geyfman2012_skin_microarray	ZT42	Ivl	11.5369
Fig3a	Geyfman2012_skin_microarray	ZT46	Ivl	11.6323
Fig3a	Geyfman2012_skin_microarray	ZT50	Ivl	11.2627
Fig3a	Geyfman2012_skin_microarray	ZT2	Pfkfb3	9.67799
Fig3a	Geyfman2012_skin_microarray	ZT6	Pfkfb3	10.6015
Fig3a	Geyfman2012_skin_microarray	ZT10	Pfkfb3	10.4156
Fig3a	Geyfman2012_skin_microarray	ZT14	Pfkfb3	9.53419
Fig3a	Geyfman2012_skin_microarray	ZT18	Pfkfb3	9.34643
Fig3a	Geyfman2012_skin_microarray	ZT22	Pfkfb3	9.46067
Fig3a	Geyfman2012_skin_microarray	ZT26	Pfkfb3	9.77942
Fig3a	Geyfman2012_skin_microarray	ZT30	Pfkfb3	10.5299
Fig3a	Geyfman2012_skin_microarray	ZT34	Pfkfb3	10.3252
Fig3a	Geyfman2012_skin_microarray	ZT38	Pfkfb3	9.75033
Fig3a	Geyfman2012_skin_microarray	ZT42	Pfkfb3	8.96021
Fig3a	Geyfman2012_skin_microarray	ZT46	Pfkfb3	9.47537
Fig3a	Geyfman2012_skin_microarray	ZT50	Pfkfb3	9.69393
Fig3a	Geyfman2012_skin_microarray	ZT2	Erh	10.1349
Fig3a	Geyfman2012_skin_microarray	ZT6	Erh	10.0133
Fig3a	Geyfman2012_skin_microarray	ZT10	Erh	9.96682
Fig3a	Geyfman2012_skin_microarray	ZT14	Erh	9.72459
Fig3a	Geyfman2012_skin_microarray	ZT18	Erh	9.96784
Fig3a	Geyfman2012_skin_microarray	ZT22	Erh	10.0249
Fig3a	Geyfman2012_skin_microarray	ZT26	Erh	10.0613
Fig3a	Geyfman2012_skin_microarray	ZT30	Erh	9.97773
Fig3a	Geyfman2012_skin_microarray	ZT34	Erh	9.92266
Fig3a	Geyfman2012_skin_microarray	ZT38	Erh	9.91769
Fig3a	Geyfman2012_skin_microarray	ZT42	Erh	9.92145
Fig3a	Geyfman2012_skin_microarray	ZT46	Erh	10.0677
Fig3a	Geyfman2012_skin_microarray	ZT50	Erh	10.3438
Fig3a	Geyfman2012_skin_microarray	ZT2	Gars	10.7724
Fig3a	Geyfman2012_skin_microarray	ZT6	Gars	10.7596
Fig3a	Geyfman2012_skin_microarray	ZT10	Gars	10.6129
Fig3a	Geyfman2012_skin_microarray	ZT14	Gars	10.5358
Fig3a	Geyfman2012_skin_microarray	ZT18	Gars	10.7415
Fig3a	Geyfman2012_skin_microarray	ZT22	Gars	10.6751
Fig3a	Geyfman2012_skin_microarray	ZT26	Gars	10.9635
Fig3a	Geyfman2012_skin_microarray	ZT30	Gars	10.7481
Fig3a	Geyfman2012_skin_microarray	ZT34	Gars	10.5687
Fig3a	Geyfman2012_skin_microarray	ZT38	Gars	10.448
Fig3a	Geyfman2012_skin_microarray	ZT42	Gars	10.5612
Fig3a	Geyfman2012_skin_microarray	ZT46	Gars	10.6972
Fig3a	Geyfman2012_skin_microarray	ZT50	Gars	10.8806
Fig3a	Geyfman2012_skin_microarray	ZT2	Vav2	8.74113
Fig3a	Geyfman2012_skin_microarray	ZT6	Vav2	8.90542
Fig3a	Geyfman2012_skin_microarray	ZT10	Vav2	9.04506
Fig3a	Geyfman2012_skin_microarray	ZT14	Vav2	8.99884
Fig3a	Geyfman2012_skin_microarray	ZT18	Vav2	8.86947
Fig3a	Geyfman2012_skin_microarray	ZT22	Vav2	8.82306
Fig3a	Geyfman2012_skin_microarray	ZT26	Vav2	8.76518
Fig3a	Geyfman2012_skin_microarray	ZT30	Vav2	8.86672
Fig3a	Geyfman2012_skin_microarray	ZT34	Vav2	9.05866
Fig3a	Geyfman2012_skin_microarray	ZT38	Vav2	9.14701
Fig3a	Geyfman2012_skin_microarray	ZT42	Vav2	8.99728
Fig3a	Geyfman2012_skin_microarray	ZT46	Vav2	8.8149
Fig3a	Geyfman2012_skin_microarray	ZT50	Vav2	8.76608
Fig3a	Geyfman2012_skin_microarray	ZT2	A630005I04Rik	9.58273
Fig3a	Geyfman2012_skin_microarray	ZT6	A630005I04Rik	8.49169
Fig3a	Geyfman2012_skin_microarray	ZT10	A630005I04Rik	8.20343
Fig3a	Geyfman2012_skin_microarray	ZT14	A630005I04Rik	9.22244
Fig3a	Geyfman2012_skin_microarray	ZT18	A630005I04Rik	10.08
Fig3a	Geyfman2012_skin_microarray	ZT22	A630005I04Rik	9.96686
Fig3a	Geyfman2012_skin_microarray	ZT26	A630005I04Rik	9.90156
Fig3a	Geyfman2012_skin_microarray	ZT30	A630005I04Rik	8.74495
Fig3a	Geyfman2012_skin_microarray	ZT34	A630005I04Rik	8.37309
Fig3a	Geyfman2012_skin_microarray	ZT38	A630005I04Rik	8.85264
Fig3a	Geyfman2012_skin_microarray	ZT42	A630005I04Rik	9.9051
Fig3a	Geyfman2012_skin_microarray	ZT46	A630005I04Rik	10.161
Fig3a	Geyfman2012_skin_microarray	ZT50	A630005I04Rik	9.83589
Fig3a	Geyfman2012_skin_microarray	ZT2	Acly	11.7158
Fig3a	Geyfman2012_skin_microarray	ZT6	Acly	11.5283
Fig3a	Geyfman2012_skin_microarray	ZT10	Acly	11.3953
Fig3a	Geyfman2012_skin_microarray	ZT14	Acly	11.6462
Fig3a	Geyfman2012_skin_microarray	ZT18	Acly	11.9142
Fig3a	Geyfman2012_skin_microarray	ZT22	Acly	12.0626
Fig3a	Geyfman2012_skin_microarray	ZT26	Acly	11.8333
Fig3a	Geyfman2012_skin_microarray	ZT30	Acly	11.5226
Fig3a	Geyfman2012_skin_microarray	ZT34	Acly	11.462
Fig3a	Geyfman2012_skin_microarray	ZT38	Acly	11.694
Fig3a	Geyfman2012_skin_microarray	ZT42	Acly	11.9532
Fig3a	Geyfman2012_skin_microarray	ZT46	Acly	11.9324
Fig3a	Geyfman2012_skin_microarray	ZT50	Acly	11.993
Fig3a	Geyfman2012_skin_microarray	ZT2	Atg10	9.72224
Fig3a	Geyfman2012_skin_microarray	ZT6	Atg10	9.7841
Fig3a	Geyfman2012_skin_microarray	ZT10	Atg10	9.73313
Fig3a	Geyfman2012_skin_microarray	ZT14	Atg10	9.5516
Fig3a	Geyfman2012_skin_microarray	ZT18	Atg10	9.51009
Fig3a	Geyfman2012_skin_microarray	ZT22	Atg10	9.52293
Fig3a	Geyfman2012_skin_microarray	ZT26	Atg10	9.63729
Fig3a	Geyfman2012_skin_microarray	ZT30	Atg10	9.82746
Fig3a	Geyfman2012_skin_microarray	ZT34	Atg10	9.67802
Fig3a	Geyfman2012_skin_microarray	ZT38	Atg10	9.49011
Fig3a	Geyfman2012_skin_microarray	ZT42	Atg10	9.34748
Fig3a	Geyfman2012_skin_microarray	ZT46	Atg10	9.46129
Fig3a	Geyfman2012_skin_microarray	ZT50	Atg10	9.67567
Fig3a	Geyfman2012_skin_microarray	ZT2	Mbtd1	10.0688
Fig3a	Geyfman2012_skin_microarray	ZT6	Mbtd1	10.1177
Fig3a	Geyfman2012_skin_microarray	ZT10	Mbtd1	10.1232
Fig3a	Geyfman2012_skin_microarray	ZT14	Mbtd1	10.0399
Fig3a	Geyfman2012_skin_microarray	ZT18	Mbtd1	9.96305
Fig3a	Geyfman2012_skin_microarray	ZT22	Mbtd1	9.96312
Fig3a	Geyfman2012_skin_microarray	ZT26	Mbtd1	10.0292
Fig3a	Geyfman2012_skin_microarray	ZT30	Mbtd1	10.1614
Fig3a	Geyfman2012_skin_microarray	ZT34	Mbtd1	10.0988
Fig3a	Geyfman2012_skin_microarray	ZT38	Mbtd1	9.99023
Fig3a	Geyfman2012_skin_microarray	ZT42	Mbtd1	9.82647
Fig3a	Geyfman2012_skin_microarray	ZT46	Mbtd1	9.96428
Fig3a	Geyfman2012_skin_microarray	ZT50	Mbtd1	9.97155
Fig3a	Geyfman2012_skin_microarray	ZT2	Mrpl23	10.8257
Fig3a	Geyfman2012_skin_microarray	ZT6	Mrpl23	10.8248
Fig3a	Geyfman2012_skin_microarray	ZT10	Mrpl23	10.7941
Fig3a	Geyfman2012_skin_microarray	ZT14	Mrpl23	10.6082
Fig3a	Geyfman2012_skin_microarray	ZT18	Mrpl23	10.6622
Fig3a	Geyfman2012_skin_microarray	ZT22	Mrpl23	10.7549
Fig3a	Geyfman2012_skin_microarray	ZT26	Mrpl23	10.8913
Fig3a	Geyfman2012_skin_microarray	ZT30	Mrpl23	10.738
Fig3a	Geyfman2012_skin_microarray	ZT34	Mrpl23	10.7086
Fig3a	Geyfman2012_skin_microarray	ZT38	Mrpl23	10.5784
Fig3a	Geyfman2012_skin_microarray	ZT42	Mrpl23	10.6531
Fig3a	Geyfman2012_skin_microarray	ZT46	Mrpl23	10.7418
Fig3a	Geyfman2012_skin_microarray	ZT50	Mrpl23	11.0113
Fig3a	Geyfman2012_skin_microarray	ZT2	Nr1d1	12.5081
Fig3a	Geyfman2012_skin_microarray	ZT6	Nr1d1	13.351
Fig3a	Geyfman2012_skin_microarray	ZT10	Nr1d1	13.001
Fig3a	Geyfman2012_skin_microarray	ZT14	Nr1d1	11.7537
Fig3a	Geyfman2012_skin_microarray	ZT18	Nr1d1	10.9297
Fig3a	Geyfman2012_skin_microarray	ZT22	Nr1d1	10.1257
Fig3a	Geyfman2012_skin_microarray	ZT26	Nr1d1	12.4519
Fig3a	Geyfman2012_skin_microarray	ZT30	Nr1d1	13.2557
Fig3a	Geyfman2012_skin_microarray	ZT34	Nr1d1	12.9074
Fig3a	Geyfman2012_skin_microarray	ZT38	Nr1d1	12.2643
Fig3a	Geyfman2012_skin_microarray	ZT42	Nr1d1	10.1057
Fig3a	Geyfman2012_skin_microarray	ZT46	Nr1d1	10.4881
Fig3a	Geyfman2012_skin_microarray	ZT50	Nr1d1	12.3594
Fig3a	Geyfman2012_skin_microarray	ZT2	Tbl1xr1	10.6108
Fig3a	Geyfman2012_skin_microarray	ZT6	Tbl1xr1	10.5933
Fig3a	Geyfman2012_skin_microarray	ZT10	Tbl1xr1	10.5908
Fig3a	Geyfman2012_skin_microarray	ZT14	Tbl1xr1	10.5204
Fig3a	Geyfman2012_skin_microarray	ZT18	Tbl1xr1	10.5161
Fig3a	Geyfman2012_skin_microarray	ZT22	Tbl1xr1	10.5953
Fig3a	Geyfman2012_skin_microarray	ZT26	Tbl1xr1	10.7348
Fig3a	Geyfman2012_skin_microarray	ZT30	Tbl1xr1	10.6794
Fig3a	Geyfman2012_skin_microarray	ZT34	Tbl1xr1	10.539
Fig3a	Geyfman2012_skin_microarray	ZT38	Tbl1xr1	10.486
Fig3a	Geyfman2012_skin_microarray	ZT42	Tbl1xr1	10.5219
Fig3a	Geyfman2012_skin_microarray	ZT46	Tbl1xr1	10.5231
Fig3a	Geyfman2012_skin_microarray	ZT50	Tbl1xr1	10.7708
Fig3a	Geyfman2012_skin_microarray	ZT2	Nr1d2	10.3065
Fig3a	Geyfman2012_skin_microarray	ZT6	Nr1d2	11.2554
Fig3a	Geyfman2012_skin_microarray	ZT10	Nr1d2	11.3968
Fig3a	Geyfman2012_skin_microarray	ZT14	Nr1d2	10.9752
Fig3a	Geyfman2012_skin_microarray	ZT18	Nr1d2	8.83503
Fig3a	Geyfman2012_skin_microarray	ZT22	Nr1d2	9.44965
Fig3a	Geyfman2012_skin_microarray	ZT26	Nr1d2	10.0214
Fig3a	Geyfman2012_skin_microarray	ZT30	Nr1d2	11.1774
Fig3a	Geyfman2012_skin_microarray	ZT34	Nr1d2	11.3706
Fig3a	Geyfman2012_skin_microarray	ZT38	Nr1d2	11.0955
Fig3a	Geyfman2012_skin_microarray	ZT42	Nr1d2	9.39673
Fig3a	Geyfman2012_skin_microarray	ZT46	Nr1d2	8.418
Fig3a	Geyfman2012_skin_microarray	ZT50	Nr1d2	9.85078
Fig3a	Geyfman2012_skin_microarray	ZT2	Per2	7.64455
Fig3a	Geyfman2012_skin_microarray	ZT6	Per2	9.35652
Fig3a	Geyfman2012_skin_microarray	ZT10	Per2	10.5224
Fig3a	Geyfman2012_skin_microarray	ZT14	Per2	10.8509
Fig3a	Geyfman2012_skin_microarray	ZT18	Per2	8.79344
Fig3a	Geyfman2012_skin_microarray	ZT22	Per2	9.87015
Fig3a	Geyfman2012_skin_microarray	ZT26	Per2	6.99024
Fig3a	Geyfman2012_skin_microarray	ZT30	Per2	8.69735
Fig3a	Geyfman2012_skin_microarray	ZT34	Per2	10.5268
Fig3a	Geyfman2012_skin_microarray	ZT38	Per2	10.7418
Fig3a	Geyfman2012_skin_microarray	ZT42	Per2	9.74997
Fig3a	Geyfman2012_skin_microarray	ZT46	Per2	8.99342
Fig3a	Geyfman2012_skin_microarray	ZT50	Per2	6.9735
Fig3a	Geyfman2012_skin_microarray	ZT2	Cry1	7.91618
Fig3a	Geyfman2012_skin_microarray	ZT6	Cry1	7.91585
Fig3a	Geyfman2012_skin_microarray	ZT10	Cry1	8.34053
Fig3a	Geyfman2012_skin_microarray	ZT14	Cry1	9.14212
Fig3a	Geyfman2012_skin_microarray	ZT18	Cry1	8.96813
Fig3a	Geyfman2012_skin_microarray	ZT22	Cry1	9.35958
Fig3a	Geyfman2012_skin_microarray	ZT26	Cry1	8.21412
Fig3a	Geyfman2012_skin_microarray	ZT30	Cry1	7.59645
Fig3a	Geyfman2012_skin_microarray	ZT34	Cry1	8.50079
Fig3a	Geyfman2012_skin_microarray	ZT38	Cry1	8.89349
Fig3a	Geyfman2012_skin_microarray	ZT42	Cry1	9.31337
Fig3a	Geyfman2012_skin_microarray	ZT46	Cry1	9.04971
Fig3a	Geyfman2012_skin_microarray	ZT50	Cry1	8.17822
Fig3a	Wang2017_skin_bulkRNA	ZT0	Spata6	2.33657
Fig3a	Wang2017_skin_bulkRNA	ZT4	Spata6	2.22417
Fig3a	Wang2017_skin_bulkRNA	ZT8	Spata6	2.13898
Fig3a	Wang2017_skin_bulkRNA	ZT12	Spata6	2.0549
Fig3a	Wang2017_skin_bulkRNA	ZT16	Spata6	2.18267
Fig3a	Wang2017_skin_bulkRNA	ZT20	Spata6	2.4582
Fig3a	Wang2017_skin_bulkRNA	ZT24	Spata6	2.19118
Fig3a	Wang2017_skin_bulkRNA	ZT28	Spata6	2.05131
Fig3a	Wang2017_skin_bulkRNA	ZT0	Alpk1	1.21634
Fig3a	Wang2017_skin_bulkRNA	ZT4	Alpk1	1.09436
Fig3a	Wang2017_skin_bulkRNA	ZT8	Alpk1	1.30882
Fig3a	Wang2017_skin_bulkRNA	ZT12	Alpk1	1.30151
Fig3a	Wang2017_skin_bulkRNA	ZT16	Alpk1	1.36131
Fig3a	Wang2017_skin_bulkRNA	ZT20	Alpk1	1.35915
Fig3a	Wang2017_skin_bulkRNA	ZT24	Alpk1	0.98398
Fig3a	Wang2017_skin_bulkRNA	ZT28	Alpk1	1.10952
Fig3a	Wang2017_skin_bulkRNA	ZT0	Casp12	2.77254
Fig3a	Wang2017_skin_bulkRNA	ZT4	Casp12	2.44636
Fig3a	Wang2017_skin_bulkRNA	ZT8	Casp12	2.60699
Fig3a	Wang2017_skin_bulkRNA	ZT12	Casp12	2.57977
Fig3a	Wang2017_skin_bulkRNA	ZT16	Casp12	2.57627
Fig3a	Wang2017_skin_bulkRNA	ZT20	Casp12	2.73816
Fig3a	Wang2017_skin_bulkRNA	ZT24	Casp12	2.24944
Fig3a	Wang2017_skin_bulkRNA	ZT28	Casp12	2.08684
Fig3a	Wang2017_skin_bulkRNA	ZT0	Ivl	4.37818
Fig3a	Wang2017_skin_bulkRNA	ZT4	Ivl	4.60252
Fig3a	Wang2017_skin_bulkRNA	ZT8	Ivl	4.42322
Fig3a	Wang2017_skin_bulkRNA	ZT12	Ivl	4.17866
Fig3a	Wang2017_skin_bulkRNA	ZT16	Ivl	4.3221
Fig3a	Wang2017_skin_bulkRNA	ZT20	Ivl	4.48184
Fig3a	Wang2017_skin_bulkRNA	ZT24	Ivl	4.19595
Fig3a	Wang2017_skin_bulkRNA	ZT28	Ivl	4.35545
Fig3a	Wang2017_skin_bulkRNA	ZT0	Pfkfb3	2.91622
Fig3a	Wang2017_skin_bulkRNA	ZT4	Pfkfb3	2.44554
Fig3a	Wang2017_skin_bulkRNA	ZT8	Pfkfb3	2.41749
Fig3a	Wang2017_skin_bulkRNA	ZT12	Pfkfb3	2.93248
Fig3a	Wang2017_skin_bulkRNA	ZT16	Pfkfb3	2.76793
Fig3a	Wang2017_skin_bulkRNA	ZT20	Pfkfb3	2.23068
Fig3a	Wang2017_skin_bulkRNA	ZT24	Pfkfb3	2.70097
Fig3a	Wang2017_skin_bulkRNA	ZT28	Pfkfb3	2.58277
Fig3a	Wang2017_skin_bulkRNA	ZT0	Erh	4.0695
Fig3a	Wang2017_skin_bulkRNA	ZT4	Erh	4.64446
Fig3a	Wang2017_skin_bulkRNA	ZT8	Erh	4.90995
Fig3a	Wang2017_skin_bulkRNA	ZT12	Erh	5.10301
Fig3a	Wang2017_skin_bulkRNA	ZT16	Erh	4.28727
Fig3a	Wang2017_skin_bulkRNA	ZT20	Erh	4.30007
Fig3a	Wang2017_skin_bulkRNA	ZT24	Erh	4.64185
Fig3a	Wang2017_skin_bulkRNA	ZT28	Erh	4.50418
Fig3a	Wang2017_skin_bulkRNA	ZT0	Gars	4.22489
Fig3a	Wang2017_skin_bulkRNA	ZT4	Gars	4.47105
Fig3a	Wang2017_skin_bulkRNA	ZT8	Gars	4.71809
Fig3a	Wang2017_skin_bulkRNA	ZT12	Gars	4.51435
Fig3a	Wang2017_skin_bulkRNA	ZT16	Gars	4.34689
Fig3a	Wang2017_skin_bulkRNA	ZT20	Gars	4.21551
Fig3a	Wang2017_skin_bulkRNA	ZT24	Gars	4.25625
Fig3a	Wang2017_skin_bulkRNA	ZT28	Gars	4.40881
Fig3a	Wang2017_skin_bulkRNA	ZT0	Vav2	1.95921
Fig3a	Wang2017_skin_bulkRNA	ZT4	Vav2	1.47941
Fig3a	Wang2017_skin_bulkRNA	ZT8	Vav2	1.54649
Fig3a	Wang2017_skin_bulkRNA	ZT12	Vav2	1.494
Fig3a	Wang2017_skin_bulkRNA	ZT16	Vav2	1.64629
Fig3a	Wang2017_skin_bulkRNA	ZT20	Vav2	1.57863
Fig3a	Wang2017_skin_bulkRNA	ZT24	Vav2	1.81834
Fig3a	Wang2017_skin_bulkRNA	ZT28	Vav2	1.77842
Fig3a	Wang2017_skin_bulkRNA	ZT0	A630005I04Rik	1.46654
Fig3a	Wang2017_skin_bulkRNA	ZT4	A630005I04Rik	0.948667
Fig3a	Wang2017_skin_bulkRNA	ZT8	A630005I04Rik	0.55996
Fig3a	Wang2017_skin_bulkRNA	ZT12	A630005I04Rik	0.34821
Fig3a	Wang2017_skin_bulkRNA	ZT16	A630005I04Rik	0.759717
Fig3a	Wang2017_skin_bulkRNA	ZT20	A630005I04Rik	0.972093
Fig3a	Wang2017_skin_bulkRNA	ZT24	A630005I04Rik	1.28982
Fig3a	Wang2017_skin_bulkRNA	ZT28	A630005I04Rik	1.35342
Fig3a	Wang2017_skin_bulkRNA	ZT0	Acly	5.95473
Fig3a	Wang2017_skin_bulkRNA	ZT4	Acly	6.59182
Fig3a	Wang2017_skin_bulkRNA	ZT8	Acly	7.30578
Fig3a	Wang2017_skin_bulkRNA	ZT12	Acly	7.04514
Fig3a	Wang2017_skin_bulkRNA	ZT16	Acly	6.23415
Fig3a	Wang2017_skin_bulkRNA	ZT20	Acly	5.7611
Fig3a	Wang2017_skin_bulkRNA	ZT24	Acly	5.95158
Fig3a	Wang2017_skin_bulkRNA	ZT28	Acly	6.9387
Fig3a	Wang2017_skin_bulkRNA	ZT0	Atg10	1.53435
Fig3a	Wang2017_skin_bulkRNA	ZT4	Atg10	1.75642
Fig3a	Wang2017_skin_bulkRNA	ZT8	Atg10	1.80027
Fig3a	Wang2017_skin_bulkRNA	ZT12	Atg10	1.496
Fig3a	Wang2017_skin_bulkRNA	ZT16	Atg10	1.50962
Fig3a	Wang2017_skin_bulkRNA	ZT20	Atg10	1.61534
Fig3a	Wang2017_skin_bulkRNA	ZT24	Atg10	1.40862
Fig3a	Wang2017_skin_bulkRNA	ZT28	Atg10	1.52723
Fig3a	Wang2017_skin_bulkRNA	ZT0	Mbtd1	2.59913
Fig3a	Wang2017_skin_bulkRNA	ZT4	Mbtd1	2.70483
Fig3a	Wang2017_skin_bulkRNA	ZT8	Mbtd1	2.703
Fig3a	Wang2017_skin_bulkRNA	ZT12	Mbtd1	2.45599
Fig3a	Wang2017_skin_bulkRNA	ZT16	Mbtd1	2.50824
Fig3a	Wang2017_skin_bulkRNA	ZT20	Mbtd1	2.69728
Fig3a	Wang2017_skin_bulkRNA	ZT24	Mbtd1	2.67506
Fig3a	Wang2017_skin_bulkRNA	ZT28	Mbtd1	2.33487
Fig3a	Wang2017_skin_bulkRNA	ZT0	Mrpl23	4.49134
Fig3a	Wang2017_skin_bulkRNA	ZT4	Mrpl23	4.61408
Fig3a	Wang2017_skin_bulkRNA	ZT8	Mrpl23	5.00245
Fig3a	Wang2017_skin_bulkRNA	ZT12	Mrpl23	5.13333
Fig3a	Wang2017_skin_bulkRNA	ZT16	Mrpl23	4.29485
Fig3a	Wang2017_skin_bulkRNA	ZT20	Mrpl23	4.3388
Fig3a	Wang2017_skin_bulkRNA	ZT24	Mrpl23	4.52861
Fig3a	Wang2017_skin_bulkRNA	ZT28	Mrpl23	4.24084
Fig3a	Wang2017_skin_bulkRNA	ZT0	Nr1d1	1.93193
Fig3a	Wang2017_skin_bulkRNA	ZT4	Nr1d1	3.38323
Fig3a	Wang2017_skin_bulkRNA	ZT8	Nr1d1	4.11258
Fig3a	Wang2017_skin_bulkRNA	ZT12	Nr1d1	3.93528
Fig3a	Wang2017_skin_bulkRNA	ZT16	Nr1d1	3.0625
Fig3a	Wang2017_skin_bulkRNA	ZT20	Nr1d1	1.62851
Fig3a	Wang2017_skin_bulkRNA	ZT24	Nr1d1	2.0952
Fig3a	Wang2017_skin_bulkRNA	ZT28	Nr1d1	3.30914
Fig3a	Wang2017_skin_bulkRNA	ZT0	Tbl1xr1	3.31607
Fig3a	Wang2017_skin_bulkRNA	ZT4	Tbl1xr1	3.3381
Fig3a	Wang2017_skin_bulkRNA	ZT8	Tbl1xr1	3.40368
Fig3a	Wang2017_skin_bulkRNA	ZT12	Tbl1xr1	3.18991
Fig3a	Wang2017_skin_bulkRNA	ZT16	Tbl1xr1	3.26307
Fig3a	Wang2017_skin_bulkRNA	ZT20	Tbl1xr1	3.42708
Fig3a	Wang2017_skin_bulkRNA	ZT24	Tbl1xr1	3.31037
Fig3a	Wang2017_skin_bulkRNA	ZT28	Tbl1xr1	3.28037
Fig3a	Wang2017_skin_bulkRNA	ZT0	Nr1d2	2.74448
Fig3a	Wang2017_skin_bulkRNA	ZT4	Nr1d2	3.54533
Fig3a	Wang2017_skin_bulkRNA	ZT8	Nr1d2	4.1241
Fig3a	Wang2017_skin_bulkRNA	ZT12	Nr1d2	4.48905
Fig3a	Wang2017_skin_bulkRNA	ZT16	Nr1d2	4.06162
Fig3a	Wang2017_skin_bulkRNA	ZT20	Nr1d2	3.09147
Fig3a	Wang2017_skin_bulkRNA	ZT24	Nr1d2	2.95658
Fig3a	Wang2017_skin_bulkRNA	ZT28	Nr1d2	3.035
Fig3a	Wang2017_skin_bulkRNA	ZT0	Per2	1.46001
Fig3a	Wang2017_skin_bulkRNA	ZT4	Per2	0.726824
Fig3a	Wang2017_skin_bulkRNA	ZT8	Per2	1.21744
Fig3a	Wang2017_skin_bulkRNA	ZT12	Per2	2.77
Fig3a	Wang2017_skin_bulkRNA	ZT16	Per2	2.62473
Fig3a	Wang2017_skin_bulkRNA	ZT20	Per2	1.65397
Fig3a	Wang2017_skin_bulkRNA	ZT24	Per2	1.57056
Fig3a	Wang2017_skin_bulkRNA	ZT28	Per2	1.0374
Fig3a	Wang2017_skin_bulkRNA	ZT0	Cry1	2.57995
Fig3a	Wang2017_skin_bulkRNA	ZT4	Cry1	2.04102
Fig3a	Wang2017_skin_bulkRNA	ZT8	Cry1	1.78398
Fig3a	Wang2017_skin_bulkRNA	ZT12	Cry1	2.34998
Fig3a	Wang2017_skin_bulkRNA	ZT16	Cry1	2.5696
Fig3a	Wang2017_skin_bulkRNA	ZT20	Cry1	2.7297
Fig3a	Wang2017_skin_bulkRNA	ZT24	Cry1	2.28668
Fig3a	Wang2017_skin_bulkRNA	ZT28	Cry1	2.20625
Fig3c	Tognini2020_SCN_bulkRNA	ZT0	Dbp	4.07857
Fig3c	Tognini2020_SCN_bulkRNA	ZT4	Dbp	4.43092
Fig3c	Tognini2020_SCN_bulkRNA	ZT8	Dbp	5.20925
Fig3c	Tognini2020_SCN_bulkRNA	ZT12	Dbp	5.32927
Fig3c	Tognini2020_SCN_bulkRNA	ZT16	Dbp	4.4657
Fig3c	Tognini2020_SCN_bulkRNA	ZT20	Dbp	4.14716
Fig3c	Tognini2020_SCN_bulkRNA	ZT24	Dbp	4.32094
Fig3c	Tognini2020_SCN_bulkRNA	ZT28	Dbp	4.80121
Fig3c	Tognini2020_SCN_bulkRNA	ZT32	Dbp	5.32466
Fig3c	Tognini2020_SCN_bulkRNA	ZT36	Dbp	4.96089
Fig3c	Tognini2020_SCN_bulkRNA	ZT40	Dbp	4.36968
Fig3c	Tognini2020_SCN_bulkRNA	ZT44	Dbp	4.05771
Fig3c	Tognini2020_SCN_bulkRNA	ZT48	Dbp	3.87742
Fig3c	Tognini2020_SCN_bulkRNA	ZT52	Dbp	4.81755
Fig3c	Tognini2020_SCN_bulkRNA	ZT56	Dbp	5.45803
Fig3c	Tognini2020_SCN_bulkRNA	ZT60	Dbp	5.27233
Fig3c	Tognini2020_SCN_bulkRNA	ZT64	Dbp	4.49725
Fig3c	Tognini2020_SCN_bulkRNA	ZT68	Dbp	4.03808
Fig3c	Tognini2020_SCN_bulkRNA	ZT0	Ubxn2b	2.98746
Fig3c	Tognini2020_SCN_bulkRNA	ZT4	Ubxn2b	2.89721
Fig3c	Tognini2020_SCN_bulkRNA	ZT8	Ubxn2b	2.78332
Fig3c	Tognini2020_SCN_bulkRNA	ZT12	Ubxn2b	2.68526
Fig3c	Tognini2020_SCN_bulkRNA	ZT16	Ubxn2b	3.15302
Fig3c	Tognini2020_SCN_bulkRNA	ZT20	Ubxn2b	3.11879
Fig3c	Tognini2020_SCN_bulkRNA	ZT24	Ubxn2b	2.92395
Fig3c	Tognini2020_SCN_bulkRNA	ZT28	Ubxn2b	2.48346
Fig3c	Tognini2020_SCN_bulkRNA	ZT32	Ubxn2b	2.79669
Fig3c	Tognini2020_SCN_bulkRNA	ZT36	Ubxn2b	2.91854
Fig3c	Tognini2020_SCN_bulkRNA	ZT40	Ubxn2b	3.1703
Fig3c	Tognini2020_SCN_bulkRNA	ZT44	Ubxn2b	3.09503
Fig3c	Tognini2020_SCN_bulkRNA	ZT48	Ubxn2b	2.90951
Fig3c	Tognini2020_SCN_bulkRNA	ZT52	Ubxn2b	2.65058
Fig3c	Tognini2020_SCN_bulkRNA	ZT56	Ubxn2b	2.77075
Fig3c	Tognini2020_SCN_bulkRNA	ZT60	Ubxn2b	3.05364
Fig3c	Tognini2020_SCN_bulkRNA	ZT64	Ubxn2b	3.09785
Fig3c	Tognini2020_SCN_bulkRNA	ZT68	Ubxn2b	3.08819
Fig3c	Tognini2020_SCN_bulkRNA	ZT0	Kirrel2	1.13381
Fig3c	Tognini2020_SCN_bulkRNA	ZT4	Kirrel2	0.641616
Fig3c	Tognini2020_SCN_bulkRNA	ZT8	Kirrel2	0.924293
Fig3c	Tognini2020_SCN_bulkRNA	ZT12	Kirrel2	1.51775
Fig3c	Tognini2020_SCN_bulkRNA	ZT16	Kirrel2	1.84017
Fig3c	Tognini2020_SCN_bulkRNA	ZT20	Kirrel2	1.50766
Fig3c	Tognini2020_SCN_bulkRNA	ZT24	Kirrel2	1.12369
Fig3c	Tognini2020_SCN_bulkRNA	ZT28	Kirrel2	0.880345
Fig3c	Tognini2020_SCN_bulkRNA	ZT32	Kirrel2	0.745354
Fig3c	Tognini2020_SCN_bulkRNA	ZT36	Kirrel2	1.42299
Fig3c	Tognini2020_SCN_bulkRNA	ZT40	Kirrel2	1.3141
Fig3c	Tognini2020_SCN_bulkRNA	ZT44	Kirrel2	1.29354
Fig3c	Tognini2020_SCN_bulkRNA	ZT48	Kirrel2	0.913488
Fig3c	Tognini2020_SCN_bulkRNA	ZT52	Kirrel2	0.663318
Fig3c	Tognini2020_SCN_bulkRNA	ZT56	Kirrel2	1.31156
Fig3c	Tognini2020_SCN_bulkRNA	ZT60	Kirrel2	1.92867
Fig3c	Tognini2020_SCN_bulkRNA	ZT64	Kirrel2	1.57665
Fig3c	Tognini2020_SCN_bulkRNA	ZT68	Kirrel2	1.23944
Fig3c	Tognini2020_SCN_bulkRNA	ZT0	Mmp14	3.57069
Fig3c	Tognini2020_SCN_bulkRNA	ZT4	Mmp14	3.53192
Fig3c	Tognini2020_SCN_bulkRNA	ZT8	Mmp14	3.29288
Fig3c	Tognini2020_SCN_bulkRNA	ZT12	Mmp14	3.45928
Fig3c	Tognini2020_SCN_bulkRNA	ZT16	Mmp14	3.09347
Fig3c	Tognini2020_SCN_bulkRNA	ZT20	Mmp14	3.30049
Fig3c	Tognini2020_SCN_bulkRNA	ZT24	Mmp14	4.00087
Fig3c	Tognini2020_SCN_bulkRNA	ZT28	Mmp14	3.47373
Fig3c	Tognini2020_SCN_bulkRNA	ZT32	Mmp14	3.20755
Fig3c	Tognini2020_SCN_bulkRNA	ZT36	Mmp14	2.76775
Fig3c	Tognini2020_SCN_bulkRNA	ZT40	Mmp14	2.85328
Fig3c	Tognini2020_SCN_bulkRNA	ZT44	Mmp14	3.3175
Fig3c	Tognini2020_SCN_bulkRNA	ZT48	Mmp14	3.67057
Fig3c	Tognini2020_SCN_bulkRNA	ZT52	Mmp14	3.76273
Fig3c	Tognini2020_SCN_bulkRNA	ZT56	Mmp14	3.22968
Fig3c	Tognini2020_SCN_bulkRNA	ZT60	Mmp14	2.89307
Fig3c	Tognini2020_SCN_bulkRNA	ZT64	Mmp14	3.23812
Fig3c	Tognini2020_SCN_bulkRNA	ZT68	Mmp14	3.35272
Fig3c	Tognini2020_SCN_bulkRNA	ZT0	Nr1d1	4.96562
Fig3c	Tognini2020_SCN_bulkRNA	ZT4	Nr1d1	5.28544
Fig3c	Tognini2020_SCN_bulkRNA	ZT8	Nr1d1	5.38003
Fig3c	Tognini2020_SCN_bulkRNA	ZT12	Nr1d1	5.16715
Fig3c	Tognini2020_SCN_bulkRNA	ZT16	Nr1d1	4.82981
Fig3c	Tognini2020_SCN_bulkRNA	ZT20	Nr1d1	4.78413
Fig3c	Tognini2020_SCN_bulkRNA	ZT24	Nr1d1	5.13222
Fig3c	Tognini2020_SCN_bulkRNA	ZT28	Nr1d1	5.33323
Fig3c	Tognini2020_SCN_bulkRNA	ZT32	Nr1d1	5.54163
Fig3c	Tognini2020_SCN_bulkRNA	ZT36	Nr1d1	4.98061
Fig3c	Tognini2020_SCN_bulkRNA	ZT40	Nr1d1	4.88798
Fig3c	Tognini2020_SCN_bulkRNA	ZT44	Nr1d1	4.89019
Fig3c	Tognini2020_SCN_bulkRNA	ZT48	Nr1d1	4.80348
Fig3c	Tognini2020_SCN_bulkRNA	ZT52	Nr1d1	5.38359
Fig3c	Tognini2020_SCN_bulkRNA	ZT56	Nr1d1	5.30478
Fig3c	Tognini2020_SCN_bulkRNA	ZT60	Nr1d1	5.07253
Fig3c	Tognini2020_SCN_bulkRNA	ZT64	Nr1d1	4.83326
Fig3c	Tognini2020_SCN_bulkRNA	ZT68	Nr1d1	4.73697
Fig3c	Tognini2020_SCN_bulkRNA	ZT0	Plce1	2.64229
Fig3c	Tognini2020_SCN_bulkRNA	ZT4	Plce1	2.26551
Fig3c	Tognini2020_SCN_bulkRNA	ZT8	Plce1	2.40761
Fig3c	Tognini2020_SCN_bulkRNA	ZT12	Plce1	2.58005
Fig3c	Tognini2020_SCN_bulkRNA	ZT16	Plce1	2.75221
Fig3c	Tognini2020_SCN_bulkRNA	ZT20	Plce1	2.69043
Fig3c	Tognini2020_SCN_bulkRNA	ZT24	Plce1	2.38644
Fig3c	Tognini2020_SCN_bulkRNA	ZT28	Plce1	1.72122
Fig3c	Tognini2020_SCN_bulkRNA	ZT32	Plce1	2.05115
Fig3c	Tognini2020_SCN_bulkRNA	ZT36	Plce1	2.67794
Fig3c	Tognini2020_SCN_bulkRNA	ZT40	Plce1	2.58238
Fig3c	Tognini2020_SCN_bulkRNA	ZT44	Plce1	2.74145
Fig3c	Tognini2020_SCN_bulkRNA	ZT48	Plce1	2.42787
Fig3c	Tognini2020_SCN_bulkRNA	ZT52	Plce1	1.99506
Fig3c	Tognini2020_SCN_bulkRNA	ZT56	Plce1	2.5681
Fig3c	Tognini2020_SCN_bulkRNA	ZT60	Plce1	2.42895
Fig3c	Tognini2020_SCN_bulkRNA	ZT64	Plce1	2.80051
Fig3c	Tognini2020_SCN_bulkRNA	ZT68	Plce1	2.64305
Fig3c	Tognini2020_SCN_bulkRNA	ZT0	Stab2	0.400982
Fig3c	Tognini2020_SCN_bulkRNA	ZT4	Stab2	0.245095
Fig3c	Tognini2020_SCN_bulkRNA	ZT8	Stab2	0.132033
Fig3c	Tognini2020_SCN_bulkRNA	ZT12	Stab2	0.149521
Fig3c	Tognini2020_SCN_bulkRNA	ZT16	Stab2	0.217145
Fig3c	Tognini2020_SCN_bulkRNA	ZT20	Stab2	0.241386
Fig3c	Tognini2020_SCN_bulkRNA	ZT24	Stab2	0.283911
Fig3c	Tognini2020_SCN_bulkRNA	ZT28	Stab2	0.242932
Fig3c	Tognini2020_SCN_bulkRNA	ZT32	Stab2	0.128903
Fig3c	Tognini2020_SCN_bulkRNA	ZT36	Stab2	0.188539
Fig3c	Tognini2020_SCN_bulkRNA	ZT40	Stab2	0.191901
Fig3c	Tognini2020_SCN_bulkRNA	ZT44	Stab2	0.304402
Fig3c	Tognini2020_SCN_bulkRNA	ZT48	Stab2	0.285815
Fig3c	Tognini2020_SCN_bulkRNA	ZT52	Stab2	0.170915
Fig3c	Tognini2020_SCN_bulkRNA	ZT56	Stab2	0.153159
Fig3c	Tognini2020_SCN_bulkRNA	ZT60	Stab2	0.0670776
Fig3c	Tognini2020_SCN_bulkRNA	ZT64	Stab2	0.217759
Fig3c	Tognini2020_SCN_bulkRNA	ZT68	Stab2	0.280984
Fig3c	Tognini2020_SCN_bulkRNA	ZT0	Cdh11	3.56323
Fig3c	Tognini2020_SCN_bulkRNA	ZT4	Cdh11	3.56404
Fig3c	Tognini2020_SCN_bulkRNA	ZT8	Cdh11	3.58266
Fig3c	Tognini2020_SCN_bulkRNA	ZT12	Cdh11	3.73704
Fig3c	Tognini2020_SCN_bulkRNA	ZT16	Cdh11	3.92005
Fig3c	Tognini2020_SCN_bulkRNA	ZT20	Cdh11	3.59051
Fig3c	Tognini2020_SCN_bulkRNA	ZT24	Cdh11	3.59328
Fig3c	Tognini2020_SCN_bulkRNA	ZT28	Cdh11	3.20803
Fig3c	Tognini2020_SCN_bulkRNA	ZT32	Cdh11	3.57655
Fig3c	Tognini2020_SCN_bulkRNA	ZT36	Cdh11	3.61874
Fig3c	Tognini2020_SCN_bulkRNA	ZT40	Cdh11	3.8258
Fig3c	Tognini2020_SCN_bulkRNA	ZT44	Cdh11	3.59278
Fig3c	Tognini2020_SCN_bulkRNA	ZT48	Cdh11	3.5538
Fig3c	Tognini2020_SCN_bulkRNA	ZT52	Cdh11	3.39121
Fig3c	Tognini2020_SCN_bulkRNA	ZT56	Cdh11	3.69806
Fig3c	Tognini2020_SCN_bulkRNA	ZT60	Cdh11	3.86938
Fig3c	Tognini2020_SCN_bulkRNA	ZT64	Cdh11	3.81389
Fig3c	Tognini2020_SCN_bulkRNA	ZT68	Cdh11	3.62431
Fig3c	Tognini2020_SCN_bulkRNA	ZT0	Gja4	1.242
Fig3c	Tognini2020_SCN_bulkRNA	ZT4	Gja4	1.30172
Fig3c	Tognini2020_SCN_bulkRNA	ZT8	Gja4	1.80099
Fig3c	Tognini2020_SCN_bulkRNA	ZT12	Gja4	1.76936
Fig3c	Tognini2020_SCN_bulkRNA	ZT16	Gja4	1.44224
Fig3c	Tognini2020_SCN_bulkRNA	ZT20	Gja4	1.32355
Fig3c	Tognini2020_SCN_bulkRNA	ZT24	Gja4	1.4052
Fig3c	Tognini2020_SCN_bulkRNA	ZT28	Gja4	1.55425
Fig3c	Tognini2020_SCN_bulkRNA	ZT32	Gja4	1.62426
Fig3c	Tognini2020_SCN_bulkRNA	ZT36	Gja4	1.65999
Fig3c	Tognini2020_SCN_bulkRNA	ZT40	Gja4	1.31938
Fig3c	Tognini2020_SCN_bulkRNA	ZT44	Gja4	1.3862
Fig3c	Tognini2020_SCN_bulkRNA	ZT48	Gja4	1.26044
Fig3c	Tognini2020_SCN_bulkRNA	ZT52	Gja4	1.57171
Fig3c	Tognini2020_SCN_bulkRNA	ZT56	Gja4	1.78298
Fig3c	Tognini2020_SCN_bulkRNA	ZT60	Gja4	1.58384
Fig3c	Tognini2020_SCN_bulkRNA	ZT64	Gja4	1.50666
Fig3c	Tognini2020_SCN_bulkRNA	ZT68	Gja4	1.22448
Fig3c	Tognini2020_SCN_bulkRNA	ZT0	Kctd12	3.99452
Fig3c	Tognini2020_SCN_bulkRNA	ZT4	Kctd12	3.91095
Fig3c	Tognini2020_SCN_bulkRNA	ZT8	Kctd12	3.82488
Fig3c	Tognini2020_SCN_bulkRNA	ZT12	Kctd12	4.07148
Fig3c	Tognini2020_SCN_bulkRNA	ZT16	Kctd12	4.26615
Fig3c	Tognini2020_SCN_bulkRNA	ZT20	Kctd12	4.14315
Fig3c	Tognini2020_SCN_bulkRNA	ZT24	Kctd12	3.90097
Fig3c	Tognini2020_SCN_bulkRNA	ZT28	Kctd12	3.2778
Fig3c	Tognini2020_SCN_bulkRNA	ZT32	Kctd12	3.8089
Fig3c	Tognini2020_SCN_bulkRNA	ZT36	Kctd12	4.10788
Fig3c	Tognini2020_SCN_bulkRNA	ZT40	Kctd12	4.18579
Fig3c	Tognini2020_SCN_bulkRNA	ZT44	Kctd12	4.19628
Fig3c	Tognini2020_SCN_bulkRNA	ZT48	Kctd12	4.02002
Fig3c	Tognini2020_SCN_bulkRNA	ZT52	Kctd12	3.65456
Fig3c	Tognini2020_SCN_bulkRNA	ZT56	Kctd12	4.03096
Fig3c	Tognini2020_SCN_bulkRNA	ZT60	Kctd12	4.21925
Fig3c	Tognini2020_SCN_bulkRNA	ZT64	Kctd12	4.18582
Fig3c	Tognini2020_SCN_bulkRNA	ZT68	Kctd12	4.10424
Fig3c	Tognini2020_SCN_bulkRNA	ZT0	Mfhas1	3.3113
Fig3c	Tognini2020_SCN_bulkRNA	ZT4	Mfhas1	3.18399
Fig3c	Tognini2020_SCN_bulkRNA	ZT8	Mfhas1	3.19509
Fig3c	Tognini2020_SCN_bulkRNA	ZT12	Mfhas1	3.42982
Fig3c	Tognini2020_SCN_bulkRNA	ZT16	Mfhas1	3.41704
Fig3c	Tognini2020_SCN_bulkRNA	ZT20	Mfhas1	3.36508
Fig3c	Tognini2020_SCN_bulkRNA	ZT24	Mfhas1	3.34703
Fig3c	Tognini2020_SCN_bulkRNA	ZT28	Mfhas1	2.60307
Fig3c	Tognini2020_SCN_bulkRNA	ZT32	Mfhas1	3.15813
Fig3c	Tognini2020_SCN_bulkRNA	ZT36	Mfhas1	3.26417
Fig3c	Tognini2020_SCN_bulkRNA	ZT40	Mfhas1	3.43225
Fig3c	Tognini2020_SCN_bulkRNA	ZT44	Mfhas1	3.30356
Fig3c	Tognini2020_SCN_bulkRNA	ZT48	Mfhas1	3.29237
Fig3c	Tognini2020_SCN_bulkRNA	ZT52	Mfhas1	3.13614
Fig3c	Tognini2020_SCN_bulkRNA	ZT56	Mfhas1	3.26588
Fig3c	Tognini2020_SCN_bulkRNA	ZT60	Mfhas1	3.27289
Fig3c	Tognini2020_SCN_bulkRNA	ZT64	Mfhas1	3.50541
Fig3c	Tognini2020_SCN_bulkRNA	ZT68	Mfhas1	3.29713
Fig3c	Tognini2020_SCN_bulkRNA	ZT0	Net1	1.98339
Fig3c	Tognini2020_SCN_bulkRNA	ZT4	Net1	2.03277
Fig3c	Tognini2020_SCN_bulkRNA	ZT8	Net1	2.09756
Fig3c	Tognini2020_SCN_bulkRNA	ZT12	Net1	2.47031
Fig3c	Tognini2020_SCN_bulkRNA	ZT16	Net1	2.19093
Fig3c	Tognini2020_SCN_bulkRNA	ZT20	Net1	1.87057
Fig3c	Tognini2020_SCN_bulkRNA	ZT24	Net1	1.8005
Fig3c	Tognini2020_SCN_bulkRNA	ZT28	Net1	1.95371
Fig3c	Tognini2020_SCN_bulkRNA	ZT32	Net1	2.244
Fig3c	Tognini2020_SCN_bulkRNA	ZT36	Net1	2.30035
Fig3c	Tognini2020_SCN_bulkRNA	ZT40	Net1	2.24637
Fig3c	Tognini2020_SCN_bulkRNA	ZT44	Net1	2.03332
Fig3c	Tognini2020_SCN_bulkRNA	ZT48	Net1	1.84916
Fig3c	Tognini2020_SCN_bulkRNA	ZT52	Net1	1.92697
Fig3c	Tognini2020_SCN_bulkRNA	ZT56	Net1	2.21692
Fig3c	Tognini2020_SCN_bulkRNA	ZT60	Net1	2.49505
Fig3c	Tognini2020_SCN_bulkRNA	ZT64	Net1	2.23581
Fig3c	Tognini2020_SCN_bulkRNA	ZT68	Net1	2.17173
Fig3c	Tognini2020_SCN_bulkRNA	ZT0	Tmem175	3.15808
Fig3c	Tognini2020_SCN_bulkRNA	ZT4	Tmem175	3.4441
Fig3c	Tognini2020_SCN_bulkRNA	ZT8	Tmem175	3.41865
Fig3c	Tognini2020_SCN_bulkRNA	ZT12	Tmem175	3.29348
Fig3c	Tognini2020_SCN_bulkRNA	ZT16	Tmem175	3.07921
Fig3c	Tognini2020_SCN_bulkRNA	ZT20	Tmem175	3.22926
Fig3c	Tognini2020_SCN_bulkRNA	ZT24	Tmem175	3.41542
Fig3c	Tognini2020_SCN_bulkRNA	ZT28	Tmem175	3.59785
Fig3c	Tognini2020_SCN_bulkRNA	ZT32	Tmem175	3.34992
Fig3c	Tognini2020_SCN_bulkRNA	ZT36	Tmem175	3.30559
Fig3c	Tognini2020_SCN_bulkRNA	ZT40	Tmem175	3.14623
Fig3c	Tognini2020_SCN_bulkRNA	ZT44	Tmem175	3.25053
Fig3c	Tognini2020_SCN_bulkRNA	ZT48	Tmem175	3.24141
Fig3c	Tognini2020_SCN_bulkRNA	ZT52	Tmem175	3.64234
Fig3c	Tognini2020_SCN_bulkRNA	ZT56	Tmem175	3.29893
Fig3c	Tognini2020_SCN_bulkRNA	ZT60	Tmem175	3.19428
Fig3c	Tognini2020_SCN_bulkRNA	ZT64	Tmem175	3.1123
Fig3c	Tognini2020_SCN_bulkRNA	ZT68	Tmem175	3.20716
Fig3c	Tognini2020_SCN_bulkRNA	ZT0	Tmprss5	0.185143
Fig3c	Tognini2020_SCN_bulkRNA	ZT4	Tmprss5	0.819893
Fig3c	Tognini2020_SCN_bulkRNA	ZT8	Tmprss5	0.674129
Fig3c	Tognini2020_SCN_bulkRNA	ZT12	Tmprss5	0.464202
Fig3c	Tognini2020_SCN_bulkRNA	ZT16	Tmprss5	0.271067
Fig3c	Tognini2020_SCN_bulkRNA	ZT20	Tmprss5	0.437222
Fig3c	Tognini2020_SCN_bulkRNA	ZT24	Tmprss5	0.510834
Fig3c	Tognini2020_SCN_bulkRNA	ZT28	Tmprss5	0.772003
Fig3c	Tognini2020_SCN_bulkRNA	ZT32	Tmprss5	1.1499
Fig3c	Tognini2020_SCN_bulkRNA	ZT36	Tmprss5	0.467939
Fig3c	Tognini2020_SCN_bulkRNA	ZT40	Tmprss5	0.217113
Fig3c	Tognini2020_SCN_bulkRNA	ZT44	Tmprss5	0.36815
Fig3c	Tognini2020_SCN_bulkRNA	ZT48	Tmprss5	0.630641
Fig3c	Tognini2020_SCN_bulkRNA	ZT52	Tmprss5	0.848197
Fig3c	Tognini2020_SCN_bulkRNA	ZT56	Tmprss5	0.60716
Fig3c	Tognini2020_SCN_bulkRNA	ZT60	Tmprss5	0.326663
Fig3c	Tognini2020_SCN_bulkRNA	ZT64	Tmprss5	0.27101
Fig3c	Tognini2020_SCN_bulkRNA	ZT68	Tmprss5	0.440961
Fig3c	Tognini2020_SCN_bulkRNA	ZT0	Arntl	3.17531
Fig3c	Tognini2020_SCN_bulkRNA	ZT4	Arntl	2.88025
Fig3c	Tognini2020_SCN_bulkRNA	ZT8	Arntl	2.77756
Fig3c	Tognini2020_SCN_bulkRNA	ZT12	Arntl	2.73254
Fig3c	Tognini2020_SCN_bulkRNA	ZT16	Arntl	2.95751
Fig3c	Tognini2020_SCN_bulkRNA	ZT20	Arntl	2.79809
Fig3c	Tognini2020_SCN_bulkRNA	ZT24	Arntl	3.31849
Fig3c	Tognini2020_SCN_bulkRNA	ZT28	Arntl	2.99925
Fig3c	Tognini2020_SCN_bulkRNA	ZT32	Arntl	2.9575
Fig3c	Tognini2020_SCN_bulkRNA	ZT36	Arntl	2.80818
Fig3c	Tognini2020_SCN_bulkRNA	ZT40	Arntl	2.94992
Fig3c	Tognini2020_SCN_bulkRNA	ZT44	Arntl	2.9547
Fig3c	Tognini2020_SCN_bulkRNA	ZT48	Arntl	3.16381
Fig3c	Tognini2020_SCN_bulkRNA	ZT52	Arntl	3.12384
Fig3c	Tognini2020_SCN_bulkRNA	ZT56	Arntl	2.53879
Fig3c	Tognini2020_SCN_bulkRNA	ZT60	Arntl	2.7542
Fig3c	Tognini2020_SCN_bulkRNA	ZT64	Arntl	2.88745
Fig3c	Tognini2020_SCN_bulkRNA	ZT68	Arntl	2.90969
Fig3c	Tognini2020_SCN_bulkRNA	ZT0	Nr1d2	4.42696
Fig3c	Tognini2020_SCN_bulkRNA	ZT4	Nr1d2	4.75776
Fig3c	Tognini2020_SCN_bulkRNA	ZT8	Nr1d2	4.84364
Fig3c	Tognini2020_SCN_bulkRNA	ZT12	Nr1d2	4.85924
Fig3c	Tognini2020_SCN_bulkRNA	ZT16	Nr1d2	4.86128
Fig3c	Tognini2020_SCN_bulkRNA	ZT20	Nr1d2	4.71967
Fig3c	Tognini2020_SCN_bulkRNA	ZT24	Nr1d2	4.54185
Fig3c	Tognini2020_SCN_bulkRNA	ZT28	Nr1d2	4.45696
Fig3c	Tognini2020_SCN_bulkRNA	ZT32	Nr1d2	4.99301
Fig3c	Tognini2020_SCN_bulkRNA	ZT36	Nr1d2	4.99773
Fig3c	Tognini2020_SCN_bulkRNA	ZT40	Nr1d2	4.94868
Fig3c	Tognini2020_SCN_bulkRNA	ZT44	Nr1d2	4.78001
Fig3c	Tognini2020_SCN_bulkRNA	ZT48	Nr1d2	4.63942
Fig3c	Tognini2020_SCN_bulkRNA	ZT52	Nr1d2	4.68976
Fig3c	Tognini2020_SCN_bulkRNA	ZT56	Nr1d2	4.90485
Fig3c	Tognini2020_SCN_bulkRNA	ZT60	Nr1d2	5.01737
Fig3c	Tognini2020_SCN_bulkRNA	ZT64	Nr1d2	4.90298
Fig3c	Tognini2020_SCN_bulkRNA	ZT68	Nr1d2	4.76912
Fig3c	Tognini2020_SCN_bulkRNA	ZT0	Per1	2.84324
Fig3c	Tognini2020_SCN_bulkRNA	ZT4	Per1	3.32146
Fig3c	Tognini2020_SCN_bulkRNA	ZT8	Per1	3.35879
Fig3c	Tognini2020_SCN_bulkRNA	ZT12	Per1	3.45737
Fig3c	Tognini2020_SCN_bulkRNA	ZT16	Per1	3.39646
Fig3c	Tognini2020_SCN_bulkRNA	ZT20	Per1	3.30592
Fig3c	Tognini2020_SCN_bulkRNA	ZT24	Per1	3.43905
Fig3c	Tognini2020_SCN_bulkRNA	ZT28	Per1	3.40715
Fig3c	Tognini2020_SCN_bulkRNA	ZT32	Per1	3.85416
Fig3c	Tognini2020_SCN_bulkRNA	ZT36	Per1	3.73043
Fig3c	Tognini2020_SCN_bulkRNA	ZT40	Per1	3.46044
Fig3c	Tognini2020_SCN_bulkRNA	ZT44	Per1	3.30784
Fig3c	Tognini2020_SCN_bulkRNA	ZT48	Per1	3.24104
Fig3c	Tognini2020_SCN_bulkRNA	ZT52	Per1	3.62708
Fig3c	Tognini2020_SCN_bulkRNA	ZT56	Per1	3.34619
Fig3c	Tognini2020_SCN_bulkRNA	ZT60	Per1	3.94333
Fig3c	Tognini2020_SCN_bulkRNA	ZT64	Per1	3.42483
Fig3c	Tognini2020_SCN_bulkRNA	ZT68	Per1	3.58592
Fig3c	Tognini2020_SCN_bulkRNA	ZT0	Per2	2.06024
Fig3c	Tognini2020_SCN_bulkRNA	ZT4	Per2	2.45226
Fig3c	Tognini2020_SCN_bulkRNA	ZT8	Per2	2.48555
Fig3c	Tognini2020_SCN_bulkRNA	ZT12	Per2	2.41441
Fig3c	Tognini2020_SCN_bulkRNA	ZT16	Per2	2.49434
Fig3c	Tognini2020_SCN_bulkRNA	ZT20	Per2	2.45017
Fig3c	Tognini2020_SCN_bulkRNA	ZT24	Per2	2.44212
Fig3c	Tognini2020_SCN_bulkRNA	ZT28	Per2	2.12495
Fig3c	Tognini2020_SCN_bulkRNA	ZT32	Per2	2.40115
Fig3c	Tognini2020_SCN_bulkRNA	ZT36	Per2	2.89993
Fig3c	Tognini2020_SCN_bulkRNA	ZT40	Per2	2.43261
Fig3c	Tognini2020_SCN_bulkRNA	ZT44	Per2	2.47339
Fig3c	Tognini2020_SCN_bulkRNA	ZT48	Per2	2.39675
Fig3c	Tognini2020_SCN_bulkRNA	ZT52	Per2	2.64374
Fig3c	Tognini2020_SCN_bulkRNA	ZT56	Per2	2.29899
Fig3c	Tognini2020_SCN_bulkRNA	ZT60	Per2	3.01125
Fig3c	Tognini2020_SCN_bulkRNA	ZT64	Per2	2.53719
Fig3c	Tognini2020_SCN_bulkRNA	ZT68	Per2	2.38127
Fig3c	Tognini2020_SCN_bulkRNA	ZT0	Cry1	3.1234
Fig3c	Tognini2020_SCN_bulkRNA	ZT4	Cry1	3.02926
Fig3c	Tognini2020_SCN_bulkRNA	ZT8	Cry1	3.13815
Fig3c	Tognini2020_SCN_bulkRNA	ZT12	Cry1	3.29199
Fig3c	Tognini2020_SCN_bulkRNA	ZT16	Cry1	3.18379
Fig3c	Tognini2020_SCN_bulkRNA	ZT20	Cry1	2.9482
Fig3c	Tognini2020_SCN_bulkRNA	ZT24	Cry1	3.09976
Fig3c	Tognini2020_SCN_bulkRNA	ZT28	Cry1	3.05135
Fig3c	Tognini2020_SCN_bulkRNA	ZT32	Cry1	3.11389
Fig3c	Tognini2020_SCN_bulkRNA	ZT36	Cry1	3.35428
Fig3c	Tognini2020_SCN_bulkRNA	ZT40	Cry1	3.27276
Fig3c	Tognini2020_SCN_bulkRNA	ZT44	Cry1	3.00102
Fig3c	Tognini2020_SCN_bulkRNA	ZT48	Cry1	2.89568
Fig3c	Tognini2020_SCN_bulkRNA	ZT52	Cry1	3.05792
Fig3c	Tognini2020_SCN_bulkRNA	ZT56	Cry1	3.18228
Fig3c	Tognini2020_SCN_bulkRNA	ZT60	Cry1	3.37925
Fig3c	Tognini2020_SCN_bulkRNA	ZT64	Cry1	3.14156
Fig3c	Tognini2020_SCN_bulkRNA	ZT68	Cry1	3.00206
Fig3c	Tognini2020_SCN_bulkRNA	ZT0	Cry2	4.53389
Fig3c	Tognini2020_SCN_bulkRNA	ZT4	Cry2	4.64797
Fig3c	Tognini2020_SCN_bulkRNA	ZT8	Cry2	4.58567
Fig3c	Tognini2020_SCN_bulkRNA	ZT12	Cry2	4.67065
Fig3c	Tognini2020_SCN_bulkRNA	ZT16	Cry2	4.61786
Fig3c	Tognini2020_SCN_bulkRNA	ZT20	Cry2	4.47244
Fig3c	Tognini2020_SCN_bulkRNA	ZT24	Cry2	4.77974
Fig3c	Tognini2020_SCN_bulkRNA	ZT28	Cry2	4.79797
Fig3c	Tognini2020_SCN_bulkRNA	ZT32	Cry2	5.01394
Fig3c	Tognini2020_SCN_bulkRNA	ZT36	Cry2	4.64128
Fig3c	Tognini2020_SCN_bulkRNA	ZT40	Cry2	4.68588
Fig3c	Tognini2020_SCN_bulkRNA	ZT44	Cry2	4.58628
Fig3c	Tognini2020_SCN_bulkRNA	ZT48	Cry2	4.53508
Fig3c	Tognini2020_SCN_bulkRNA	ZT52	Cry2	4.79581
Fig3c	Tognini2020_SCN_bulkRNA	ZT56	Cry2	4.74323
Fig3c	Tognini2020_SCN_bulkRNA	ZT60	Cry2	4.87492
Fig3c	Tognini2020_SCN_bulkRNA	ZT64	Cry2	4.58506
Fig3c	Tognini2020_SCN_bulkRNA	ZT68	Cry2	4.65807
Fig3c	Wen2020_SCN_pseudobulk	CT14	Dbp	9.97154
Fig3c	Wen2020_SCN_pseudobulk	CT18	Dbp	8.10852
Fig3c	Wen2020_SCN_pseudobulk	CT22	Dbp	8.76487
Fig3c	Wen2020_SCN_pseudobulk	CT26	Dbp	9.37721
Fig3c	Wen2020_SCN_pseudobulk	CT30	Dbp	9.80574
Fig3c	Wen2020_SCN_pseudobulk	CT34	Dbp	10.5353
Fig3c	Wen2020_SCN_pseudobulk	CT38	Dbp	8.55075
Fig3c	Wen2020_SCN_pseudobulk	CT42	Dbp	8.25267
Fig3c	Wen2020_SCN_pseudobulk	CT46	Dbp	8.62571
Fig3c	Wen2020_SCN_pseudobulk	CT50	Dbp	8.47573
Fig3c	Wen2020_SCN_pseudobulk	CT54	Dbp	10.1046
Fig3c	Wen2020_SCN_pseudobulk	CT58	Dbp	10.0674
Fig3c	Wen2020_SCN_pseudobulk	CT14	Ubxn2b	8.03892
Fig3c	Wen2020_SCN_pseudobulk	CT18	Ubxn2b	7.57743
Fig3c	Wen2020_SCN_pseudobulk	CT22	Ubxn2b	7.60733
Fig3c	Wen2020_SCN_pseudobulk	CT26	Ubxn2b	7.40939
Fig3c	Wen2020_SCN_pseudobulk	CT30	Ubxn2b	7.49185
Fig3c	Wen2020_SCN_pseudobulk	CT34	Ubxn2b	7.37504
Fig3c	Wen2020_SCN_pseudobulk	CT38	Ubxn2b	6.87036
Fig3c	Wen2020_SCN_pseudobulk	CT42	Ubxn2b	7.70736
Fig3c	Wen2020_SCN_pseudobulk	CT46	Ubxn2b	7.45943
Fig3c	Wen2020_SCN_pseudobulk	CT50	Ubxn2b	6.53916
Fig3c	Wen2020_SCN_pseudobulk	CT54	Ubxn2b	6.93074
Fig3c	Wen2020_SCN_pseudobulk	CT58	Ubxn2b	7.01123
Fig3c	Wen2020_SCN_pseudobulk	CT14	Kirrel2	5.24793
Fig3c	Wen2020_SCN_pseudobulk	CT18	Kirrel2	3.16993
Fig3c	Wen2020_SCN_pseudobulk	CT22	Kirrel2	2.32193
Fig3c	Wen2020_SCN_pseudobulk	CT26	Kirrel2	2.32193
Fig3c	Wen2020_SCN_pseudobulk	CT30	Kirrel2	2.58496
Fig3c	Wen2020_SCN_pseudobulk	CT34	Kirrel2	3
Fig3c	Wen2020_SCN_pseudobulk	CT38	Kirrel2	2.80735
Fig3c	Wen2020_SCN_pseudobulk	CT42	Kirrel2	3.16993
Fig3c	Wen2020_SCN_pseudobulk	CT46	Kirrel2	2.58496
Fig3c	Wen2020_SCN_pseudobulk	CT50	Kirrel2	2.80735
Fig3c	Wen2020_SCN_pseudobulk	CT54	Kirrel2	3.16993
Fig3c	Wen2020_SCN_pseudobulk	CT58	Kirrel2	3.90689
Fig3c	Wen2020_SCN_pseudobulk	CT14	Mmp14	7.66534
Fig3c	Wen2020_SCN_pseudobulk	CT18	Mmp14	7.29462
Fig3c	Wen2020_SCN_pseudobulk	CT22	Mmp14	7.76818
Fig3c	Wen2020_SCN_pseudobulk	CT26	Mmp14	8.15987
Fig3c	Wen2020_SCN_pseudobulk	CT30	Mmp14	7.34873
Fig3c	Wen2020_SCN_pseudobulk	CT34	Mmp14	7.04439
Fig3c	Wen2020_SCN_pseudobulk	CT38	Mmp14	5.45943
Fig3c	Wen2020_SCN_pseudobulk	CT42	Mmp14	7.40939
Fig3c	Wen2020_SCN_pseudobulk	CT46	Mmp14	7.64386
Fig3c	Wen2020_SCN_pseudobulk	CT50	Mmp14	7.40088
Fig3c	Wen2020_SCN_pseudobulk	CT54	Mmp14	7.07682
Fig3c	Wen2020_SCN_pseudobulk	CT58	Mmp14	6.30378
Fig3c	Wen2020_SCN_pseudobulk	CT14	Nr1d1	8.43045
Fig3c	Wen2020_SCN_pseudobulk	CT18	Nr1d1	7.48382
Fig3c	Wen2020_SCN_pseudobulk	CT22	Nr1d1	8.45121
Fig3c	Wen2020_SCN_pseudobulk	CT26	Nr1d1	8.91588
Fig3c	Wen2020_SCN_pseudobulk	CT30	Nr1d1	8.60363
Fig3c	Wen2020_SCN_pseudobulk	CT34	Nr1d1	9.10066
Fig3c	Wen2020_SCN_pseudobulk	CT38	Nr1d1	6.80735
Fig3c	Wen2020_SCN_pseudobulk	CT42	Nr1d1	7.22882
Fig3c	Wen2020_SCN_pseudobulk	CT46	Nr1d1	7.72792
Fig3c	Wen2020_SCN_pseudobulk	CT50	Nr1d1	7.90689
Fig3c	Wen2020_SCN_pseudobulk	CT54	Nr1d1	8.84862
Fig3c	Wen2020_SCN_pseudobulk	CT58	Nr1d1	8
Fig3c	Wen2020_SCN_pseudobulk	CT14	Plce1	8.29462
Fig3c	Wen2020_SCN_pseudobulk	CT18	Plce1	6.64386
Fig3c	Wen2020_SCN_pseudobulk	CT22	Plce1	7.17991
Fig3c	Wen2020_SCN_pseudobulk	CT26	Plce1	7.02237
Fig3c	Wen2020_SCN_pseudobulk	CT30	Plce1	6.72792
Fig3c	Wen2020_SCN_pseudobulk	CT34	Plce1	7.29462
Fig3c	Wen2020_SCN_pseudobulk	CT38	Plce1	6.89482
Fig3c	Wen2020_SCN_pseudobulk	CT42	Plce1	7.52356
Fig3c	Wen2020_SCN_pseudobulk	CT46	Plce1	7.06609
Fig3c	Wen2020_SCN_pseudobulk	CT50	Plce1	6.26679
Fig3c	Wen2020_SCN_pseudobulk	CT54	Plce1	6.04439
Fig3c	Wen2020_SCN_pseudobulk	CT58	Plce1	6.59991
Fig3c	Wen2020_SCN_pseudobulk	CT14	Stab2	3.32193
Fig3c	Wen2020_SCN_pseudobulk	CT18	Stab2	NA
Fig3c	Wen2020_SCN_pseudobulk	CT22	Stab2	2
Fig3c	Wen2020_SCN_pseudobulk	CT26	Stab2	2.58496
Fig3c	Wen2020_SCN_pseudobulk	CT30	Stab2	1
Fig3c	Wen2020_SCN_pseudobulk	CT34	Stab2	1
Fig3c	Wen2020_SCN_pseudobulk	CT38	Stab2	1.58496
Fig3c	Wen2020_SCN_pseudobulk	CT42	Stab2	2.32193
Fig3c	Wen2020_SCN_pseudobulk	CT46	Stab2	2.32193
Fig3c	Wen2020_SCN_pseudobulk	CT50	Stab2	2.58496
Fig3c	Wen2020_SCN_pseudobulk	CT54	Stab2	1
Fig3c	Wen2020_SCN_pseudobulk	CT58	Stab2	1.58496
Fig3c	Wen2020_SCN_pseudobulk	CT14	Cdh11	8.47978
Fig3c	Wen2020_SCN_pseudobulk	CT18	Cdh11	7.44294
Fig3c	Wen2020_SCN_pseudobulk	CT22	Cdh11	7.87652
Fig3c	Wen2020_SCN_pseudobulk	CT26	Cdh11	7.83289
Fig3c	Wen2020_SCN_pseudobulk	CT30	Cdh11	8.01123
Fig3c	Wen2020_SCN_pseudobulk	CT34	Cdh11	7.50779
Fig3c	Wen2020_SCN_pseudobulk	CT38	Cdh11	7.70736
Fig3c	Wen2020_SCN_pseudobulk	CT42	Cdh11	7.98299
Fig3c	Wen2020_SCN_pseudobulk	CT46	Cdh11	7.75489
Fig3c	Wen2020_SCN_pseudobulk	CT50	Cdh11	7.39232
Fig3c	Wen2020_SCN_pseudobulk	CT54	Cdh11	7.26679
Fig3c	Wen2020_SCN_pseudobulk	CT58	Cdh11	7.24793
Fig3c	Wen2020_SCN_pseudobulk	CT14	Gja4	6.18982
Fig3c	Wen2020_SCN_pseudobulk	CT18	Gja4	5.35755
Fig3c	Wen2020_SCN_pseudobulk	CT22	Gja4	5.12928
Fig3c	Wen2020_SCN_pseudobulk	CT26	Gja4	5.20945
Fig3c	Wen2020_SCN_pseudobulk	CT30	Gja4	5.90689
Fig3c	Wen2020_SCN_pseudobulk	CT34	Gja4	5.72792
Fig3c	Wen2020_SCN_pseudobulk	CT38	Gja4	4.9542
Fig3c	Wen2020_SCN_pseudobulk	CT42	Gja4	5.42626
Fig3c	Wen2020_SCN_pseudobulk	CT46	Gja4	5.32193
Fig3c	Wen2020_SCN_pseudobulk	CT50	Gja4	5.16993
Fig3c	Wen2020_SCN_pseudobulk	CT54	Gja4	5
Fig3c	Wen2020_SCN_pseudobulk	CT58	Gja4	5.32193
Fig3c	Wen2020_SCN_pseudobulk	CT14	Kctd12	9.8009
Fig3c	Wen2020_SCN_pseudobulk	CT18	Kctd12	8.50779
Fig3c	Wen2020_SCN_pseudobulk	CT22	Kctd12	8.61102
Fig3c	Wen2020_SCN_pseudobulk	CT26	Kctd12	8.93664
Fig3c	Wen2020_SCN_pseudobulk	CT30	Kctd12	8.88874
Fig3c	Wen2020_SCN_pseudobulk	CT34	Kctd12	8.92184
Fig3c	Wen2020_SCN_pseudobulk	CT38	Kctd12	8.59246
Fig3c	Wen2020_SCN_pseudobulk	CT42	Kctd12	8.96578
Fig3c	Wen2020_SCN_pseudobulk	CT46	Kctd12	8.71425
Fig3c	Wen2020_SCN_pseudobulk	CT50	Kctd12	8.43463
Fig3c	Wen2020_SCN_pseudobulk	CT54	Kctd12	8.27146
Fig3c	Wen2020_SCN_pseudobulk	CT58	Kctd12	8.06609
Fig3c	Wen2020_SCN_pseudobulk	CT14	Mfhas1	8.76487
Fig3c	Wen2020_SCN_pseudobulk	CT18	Mfhas1	7.75489
Fig3c	Wen2020_SCN_pseudobulk	CT22	Mfhas1	8.16491
Fig3c	Wen2020_SCN_pseudobulk	CT26	Mfhas1	8.22882
Fig3c	Wen2020_SCN_pseudobulk	CT30	Mfhas1	8.16993
Fig3c	Wen2020_SCN_pseudobulk	CT34	Mfhas1	8.03342
Fig3c	Wen2020_SCN_pseudobulk	CT38	Mfhas1	7.27612
Fig3c	Wen2020_SCN_pseudobulk	CT42	Mfhas1	7.90087
Fig3c	Wen2020_SCN_pseudobulk	CT46	Mfhas1	7.83289
Fig3c	Wen2020_SCN_pseudobulk	CT50	Mfhas1	7.16993
Fig3c	Wen2020_SCN_pseudobulk	CT54	Mfhas1	7.35755
Fig3c	Wen2020_SCN_pseudobulk	CT58	Mfhas1	7.5157
Fig3c	Wen2020_SCN_pseudobulk	CT14	Net1	8.08215
Fig3c	Wen2020_SCN_pseudobulk	CT18	Net1	5.78136
Fig3c	Wen2020_SCN_pseudobulk	CT22	Net1	6.30378
Fig3c	Wen2020_SCN_pseudobulk	CT26	Net1	6.59991
Fig3c	Wen2020_SCN_pseudobulk	CT30	Net1	7.19967
Fig3c	Wen2020_SCN_pseudobulk	CT34	Net1	6.9542
Fig3c	Wen2020_SCN_pseudobulk	CT38	Net1	7.43463
Fig3c	Wen2020_SCN_pseudobulk	CT42	Net1	6.39232
Fig3c	Wen2020_SCN_pseudobulk	CT46	Net1	6.32193
Fig3c	Wen2020_SCN_pseudobulk	CT50	Net1	5.97728
Fig3c	Wen2020_SCN_pseudobulk	CT54	Net1	6.49185
Fig3c	Wen2020_SCN_pseudobulk	CT58	Net1	7.40088
Fig3c	Wen2020_SCN_pseudobulk	CT14	Tmem175	7.62936
Fig3c	Wen2020_SCN_pseudobulk	CT18	Tmem175	6.90689
Fig3c	Wen2020_SCN_pseudobulk	CT22	Tmem175	7.64386
Fig3c	Wen2020_SCN_pseudobulk	CT26	Tmem175	7.53138
Fig3c	Wen2020_SCN_pseudobulk	CT30	Tmem175	7.35755
Fig3c	Wen2020_SCN_pseudobulk	CT34	Tmem175	7.49185
Fig3c	Wen2020_SCN_pseudobulk	CT38	Tmem175	6.79442
Fig3c	Wen2020_SCN_pseudobulk	CT42	Tmem175	7.25739
Fig3c	Wen2020_SCN_pseudobulk	CT46	Tmem175	7.19967
Fig3c	Wen2020_SCN_pseudobulk	CT50	Tmem175	6.6865
Fig3c	Wen2020_SCN_pseudobulk	CT54	Tmem175	7.06609
Fig3c	Wen2020_SCN_pseudobulk	CT58	Tmem175	7.16993
Fig3c	Wen2020_SCN_pseudobulk	CT14	Tmprss5	4.70044
Fig3c	Wen2020_SCN_pseudobulk	CT18	Tmprss5	2.80735
Fig3c	Wen2020_SCN_pseudobulk	CT22	Tmprss5	4.24793
Fig3c	Wen2020_SCN_pseudobulk	CT26	Tmprss5	4.39232
Fig3c	Wen2020_SCN_pseudobulk	CT30	Tmprss5	4.32193
Fig3c	Wen2020_SCN_pseudobulk	CT34	Tmprss5	3.70044
Fig3c	Wen2020_SCN_pseudobulk	CT38	Tmprss5	4.08746
Fig3c	Wen2020_SCN_pseudobulk	CT42	Tmprss5	4.24793
Fig3c	Wen2020_SCN_pseudobulk	CT46	Tmprss5	3.45943
Fig3c	Wen2020_SCN_pseudobulk	CT50	Tmprss5	2.80735
Fig3c	Wen2020_SCN_pseudobulk	CT54	Tmprss5	4.52356
Fig3c	Wen2020_SCN_pseudobulk	CT58	Tmprss5	4.08746
Fig3c	Wen2020_SCN_pseudobulk	CT14	Arntl	7.49185
Fig3c	Wen2020_SCN_pseudobulk	CT18	Arntl	7.49985
Fig3c	Wen2020_SCN_pseudobulk	CT22	Arntl	7.49185
Fig3c	Wen2020_SCN_pseudobulk	CT26	Arntl	7.20945
Fig3c	Wen2020_SCN_pseudobulk	CT30	Arntl	6.80735
Fig3c	Wen2020_SCN_pseudobulk	CT34	Arntl	7.2384
Fig3c	Wen2020_SCN_pseudobulk	CT38	Arntl	6.22882
Fig3c	Wen2020_SCN_pseudobulk	CT42	Arntl	7.20945
Fig3c	Wen2020_SCN_pseudobulk	CT46	Arntl	6.90689
Fig3c	Wen2020_SCN_pseudobulk	CT50	Arntl	6.44294
Fig3c	Wen2020_SCN_pseudobulk	CT54	Arntl	6.37504
Fig3c	Wen2020_SCN_pseudobulk	CT58	Arntl	6.20945
Fig3c	Wen2020_SCN_pseudobulk	CT14	Nr1d2	9.59991
Fig3c	Wen2020_SCN_pseudobulk	CT18	Nr1d2	8.31741
Fig3c	Wen2020_SCN_pseudobulk	CT22	Nr1d2	8.55842
Fig3c	Wen2020_SCN_pseudobulk	CT26	Nr1d2	8.88264
Fig3c	Wen2020_SCN_pseudobulk	CT30	Nr1d2	9.05257
Fig3c	Wen2020_SCN_pseudobulk	CT34	Nr1d2	9.42417
Fig3c	Wen2020_SCN_pseudobulk	CT38	Nr1d2	8.44294
Fig3c	Wen2020_SCN_pseudobulk	CT42	Nr1d2	8.21917
Fig3c	Wen2020_SCN_pseudobulk	CT46	Nr1d2	8
Fig3c	Wen2020_SCN_pseudobulk	CT50	Nr1d2	7.91886
Fig3c	Wen2020_SCN_pseudobulk	CT54	Nr1d2	8.84549
Fig3c	Wen2020_SCN_pseudobulk	CT58	Nr1d2	8.85798
Fig3c	Wen2020_SCN_pseudobulk	CT14	Per1	9.28771
Fig3c	Wen2020_SCN_pseudobulk	CT18	Per1	8.02237
Fig3c	Wen2020_SCN_pseudobulk	CT22	Per1	8.29002
Fig3c	Wen2020_SCN_pseudobulk	CT26	Per1	8.70044
Fig3c	Wen2020_SCN_pseudobulk	CT30	Per1	8.22882
Fig3c	Wen2020_SCN_pseudobulk	CT34	Per1	9.03067
Fig3c	Wen2020_SCN_pseudobulk	CT38	Per1	7.3837
Fig3c	Wen2020_SCN_pseudobulk	CT42	Per1	7.90689
Fig3c	Wen2020_SCN_pseudobulk	CT46	Per1	7.53916
Fig3c	Wen2020_SCN_pseudobulk	CT50	Per1	7.75489
Fig3c	Wen2020_SCN_pseudobulk	CT54	Per1	8.44708
Fig3c	Wen2020_SCN_pseudobulk	CT58	Per1	8.36632
Fig3c	Wen2020_SCN_pseudobulk	CT14	Per2	8.21917
Fig3c	Wen2020_SCN_pseudobulk	CT18	Per2	6.24793
Fig3c	Wen2020_SCN_pseudobulk	CT22	Per2	6.22882
Fig3c	Wen2020_SCN_pseudobulk	CT26	Per2	6.50779
Fig3c	Wen2020_SCN_pseudobulk	CT30	Per2	6.93074
Fig3c	Wen2020_SCN_pseudobulk	CT34	Per2	8.32643
Fig3c	Wen2020_SCN_pseudobulk	CT38	Per2	6.61471
Fig3c	Wen2020_SCN_pseudobulk	CT42	Per2	6.52356
Fig3c	Wen2020_SCN_pseudobulk	CT46	Per2	5.90689
Fig3c	Wen2020_SCN_pseudobulk	CT50	Per2	5.49185
Fig3c	Wen2020_SCN_pseudobulk	CT54	Per2	7.55459
Fig3c	Wen2020_SCN_pseudobulk	CT58	Per2	7.45943
Fig3c	Wen2020_SCN_pseudobulk	CT14	Cry1	8.79442
Fig3c	Wen2020_SCN_pseudobulk	CT18	Cry1	7.49185
Fig3c	Wen2020_SCN_pseudobulk	CT22	Cry1	7.82655
Fig3c	Wen2020_SCN_pseudobulk	CT26	Cry1	7.14975
Fig3c	Wen2020_SCN_pseudobulk	CT30	Cry1	7.35755
Fig3c	Wen2020_SCN_pseudobulk	CT34	Cry1	8.84235
Fig3c	Wen2020_SCN_pseudobulk	CT38	Cry1	7.35755
Fig3c	Wen2020_SCN_pseudobulk	CT42	Cry1	7.61471
Fig3c	Wen2020_SCN_pseudobulk	CT46	Cry1	7.45121
Fig3c	Wen2020_SCN_pseudobulk	CT50	Cry1	6.90689
Fig3c	Wen2020_SCN_pseudobulk	CT54	Cry1	7.36632
Fig3c	Wen2020_SCN_pseudobulk	CT58	Cry1	7.65821
Fig3c	Wen2020_SCN_pseudobulk	CT14	Cry2	8.99718
Fig3c	Wen2020_SCN_pseudobulk	CT18	Cry2	8.47168
Fig3c	Wen2020_SCN_pseudobulk	CT22	Cry2	8.37504
Fig3c	Wen2020_SCN_pseudobulk	CT26	Cry2	8.44294
Fig3c	Wen2020_SCN_pseudobulk	CT30	Cry2	8.38802
Fig3c	Wen2020_SCN_pseudobulk	CT34	Cry2	8.64386
Fig3c	Wen2020_SCN_pseudobulk	CT38	Cry2	7.3837
Fig3c	Wen2020_SCN_pseudobulk	CT42	Cry2	8.224
Fig3c	Wen2020_SCN_pseudobulk	CT46	Cry2	7.94837
Fig3c	Wen2020_SCN_pseudobulk	CT50	Cry2	7.25739
Fig3c	Wen2020_SCN_pseudobulk	CT54	Cry2	8.01123
Fig3c	Wen2020_SCN_pseudobulk	CT58	Cry2	7.85798
Fig3f	Geyfman2012_skin_microarray	ZT2	Acly	11.7158
Fig3f	Geyfman2012_skin_microarray	ZT6	Acly	11.5283
Fig3f	Geyfman2012_skin_microarray	ZT10	Acly	11.3953
Fig3f	Geyfman2012_skin_microarray	ZT14	Acly	11.6462
Fig3f	Geyfman2012_skin_microarray	ZT18	Acly	11.9142
Fig3f	Geyfman2012_skin_microarray	ZT22	Acly	12.0626
Fig3f	Geyfman2012_skin_microarray	ZT26	Acly	11.8333
Fig3f	Geyfman2012_skin_microarray	ZT30	Acly	11.5226
Fig3f	Geyfman2012_skin_microarray	ZT34	Acly	11.462
Fig3f	Geyfman2012_skin_microarray	ZT38	Acly	11.694
Fig3f	Geyfman2012_skin_microarray	ZT42	Acly	11.9532
Fig3f	Geyfman2012_skin_microarray	ZT46	Acly	11.9324
Fig3f	Geyfman2012_skin_microarray	ZT50	Acly	11.993
Fig3f	Geyfman2012_skin_microarray	ZT2	Alpk1	7.62923
Fig3f	Geyfman2012_skin_microarray	ZT6	Alpk1	7.83193
Fig3f	Geyfman2012_skin_microarray	ZT10	Alpk1	8.39862
Fig3f	Geyfman2012_skin_microarray	ZT14	Alpk1	7.67581
Fig3f	Geyfman2012_skin_microarray	ZT18	Alpk1	7.57035
Fig3f	Geyfman2012_skin_microarray	ZT22	Alpk1	7.51064
Fig3f	Geyfman2012_skin_microarray	ZT26	Alpk1	7.71544
Fig3f	Geyfman2012_skin_microarray	ZT30	Alpk1	7.99099
Fig3f	Geyfman2012_skin_microarray	ZT34	Alpk1	8.10713
Fig3f	Geyfman2012_skin_microarray	ZT38	Alpk1	7.8499
Fig3f	Geyfman2012_skin_microarray	ZT42	Alpk1	7.62379
Fig3f	Geyfman2012_skin_microarray	ZT46	Alpk1	7.54186
Fig3f	Geyfman2012_skin_microarray	ZT50	Alpk1	7.716
Fig3f	Geyfman2012_skin_microarray	ZT2	Atg10	9.72224
Fig3f	Geyfman2012_skin_microarray	ZT6	Atg10	9.7841
Fig3f	Geyfman2012_skin_microarray	ZT10	Atg10	9.73313
Fig3f	Geyfman2012_skin_microarray	ZT14	Atg10	9.5516
Fig3f	Geyfman2012_skin_microarray	ZT18	Atg10	9.51009
Fig3f	Geyfman2012_skin_microarray	ZT22	Atg10	9.52293
Fig3f	Geyfman2012_skin_microarray	ZT26	Atg10	9.63729
Fig3f	Geyfman2012_skin_microarray	ZT30	Atg10	9.82746
Fig3f	Geyfman2012_skin_microarray	ZT34	Atg10	9.67802
Fig3f	Geyfman2012_skin_microarray	ZT38	Atg10	9.49011
Fig3f	Geyfman2012_skin_microarray	ZT42	Atg10	9.34748
Fig3f	Geyfman2012_skin_microarray	ZT46	Atg10	9.46129
Fig3f	Geyfman2012_skin_microarray	ZT50	Atg10	9.67567
Fig3f	Geyfman2012_skin_microarray	ZT2	Casp12	9.09681
Fig3f	Geyfman2012_skin_microarray	ZT6	Casp12	9.351
Fig3f	Geyfman2012_skin_microarray	ZT10	Casp12	9.76747
Fig3f	Geyfman2012_skin_microarray	ZT14	Casp12	9.20217
Fig3f	Geyfman2012_skin_microarray	ZT18	Casp12	8.97415
Fig3f	Geyfman2012_skin_microarray	ZT22	Casp12	9.07612
Fig3f	Geyfman2012_skin_microarray	ZT26	Casp12	9.14601
Fig3f	Geyfman2012_skin_microarray	ZT30	Casp12	9.50112
Fig3f	Geyfman2012_skin_microarray	ZT34	Casp12	9.52248
Fig3f	Geyfman2012_skin_microarray	ZT38	Casp12	9.24294
Fig3f	Geyfman2012_skin_microarray	ZT42	Casp12	8.96548
Fig3f	Geyfman2012_skin_microarray	ZT46	Casp12	8.84915
Fig3f	Geyfman2012_skin_microarray	ZT50	Casp12	9.14519
Fig3f	Geyfman2012_skin_microarray	ZT2	Cry1	7.91618
Fig3f	Geyfman2012_skin_microarray	ZT6	Cry1	7.91585
Fig3f	Geyfman2012_skin_microarray	ZT10	Cry1	8.34053
Fig3f	Geyfman2012_skin_microarray	ZT14	Cry1	9.14212
Fig3f	Geyfman2012_skin_microarray	ZT18	Cry1	8.96813
Fig3f	Geyfman2012_skin_microarray	ZT22	Cry1	9.35958
Fig3f	Geyfman2012_skin_microarray	ZT26	Cry1	8.21412
Fig3f	Geyfman2012_skin_microarray	ZT30	Cry1	7.59645
Fig3f	Geyfman2012_skin_microarray	ZT34	Cry1	8.50079
Fig3f	Geyfman2012_skin_microarray	ZT38	Cry1	8.89349
Fig3f	Geyfman2012_skin_microarray	ZT42	Cry1	9.31337
Fig3f	Geyfman2012_skin_microarray	ZT46	Cry1	9.04971
Fig3f	Geyfman2012_skin_microarray	ZT50	Cry1	8.17822
Fig3f	Geyfman2012_skin_microarray	ZT2	Erh	10.1349
Fig3f	Geyfman2012_skin_microarray	ZT6	Erh	10.0133
Fig3f	Geyfman2012_skin_microarray	ZT10	Erh	9.96682
Fig3f	Geyfman2012_skin_microarray	ZT14	Erh	9.72459
Fig3f	Geyfman2012_skin_microarray	ZT18	Erh	9.96784
Fig3f	Geyfman2012_skin_microarray	ZT22	Erh	10.0249
Fig3f	Geyfman2012_skin_microarray	ZT26	Erh	10.0613
Fig3f	Geyfman2012_skin_microarray	ZT30	Erh	9.97773
Fig3f	Geyfman2012_skin_microarray	ZT34	Erh	9.92266
Fig3f	Geyfman2012_skin_microarray	ZT38	Erh	9.91769
Fig3f	Geyfman2012_skin_microarray	ZT42	Erh	9.92145
Fig3f	Geyfman2012_skin_microarray	ZT46	Erh	10.0677
Fig3f	Geyfman2012_skin_microarray	ZT50	Erh	10.3438
Fig3f	Geyfman2012_skin_microarray	ZT2	Gars	10.7724
Fig3f	Geyfman2012_skin_microarray	ZT6	Gars	10.7596
Fig3f	Geyfman2012_skin_microarray	ZT10	Gars	10.6129
Fig3f	Geyfman2012_skin_microarray	ZT14	Gars	10.5358
Fig3f	Geyfman2012_skin_microarray	ZT18	Gars	10.7415
Fig3f	Geyfman2012_skin_microarray	ZT22	Gars	10.6751
Fig3f	Geyfman2012_skin_microarray	ZT26	Gars	10.9635
Fig3f	Geyfman2012_skin_microarray	ZT30	Gars	10.7481
Fig3f	Geyfman2012_skin_microarray	ZT34	Gars	10.5687
Fig3f	Geyfman2012_skin_microarray	ZT38	Gars	10.448
Fig3f	Geyfman2012_skin_microarray	ZT42	Gars	10.5612
Fig3f	Geyfman2012_skin_microarray	ZT46	Gars	10.6972
Fig3f	Geyfman2012_skin_microarray	ZT50	Gars	10.8806
Fig3f	Geyfman2012_skin_microarray	ZT2	Mbtd1	10.0688
Fig3f	Geyfman2012_skin_microarray	ZT6	Mbtd1	10.1177
Fig3f	Geyfman2012_skin_microarray	ZT10	Mbtd1	10.1232
Fig3f	Geyfman2012_skin_microarray	ZT14	Mbtd1	10.0399
Fig3f	Geyfman2012_skin_microarray	ZT18	Mbtd1	9.96305
Fig3f	Geyfman2012_skin_microarray	ZT22	Mbtd1	9.96312
Fig3f	Geyfman2012_skin_microarray	ZT26	Mbtd1	10.0292
Fig3f	Geyfman2012_skin_microarray	ZT30	Mbtd1	10.1614
Fig3f	Geyfman2012_skin_microarray	ZT34	Mbtd1	10.0988
Fig3f	Geyfman2012_skin_microarray	ZT38	Mbtd1	9.99023
Fig3f	Geyfman2012_skin_microarray	ZT42	Mbtd1	9.82647
Fig3f	Geyfman2012_skin_microarray	ZT46	Mbtd1	9.96428
Fig3f	Geyfman2012_skin_microarray	ZT50	Mbtd1	9.97155
Fig3f	Geyfman2012_skin_microarray	ZT2	Mrpl23	10.8257
Fig3f	Geyfman2012_skin_microarray	ZT6	Mrpl23	10.8248
Fig3f	Geyfman2012_skin_microarray	ZT10	Mrpl23	10.7941
Fig3f	Geyfman2012_skin_microarray	ZT14	Mrpl23	10.6082
Fig3f	Geyfman2012_skin_microarray	ZT18	Mrpl23	10.6622
Fig3f	Geyfman2012_skin_microarray	ZT22	Mrpl23	10.7549
Fig3f	Geyfman2012_skin_microarray	ZT26	Mrpl23	10.8913
Fig3f	Geyfman2012_skin_microarray	ZT30	Mrpl23	10.738
Fig3f	Geyfman2012_skin_microarray	ZT34	Mrpl23	10.7086
Fig3f	Geyfman2012_skin_microarray	ZT38	Mrpl23	10.5784
Fig3f	Geyfman2012_skin_microarray	ZT42	Mrpl23	10.6531
Fig3f	Geyfman2012_skin_microarray	ZT46	Mrpl23	10.7418
Fig3f	Geyfman2012_skin_microarray	ZT50	Mrpl23	11.0113
Fig3f	Geyfman2012_skin_microarray	ZT2	Nr1d1	12.5081
Fig3f	Geyfman2012_skin_microarray	ZT6	Nr1d1	13.351
Fig3f	Geyfman2012_skin_microarray	ZT10	Nr1d1	13.001
Fig3f	Geyfman2012_skin_microarray	ZT14	Nr1d1	11.7537
Fig3f	Geyfman2012_skin_microarray	ZT18	Nr1d1	10.9297
Fig3f	Geyfman2012_skin_microarray	ZT22	Nr1d1	10.1257
Fig3f	Geyfman2012_skin_microarray	ZT26	Nr1d1	12.4519
Fig3f	Geyfman2012_skin_microarray	ZT30	Nr1d1	13.2557
Fig3f	Geyfman2012_skin_microarray	ZT34	Nr1d1	12.9074
Fig3f	Geyfman2012_skin_microarray	ZT38	Nr1d1	12.2643
Fig3f	Geyfman2012_skin_microarray	ZT42	Nr1d1	10.1057
Fig3f	Geyfman2012_skin_microarray	ZT46	Nr1d1	10.4881
Fig3f	Geyfman2012_skin_microarray	ZT50	Nr1d1	12.3594
Fig3f	Geyfman2012_skin_microarray	ZT2	Nr1d2	10.3065
Fig3f	Geyfman2012_skin_microarray	ZT6	Nr1d2	11.2554
Fig3f	Geyfman2012_skin_microarray	ZT10	Nr1d2	11.3968
Fig3f	Geyfman2012_skin_microarray	ZT14	Nr1d2	10.9752
Fig3f	Geyfman2012_skin_microarray	ZT18	Nr1d2	8.83503
Fig3f	Geyfman2012_skin_microarray	ZT22	Nr1d2	9.44965
Fig3f	Geyfman2012_skin_microarray	ZT26	Nr1d2	10.0214
Fig3f	Geyfman2012_skin_microarray	ZT30	Nr1d2	11.1774
Fig3f	Geyfman2012_skin_microarray	ZT34	Nr1d2	11.3706
Fig3f	Geyfman2012_skin_microarray	ZT38	Nr1d2	11.0955
Fig3f	Geyfman2012_skin_microarray	ZT42	Nr1d2	9.39673
Fig3f	Geyfman2012_skin_microarray	ZT46	Nr1d2	8.418
Fig3f	Geyfman2012_skin_microarray	ZT50	Nr1d2	9.85078
Fig3f	Geyfman2012_skin_microarray	ZT2	Per2	7.64455
Fig3f	Geyfman2012_skin_microarray	ZT6	Per2	9.35652
Fig3f	Geyfman2012_skin_microarray	ZT10	Per2	10.5224
Fig3f	Geyfman2012_skin_microarray	ZT14	Per2	10.8509
Fig3f	Geyfman2012_skin_microarray	ZT18	Per2	8.79344
Fig3f	Geyfman2012_skin_microarray	ZT22	Per2	9.87015
Fig3f	Geyfman2012_skin_microarray	ZT26	Per2	6.99024
Fig3f	Geyfman2012_skin_microarray	ZT30	Per2	8.69735
Fig3f	Geyfman2012_skin_microarray	ZT34	Per2	10.5268
Fig3f	Geyfman2012_skin_microarray	ZT38	Per2	10.7418
Fig3f	Geyfman2012_skin_microarray	ZT42	Per2	9.74997
Fig3f	Geyfman2012_skin_microarray	ZT46	Per2	8.99342
Fig3f	Geyfman2012_skin_microarray	ZT50	Per2	6.9735
Fig3f	Geyfman2012_skin_microarray	ZT2	Pfkfb3	9.67799
Fig3f	Geyfman2012_skin_microarray	ZT6	Pfkfb3	10.6015
Fig3f	Geyfman2012_skin_microarray	ZT10	Pfkfb3	10.4156
Fig3f	Geyfman2012_skin_microarray	ZT14	Pfkfb3	9.53419
Fig3f	Geyfman2012_skin_microarray	ZT18	Pfkfb3	9.34643
Fig3f	Geyfman2012_skin_microarray	ZT22	Pfkfb3	9.46067
Fig3f	Geyfman2012_skin_microarray	ZT26	Pfkfb3	9.77942
Fig3f	Geyfman2012_skin_microarray	ZT30	Pfkfb3	10.5299
Fig3f	Geyfman2012_skin_microarray	ZT34	Pfkfb3	10.3252
Fig3f	Geyfman2012_skin_microarray	ZT38	Pfkfb3	9.75033
Fig3f	Geyfman2012_skin_microarray	ZT42	Pfkfb3	8.96021
Fig3f	Geyfman2012_skin_microarray	ZT46	Pfkfb3	9.47537
Fig3f	Geyfman2012_skin_microarray	ZT50	Pfkfb3	9.69393
Fig3f	Geyfman2012_skin_microarray	ZT2	Spata6	8.90317
Fig3f	Geyfman2012_skin_microarray	ZT6	Spata6	9.08196
Fig3f	Geyfman2012_skin_microarray	ZT10	Spata6	9.12736
Fig3f	Geyfman2012_skin_microarray	ZT14	Spata6	8.88412
Fig3f	Geyfman2012_skin_microarray	ZT18	Spata6	8.73405
Fig3f	Geyfman2012_skin_microarray	ZT22	Spata6	8.75517
Fig3f	Geyfman2012_skin_microarray	ZT26	Spata6	9.00815
Fig3f	Geyfman2012_skin_microarray	ZT30	Spata6	9.18498
Fig3f	Geyfman2012_skin_microarray	ZT34	Spata6	8.98906
Fig3f	Geyfman2012_skin_microarray	ZT38	Spata6	8.82225
Fig3f	Geyfman2012_skin_microarray	ZT42	Spata6	8.7157
Fig3f	Geyfman2012_skin_microarray	ZT46	Spata6	8.7554
Fig3f	Geyfman2012_skin_microarray	ZT50	Spata6	8.9209
Fig3f	Geyfman2012_skin_microarray	ZT2	Tbl1xr1	10.6108
Fig3f	Geyfman2012_skin_microarray	ZT6	Tbl1xr1	10.5933
Fig3f	Geyfman2012_skin_microarray	ZT10	Tbl1xr1	10.5908
Fig3f	Geyfman2012_skin_microarray	ZT14	Tbl1xr1	10.5204
Fig3f	Geyfman2012_skin_microarray	ZT18	Tbl1xr1	10.5161
Fig3f	Geyfman2012_skin_microarray	ZT22	Tbl1xr1	10.5953
Fig3f	Geyfman2012_skin_microarray	ZT26	Tbl1xr1	10.7348
Fig3f	Geyfman2012_skin_microarray	ZT30	Tbl1xr1	10.6794
Fig3f	Geyfman2012_skin_microarray	ZT34	Tbl1xr1	10.539
Fig3f	Geyfman2012_skin_microarray	ZT38	Tbl1xr1	10.486
Fig3f	Geyfman2012_skin_microarray	ZT42	Tbl1xr1	10.5219
Fig3f	Geyfman2012_skin_microarray	ZT46	Tbl1xr1	10.5231
Fig3f	Geyfman2012_skin_microarray	ZT50	Tbl1xr1	10.7708
Fig3f	Geyfman2012_skin_microarray	ZT2	Vav2	8.74113
Fig3f	Geyfman2012_skin_microarray	ZT6	Vav2	8.90542
Fig3f	Geyfman2012_skin_microarray	ZT10	Vav2	9.04506
Fig3f	Geyfman2012_skin_microarray	ZT14	Vav2	8.99884
Fig3f	Geyfman2012_skin_microarray	ZT18	Vav2	8.86947
Fig3f	Geyfman2012_skin_microarray	ZT22	Vav2	8.82306
Fig3f	Geyfman2012_skin_microarray	ZT26	Vav2	8.76518
Fig3f	Geyfman2012_skin_microarray	ZT30	Vav2	8.86672
Fig3f	Geyfman2012_skin_microarray	ZT34	Vav2	9.05866
Fig3f	Geyfman2012_skin_microarray	ZT38	Vav2	9.14701
Fig3f	Geyfman2012_skin_microarray	ZT42	Vav2	8.99728
Fig3f	Geyfman2012_skin_microarray	ZT46	Vav2	8.8149
Fig3f	Geyfman2012_skin_microarray	ZT50	Vav2	8.76608
Fig3f	Duan2024_skin_pseudobulk	ZT10	Acly	10.0417
Fig3f	Duan2024_skin_pseudobulk	ZT14	Acly	10.6944
Fig3f	Duan2024_skin_pseudobulk	ZT18	Acly	8.25739
Fig3f	Duan2024_skin_pseudobulk	ZT34	Acly	11.0768
Fig3f	Duan2024_skin_pseudobulk	ZT38	Acly	10.4357
Fig3f	Duan2024_skin_pseudobulk	ZT42	Acly	9.7364
Fig3f	Duan2024_skin_pseudobulk	ZT58	Acly	9.79442
Fig3f	Duan2024_skin_pseudobulk	ZT62	Acly	11.7202
Fig3f	Duan2024_skin_pseudobulk	ZT66	Acly	11.2234
Fig3f	Duan2024_skin_pseudobulk	ZT22	Acly	11.2946
Fig3f	Duan2024_skin_pseudobulk	ZT26	Acly	10.2456
Fig3f	Duan2024_skin_pseudobulk	ZT30	Acly	10.9046
Fig3f	Duan2024_skin_pseudobulk	ZT46	Acly	11.0478
Fig3f	Duan2024_skin_pseudobulk	ZT50	Acly	10.4979
Fig3f	Duan2024_skin_pseudobulk	ZT54	Acly	8.81378
Fig3f	Duan2024_skin_pseudobulk	ZT70	Acly	9.75154
Fig3f	Duan2024_skin_pseudobulk	ZT74	Acly	11.9919
Fig3f	Duan2024_skin_pseudobulk	ZT78	Acly	10.0848
Fig3f	Duan2024_skin_pseudobulk	ZT10	Alpk1	5.83289
Fig3f	Duan2024_skin_pseudobulk	ZT14	Alpk1	5.88264
Fig3f	Duan2024_skin_pseudobulk	ZT18	Alpk1	2.80735
Fig3f	Duan2024_skin_pseudobulk	ZT34	Alpk1	6.30378
Fig3f	Duan2024_skin_pseudobulk	ZT38	Alpk1	5.75489
Fig3f	Duan2024_skin_pseudobulk	ZT42	Alpk1	5.12928
Fig3f	Duan2024_skin_pseudobulk	ZT58	Alpk1	4.90689
Fig3f	Duan2024_skin_pseudobulk	ZT62	Alpk1	6.06609
Fig3f	Duan2024_skin_pseudobulk	ZT66	Alpk1	5.08746
Fig3f	Duan2024_skin_pseudobulk	ZT22	Alpk1	5.88264
Fig3f	Duan2024_skin_pseudobulk	ZT26	Alpk1	5.35755
Fig3f	Duan2024_skin_pseudobulk	ZT30	Alpk1	6.12928
Fig3f	Duan2024_skin_pseudobulk	ZT46	Alpk1	5.85798
Fig3f	Duan2024_skin_pseudobulk	ZT50	Alpk1	5.39232
Fig3f	Duan2024_skin_pseudobulk	ZT54	Alpk1	4.52356
Fig3f	Duan2024_skin_pseudobulk	ZT70	Alpk1	4.24793
Fig3f	Duan2024_skin_pseudobulk	ZT74	Alpk1	6.80735
Fig3f	Duan2024_skin_pseudobulk	ZT78	Alpk1	5.52356
Fig3f	Duan2024_skin_pseudobulk	ZT10	Atg10	7.74819
Fig3f	Duan2024_skin_pseudobulk	ZT14	Atg10	7.19967
Fig3f	Duan2024_skin_pseudobulk	ZT18	Atg10	5.61471
Fig3f	Duan2024_skin_pseudobulk	ZT34	Atg10	8.31741
Fig3f	Duan2024_skin_pseudobulk	ZT38	Atg10	7.86419
Fig3f	Duan2024_skin_pseudobulk	ZT42	Atg10	7.35755
Fig3f	Duan2024_skin_pseudobulk	ZT58	Atg10	7.40939
Fig3f	Duan2024_skin_pseudobulk	ZT62	Atg10	8.61839
Fig3f	Duan2024_skin_pseudobulk	ZT66	Atg10	8.3837
Fig3f	Duan2024_skin_pseudobulk	ZT22	Atg10	8.60363
Fig3f	Duan2024_skin_pseudobulk	ZT26	Atg10	7.39232
Fig3f	Duan2024_skin_pseudobulk	ZT30	Atg10	8.26679
Fig3f	Duan2024_skin_pseudobulk	ZT46	Atg10	8.14975
Fig3f	Duan2024_skin_pseudobulk	ZT50	Atg10	8.00562
Fig3f	Duan2024_skin_pseudobulk	ZT54	Atg10	6.26679
Fig3f	Duan2024_skin_pseudobulk	ZT70	Atg10	7.16993
Fig3f	Duan2024_skin_pseudobulk	ZT74	Atg10	9.05257
Fig3f	Duan2024_skin_pseudobulk	ZT78	Atg10	7.86419
Fig3f	Duan2024_skin_pseudobulk	ZT10	Casp12	9.84706
Fig3f	Duan2024_skin_pseudobulk	ZT14	Casp12	9.6865
Fig3f	Duan2024_skin_pseudobulk	ZT18	Casp12	7.88264
Fig3f	Duan2024_skin_pseudobulk	ZT34	Casp12	10.733
Fig3f	Duan2024_skin_pseudobulk	ZT38	Casp12	10.0607
Fig3f	Duan2024_skin_pseudobulk	ZT42	Casp12	9.21189
Fig3f	Duan2024_skin_pseudobulk	ZT58	Casp12	9.51373
Fig3f	Duan2024_skin_pseudobulk	ZT62	Casp12	11.0634
Fig3f	Duan2024_skin_pseudobulk	ZT66	Casp12	10.8887
Fig3f	Duan2024_skin_pseudobulk	ZT22	Casp12	10.4409
Fig3f	Duan2024_skin_pseudobulk	ZT26	Casp12	9.54496
Fig3f	Duan2024_skin_pseudobulk	ZT30	Casp12	10.6573
Fig3f	Duan2024_skin_pseudobulk	ZT46	Casp12	10.4105
Fig3f	Duan2024_skin_pseudobulk	ZT50	Casp12	9.90238
Fig3f	Duan2024_skin_pseudobulk	ZT54	Casp12	8.49985
Fig3f	Duan2024_skin_pseudobulk	ZT70	Casp12	9.10591
Fig3f	Duan2024_skin_pseudobulk	ZT74	Casp12	11.2674
Fig3f	Duan2024_skin_pseudobulk	ZT78	Casp12	10.0967
Fig3f	Duan2024_skin_pseudobulk	ZT10	Cry1	6.49185
Fig3f	Duan2024_skin_pseudobulk	ZT14	Cry1	7.56986
Fig3f	Duan2024_skin_pseudobulk	ZT18	Cry1	6.14975
Fig3f	Duan2024_skin_pseudobulk	ZT34	Cry1	7.91886
Fig3f	Duan2024_skin_pseudobulk	ZT38	Cry1	7.8009
Fig3f	Duan2024_skin_pseudobulk	ZT42	Cry1	8.05528
Fig3f	Duan2024_skin_pseudobulk	ZT58	Cry1	5.45943
Fig3f	Duan2024_skin_pseudobulk	ZT62	Cry1	9.24317
Fig3f	Duan2024_skin_pseudobulk	ZT66	Cry1	9.40939
Fig3f	Duan2024_skin_pseudobulk	ZT22	Cry1	9.58684
Fig3f	Duan2024_skin_pseudobulk	ZT26	Cry1	6.9542
Fig3f	Duan2024_skin_pseudobulk	ZT30	Cry1	5.9542
Fig3f	Duan2024_skin_pseudobulk	ZT46	Cry1	9.27146
Fig3f	Duan2024_skin_pseudobulk	ZT50	Cry1	6.50779
Fig3f	Duan2024_skin_pseudobulk	ZT54	Cry1	4.45943
Fig3f	Duan2024_skin_pseudobulk	ZT70	Cry1	7.82655
Fig3f	Duan2024_skin_pseudobulk	ZT74	Cry1	8.3837
Fig3f	Duan2024_skin_pseudobulk	ZT78	Cry1	5.12928
Fig3f	Duan2024_skin_pseudobulk	ZT10	Erh	10.1923
Fig3f	Duan2024_skin_pseudobulk	ZT14	Erh	10.7657
Fig3f	Duan2024_skin_pseudobulk	ZT18	Erh	8.44708
Fig3f	Duan2024_skin_pseudobulk	ZT34	Erh	11.0654
Fig3f	Duan2024_skin_pseudobulk	ZT38	Erh	10.4179
Fig3f	Duan2024_skin_pseudobulk	ZT42	Erh	9.89178
Fig3f	Duan2024_skin_pseudobulk	ZT58	Erh	9.91439
Fig3f	Duan2024_skin_pseudobulk	ZT62	Erh	11.527
Fig3f	Duan2024_skin_pseudobulk	ZT66	Erh	11.0607
Fig3f	Duan2024_skin_pseudobulk	ZT22	Erh	11.117
Fig3f	Duan2024_skin_pseudobulk	ZT26	Erh	9.86573
Fig3f	Duan2024_skin_pseudobulk	ZT30	Erh	10.6795
Fig3f	Duan2024_skin_pseudobulk	ZT46	Erh	10.7952
Fig3f	Duan2024_skin_pseudobulk	ZT50	Erh	10.3837
Fig3f	Duan2024_skin_pseudobulk	ZT54	Erh	8.64746
Fig3f	Duan2024_skin_pseudobulk	ZT70	Erh	9.70908
Fig3f	Duan2024_skin_pseudobulk	ZT74	Erh	11.6795
Fig3f	Duan2024_skin_pseudobulk	ZT78	Erh	10.2336
Fig3f	Duan2024_skin_pseudobulk	ZT10	Gars	9.44708
Fig3f	Duan2024_skin_pseudobulk	ZT14	Gars	9.71596
Fig3f	Duan2024_skin_pseudobulk	ZT18	Gars	7.32193
Fig3f	Duan2024_skin_pseudobulk	ZT34	Gars	10.1997
Fig3f	Duan2024_skin_pseudobulk	ZT38	Gars	9.43879
Fig3f	Duan2024_skin_pseudobulk	ZT42	Gars	8.64024
Fig3f	Duan2024_skin_pseudobulk	ZT58	Gars	8.96578
Fig3f	Duan2024_skin_pseudobulk	ZT62	Gars	10.4757
Fig3f	Duan2024_skin_pseudobulk	ZT66	Gars	10.0182
Fig3f	Duan2024_skin_pseudobulk	ZT22	Gars	10.4998
Fig3f	Duan2024_skin_pseudobulk	ZT26	Gars	9.39017
Fig3f	Duan2024_skin_pseudobulk	ZT30	Gars	10.2633
Fig3f	Duan2024_skin_pseudobulk	ZT46	Gars	9.86573
Fig3f	Duan2024_skin_pseudobulk	ZT50	Gars	9.20701
Fig3f	Duan2024_skin_pseudobulk	ZT54	Gars	7.85798
Fig3f	Duan2024_skin_pseudobulk	ZT70	Gars	8.94251
Fig3f	Duan2024_skin_pseudobulk	ZT74	Gars	10.8788
Fig3f	Duan2024_skin_pseudobulk	ZT78	Gars	9.26209
Fig3f	Duan2024_skin_pseudobulk	ZT10	Mbtd1	8.5812
Fig3f	Duan2024_skin_pseudobulk	ZT14	Mbtd1	8.43045
Fig3f	Duan2024_skin_pseudobulk	ZT18	Mbtd1	6.6865
Fig3f	Duan2024_skin_pseudobulk	ZT34	Mbtd1	9.60548
Fig3f	Duan2024_skin_pseudobulk	ZT38	Mbtd1	8.82337
Fig3f	Duan2024_skin_pseudobulk	ZT42	Mbtd1	7.94251
Fig3f	Duan2024_skin_pseudobulk	ZT58	Mbtd1	8.11894
Fig3f	Duan2024_skin_pseudobulk	ZT62	Mbtd1	9.61102
Fig3f	Duan2024_skin_pseudobulk	ZT66	Mbtd1	9.50184
Fig3f	Duan2024_skin_pseudobulk	ZT22	Mbtd1	9.44915
Fig3f	Duan2024_skin_pseudobulk	ZT26	Mbtd1	8.92481
Fig3f	Duan2024_skin_pseudobulk	ZT30	Mbtd1	9.41363
Fig3f	Duan2024_skin_pseudobulk	ZT46	Mbtd1	9.33316
Fig3f	Duan2024_skin_pseudobulk	ZT50	Mbtd1	8.82337
Fig3f	Duan2024_skin_pseudobulk	ZT54	Mbtd1	7.67243
Fig3f	Duan2024_skin_pseudobulk	ZT70	Mbtd1	8.02237
Fig3f	Duan2024_skin_pseudobulk	ZT74	Mbtd1	10.218
Fig3f	Duan2024_skin_pseudobulk	ZT78	Mbtd1	8.71081
Fig3f	Duan2024_skin_pseudobulk	ZT10	Mrpl23	10.2703
Fig3f	Duan2024_skin_pseudobulk	ZT14	Mrpl23	10.6618
Fig3f	Duan2024_skin_pseudobulk	ZT18	Mrpl23	8.5812
Fig3f	Duan2024_skin_pseudobulk	ZT34	Mrpl23	11.2095
Fig3f	Duan2024_skin_pseudobulk	ZT38	Mrpl23	10.9593
Fig3f	Duan2024_skin_pseudobulk	ZT42	Mrpl23	10.0265
Fig3f	Duan2024_skin_pseudobulk	ZT58	Mrpl23	10.2095
Fig3f	Duan2024_skin_pseudobulk	ZT62	Mrpl23	11.6817
Fig3f	Duan2024_skin_pseudobulk	ZT66	Mrpl23	11.5172
Fig3f	Duan2024_skin_pseudobulk	ZT22	Mrpl23	11.346
Fig3f	Duan2024_skin_pseudobulk	ZT26	Mrpl23	10.1948
Fig3f	Duan2024_skin_pseudobulk	ZT30	Mrpl23	10.9061
Fig3f	Duan2024_skin_pseudobulk	ZT46	Mrpl23	11.0634
Fig3f	Duan2024_skin_pseudobulk	ZT50	Mrpl23	10.5594
Fig3f	Duan2024_skin_pseudobulk	ZT54	Mrpl23	9.27146
Fig3f	Duan2024_skin_pseudobulk	ZT70	Mrpl23	10.0688
Fig3f	Duan2024_skin_pseudobulk	ZT74	Mrpl23	12.0293
Fig3f	Duan2024_skin_pseudobulk	ZT78	Mrpl23	10.7039
Fig3f	Duan2024_skin_pseudobulk	ZT10	Nr1d1	10.9031
Fig3f	Duan2024_skin_pseudobulk	ZT14	Nr1d1	9.2738
Fig3f	Duan2024_skin_pseudobulk	ZT18	Nr1d1	3.70044
Fig3f	Duan2024_skin_pseudobulk	ZT34	Nr1d1	11.4558
Fig3f	Duan2024_skin_pseudobulk	ZT38	Nr1d1	9.59059
Fig3f	Duan2024_skin_pseudobulk	ZT42	Nr1d1	4.75489
Fig3f	Duan2024_skin_pseudobulk	ZT58	Nr1d1	10.3343
Fig3f	Duan2024_skin_pseudobulk	ZT62	Nr1d1	9.67419
Fig3f	Duan2024_skin_pseudobulk	ZT66	Nr1d1	6.85798
Fig3f	Duan2024_skin_pseudobulk	ZT22	Nr1d1	6.2854
Fig3f	Duan2024_skin_pseudobulk	ZT26	Nr1d1	8.66888
Fig3f	Duan2024_skin_pseudobulk	ZT30	Nr1d1	11.3875
Fig3f	Duan2024_skin_pseudobulk	ZT46	Nr1d1	6.02237
Fig3f	Duan2024_skin_pseudobulk	ZT50	Nr1d1	9.20457
Fig3f	Duan2024_skin_pseudobulk	ZT54	Nr1d1	9.19229
Fig3f	Duan2024_skin_pseudobulk	ZT70	Nr1d1	6.06609
Fig3f	Duan2024_skin_pseudobulk	ZT74	Nr1d1	10.2095
Fig3f	Duan2024_skin_pseudobulk	ZT78	Nr1d1	11.2586
Fig3f	Duan2024_skin_pseudobulk	ZT10	Nr1d2	10.7855
Fig3f	Duan2024_skin_pseudobulk	ZT14	Nr1d2	9.99152
Fig3f	Duan2024_skin_pseudobulk	ZT18	Nr1d2	7.02237
Fig3f	Duan2024_skin_pseudobulk	ZT34	Nr1d2	11.6106
Fig3f	Duan2024_skin_pseudobulk	ZT38	Nr1d2	10.5746
Fig3f	Duan2024_skin_pseudobulk	ZT42	Nr1d2	7.76155
Fig3f	Duan2024_skin_pseudobulk	ZT58	Nr1d2	10.4778
Fig3f	Duan2024_skin_pseudobulk	ZT62	Nr1d2	11.3354
Fig3f	Duan2024_skin_pseudobulk	ZT66	Nr1d2	9.66
Fig3f	Duan2024_skin_pseudobulk	ZT22	Nr1d2	7.56224
Fig3f	Duan2024_skin_pseudobulk	ZT26	Nr1d2	8.85487
Fig3f	Duan2024_skin_pseudobulk	ZT30	Nr1d2	11.1605
Fig3f	Duan2024_skin_pseudobulk	ZT46	Nr1d2	8.14466
Fig3f	Duan2024_skin_pseudobulk	ZT50	Nr1d2	9.33092
Fig3f	Duan2024_skin_pseudobulk	ZT54	Nr1d2	9.03342
Fig3f	Duan2024_skin_pseudobulk	ZT70	Nr1d2	7.27612
Fig3f	Duan2024_skin_pseudobulk	ZT74	Nr1d2	10.4767
Fig3f	Duan2024_skin_pseudobulk	ZT78	Nr1d2	10.8447
Fig3f	Duan2024_skin_pseudobulk	ZT10	Per2	7.7211
Fig3f	Duan2024_skin_pseudobulk	ZT14	Per2	7.74819
Fig3f	Duan2024_skin_pseudobulk	ZT18	Per2	6.10852
Fig3f	Duan2024_skin_pseudobulk	ZT34	Per2	9.41363
Fig3f	Duan2024_skin_pseudobulk	ZT38	Per2	9.02514
Fig3f	Duan2024_skin_pseudobulk	ZT42	Per2	7.48382
Fig3f	Duan2024_skin_pseudobulk	ZT58	Per2	7.46761
Fig3f	Duan2024_skin_pseudobulk	ZT62	Per2	10.1472
Fig3f	Duan2024_skin_pseudobulk	ZT66	Per2	9.40301
Fig3f	Duan2024_skin_pseudobulk	ZT22	Per2	8
Fig3f	Duan2024_skin_pseudobulk	ZT26	Per2	4.39232
Fig3f	Duan2024_skin_pseudobulk	ZT30	Per2	7.08746
Fig3f	Duan2024_skin_pseudobulk	ZT46	Per2	8.12412
Fig3f	Duan2024_skin_pseudobulk	ZT50	Per2	4.80735
Fig3f	Duan2024_skin_pseudobulk	ZT54	Per2	5.04439
Fig3f	Duan2024_skin_pseudobulk	ZT70	Per2	6.50779
Fig3f	Duan2024_skin_pseudobulk	ZT74	Per2	6.12928
Fig3f	Duan2024_skin_pseudobulk	ZT78	Per2	7.40939
Fig3f	Duan2024_skin_pseudobulk	ZT10	Pfkfb3	8.6865
Fig3f	Duan2024_skin_pseudobulk	ZT14	Pfkfb3	8.53528
Fig3f	Duan2024_skin_pseudobulk	ZT18	Pfkfb3	4.9542
Fig3f	Duan2024_skin_pseudobulk	ZT34	Pfkfb3	9.17243
Fig3f	Duan2024_skin_pseudobulk	ZT38	Pfkfb3	7.97728
Fig3f	Duan2024_skin_pseudobulk	ZT42	Pfkfb3	7.11894
Fig3f	Duan2024_skin_pseudobulk	ZT58	Pfkfb3	8.10329
Fig3f	Duan2024_skin_pseudobulk	ZT62	Pfkfb3	8.29921
Fig3f	Duan2024_skin_pseudobulk	ZT66	Pfkfb3	7.5157
Fig3f	Duan2024_skin_pseudobulk	ZT22	Pfkfb3	8.51964
Fig3f	Duan2024_skin_pseudobulk	ZT26	Pfkfb3	8.09276
Fig3f	Duan2024_skin_pseudobulk	ZT30	Pfkfb3	8.91886
Fig3f	Duan2024_skin_pseudobulk	ZT46	Pfkfb3	7.90087
Fig3f	Duan2024_skin_pseudobulk	ZT50	Pfkfb3	8.38802
Fig3f	Duan2024_skin_pseudobulk	ZT54	Pfkfb3	7.14975
Fig3f	Duan2024_skin_pseudobulk	ZT70	Pfkfb3	7.05528
Fig3f	Duan2024_skin_pseudobulk	ZT74	Pfkfb3	8.86419
Fig3f	Duan2024_skin_pseudobulk	ZT78	Pfkfb3	8.43879
Fig3f	Duan2024_skin_pseudobulk	ZT10	Spata6	8.19476
Fig3f	Duan2024_skin_pseudobulk	ZT14	Spata6	7.98299
Fig3f	Duan2024_skin_pseudobulk	ZT18	Spata6	6.22882
Fig3f	Duan2024_skin_pseudobulk	ZT34	Spata6	9.11894
Fig3f	Duan2024_skin_pseudobulk	ZT38	Spata6	8.29921
Fig3f	Duan2024_skin_pseudobulk	ZT42	Spata6	7.40939
Fig3f	Duan2024_skin_pseudobulk	ZT58	Spata6	7.83289
Fig3f	Duan2024_skin_pseudobulk	ZT62	Spata6	9.20945
Fig3f	Duan2024_skin_pseudobulk	ZT66	Spata6	9.04985
Fig3f	Duan2024_skin_pseudobulk	ZT22	Spata6	9.12412
Fig3f	Duan2024_skin_pseudobulk	ZT26	Spata6	8.16993
Fig3f	Duan2024_skin_pseudobulk	ZT30	Spata6	8.84862
Fig3f	Duan2024_skin_pseudobulk	ZT46	Spata6	8.58871
Fig3f	Duan2024_skin_pseudobulk	ZT50	Spata6	8.71425
Fig3f	Duan2024_skin_pseudobulk	ZT54	Spata6	6.67243
Fig3f	Duan2024_skin_pseudobulk	ZT70	Spata6	7.49185
Fig3f	Duan2024_skin_pseudobulk	ZT74	Spata6	9.79604
Fig3f	Duan2024_skin_pseudobulk	ZT78	Spata6	8.35755
Fig3f	Duan2024_skin_pseudobulk	ZT10	Tbl1xr1	9.07146
Fig3f	Duan2024_skin_pseudobulk	ZT14	Tbl1xr1	9.28077
Fig3f	Duan2024_skin_pseudobulk	ZT18	Tbl1xr1	7
Fig3f	Duan2024_skin_pseudobulk	ZT34	Tbl1xr1	10.0251
Fig3f	Duan2024_skin_pseudobulk	ZT38	Tbl1xr1	9.38802
Fig3f	Duan2024_skin_pseudobulk	ZT42	Tbl1xr1	8.57743
Fig3f	Duan2024_skin_pseudobulk	ZT58	Tbl1xr1	8.76818
Fig3f	Duan2024_skin_pseudobulk	ZT62	Tbl1xr1	10.2276
Fig3f	Duan2024_skin_pseudobulk	ZT66	Tbl1xr1	9.88111
Fig3f	Duan2024_skin_pseudobulk	ZT22	Tbl1xr1	9.74147
Fig3f	Duan2024_skin_pseudobulk	ZT26	Tbl1xr1	9.02237
Fig3f	Duan2024_skin_pseudobulk	ZT30	Tbl1xr1	9.71425
Fig3f	Duan2024_skin_pseudobulk	ZT46	Tbl1xr1	9.55842
Fig3f	Duan2024_skin_pseudobulk	ZT50	Tbl1xr1	9.22882
Fig3f	Duan2024_skin_pseudobulk	ZT54	Tbl1xr1	7.74147
Fig3f	Duan2024_skin_pseudobulk	ZT70	Tbl1xr1	8.19967
Fig3f	Duan2024_skin_pseudobulk	ZT74	Tbl1xr1	10.4367
Fig3f	Duan2024_skin_pseudobulk	ZT78	Tbl1xr1	9.06878
Fig3f	Duan2024_skin_pseudobulk	ZT10	Vav2	6.6865
Fig3f	Duan2024_skin_pseudobulk	ZT14	Vav2	6.6865
Fig3f	Duan2024_skin_pseudobulk	ZT18	Vav2	4.39232
Fig3f	Duan2024_skin_pseudobulk	ZT34	Vav2	7.76818
Fig3f	Duan2024_skin_pseudobulk	ZT38	Vav2	7.26679
Fig3f	Duan2024_skin_pseudobulk	ZT42	Vav2	5.85798
Fig3f	Duan2024_skin_pseudobulk	ZT58	Vav2	6.37504
Fig3f	Duan2024_skin_pseudobulk	ZT62	Vav2	8.21917
Fig3f	Duan2024_skin_pseudobulk	ZT66	Vav2	7.58496
Fig3f	Duan2024_skin_pseudobulk	ZT22	Vav2	7.46761
Fig3f	Duan2024_skin_pseudobulk	ZT26	Vav2	6.85798
Fig3f	Duan2024_skin_pseudobulk	ZT30	Vav2	7.59991
Fig3f	Duan2024_skin_pseudobulk	ZT46	Vav2	7.27612
Fig3f	Duan2024_skin_pseudobulk	ZT50	Vav2	6.91886
Fig3f	Duan2024_skin_pseudobulk	ZT54	Vav2	5.12928
Fig3f	Duan2024_skin_pseudobulk	ZT70	Vav2	6.06609
Fig3f	Duan2024_skin_pseudobulk	ZT74	Vav2	7.87652
Fig3f	Duan2024_skin_pseudobulk	ZT78	Vav2	6.79442

## Sheet: SuppFig2
figure	feeding_time	time	time_24	prediction	method
SuppFig2a	5_9	0	0	15	tauFisher_JTK
SuppFig2a	5_9	4	4	15	tauFisher_JTK
SuppFig2a	5_9	8	8	18	tauFisher_JTK
SuppFig2a	5_9	12	12	18	tauFisher_JTK
SuppFig2a	5_9	16	16	19	tauFisher_JTK
SuppFig2a	5_9	20	20	16	tauFisher_JTK
SuppFig2a	5_9	24	0	15	tauFisher_JTK
SuppFig2a	5_9	28	4	15	tauFisher_JTK
SuppFig2a	0_4	0	0	16	tauFisher_JTK
SuppFig2a	0_4	4	4	16	tauFisher_JTK
SuppFig2a	0_4	8	8	15	tauFisher_JTK
SuppFig2a	0_4	12	12	15	tauFisher_JTK
SuppFig2a	0_4	16	16	16	tauFisher_JTK
SuppFig2a	0_4	20	20	17	tauFisher_JTK
SuppFig2a	0_4	24	0	16	tauFisher_JTK
SuppFig2a	0_4	28	4	16	tauFisher_JTK
SuppFig2b	5_9	0	0	23	tauFisher_JTK
SuppFig2b	5_9	4	4	5	tauFisher_JTK
SuppFig2b	5_9	8	8	8	tauFisher_JTK
SuppFig2b	5_9	12	12	11	tauFisher_JTK
SuppFig2b	5_9	16	16	15	tauFisher_JTK
SuppFig2b	5_9	20	20	14	tauFisher_JTK
SuppFig2b	5_9	24	0	0	tauFisher_JTK
SuppFig2b	5_9	28	4	4	tauFisher_JTK
SuppFig2b	0_4	0	0	23	tauFisher_JTK
SuppFig2b	0_4	4	4	5	tauFisher_JTK
SuppFig2b	0_4	8	8	9	tauFisher_JTK
SuppFig2b	0_4	12	12	11	tauFisher_JTK
SuppFig2b	0_4	16	16	14	tauFisher_JTK
SuppFig2b	0_4	20	20	20	tauFisher_JTK
SuppFig2b	0_4	24	0	0	tauFisher_JTK
SuppFig2b	0_4	28	4	3	tauFisher_JTK

[truncated: 4 more sheets: SuppFig3, SuppFig4, SuppFig5, SuppFig6]
